# Supplementary material for: Architecture of the superintegron in Vibrio cholerae: identification of core and unique genes
Source: F1000Res. 2013 Feb 27;2:63. [Version 1] doi: 10.12688/f1000research.2-63.v1 (PMC4032106; doi:10.12688/f1000research.2-63.v1)
Supplement: File S1. Gene data from V. cholera and V. mimicus. — Gene data of SI region from seven V. cholerae and one V. mimicus genomes used in this study. [file f1000research-2-1158-s0003.tgz]

Archive with 24 entries (24 files):
- 2010EL_SI.function
- MB451_SI.pep
- MB451_SI.nuc
- MJ1236_SI.function
- MJ1236_SI.nuc
- MJ1236_SI.pep
- N16961_SI.function
- O395_SI.function
- N16961_SI.pep
- N16961_SI.nuc
- O395_SI.pep
- O395_SI.nuc
- IEC224_SI.function
- 2010EL_SI.pep
- 2010EL_SI.nuc
- LMA3984_SI.function
- IEC224_SI.nuc
- IEC224_SI.pep
- LMA3984_SI.nuc
- M66_SI.function
- LMA3984_SI.pep
- MB451_SI.function
- M66_SI.pep
- M66_SI.nuc
