# Supplementary material for: Architecture of the superintegron in Vibrio cholerae: identification of core and unique genes
Source: F1000Res. 2013 Feb 27;2:63. [Version 1] doi: 10.12688/f1000research.2-63.v1 (PMC4032106; doi:10.12688/f1000research.2-63.v1)
Supplement: File S1. Gene data from V. cholera and V. mimicus. — Gene data of SI region from seven V. cholerae and one V. mimicus genomes used in this study. [file f1000research-2-1158-s0003.tgz › 2010EL_SI.function]

Vch1786_II0037	-	site-specific recombinase IntI4
Vch1786_II0038	-	hypothetical protein
Vch1786_II0039	-	hypothetical protein
Vch1786_II0040	-	hypothetical protein
Vch1786_II0041	-	hypothetical protein
Vch1786_II0042	-	hypothetical protein
Vch1786_II0043	-	hypothetical protein
Vch1786_II0044	-	hypothetical protein
Vch1786_II0045	-	acetyltransferase
Vch1786_II0046	-	short chain dehydrogenase/reductase family oxidoreductase
Vch1786_II0047	-	hypothetical protein
Vch1786_II0048	-	hypothetical protein
Vch1786_II0049	-	hypothetical protein
Vch1786_II0050	-	hypothetical protein
Vch1786_II0051	-	deoxyguanosinetriphosphate triphosphohydrolase-related protein
Vch1786_II0052	-	hypothetical protein
Vch1786_II0053	-	hypothetical protein
Vch1786_II0055	-	hypothetical protein
Vch1786_II0054	-	hypothetical protein
Vch1786_II0056	-	hypothetical protein
Vch1786_II0057	-	hypothetical protein
Vch1786_II0058	-	NUDIX hydrolase
Vch1786_II0059	-	hypothetical protein
Vch1786_II0060	-	hypothetical protein
Vch1786_II0061	-	outer membrane lipoprotein Blc
Vch1786_II0062	-	hypothetical protein
Vch1786_II0063	-	hypothetical protein
Vch1786_II0064	-	hypothetical protein
Vch1786_II0065	-	plasmid stabilization system protein
Vch1786_II0066	-	DNA-damage-inducible protein J
Vch1786_II0067	-	hypothetical protein
Vch1786_II0068	-	biphenyl-2,3-diol 1,2-dioxygenase III-related protein
Vch1786_II0069	-	hypothetical protein
Vch1786_II0070	-	hypothetical protein
Vch1786_II0071	-	hypothetical protein
Vch1786_II0072	-	hypothetical protein
Vch1786_II0073	-	hypothetical protein
Vch1786_II0074	-	hypothetical protein
Vch1786_II0075	-	hypothetical protein
Vch1786_II0076	-	hypothetical protein
Vch1786_II0077	-	hypothetical protein
Vch1786_II0078	-	hypothetical protein
Vch1786_II0079	-	hypothetical protein
Vch1786_II0080	-	microcin immunity protein MccF
Vch1786_II0081	-	hypothetical protein
Vch1786_II0082	-	hypothetical protein
Vch1786_II0083	-	hypothetical protein
Vch1786_II0084	-	biphenyl-2,3-diol 1,2-dioxygenase III-related protein
Vch1786_II0085	-	hypothetical protein
Vch1786_II0086	-	hypothetical protein
Vch1786_II0087	-	hypothetical protein
Vch1786_II0088	-	hypothetical protein
Vch1786_II0089	-	hypothetical protein
Vch1786_II0090	-	hypothetical protein
Vch1786_II0091	-	hypothetical protein
Vch1786_II0092	-	H-REV 107-related protein
Vch1786_II0093	-	glyoxalase family protein
Vch1786_II0094	-	plasmid stabilization system protein
Vch1786_II0095	-	DNA-damage-inducible protein J
Vch1786_II0096	-	outer membrane lipoprotein Blc
Vch1786_II0097	-	hypothetical protein
Vch1786_II0098	-	hypothetical protein
Vch1786_II0099	-	hypothetical protein
Vch1786_II0100	-	hypothetical protein
Vch1786_II0101	-	hypothetical protein
Vch1786_II0103	-	hypothetical protein
Vch1786_II0102	-	hypothetical protein
Vch1786_II0104	-	hypothetical protein
Vch1786_II0105	-	hypothetical protein
Vch1786_II0106	-	hypothetical protein
Vch1786_II0107	-	hypothetical protein
Vch1786_II0108	-	hypothetical protein
Vch1786_II0109	-	hypothetical protein
Vch1786_II0110	-	hypothetical protein
Vch1786_II0111	-	hypothetical protein
Vch1786_II0112	-	hypothetical protein
Vch1786_II0113	-	hypothetical protein
Vch1786_II0114	-	hypothetical protein
Vch1786_II0115	-	hypothetical protein
Vch1786_II0116	-	hypothetical protein
Vch1786_II0117	-	hypothetical protein
Vch1786_II0118	-	transposase OrfAB, subunit B
Vch1786_II0119	-	transposase OrfAB, subunit A
Vch1786_II0120	-	hypothetical protein
Vch1786_II0121	-	hypothetical protein
Vch1786_II0122	-	hypothetical protein
Vch1786_II0123	-	hypothetical protein
Vch1786_II0124	-	hypothetical protein
Vch1786_II0125	-	hypothetical protein
Vch1786_II0126	-	hypothetical protein
Vch1786_II0127	-	hypothetical protein
Vch1786_II0128	-	hypothetical protein
Vch1786_II0129	-	plasmid stabilization system protein
Vch1786_II0130	-	prevent-host-death protein
Vch1786_II0131	-	phosphinothricin acetyltransferase
Vch1786_II0132	-	hypothetical protein
Vch1786_II0133	-	proteic killer suppression protein
Vch1786_II0134	-	hypothetical protein
Vch1786_II0135	-	microcin immunity protein MccF
Vch1786_II0136	-	hypothetical protein
Vch1786_II0137	-	hypothetical protein
Vch1786_II0138	-	hypothetical protein
Vch1786_II0139	-	outer membrane lipoprotein Blc
Vch1786_II0140	-	hypothetical protein
Vch1786_II0141	-	RelE protein
Vch1786_II0142	-	antitoxin of toxin-antitoxin stability system, StbD family
Vch1786_II0143	-	hypothetical protein
Vch1786_II0144	-	hypothetical protein
Vch1786_II0145	-	hemagglutinin associated protein
Vch1786_II0146	-	hypothetical protein
Vch1786_II0147	-	hypothetical protein
Vch1786_II0148	-	hypothetical protein
Vch1786_II0149	-	hypothetical protein
Vch1786_II0150	-	hypothetical protein
Vch1786_II0151	-	hypothetical protein
Vch1786_II0152	-	sulfate transport system substrate-binding protein
Vch1786_II0153	-	hypothetical protein
Vch1786_II0154	-	hypothetical protein
Vch1786_II0155	-	hypothetical protein
Vch1786_II0156	-	hypothetical protein
Vch1786_II0157	-	hypothetical protein
Vch1786_II0158	-	hypothetical protein
Vch1786_II0159	-	hypothetical protein
Vch1786_II0160	-	biphenyl-2,3-diol 1,2-dioxygenase III-related protein
Vch1786_II0161	-	hypothetical protein
Vch1786_II0162	-	cytotoxic translational repressor of toxin-antitoxin stability system
Vch1786_II0163	-	hypothetical protein
Vch1786_II0164	-	hypothetical protein
Vch1786_II0165	-	ISVch5 transposase
Vch1786_II0166	-	hypothetical protein
Vch1786_II0167	-	GCN5-related N-acetyltransferase
Vch1786_II0168	-	doc protein
Vch1786_II0169	-	hypothetical protein
Vch1786_II0170	-	antitoxin of toxin-antitoxin stability system
Vch1786_II0171	-	stability protein StbE
Vch1786_II0172	-	GCN5-related N-acetyltransferase
Vch1786_II0173	-	hypothetical protein
Vch1786_II0174	-	hypothetical protein
Vch1786_II0175	-	hypothetical protein
Vch1786_II0176	-	hypothetical protein
Vch1786_II0177	-	hypothetical protein
Vch1786_II0178	-	hypothetical protein
Vch1786_II0179	-	MazG-related protein
Vch1786_II0180	-	hypothetical protein
Vch1786_II0181	-	GCN5-related N-acetyltransferase
Vch1786_II0182	-	antitoxin of toxin-antitoxin stability system
Vch1786_II0183	-	hypothetical protein
Vch1786_II0184	-	GDXG family lipase
Vch1786_II0185	-	IS1004 transposase
Vch1786_II0186	-	hypothetical protein
Vch1786_II0187	-	hypothetical protein
Vch1786_II0188	-	maleylacetoacetate isomerase/glutathione S-transferase
Vch1786_II0189	-	hypothetical protein
Vch1786_II0190	-	hypothetical protein
Vch1786_II0191	-	hypothetical protein
Vch1786_II0192	-	plasmid stabilization system protein
Vch1786_II0193	-	RelB protein
Vch1786_II0194	-	hypothetical protein
Vch1786_II0195	-	glyoxalase family protein
