# Supplementary material for: Architecture of the superintegron in Vibrio cholerae: identification of core and unique genes
Source: F1000Res. 2013 Feb 27;2:63. [Version 1] doi: 10.12688/f1000research.2-63.v1 (PMC4032106; doi:10.12688/f1000research.2-63.v1)
Supplement: File S1. Gene data from V. cholera and V. mimicus. — Gene data of SI region from seven V. cholerae and one V. mimicus genomes used in this study. [file f1000research-2-1158-s0003.tgz › MB451_SI.pep]

>VII_000636
MKSQFLLSISEHMQTRFYAKKTIEAYLHWITRYIYFHNKKHPSLMGDKEVELFLTHLAVNGNVAAKTQSL
ALNSLSFLYKEILKMPLSLEIRFQRSQLERKLPVVLTRDEIRRLLDVVDPKYQLPAKLLYGSGLRLMECI
RLRIQDIDFDYGAIRIWQGKGGKNRTVTLAKELYPHLKEQIALAKRYYDRDLHQKNYGGVWLPTALKEKY
PNAPYEFRWHYLFPSFQLSLDPESDVMRRHHMNETVLQRTVRKSAQEAGIEKTVTCHTLRHSFATHLLEV
GADIRTVQEQLGHTDVKTTQIYAHVLDRGASGVLSPLSRL
>VII_000637
MQTTEILLSGCWAAVGSIALSLVIWQWRERKYKRHIAQFKQHT
>VII_000638
MKVQQFQSRFKPSNLDASTLLDVQHSKFGFADGFIIAEIMLSLSRTLNRGQLNLDRFKFWQSTSQLLALD
VCLCDVFA
>VII_000639
MKHRGLWVFSGFESAELSTLSTKSASEKLESQVVNLDAKS
>VII_000640
MQNGKLIWHVACDESGVDGQQYYGFGSLWMKYQRRGDFVRIIRELREKHNYLNEIKWQKAHKKHYADFYE
DLIEMFFKHQWLAFHCIVIRKGIVDKKYHDGDYDLAMRKHFTKLIQTKISAIHKAHPQRQCEFRIEVDPL
PSRYKKADEAFHKIANNMLKKQFGGEVPIRSVVTKDSKESEQIQIADFLLGAVMSAFQGKASSPAKLKVA
DNIASYLGWDSLQHDTKPHERKFNIWYFHDPTKGPRELETKDVRLKYPLPIRT
>VII_000641
MLEIERLNESHINAIQKVSVADEQLRFAGTAEEFLQDGSDTAHLHVIKQDGSIVGFFKLDIAYSESYPFC
PSDGIGLRFFVIDKSQQGKGLGTKAVKALFDYLKMSYPSFKSVYLTVNCKNPAARACYLKGGFEDNGEQY
FGGSAGPQHIMCGKIA
>VII_000642
MNFEELSDDEILNIAEPIMDNLMQASTNIDHVAHIKDFTERLKNIVTQDYFQSVCEQYQSEKGYFSAREV
VAVFKRPESAAIIWKQQFSRVKGEFVAEMVLVKVDDKYQCDHIMVF
>VII_000643
MKVQQFQSRFKPSNLDASTLLDVQHSKFGFADGFIIAEIMLSLSRTLNRGQLNLDRFKFWQSTSQLLALD
VCLCDVFA
>VII_000644
MKHRGLWVFSGFESAELSTLSTKSASEKLESQVVNLDAKS
>VII_000645
MLEIERLNESHINAIQKVSVADEQLRFAGTAEEFLQDGSDTAHLHVIKQDGSIVGFFKLDIAYSESYPFC
PSDGIGLRFFVIDKSQQGKGLGTKAVKALFDYLKMSYPSFKSVYLTVNCKNPAARACYLKGGFEDNGEQY
FGGSAGPQHIMCGKIA
>VII_000646
MRCQPLRRALNCSQGWWIIKIDIYDVFIGESAFGNPCGVLELNSWFSDSELHQITREVGQPVTSFITHVD
GQFHIRWFALGGEINLCGHGSLGAGAAILSKYQLENVVFNSKYGEVVISKRDDQYSLVLPSWEAKPCAVP
VEISDLATDAIDVFSTRDLVLVLPSVEAVMNFQPDDDRLREINEYHALIVTAANGNSGYVLRYFAPKIGI
SEDLATGSAQCSLAPYWFKKLGTDALNARQLSMSGGYFEVERTTENSITVFAQSKRRAISI
>VII_000647
MVFSDFETAEHSTLSTKSASDKFESQVVKFECQKLIFHNK
>VII_000648
MLLDVPHGKFGFTKGGIIAVIMLSLSRTLNRGQLSLDCFKFWQPTSQLLALDVCLLDAFA
>VII_000649
MIMVDFDALKAFDFENADTYLWVFKESTTKAKFRTKFVQTEAELNKDLKGFVRAEVNRITEHSPYTYISQ
TNENSCLTIAFDSTDFKLLKSQVDLPEVEHRVKSVSDLVGAKGYVVKFIKDGVVVYAVKRSTSTWKTSYP
KKFVNMVFKNGELKGVENNAFSIEKNFDFYVINDTAFIANKKGFESSMKHKEEYVQVFDTLQKNPGFSSL
FSDVSSIVEYVGSNSIQLRRMAVIEEKGIYKQANFIKNLISVNSKRNWGLNFENDKIVPCEETVKVILQV
LLDHRLISEITDHIYDVPDAKPV
>VII_000650
MESNVFERTNIGEPEISSRLYNLTIGAVLCWGFWVNWLMVENIPVESITSINPWIFFIGYLASCLFGIYL
FSKSSNPLVSFAGYNFVVVPFGLIINIVVSNYDPSLVLEAIKVTGLVTGIMMLLGTMFPVFFQKISGALT
IALIAVIVVELFQIFILGIHQKWLDWAVVIIFCGYIGYDWGRANQIPKTIDNAVDSAAALYMDIINLFLR
IVRIMGRK
>VII_000651
MRRGFKEIMPSAIWCSQSLKNQRILEKHAQRRSMKIVNDKIQ
>VII_000652
MFKLYYYPNNASLAPHFLLHHVQADYELLLVDKKANVQKTADYLKLNPAGRIPTLIIDGQPIFESPAICI
HICELHPEYGLIPPIGDPKRPLFFQWLAFLNNTLQAELMVRYYPQRHTTDEASIPSVVAAQDERIAEALS
VINDQLGNGEYLLGDKLSACDYFLFMLAEWSLPIKQSPMTFNHLAVYLNRLSSNPTVRAVCEFEGIDLSP
FESYS
>VII_000653
MKHRGLMAFSDFETAEHSMPSTKSASEKHESKVVKLEY
>VII_000654
MIWLSLSRTLNRGQLSLDRFEFWQPTSQLLVLDVCLFDAFA
>VII_000655
MRCQPLRRALCPSFSSVKTKECALTVNVTLLNSSGKLSKYSDLLEEVIEDGLTRVSEFFELSAIDITVSP
FQKGEESPSGLGGYALSEHRVELLVDCSRDDIDKVIKSELLEVLAHEIHHSVRLGFHIPTGTLAQQLIME
GLACHFEYAVTNGKPSSLFKDLANYDWRHGLKQMSHLLGSTDFSLDKLFLGSQPKEFPKYAGYWIGFNLV
AEYAKTHNATEADMVGLEATRFFDSCNLEVW
>VII_000656
MSFNSWRSYMKFSYAVKNKSRYVLDQESQEFLKAIEDTCVSRLEVIPQGSLMWRAQAGHDDREYYQDDIY
IDDFPVPYPENRMRPLLNSASEGRANPKGIPCLYVASTKETAMSEIRPWLGSIVSVARFSNDRELRIIDF
SKHFGKRASFYFQEPSDAEKIEAVWRDIDNAFSEPVTNSDLKSDYAPTQIIAELIKSLGYDGIAFKSSLS
DGYNLALFELDSAKFKSCELQEAKEIKFSFGGVSTPFNPF
>VII_000657
MLGVDGEKYLQVDTYGSVKRKETGKKSQSIRFSPEAIEQLKSIISAL
>VII_000658
MIDFSVLPVFLLSIFFLVISPGPDLLLISTYSSSRGFKSGFAISVGIFIAGIIQTILVALGLGQLMQALP
TLAWGIKIVGAVYLAWLGFNMLKSWFRNNTMPTDKIKTRSLGVTQLIKQGLLNNLMNPKALLFFSMFLPQ
FTSPESSLTSQILVLGLLLSITALIINSIFSLSFSKLGSYLGSKFNLGRHLDGILGVIFLGLATRLAINK
>VII_000659
MSHHPLYGQSLQVVILHKHKHERLSYLSFLEQLLALDLSSQPCF
>VII_000660
MRCQPLRRALNCSQGWWIIKIDIYDVFIGESAFGNPCGVLELKSWFSDTELHQITREVGQPVTSFITHID
GQFHIRWFALDGEINLCGHGSLGAGAAILSKYQLEKVVFNSKYGEVVISKRNNQYSLVLPSWEGKPCVVP
VEISDLANDAIDIFSTRDLVLVLPSVESVISFQSNDERLRKINEYHALIVTAANGNNGYVLRYFAPKIGI
SEDLATGSAQCSLAPYWFKKLGSDSLSVRQLSMSGGYFEVERATENSITVFAQAKRRAIAI
>VII_000661
MNFEELSDDEILNIAEPIMDNLMQASTNIDHVAHIKDFTERLKNIVTQDYFQSVCEQYQSEKGYFSAREV
VAVFKRPESAAIIWKQQFSRVKGEFVAEMVLVKVDDKYQCDHIMVF
>VII_000662
MIFWEEASLNDREKIFEFLYDFNPAAAEKTDELIETKVENLLEQPLMGVQRDGIRGRLLIIPEISMIVSY
WVDGSKIRIMRVLHQKQKFPND
>VII_000663
MDTRIQFRVDEETKRLAQQMAESQGRTLSDACRELTEQLAEQQRKALSHDAWLTEQVNQAFEKFDSGKAV
FVEHDIAKARMAERKAKIRNRGHA
>VII_000664
MLGVDGEKYLQVDTYGSVKRKETGKKSQSIRFSPEAIEQLKSIISAL
>VII_000665
MIEHLVNVATASGYKEILLVSVQNSMQFWQKQGFTSVEQEVCNSYGDSAQLMKRVLLA
>VII_000666
MRRMILRVFLDSSRGMQNVYIGLVLLFLSLLRITLEIYPTVAVIEDRNAFPLWEYFIGNLLPEMSGMVIE
VLLFLFVIDVIREVERSRVENEQKNLDFQRKVKIERRLRHQLRILIRRIFEDVEIEHDETCAEFKFHADK
YIENQILFVLLGAKIAEESVDSHFYEEAKKLAGFELDLLMAVTQLCTELSYDHMKTWMNILFFLKRISIG
QNVDESTVALVKNISDFEKHSRALGYDAKI
>VII_000667
MLSRLKEWGDPYIERVGEMKSRVDLSEQWQIDNYDYVLKEGYLVEIYDDDIVVK
>VII_000668
MLLVQYVPKLRITKRLSGIRAAWHFWFAVVFVVKVVCGNLVYAALTP
>VII_000669
MLSQVALSNLVPLLWAESSSAIEHCFSLPNETAMCLLL
>VII_000670
MLQTHKSRCFKVVGCSTLEVWFHKSGIIAVTAFSFFVDSYRDQLNLDRFEFLAANVTAFGVGRMFA
>VII_000671
MKSVEVIQEVKKALANTKNAGEVSVSIDAMDNFMDQLEKRAQMVGEFNQLEHDRLLKEFEAENARNIAHS
QNMTAHSVEMFKSVITTGQAALKSSMVINGGAAAALLAFTGKIWNEGSIIQVTNALTHSILWFCFGLLIA
SFAAGTTYLSQFAYAKDWDKVGGVVNVFTVLTVLASYAAFGLGCFKASSSLAMHFGTL
>VII_000672
MWFSFSVGIPVVITGFVSAIIAEIQLQPIRQIVRMANSKLSPPVA
>VII_000673
MFIGESAFGNPCGVLELKSWFSDTELHQITREVGQPVTSFITHIDGQFHIRWFALDGEINLCGHGSLGAG
AAILSKYQLEKVVFNSKYGEVVISKRNNQYSLVLPSWEGKPCVVPVEISDLANDAIDIFSTRDLVLVLPS
VESVISFQSNDERLRKINEYHALIVTAANGNNGYVLRYFAPKIGISEDLATGSAQCSLAPYWFKKLGSDS
LSVRQLSMSGGYFEVERATENSITVFAQAKRRAIAI
>VII_000674
MKLLNFQRFLPNQHQAKLKSPIVQLERLTLIYQNVEP
>VII_000675
MLLDVQYGQFSFIKGCIIAVIWLSLSRTLNRGQFNLDRFEFWQPTSQLLALDVCLFDAFA
>VII_000676
MNQHEKLNYVEFAAKDLESTKAFFSKVFGWNFVDYGPEYTAFSNEGLDGGFFKAELSSRTENGGALLIFY
SSDIEATLEKVVKNGGHIIRPIFEFPGGCRFHFTEPSGNEFAVWSEARA
>VII_000677
MAILKRTKISHIQNVLDNGKYCLEDFETIFPAQGSVLAEIKFKAYPSFHLSIYEDTSNAMGAFALLSDPN
KEIKTVIKCSMSPGEYKTEQVTRYDSIDNAISEIYSWVDNIKEELTALRSTRQHAEDDDVLSNFQEYLDE
PVDEPESFFSAHEAQALKDKLEELQKRVEQLEADKQIEPEDCESLTSAIESTKSDIDVYPKGVWYRTAGN
KILKTLKRVAKNKESRDLVIDVMKKLMESGT
>VII_000678
MIWLSLSWTLNRGQLNLDRFKFWQPTSQLLALDVCLCDAFA
>VII_000679
MIPIPTCYSDFDPDFTFTSRNVEVKGGKTAKHYLEFAIADFEQDKTDKGRINSFSNAKRALHLQVETLAS
LFGFDAIKTKGARYASFPKYIEFIAKCGIVTPRILTKLNRVRNAVEHAYYTPSKDETENFIDVVELFIAA
TDRALYQFPIDIEFLPMTILDDDIPNISLISLEPYSGKLLLNASDAEDLQYKITLRPDQDEYFLWLKVLL
SGTHLNDYKIRN
>VII_000680
MAKNTSITLGEHFDGFITSQIQSGRYGSASEVIRSALRLLENQETKLQSLRQLLVEGEQSGDADYDLDSF
INELDSENIR
>VII_000681
MLCLSLVVCVASPLGRRYAQSILGRSMSIESILETTWSEILKLQAEVYHLVEPESLEVLRDKWLRSPSSC
FTYRDDEQLMGYLLAHSWNSRTPLKLFNKLPKGTQGSILFLHDLAVSNHTFGKGIGSKMIEHLVNVATAS
GYKEILLVSVQNSMQFWQKQGFTSVEHEVCNNYGDSAQLMKRVLLA
>VII_000682
MHIPGKFKQENIEELVGLIREYPFATVVTLSESGINANHLPLCLMELGGELYLKGHIAKANSLWNTTEPL
SEALVIFNGPNTYISPNNYPTKKENGKAVPTWNYVVVHVKGKIRFIHDPKWIVGILEQLTSEHEREQVVP
WSMSDAPESYIQNMLSAVVGIEIAIDSLSGKWKLSQNQSEINQKGVVDGLSSKSDTNSQTIASMMCANLQ
QEC
>VII_000683
MILGHPNTGSFCDALFNSYIKGAELRGANIRTIKLSELSFDPVLWKGYREIQELEPDLIKAQQDIQWAEH
IAFIYPIWWGSIPSLMKGFIDRIFLPGFAFKYRENSQLWDKLLSNRTAQLIVTMDTPPWYFRWVYRSPGH
NEMKRTILGFSGIKVTKISEFSPIQSSKLEQREKWLKVAERLGEKA
>VII_000684
MQYIEVKSSDIPLDLLLEADPSEASIASYLSDSWCFAAVDNGQVLAACIVKAQTNSLAEIFNVSVSPELQ
GQGIGSKLLKLVLSQLPSKGINRVELGTGTFGYQLTYYQRLGFRVDSIIKDHFLLNYPDAIYENGIQHKD
MLRLYVNI
>VII_000685
MVENYETQFVTFIESEMEQDLAHDLNHVFRVVKTAKLLSKIEGAMLEVVLPAAYLHDCFSFPKNHPNKAE
SSRIAADKALEFLNEIGYPKEYHEAIKHAIIAHSFSANVQPDTLEAKVVQDADRLDALGAIGIARCIQVS
TNLGMGLYDATDPFCGTREPNDRVSTVDHFYTKLFKLPEIMHTASAKVEAEKRMKFMKAYLIQLGMEIEP
YS
>VII_000686
MNKKPWERRLKDLAHLLNACATTYFDPELFRLNLNQFLQTSRTVTFIIQKNKREIVGYDDWYPVNVVEKW
QGDHLMTWAKNSRNTIEKQGDLEMYSSAKATLLFSYIEEQDIEITSREELLGVSVKRLVRLAQKKLPSGV
TDAAVIKAERRWVANTLKDYELLHALSLIYARMYDCCKSLGELVGNPIDQAITKPASFDSMREEVRHVNY
LKLKNFSEGKLTHTSVSYDSKSVPDVIKERVRSAGTAQTIDSMENLVDFYSQMAKLTFQSDGYHIPILMF
FDRNYKVIDLLSTSFDDQADKYIFWRFAADRAQIINAHGFVWISELWVRSTKLGSSKAIHQMPIVEEKLQ
VIGIDSVNTQKSVSWKIIRESEEAMPTLSPQEIGDPNEGQAFFMRPILKAIGGDVSQLNG
>VII_000687
MPKSFIESYTFEKRQKLWSNIIERELAVVLVAEGDEGLSGFLCFGQPKTLKGTDVYDLSSIYIDPDKIGV
GIGQLLYDKCESMLRTLNAQKVSLWALDSNERALNFYTKQGFTSTGESNKEQADDVVLNDIELAKVLSA
>VII_000688
MKVQQFQSRFKPSNLDASTLLDVQHSKFGFANGFIIAEIMLSLSRTLNRCQLNLDRFEFW
>VII_000689
MSHHPLYGQSLQVVILHKHKHERLSYLSFLEQLLALDLSSQPCF
>VII_000690
MKPKAPSVANQLELFVINIFRNTVQAEFAPKVRTLPHELTEIHF
>VII_000691
MKLKYIKLFLWLERLTTRKSEPHWVTCFWNSSLLYWLTQFVILLLFTANFAKGVRLTMLWLDSGSPFIEW
LQLPTQLFLISFSCVLVAQKIMKSRAIILGKKSWLDQKVAGLKDYLISNLATKLDRKKERALLKAIARRK
RILSCYKKITFTAAFAGFAYTLIGLVVTPVVDTGYEALINFFEPSLLLNISWSVFLVLYGSFSIVILWDD
IVLSINIGES
>VII_000692
MKHRGLWVFSGFESAELSTLSTKSASEKLESQVVNLDAKS
>VII_000693
MVLTMLVALVGCDDATKAIDEAQAAANKAVDSLQQKADSLNLKDLNLDVLGDATQKAQEFTQSIDSLINT
DFTDHQAVVAATEKISNSYSCLVDVSSEATAENLLDKIVSSVKNDQVLAIIEKGVAQAKTAKECVM
>VII_000694
MLCLSLVLCVASPLGGRYKSEVSSVKNGLDVFGNALMSYSSGNREAALLVHTEGVEPYELPVSVFFRPAD
YYPINKQALTLCKGKVLDIGAGVGEQSIYLQNKGFDVTALDISSAACSIMRSRGINVVINKDIFECKFDS
KFDTWFLLGRSIGAVGTVPKLSTFLQLAEQNLSHTGQVILNSINSANHPVTRKINFEFSGEKGAVVEWLD
IDSISLESLAKECGFRMEVVRTEDDGNYLAVLRKTDL
>VII_000695
MEIKEINSTSEIANDLASLLIDCVESGASVGFLTPISHQEVESYWSGVESDLSSGNRRLFVALDDDVVVG
AVQLSLCSKANGSHRGEVEKLMVTTSSRGQGVSKKLMSLMESTASEIGLQLLVLDTRLGDVASLLYRSIG
YTDAGQIPQFARSSNGKLEATVYFYKQL
>VII_000696
MSHHPLYGQSLQVVILHKHKHERLSYLSFLEQLLALDLSSQPCF
>VII_000697
MYFYLQDVVVDPTYQNQGIGKLVMREIEQFLKNNARSGATIALLAACGKEKFYSKFGYSDRTGNPLGLGM
CKFVE
>VII_000698
MQNGKLIWHVACDESGVDGQQYYGFGSLWMKYQRRGDFVRIIRELREKHNYLNEIKWQKAHKKHYADFYE
DLIEMFFKHQWLAFHCIVIRKGIVDKKYHDGDYDLAMRKHFTKLIQTKISAIHKAHPQRQCEFRIEVDPL
PSRYKKADEAFHKIANNMLKKQFGGEVPIRSVVTKDSKESEQIQIADFLLGAVMSAFQGKASSPAKLKVA
DNIASYLGWDSLQHDTKPHERKFNIWYFHDPTKGPRELETKDVRLKYPLPIRT
>VII_000699
MESNVFERTNIGEPEISSRLYNLTIGAVLCWGFWVNWLMVENIPVESITSINPWIFFIGYLASCLFGIYL
FSKSSNPLVSFAGYNFVVVPFGLIINIVVSNYDPSLVLEAIKVTGLVTGIMMLLGTMFPVFFQKISGALT
IALIAVIVVELFQIFILGIHQKWLDWAVVIIFCGYIGYDWGRANQIPKTIDNAVDSAAALYMDIINLFLR
IVRIMGRK
>VII_000700
MDNIKSLNSSKVKNSSLLYVKIMSKPGETIAAKNASE
>VII_000701
MLGTILLLGMIVCGYLNLSFWILVPASIVAAFIGLHFPAGKAEMIKARGMYWSTFFGSIPLQAILMSILF
GSGWGLNALIN
>VII_000702
MLQTHKSRCFKVVGCSTLEVWFHKSGIIAVTAFSFFVDSYRDQLNLDRFEFLAANVTAFGVGRMFA
>VII_000703
MFWKTQIRRNFKATVTETTWNFQRRRKQALNTKQTFWKDNASELTFN
>VII_000704
MDNIKSLNSSKVKNSSLLYVKIMSKPGETIAAKNASE
>VII_000705
MFSHIMIGSNDIEKSKAFYDAILSVLGYPAGVIDAKGRCLYINQDGVLGITKPVNGELATHGNGMTIGFK
VSNPELVEAWHAAGVANGGVACEDPPGIRVIGQRKMYLAYLRDPAGNKLCATHHMSTGN
>VII_000706
MWEKRFQNIPEHVYAYVAVVGGEIVGNLGFELCTNPRRRHVGTFGMGVKDDTQGLGVGSALLKTVIDLAD
NWLNLKRIELTVYVDNERAINLYKKFGFEIEGESKAYAFRNGSYVDVYHMARVVAHA
>VII_000707
MDFIFLDANRKIYVSLADDLFNLLKTGGLLVCDNATSHADELAEFRAWVSSQQNLSVSLVPVGKGELLVY
KGEK
>VII_000708
MTIPKHSKLYGYAQGSYFADSFSREIPYTNQTAFDVYLEIAKQTPSWVSFLMEMRNRIVSMFGLKHLGRF
QDTTLEAGVDNVKVGDRIGIFTLVSNEEHEIILEDSDKHLDVRVSFLLDVKGDKVTVHATTVVHVHNLFG
KAYMLAVAPIHKVIVPSSLKTLAQA
>VII_000709
MRSLLYCVPAPLNAALTVLINYTEGSFKVDVNSYITPIAGLIGGMVSIVTFLITFQQLKNIKGEKAKELH
SRYTAIKELAKDIHANYPEILILLSGLTRAELTMREVQWFINEPGAFLKLEQYGKICGRYCQIDLEKGEF
SLTERVSTVSKRLIEKLKIIGVGLGLMTFLSAMWGVIIYNVNSATVVYIALGAWSVYLLLILWGSNLLWS
TIDKAMKIQGKPIKDS
>VII_000710
MIEHLVNVATASGYKEILLVSVQNSMQFWQKQGFTSVEQEVCNSYGDSAQLMKRVLLA
>VII_000711
MITGLEKSIELFNQVEDILNPITMSVAAKYGLTEEVLANIQKQALEEAKTDL
>VII_000712
MRNVNNGKEQKSNLSRLNYLQAALTKMDSHLPVKEQAIASLKK
>VII_000713
MRSLLREKVIQVCSKKIEQKGDNVGVSFYAFFANKNDDPDLLMEAATWWIQEHKLDHFEKAHKIIAMVKS
GI
>VII_000714
MLKVRFLCRGLLTVANLTLIVLSFGSQLHSFWRWTCVCVKLLRKMTFKQMR
>VII_000715
MGDWEQQTIPNLVENNPNLLAQRDWYLRAPSSESYEAVRTRLLSWLSELPDEQDIVVVSHGLTGIVLRGL
LQNLCYQDVWAQDLPQDAFFIVENGVAERVNCMLVEAVA
>VII_000716
MSVEHPTALKHRGLLAFSDFEIAELSTLSIKSASGKTQKPNSAT
>VII_000717
MILHSLSRTLNRGQLSLDRFEFWQPISQLLALDVCLPDAFA
>VII_000718
MDFIFLDANRKIYVSLADDLFNLLKTGGLLVCDNATSHADELAEFRAWVSSQQNLSVSLVPVGKGELLVY
KGEK
>VII_000719
MLLDVQHGQFGFIKGCIIAVILLSLSWTLNRGQLSLDRFEFWLPTSQLLVLDVCLSDAFA
>VII_000720
MDIFGLFSEAFAQVWYLIPLLFVISLFKSRWFKGVFGEFLVNKLLSQLPTSDYTLVKDVTLPTEDGTTQI
DHIVVSKFGVFVIETKNMKGWIFGSKDQKQWTQKIYRHSSKFQNPLHQNYKHVKTLELLLNIDSLKVHSV
IVFIGDSTFKTEMPENVTYARGCLNYIKQIDQPVFSDAEYIHLIDAINSVKLDSGFVTDVKHRKHVKELV
ASKESVKQCSRCGSEMVLRETKRGENKGKQFWGCSGFPKCKTVEKFN
>VII_000721
MCLGLVVCVASPLGGRYVFRERFKLDIFKRLKNEVNEIHFRWVVYRQVYAQGPKEIELLNKNGAYFFYIV
QHLFMDNVALSFSKLTDPNKQWSNENLSLKQLTVLANDSGNLELAQILKEKFEELLKSCEKFRTLRNKRI
AHADLEHAMGVAEEPLPGISRQYVEDALALLRDFMNTYELAVSESQTLYDEIILDLGSGGDVLLNSLRKA
THT
>VII_000722
MSDETLEKRYLAINEALEQWDYKPCDCAALELKIRAFGGGEHYVKQCNNCGRQKGGSIKKADALIALNGK
TPRVFDPTIEEVYDNHYKVRAETRSKLWKEKMELELEMSGRSPSLFPNFHEIQEKKNKAKEKLETVISAI
ADEFGETSARQILMRSLVEINKQKYLEKVKNTERFSDEGELKRWLVNNLSVDFDFYAEVWGRHLAENINV
RVDFIAVPKAHLVANGFEPSPFAVEVKYIRQEEGFTRKSSRAFWQTISYNDSEFNLNGHIFKPKFSILFT
NLAFQQEMELVRNYGWDTENDVMEWQGMLHLANHANVGLFHITGDKNEFRSWRIKFAGGTYFSYGIDNNG
ERSGQISNSDVINKVRVGNF
>VII_000723
MEVIVVEEHTSEYPNPIYLKQGDEVQLGEMDDEFPNWIFVTTDSGVQGWTPAQYIESISGTKKGILLHDY
DAVELNTQFGEKLAVLFELNSWYRVSRSTGEVGWVPVKTVKRT
>VII_000724
MIWLSLSWTLNRGQLNHDRFEFWLPTSQLLALDVCLRDAFA
>VII_000725
MNQHEKLNYVEFAAKDLESTKAFFSKVFGWSFVDYGLEYAAFSNEGLDGGFFKAELSSRTENGGALLIFY
SSDIEATLEKIVKNGGHIIRPIFEFPGGCRFHFAEPSGNEFAVWSEARA
>VII_000726
MQFASVFQYKKWANDELLELGEKQFSQLPENDATFFVRILNHTTVVDSLFISRILDEPEKYSGDNTVETP
SLSELRRTINEHDSWLVDFTQSVSADELKRNVTFRFIDGGFGQLTVEEILLHLLTHGSNHRGMASRVLAE
NGLERPKDTFTRYLHETEPTRRESSGT
>VII_000727
MDYLLLVLGLILLIVGAEGLVKGAARLAARIGIPSIVIGLTVVAFGTSAPELAVSINSAVSNKTELAIAN
VVGSNIFNVLFILGLAAVITPLTISKQLIRQDVPIMVLVSALVFYMVTDGLLSLWESGALVVLLVTYTAF
LFVQGKRAEIQTLDTSNNEVASLTQGHHPVWQSALWLIIGLTLLIIGANLLVSSAVNIARTFGVSEAIIG
LTILAIGTSLPEVVTSIVASFKGQRDIAVGNVVGSNIFNLLAVLGISGLFSGEGLVGNTQLVEQDFPIML
GVALLCLPLMLTGAVLSRLEGVLFFGLYLLYSAFLIGDVKEATWLPSLSIVTWSVIFPATLAVIAISLIR
DWWKQKQLKS
>VII_000728
MDKVEFVKVIKEVVESSSVVNIIENLFDPPGRSPDKRLLEQSKWFKSLPSGEQALVQSLIEDAVRESIFG
MFCVLDGVRSIASDNSSMNIQLIIGDSLINDIESEYLHDIYQNV
>VII_000729
MDIAVLTFDGFNELDSFIAAGILNRMKEFGWNVQITCPSEYVTSMNGVTIRAQQPLDFANKADAVLFGSG
IFTRKIAQDDQLLSQLNLNPQRQLIGGQCSGTLLMSVLGLLDKVPACTDLTTKPWVIESGVKVLEQPFYA
QGNIATAGGCLSSKYLATWVLCKLAGLGHAEAALHYVAPVGEKESTVKHCMSIVGGYL
>VII_000730
MEEKRWVTTSKYTTSGGISAGIDMSLFLVSKFHSQSHAELVAHQMEYNWQKCT
>VII_000731
METEYYWWSLEESIFKGVLYDSINMYFFHDHPYTNWEEFKEADPHMAYSHLTYIRFDALEQQFVDLRVIP
QMLGVKEIPLQSTVQNINRYDWLKSIVDLALFRFSSLRDIAFHFVNEVLEINLPDHKLNMKQLSKALKEA
HPEILEHIKVIDQIGAPLRQDRNERAHKGFCNLYTEDDQMFKNMAWIESYGSCITSYDLVETYEKSRDKI
YDVVVKEVKEALHACIELADELYVYYRDRHDALSKNSRSGVSHHFNGYHRVKDS
>VII_000732
MKKLMMAVLLMMPLHLSAVGSTKNEMVKELVEVMGMDSMMDSMHHHIESSMLDVQQQLNVTESEKPLFDK
YYKNVNKVVLEELTWEKLEPFMITIYSNHFSEAELKGMIDFYRSDVGQSILKKMPVVMQESMLMSQSMLQ
RILPQMQTLTAEFENDLKAHRNK
>VII_000733
MPLLIPGVAGIILNENKELLLQQKSNGTWSLPAGMIEPQESPVQALIREVREETGLAVKVDRLLGVFGGE
GFGFTYPNGDQVEYTVIMFKCVVESCSQSALDDETVCLKWFSKGNMPRLELPYPLDCLFAENDSAYFVG
>VII_000734
MLGIRFFFVIFIFFTVSAHSKGNEFVSIIERAESGSTIEMEPGDYNVCSTVYIKGKTDIKIIGRSGVNIK
KCNSFNGEYILSVIDSDNISIDGVSFYGLTDAKYIDENTTNIVWGEQGVLFSGTSGSSVKNSKFYNFGDA
ALRITSSRSHYSGEQINSKNFRAEGNVFYNVTQVTTTHPWSKDFGGTSDITFKNNLFYEMKGGLKLSSRK
GVSNAIIEGNIFNFIHGSAIEVNYYSNVGIKDNSFSNVNKFILNVFPNSISNVNEAIDWSGLSFIKNTVF
KSRGGVRIVSDIAGELISGRYISNVIISANKFVDVDMSLYGASNRYIINLLENEKKFIYSVVKMNSYNTS
GDVSLLNVKHSANVQSLDNVELKL
>VII_000735
MNQHGKLNYVEFAAKDLESTKAFFSKVFGWSFVDYGPEYAAFSNEGLDGGFFKAELSSRTENGGALLIFY
SSDIEATLEKVVKNDGHIIRPIFEFPGGCRFHFTEPSGNEFAVWSEARA
>VII_000736
MMEGRKVETKKALIKALFSNIESRLGISPVDIEITIKEQPSHCWGFRGITGDEVADLTYKIHV
>VII_000737
MEVEYFVNRPITPEQFVDLLNQTTLGARRPTDNYECISGMLENADLLVSAWIGERLVGIARSVTDFHYCC
YLSDLAVSEQIQSKGIGKELIRQTFVSLKKGCKLILLAAPQATKYYPKIGFKQHNSAWLMSDLEELL
>VII_000738
MKVQQFQSRFKPSNLDASTLLDVQHSKFGFANGFIIAEIMLSLSRTLNRGQLNLDRFEFWLPTSQLLVLD
VCLCDAFAKNDFYENVFKNHC
>VII_000739
MKHRGLWVFSGFEPVELSTLSTKSASGKLESQVVKFEC
>VII_000740
MLDVPHGKFGFTKGCIIAVILLSLSRTLNRGQLSLERFKFWQPTSQLLALDVCLCDASA
>VII_000741
MVMKYCNSCKADTEHKETLERKPSSYDQQKSIFGRFMLFVHEFINGGHYYNMNRYVCCNVCKNKSLENVG
KEFE
>VII_000742
MKDLHRLLNELCACFESKGHLVASSLLAPLTEKELEAKCASWFPGEIPTAIKDLYTWKGGQGHNAWEEEF
PFWFRDMSFISLDQAEAEYESMNQSYGVENTLEEDGVLIKDCFPFAAFNGGWFVIPASKSKWSNCFDEPV
ICIFQGIDQYYHSIDKMVKTVIECIQYPTWSTEESYIPEDIEMKIWKKHNPGIFEE
>VII_000743
MKWFLSFWLVLASCFSVSLYANDTVLQQAYQSQQSDIQVQGFGQVAKVLPDDNDGSRHQKFILKLNSGQT
LLVAHNIDLAPRIPNLKVGDSVEFYGEYEWNKKGGVLHWTHKDPQNRHAHGWLKHNGQVYE
>VII_000744
MKVELVTSLKRQATKILADLHDTKEPVLITEHGKPSAYLIDVDDYEFMQNRLAILEGIARGERALADGKV
VSHQDAKDRMSKWLK
>VII_000745
MKNTEIVKELWTKFSQGNYVGCEALLHENLKVLWPTSREFYENRDDFITVNEAFGKGWTFDISSLEETMS
DKVISVVHVSSPSCPDSFYATSIFSFASGVITNMETYWAFQDKQPEWRRNLSKVY
>VII_000746
MLGKSHINHACYFGTLMRTIYKHMLFRANWMGSVKVTLLEKLLLDHYTNTT
>VII_000747
MKPKAPSVANQLELFVINIFRNTVQAEFAPKVRTLPHGLTEIHF
>VII_000748
MELQQLNQRQLKCLLDKVGLDSELAFCEGAVPPKHVLIRSYEQIQNSKSEIWSLPYMMLVGNNVVGFCSF
KDEPQNGEVEIGYNVSPHKQGRGFAKLAVNQLCQLAFNAGSIERVVALISSTNHASLNVVRANNFAFMGF
VVDSDNEELEKWVLKWASCA
>VII_000749
MKLTGDWYGVIWARLYGTMAIDKEVPTMRRCGYGCCV
>VII_000750
MKNKNGYIGVNGSEIYYELFGNPEGEPLLMLHGGLGSLNELSPIHKYVATDYQFISIDFRGHGKSLLGGH
PLNYMQYQQDVQHVLSYLGIEKYSIFGFSDGGIVGYRLAAQEPERVSCLVTLGSQWRLEEDDPSIELLSG
LAAEFWVSRFADDVAFYEASNPKPDFPKLVDMVKAAWLDTTESGYPCELVEKICCPTLVMRGDNDFLFSL
DEAVALKSKIAGCSFANIPLTTHSSHQESPELVGEILKRFLSRHKN
>VII_000751
MDLSNPLKAAELLFSFSRTHHNYSEYEFNSLVSGALLDLKKDTADPSWIRRFRALAPNMIVTTNWDNVLE
NIFDGLANVVVRKDSCPKVTSNGKNIFKIHGDLGRPDSIVVTQSQYFSFQREDTYLNRKIYTLFSEASPI
FIGYSLTDPNIGFLYDEVYADLGEEKPPAFMIVYPSVSDNVLEESRLLFQDKNIFIIKSEIGEFLEDLAK
EYTEYKKSNKRFLIQYKNIEKRLRELSTKIVENKPITDEDILNSFNNKESRDQAISALVEILSYPVLYKE
FGGELLQPENRMSYREIDQFIQAVVTISNKSHYPSEEVRDQFHMSVLKACSKTDGVWDFYTASKPFMNIL
RISQFPYSPVFEPRILHIIDILRWSAPSERGKCWSTWRTFCDYLEWLSNSDIDAMLKHLEADDKLNMRSS
DIRWLEKLKTSKHCSEALKLRIDELIKT
>VII_000752
MSAEIKRVDKHDCLDLIGIFIELEQYYFGDKAASEQDLANYLSHQVFSEHSGVKVNAAFEHDKVLGFATY
TIMFPAPKLSGQMYMKDLFVSYSARGKGIGLQLMKHLASIAITHNCQRLDWTAESTNPTAGKFYKSIGAS
LIREKEYYRFEGSDLNKLAKSL
>VII_000753
MLTYWEDLECIKAFSGEDIIVAKLYPEDERYKLNPDRHVSHYEVRENMWL
>VII_000754
MYIQTNANIVTVGKAAIKAPILSLLFCNFRNQHNYGGGGKVLNDNPKHYQISFLITSGFNLFNLTPG
>VII_000755
MYIPGKFKQEKIEELVGLIREYPFATVITLSESGINTNHLPLCLMELDGELYLKGHIAKANSLWQTTEPL
SEALVIFNGPNTYISPNNYPTKKENGKAVPTWNYVVVHVKGKIRFIHDPQWIIGVLERLTSEHEREQVVP
WSMSDAPESYIQNMLSAVVGIEIAIDSLSGKWKLSQNQSEINQKGIVDGLSSKSDTNSQTIASMMCANLQ
QEC
>VII_000756
MYEWLFFEQYSHEPFIAVARFIQKYQGMPESRLEEYHALQPGGNKALSIMESRLAQTDYLVGKQLTIADI
ALYAYTHVADEGVFNLSDYPNIQAWCKRLQEQAGYVGMAETNT
>VII_000757
MDVGLTSIFVTVAVAHFLALLSPGPDFVLVVKSAIRNKGKNAIGIAVGIALANAVYIGLCLVGVGSILAA
SVSIMIALKIVGGLFLIYLAIQALKARRSSYETFEVSGAEGASTHSSSFHYELVTGFMSGILNPKNLLFY
LSLFTVVLTNDVSFSFKLGLGIWMTLVVFLWDAAIIFLLSTNKVRSRFTKLAFYIDKVTGAILGLIGFTI
VKSAIVR
>VII_000758
MKTVNTNIQTIGYTVTALIAFAANSVLCRIALKDDVIDASSFTAIRLLSGVFMFLVLLSFKAKQSASTPD
KKTGYWKTALMLFIYATAFSYAYISLDTGTGALVLFGAVQLTMIATSVFKGKRLHISEWLGVLISFSGLA
YLVYPTLTTPSLSGFILMGLSGIAWGMYTSVGRGSIDPMRDTASNFKYTVPLVVVLVLITFPAINISFYG
VVLAVISGALASALGYTIWYIALRGLSEVEAAVVQLSVPVIAAIGGVLFVSESISIRLVIACILVLGGIF
TVLISRWKFVKK
