# Supplementary material for: Architecture of the superintegron in Vibrio cholerae: identification of core and unique genes
Source: F1000Res. 2013 Feb 27;2:63. [Version 1] doi: 10.12688/f1000research.2-63.v1 (PMC4032106; doi:10.12688/f1000research.2-63.v1)
Supplement: File S1. Gene data from V. cholera and V. mimicus. — Gene data of SI region from seven V. cholerae and one V. mimicus genomes used in this study. [file f1000research-2-1158-s0003.tgz › MB451_SI.nuc]

>VII_000636
ATGAAATCACAATTCTTATTAAGTATCAGTGAACATATGCAAACTCGATTTTATGCAAAGAAGACTATTGAGGCCTACTTACATTGGATTACACGTTACATTTATTTCCACAATAAAAAACATCCTAGCCTTATGGGAGATAAGGAGGTTGAACTGTTTTTGACTCACTTAGCAGTAAACGGTAATGTCGCGGCCAAAACTCAGTCACTGGCATTAAATTCATTGAGTTTCCTTTATAAAGAAATTCTTAAGATGCCACTTTCTCTTGAGATCCGCTTTCAACGATCACAACTAGAACGAAAATTACCTGTTGTTCTGACTAGGGACGAAATTCGACGTTTACTTGATGTCGTTGACCCTAAATATCAGCTACCTGCAAAGTTGCTCTACGGTTCTGGTTTACGCTTGATGGAGTGTATTCGCTTAAGAATTCAGGACATTGATTTTGATTATGGCGCCATCAGAATATGGCAAGGGAAAGGTGGGAAAAATCGTACTGTCACTTTAGCGAAAGAACTCTATCCCCATCTTAAAGAGCAAATTGCTTTGGCAAAGCGCTATTACGATAGAGATCTGCACCAGAAAAATTACGGCGGGGTTTGGTTGCCAACAGCCTTAAAAGAAAAATACCCAAATGCACCTTATGAATTTCGTTGGCACTATCTTTTTCCGTCCTTTCAGTTATCTCTAGATCCGGAATCCGATGTGATGCGCCGACATCATATGAATGAAACGGTACTCCAAAGAACAGTGCGAAAATCTGCGCAGGAGGCAGGCATTGAGAAAACCGTCACTTGCCATACTCTCAGACATTCGTTTGCGACCCATTTGCTTGAGGTGGGTGCTGATATACGTACCGTACAAGAACAATTGGGTCATACCGATGTGAAAACAACGCAGATTTATGCTCACGTGCTTGATAGGGGGGCCAGTGGTGTATTAAGTCCGTTATCGCGCTTATAG
>VII_000637
GTGCAAACTACCGAAATATTATTGAGTGGCTGTTGGGCTGCGGTTGGTTCCATTGCTCTCAGTTTAGTGATCTGGCAGTGGCGTGAGAGAAAGTATAAACGTCATATCGCCCAATTTAAGCAACACACATAA
>VII_000638
TTGAAAGTTCAACAGTTTCAAAGTCGTTTTAAGCCATCAAATCTCGATGCTTCAACTCTGTTGGATGTTCAACACTCAAAGTTTGGTTTCGCAGATGGCTTCATCATCGCTGAAATTATGCTTTCTTTGTCTCGGACTCTTAACCGTGGTCAACTCAACCTTGATCGTTTTAAATTTTGGCAGTCAACTTCACAGCTTTTGGCGTTGGACGTGTGTTTGTGTGATGTATTTGCGTAA
>VII_000639
TTGAAGCATCGAGGCTTGTGGGTTTTCAGCGGCTTTGAATCTGCTGAACTTTCAACACTTTCTACCAAATCGGCATCAGAAAAACTCGAAAGCCAAGTTGTGAATTTGGATGCTAAAAGCTGA
>VII_000640
ATGCAAAACGGTAAATTGATTTGGCATGTTGCATGCGATGAATCTGGTGTTGACGGGCAGCAATATTATGGTTTTGGCTCACTCTGGATGAAGTACCAAAGGAGGGGCGACTTTGTTCGGATCATTAGAGAGTTAAGGGAAAAGCATAATTATTTAAACGAGATTAAGTGGCAAAAAGCTCATAAAAAGCATTATGCAGATTTTTATGAAGATCTGATTGAAATGTTCTTTAAACATCAATGGCTAGCATTTCATTGTATTGTTATCAGAAAAGGAATAGTGGATAAAAAATACCATGATGGTGATTATGACTTGGCAATGCGTAAGCATTTCACTAAACTAATTCAAACCAAAATTAGCGCTATCCATAAAGCTCATCCGCAAAGACAATGTGAATTCCGCATAGAGGTTGACCCTTTACCATCTCGGTATAAGAAAGCTGATGAAGCCTTCCATAAAATTGCAAACAATATGCTTAAAAAGCAATTTGGTGGTGAAGTACCTATTCGTTCAGTGGTCACAAAAGATTCTAAAGAGTCTGAACAAATTCAGATAGCCGACTTTTTACTGGGTGCAGTTATGAGTGCATTTCAAGGTAAAGCTAGTTCACCAGCAAAGTTAAAAGTTGCTGATAATATTGCTAGTTACTTGGGTTGGGATTCCTTACAGCATGACACCAAGCCACATGAGCGAAAGTTTAATATTTGGTATTTCCACGATCCGACTAAAGGGCCCCGAGAGTTAGAGACAAAAGATGTTAGGCTAAAGTACCCGCTTCCAATACGCACTTAA
>VII_000641
ATGTTGGAAATTGAAAGACTTAATGAATCACATATCAATGCTATTCAAAAAGTGAGCGTTGCAGATGAACAGTTAAGATTTGCTGGTACAGCAGAGGAATTTCTGCAAGACGGCAGTGATACAGCTCATCTCCATGTTATTAAGCAAGATGGTTCAATTGTTGGCTTCTTCAAGTTGGATATTGCTTATTCGGAAAGTTACCCCTTTTGTCCATCTGACGGGATCGGTCTAAGGTTTTTCGTTATAGACAAGTCGCAACAAGGCAAAGGCCTTGGTACGAAAGCGGTAAAAGCTCTGTTTGATTATCTGAAAATGAGTTATCCAAGCTTTAAGAGTGTCTATTTGACCGTTAACTGTAAGAATCCAGCAGCAAGAGCTTGTTATCTTAAAGGCGGCTTTGAAGATAATGGTGAGCAATATTTTGGTGGTTCAGCAGGGCCTCAACATATCATGTGTGGAAAAATCGCATAA
>VII_000642
ATGAATTTCGAAGAATTGTCAGACGATGAAATTCTAAATATTGCAGAACCTATCATGGACAATTTGATGCAAGCTTCGACAAATATTGATCATGTTGCTCATATCAAGGATTTCACGGAACGACTAAAGAACATTGTCACACAAGACTACTTTCAAAGTGTTTGCGAGCAATATCAATCTGAAAAAGGCTATTTTTCGGCAAGAGAAGTTGTAGCTGTTTTTAAACGTCCAGAGTCGGCTGCAATCATTTGGAAGCAACAATTTAGCAGAGTAAAAGGTGAGTTTGTTGCAGAAATGGTTTTGGTCAAAGTTGATGACAAATATCAGTGTGATCATATTATGGTTTTTTAA
>VII_000643
TTGAAAGTTCAACAGTTTCAAAGTCGTTTTAAGCCATCAAATCTCGATGCTTCAACTCTGTTGGATGTTCAACACTCAAAGTTTGGTTTCGCAGATGGCTTCATCATCGCTGAAATTATGCTTTCTTTGTCTCGGACTCTTAACCGTGGTCAACTCAACCTTGATCGTTTTAAATTTTGGCAGTCAACTTCACAGCTTTTGGCGTTGGACGTGTGTTTGTGTGATGTATTTGCGTAA
>VII_000644
TTGAAGCATCGAGGCTTGTGGGTTTTCAGCGGCTTTGAATCTGCTGAACTTTCAACACTTTCTACCAAATCGGCATCAGAAAAACTCGAAAGCCAAGTTGTGAATTTGGATGCTAAAAGCTGA
>VII_000645
ATGTTGGAAATTGAAAGACTTAATGAATCACATATCAATGCTATTCAAAAAGTGAGCGTTGCAGATGAACAGTTAAGATTTGCTGGTACAGCAGAGGAATTTCTGCAAGACGGCAGTGATACAGCTCATCTCCATGTTATTAAGCAAGATGGTTCAATTGTTGGCTTCTTCAAGTTGGATATTGCTTATTCGGAAAGTTACCCCTTTTGTCCATCTGACGGGATCGGTCTAAGGTTTTTCGTTATAGACAAGTCGCAACAAGGCAAAGGCCTTGGTACGAAAGCGGTAAAAGCTCTGTTTGATTATCTGAAAATGAGTTATCCAAGCTTTAAGAGTGTCTATTTGACCGTTAACTGTAAGAATCCAGCAGCAAGAGCTTGTTATCTTAAAGGCGGCTTTGAAGATAATGGTGAGCAATATTTTGGTGGTTCAGCAGGGCCTCAACATATCATGTGTGGAAAAATCGCATAA
>VII_000646
ATGCGTTGCCAGCCCCTTAGGCGGGCGTTAAATTGCAGTCAAGGATGGTGGATTATCAAAATTGATATTTATGATGTGTTTATTGGCGAATCGGCCTTTGGCAATCCTTGCGGGGTACTAGAGCTAAATAGCTGGTTTTCCGATAGCGAGTTACATCAAATAACCCGTGAAGTTGGACAGCCTGTGACTTCTTTCATTACTCACGTCGACGGACAGTTTCACATTCGTTGGTTTGCATTGGGTGGTGAAATTAATCTTTGTGGTCACGGGAGTTTAGGCGCTGGTGCAGCGATCCTTTCTAAGTACCAACTGGAAAATGTAGTTTTCAACAGTAAATACGGTGAAGTGGTGATTTCTAAAAGAGATGACCAATATTCATTGGTATTACCAAGTTGGGAAGCAAAGCCTTGTGCTGTTCCAGTAGAAATCTCTGATTTAGCGACAGATGCGATTGATGTTTTTTCTACCCGAGACTTAGTCTTGGTTTTGCCTTCGGTTGAGGCTGTCATGAATTTCCAGCCAGATGATGATCGCTTGAGAGAAATCAACGAATACCATGCTCTGATTGTAACGGCTGCAAATGGTAATAGTGGTTATGTTCTAAGATACTTTGCTCCCAAAATTGGCATATCTGAGGATTTAGCAACAGGCTCAGCACAATGTTCCCTTGCACCGTATTGGTTTAAAAAACTTGGCACCGACGCATTGAATGCGCGTCAACTTTCAATGTCAGGTGGTTATTTTGAAGTAGAGAGAACAACTGAAAATTCAATTACAGTATTTGCCCAATCAAAGCGGCGAGCAATTTCAATTTAA
>VII_000647
ATGGTTTTCAGCGACTTTGAAACTGCTGAACATTCAACACTTTCTACCAAGTCAGCATCCGACAAATTCGAAAGCCAAGTTGTGAAATTTGAATGCCAAAAGCTGATTTTTCACAACAAATGA
>VII_000648
ATGTTGTTGGATGTTCCACACGGAAAGTTTGGTTTCACAAAAGGCGGCATCATCGCGGTGATCATGCTTTCTTTGTCGCGGACTCTTAACCGTGGCCAACTTAGCCTTGATTGTTTTAAGTTTTGGCAGCCAACTTCACAGCTTTTGGCGTTGGACGTGTGCTTGCTTGATGCTTTTGCGTAA
>VII_000649
ATGATAATGGTTGATTTTGATGCGCTTAAAGCATTTGACTTCGAAAATGCTGATACATACTTATGGGTATTTAAAGAAAGTACTACTAAAGCAAAATTTAGAACTAAATTTGTACAAACTGAAGCCGAGTTAAATAAAGACCTAAAAGGTTTTGTTCGTGCTGAAGTCAACAGAATTACTGAGCATTCTCCTTACACATACATATCGCAAACAAATGAAAATAGCTGTTTAACAATCGCTTTTGATAGTACAGACTTCAAATTGCTTAAGTCACAGGTTGACTTACCAGAAGTTGAACATCGTGTTAAAAGCGTTAGTGATCTAGTTGGCGCTAAAGGTTACGTTGTAAAGTTTATAAAAGATGGTGTGGTGGTTTACGCTGTTAAAAGGTCAACGTCAACTTGGAAAACATCTTATCCGAAAAAATTTGTCAACATGGTGTTCAAAAATGGTGAGCTTAAAGGTGTTGAGAACAACGCTTTTTCCATTGAGAAAAATTTTGATTTCTATGTGATTAACGATACTGCGTTTATTGCTAACAAAAAAGGCTTCGAATCATCAATGAAGCACAAGGAAGAATATGTTCAGGTTTTTGATACACTTCAAAAGAATCCTGGCTTTAGTTCATTATTTTCTGATGTTTCATCAATCGTTGAGTATGTCGGCTCAAATTCTATTCAATTACGTCGCATGGCTGTTATTGAAGAAAAAGGGATTTATAAACAAGCTAACTTTATTAAAAACCTTATTTCAGTAAACAGTAAAAGAAATTGGGGGCTGAACTTTGAAAATGACAAAATTGTACCATGCGAAGAAACAGTTAAAGTTATCCTTCAGGTTCTCCTTGACCATCGACTGATTAGTGAAATCACGGATCATATATACGATGTTCCAGATGCCAAACCAGTATAA
>VII_000650
ATGGAATCTAATGTTTTTGAACGAACTAACATCGGAGAGCCAGAAATAAGCTCAAGGCTGTATAACCTCACAATAGGGGCTGTGCTGTGTTGGGGATTTTGGGTTAATTGGTTAATGGTTGAGAATATCCCCGTTGAGTCAATTACATCTATCAATCCTTGGATCTTTTTTATTGGCTATTTGGCAAGCTGTTTATTTGGGATTTACTTATTCAGTAAGTCATCAAATCCTCTAGTTAGTTTTGCAGGCTATAACTTTGTAGTTGTACCTTTTGGACTAATCATCAACATAGTCGTATCAAATTATGACCCCTCGTTAGTTCTGGAAGCGATTAAGGTTACAGGATTAGTGACCGGCATAATGATGTTGCTCGGTACAATGTTTCCGGTTTTCTTCCAAAAAATTTCTGGCGCGTTAACCATTGCATTAATAGCTGTAATTGTTGTTGAGCTTTTTCAAATATTCATACTCGGCATTCACCAGAAATGGCTGGATTGGGCAGTTGTTATCATATTCTGTGGTTACATTGGCTATGATTGGGGGCGAGCAAATCAAATTCCCAAGACAATAGACAATGCAGTTGATAGCGCAGCAGCACTCTACATGGATATCATTAACCTCTTTTTGAGAATCGTTCGGATTATGGGGCGTAAATAA
>VII_000651
TTGAGACGTGGCTTCAAAGAAATTATGCCTTCCGCGATTTGGTGTTCGCAGAGCCTCAAAAATCAGCGAATCCTTGAAAAACATGCCCAACGCCGTTCAATGAAAATCGTGAACGATAAAATCCAATAG
>VII_000652
TTGTTCAAGCTTTATTATTATCCAAACAATGCGAGTTTAGCTCCGCATTTTTTACTTCATCATGTGCAAGCAGATTATGAGTTATTGCTAGTTGATAAAAAGGCTAATGTCCAAAAAACAGCTGATTATCTGAAATTGAATCCTGCCGGCCGAATTCCAACACTGATTATTGATGGACAGCCCATTTTTGAAAGCCCCGCAATTTGTATCCACATTTGTGAGTTGCATCCTGAATACGGATTAATTCCTCCTATTGGTGATCCGAAGCGACCGTTATTTTTCCAGTGGTTAGCATTCCTCAATAACACACTTCAAGCCGAATTAATGGTTCGTTACTATCCTCAGCGACATACAACTGATGAAGCATCAATACCTAGTGTGGTAGCGGCGCAGGATGAGCGTATAGCGGAGGCTTTATCTGTCATCAACGATCAGCTAGGAAATGGTGAATATTTACTGGGCGATAAATTGTCGGCATGCGATTACTTTCTTTTCATGCTTGCAGAATGGTCTTTACCCATTAAGCAGTCACCAATGACCTTTAATCATTTAGCTGTTTACTTAAATCGCCTAAGCAGCAATCCAACGGTAAGAGCAGTTTGTGAATTTGAAGGAATAGACCTGAGCCCCTTTGAGTCATACTCATAA
>VII_000653
TTGAAGCATCGAGGTTTGATGGCTTTCAGCGACTTTGAAACTGCTGAACATTCAATGCCTTCTACCAAGTCAGCATCAGAAAAGCACGAAAGCAAAGTTGTGAAACTTGAATACTAA
>VII_000654
GTGATCTGGCTTTCTTTGTCGCGGACTCTTAACCGTGGCCAACTTAGCCTTGATCGTTTTGAGTTTTGGCAGCCAACTTCACAGCTTTTGGTGTTGGACGTGTGTTTGTTCGATGCATTTGCGTAA
>VII_000655
ATGCGTTGCCAGCCCCTTAGGCGGGCGTTATGCCCAAGTTTTAGTTCTGTCAAAACAAAGGAGTGCGCCTTGACAGTTAATGTTACGTTATTGAACTCATCTGGAAAATTAAGCAAATACTCAGATTTGTTGGAAGAGGTAATTGAAGATGGTCTAACTAGAGTTAGTGAGTTCTTTGAACTGTCAGCGATTGATATTACCGTATCACCATTTCAAAAAGGCGAAGAGTCGCCCTCGGGTCTAGGTGGTTATGCGCTTAGTGAACATAGAGTTGAGTTGTTAGTTGATTGCTCTCGAGACGATATTGATAAGGTAATTAAATCTGAACTGCTTGAGGTTTTGGCACACGAAATTCATCACTCAGTGAGGTTAGGCTTTCATATTCCGACGGGGACATTGGCTCAGCAGTTAATCATGGAAGGGTTAGCCTGTCATTTTGAGTATGCAGTCACTAATGGCAAGCCATCATCGCTGTTTAAAGACCTAGCAAATTATGATTGGCGTCATGGGCTAAAGCAAATGAGCCACCTCTTGGGCTCAACAGATTTCTCGCTGGATAAATTATTTTTAGGTTCGCAACCCAAAGAGTTTCCGAAATATGCTGGTTACTGGATCGGTTTTAACTTGGTTGCTGAGTACGCAAAGACTCATAATGCAACAGAAGCAGACATGGTTGGGTTGGAAGCAACTCGCTTTTTTGATAGCTGTAACTTAGAGGTTTGGTAA
>VII_000656
ATGAGTTTCAATTCTTGGCGTAGCTACATGAAATTTAGCTACGCAGTTAAAAATAAATCCAGATATGTCCTTGACCAAGAGTCTCAAGAATTTCTGAAAGCTATAGAAGACACGTGTGTCAGCCGCCTAGAGGTCATTCCTCAAGGTTCTCTTATGTGGCGTGCCCAAGCTGGTCATGATGACCGAGAGTATTATCAAGATGACATATATATTGATGATTTTCCCGTTCCGTATCCAGAAAACAGAATGAGACCGCTGCTTAATAGCGCTTCTGAAGGGCGAGCAAATCCAAAAGGAATTCCTTGTCTTTACGTGGCTTCGACTAAAGAAACTGCTATGTCGGAAATTAGACCATGGCTTGGTTCCATTGTATCTGTGGCTCGTTTTAGTAATGACCGAGAACTGAGAATTATCGATTTCTCGAAACATTTCGGTAAGCGTGCTTCGTTTTACTTTCAAGAGCCTAGTGATGCAGAAAAAATCGAAGCAGTTTGGAGGGATATTGATAATGCTTTCTCTGAACCTGTGACAAATAGTGATTTAAAGTCGGATTACGCTCCAACGCAAATCATAGCTGAATTAATAAAATCATTAGGCTATGACGGGATTGCATTTAAAAGTTCATTGAGTGATGGCTATAACCTTGCTCTTTTTGAGCTAGATAGCGCTAAGTTTAAGTCCTGTGAGCTACAAGAAGCTAAAGAGATAAAATTTTCGTTTGGTGGTGTCTCGACACCGTTTAACCCATTTTAA
>VII_000657
GTGCTCGGTGTTGATGGAGAGAAATATCTTCAAGTCGATACATATGGTTCAGTAAAAAGAAAGGAAACTGGTAAAAAAAGCCAATCAATCCGTTTCTCGCCAGAAGCAATTGAGCAGTTAAAAAGTATCATCTCTGCACTTTAG
>VII_000658
ATGATAGATTTTAGTGTGTTACCTGTTTTCTTGTTATCCATTTTCTTTTTAGTGATCTCACCAGGGCCAGATCTGTTGCTGATTTCGACATATTCTTCAAGCCGTGGTTTTAAATCTGGTTTTGCGATATCTGTGGGAATATTTATTGCGGGAATCATTCAAACTATTCTCGTTGCCTTAGGTCTAGGGCAACTGATGCAAGCATTACCCACTTTGGCATGGGGGATAAAAATAGTCGGTGCTGTATATCTAGCATGGCTTGGTTTTAACATGCTGAAGTCATGGTTTAGGAATAATACAATGCCAACAGATAAAATTAAAACCAGATCGCTAGGTGTGACTCAGCTAATAAAGCAAGGTTTGCTGAATAATTTAATGAACCCCAAAGCTTTACTATTCTTCAGTATGTTTTTACCTCAGTTCACTAGCCCAGAATCTAGTTTAACATCACAAATACTGGTTCTGGGCTTATTGTTGAGCATCACTGCTTTGATCATAAACTCAATATTCTCTTTATCATTTAGTAAGTTAGGTTCGTATTTAGGTAGTAAGTTCAACTTAGGACGCCACCTTGACGGTATATTGGGTGTAATATTTCTTGGGCTTGCTACACGTTTAGCGATAAATAAGTAA
>VII_000659
TTGAGCCATCACCCACTATACGGCCAAAGCCTGCAAGTTGTGATTCTGCATAAACACAAACATGAAAGATTGAGTTATCTAAGCTTTCTTGAACAATTATTGGCTCTGGATTTGTCCAGCCAACCTTGCTTCTAA
>VII_000660
ATGCGTTGCCAGCCCCTTAGGCGGGCGTTAAATTGCAGTCAAGGATGGTGGATTATCAAAATTGACATTTATGATGTGTTTATTGGCGAATCGGCCTTTGGCAACCCTTGCGGGGTACTAGAGCTAAAGAGCTGGTTTTCCGATACCGAGTTACATCAAATCACCCGTGAAGTTGGACAGCCTGTCACTTCGTTCATTACTCACATCGACGGACAGTTTCACATTCGCTGGTTTGCATTGGATGGTGAAATTAATCTTTGTGGTCATGGCAGTTTGGGTGCTGGTGCCGCGATCCTTTCCAAGTACCAACTAGAAAAAGTAGTTTTCAACAGTAAATACGGTGAAGTGGTGATTTCTAAAAGAAATAACCAATATTCATTGGTATTACCAAGCTGGGAAGGTAAGCCTTGTGTCGTTCCAGTAGAAATCTCTGATTTGGCGAATGATGCGATTGATATTTTTTCTACCCGAGACTTAGTCTTGGTTTTGCCTTCGGTTGAGTCTGTAATTAGTTTCCAGTCAAATGATGAGCGCTTGAGAAAAATCAATGAATATCATGCTTTGATCGTTACGGCTGCCAATGGTAATAATGGTTATGTTCTAAGATACTTTGCTCCCAAAATTGGCATATCTGAGGATTTAGCTACAGGTTCAGCGCAATGCTCTCTTGCCCCGTATTGGTTTAAAAAACTTGGCTCTGACTCGTTGAGTGTGCGTCAACTTTCAATGTCAGGTGGTTATTTTGAAGTAGAGAGAGCTACTGAAAATTCAATTACAGTATTTGCCCAAGCAAAGCGGCGAGCAATTGCAATTTAA
>VII_000661
ATGAATTTCGAAGAATTGTCAGACGATGAAATTCTAAATATTGCAGAACCTATCATGGACAATTTGATGCAAGCTTCGACAAATATTGATCATGTTGCTCATATCAAGGATTTCACGGAACGACTAAAGAACATTGTCACACAAGACTACTTTCAAAGTGTTTGCGAGCAATATCAATCTGAAAAAGGCTATTTTTCGGCAAGAGAAGTTGTAGCTGTTTTTAAACGTCCAGAGTCGGCTGCAATCATTTGGAAGCAACAATTTAGCAGAGTAAAAGGTGAGTTTGTTGCAGAAATGGTTTTGGTCAAAGTTGATGACAAATATCAGTGTGATCATATTATGGTTTTTTAA
>VII_000662
ATGATTTTCTGGGAAGAAGCATCTCTCAATGATCGAGAGAAAATTTTCGAATTTCTTTACGACTTTAACCCAGCCGCAGCTGAAAAAACTGATGAGCTCATAGAAACAAAAGTTGAGAATTTGCTTGAGCAACCACTGATGGGTGTCCAGCGTGATGGCATTAGAGGCAGATTGCTTATTATCCCTGAGATATCAATGATTGTTTCGTATTGGGTTGATGGTTCCAAAATTCGAATAATGCGTGTGCTCCATCAGAAACAAAAATTTCCAAACGACTAA
>VII_000663
ATGGATACTAGAATTCAATTTCGTGTAGACGAAGAAACAAAACGTTTAGCTCAACAAATGGCTGAAAGCCAAGGTCGGACTCTTAGCGATGCTTGTCGTGAACTCACTGAACAGTTGGCTGAGCAACAACGCAAAGCATTATCTCACGATGCATGGCTAACTGAACAAGTGAATCAAGCATTTGAGAAGTTCGACTCAGGAAAAGCTGTCTTCGTTGAACATGACATTGCCAAAGCTCGAATGGCTGAACGTAAAGCTAAAATCCGAAATCGAGGCCACGCATGA
>VII_000664
GTGCTCGGTGTTGATGGAGAGAAATATCTTCAAGTCGATACATATGGTTCAGTAAAAAGAAAGGAAACTGGTAAAAAAAGCCAATCAATCCGTTTCTCGCCAGAAGCAATTGAGCAGTTAAAAAGTATCATCTCTGCACTTTAG
>VII_000665
ATGATTGAGCATTTAGTGAATGTTGCGACAGCTTCAGGCTACAAAGAAATCTTGCTAGTTTCTGTTCAGAACTCGATGCAATTTTGGCAAAAACAGGGTTTTACAAGTGTAGAACAAGAAGTGTGTAACAGTTATGGAGATAGTGCGCAGTTGATGAAACGAGTGCTTTTGGCATAA
>VII_000666
GTGAGAAGAATGATTCTCCGTGTATTCCTTGATTCAAGTAGAGGAATGCAAAATGTTTACATAGGTTTAGTTTTACTCTTCTTAAGCTTGCTTAGAATAACGTTGGAGATATATCCAACCGTTGCAGTAATTGAAGATAGAAATGCTTTCCCATTATGGGAATATTTTATAGGAAATTTATTGCCAGAGATGTCTGGCATGGTGATCGAAGTTCTACTATTCCTATTTGTAATTGATGTCATAAGGGAAGTTGAGCGAAGTCGTGTAGAAAATGAACAAAAAAATCTCGACTTTCAAAGAAAAGTTAAAATTGAACGCCGTTTAAGGCATCAGCTAAGAATTTTAATTCGCCGAATTTTTGAGGATGTTGAAATTGAACATGATGAAACTTGTGCTGAATTTAAGTTTCATGCGGATAAGTATATAGAAAATCAAATATTGTTTGTTTTACTTGGTGCTAAAATTGCTGAAGAAAGTGTTGATAGCCACTTTTACGAAGAAGCAAAAAAGTTGGCTGGTTTTGAATTAGATCTATTAATGGCCGTAACTCAACTGTGTACGGAACTAAGCTATGATCATATGAAAACATGGATGAATATATTGTTTTTTCTGAAAAGAATCTCGATTGGTCAAAATGTAGATGAAAGCACGGTTGCTTTAGTAAAGAATATTTCTGACTTTGAAAAACATAGCCGTGCTCTGGGGTATGATGCAAAAATATAA
>VII_000667
ATGTTATCTCGCTTGAAAGAATGGGGTGATCCATATATTGAACGGGTAGGGGAAATGAAGTCACGTGTCGATTTATCTGAACAATGGCAAATTGATAACTACGACTATGTTCTCAAAGAAGGTTATTTGGTCGAAATATATGATGACGATATCGTGGTCAAGTAA
>VII_000668
GTGTTGTTAGTCCAATATGTACCAAAATTACGTATAACAAAGCGTTTAAGTGGGATTCGTGCCGCGTGGCATTTTTGGTTTGCAGTGGTTTTTGTGGTGAAAGTGGTCTGCGGAAACTTGGTTTATGCGGCGCTCACCCCTTAA
>VII_000669
TTGCTCTCTCAAGTCGCTTTGAGCAATTTGGTGCCTTTACTATGGGCTGAAAGTTCGTCGGCAATTGAGCATTGTTTTTCGCTGCCTAATGAAACGGCAATGTGTCTGTTGCTGTAA
>VII_000670
GTGCTGCAAACCCATAAGTCTCGATGCTTCAAGGTTGTTGGATGTTCAACACTGGAAGTTTGGTTTCACAAAAGCGGCATCATCGCTGTAACTGCGTTTTCTTTTTTCGTGGATTCTTATCGCGACCAACTTAACCTTGATCGCTTTGAGTTTTTGGCAGCCAACGTCACAGCTTTTGGCGTTGGACGTATGTTTGCTTGA
>VII_000671
GTGAAATCAGTAGAAGTTATTCAAGAAGTAAAGAAAGCTCTGGCTAACACAAAAAATGCCGGAGAAGTCTCGGTGTCGATTGATGCAATGGATAATTTCATGGATCAACTAGAGAAACGAGCTCAGATGGTTGGTGAGTTTAATCAACTTGAACATGATAGGTTGTTAAAAGAATTTGAAGCGGAGAACGCTCGCAATATCGCTCACTCTCAAAACATGACAGCGCATAGCGTTGAGATGTTTAAGTCTGTAATAACGACGGGTCAAGCAGCCCTTAAATCTAGTATGGTAATAAATGGCGGTGCGGCTGCGGCATTGCTTGCATTCACTGGTAAAATTTGGAACGAGGGTTCGATTATCCAAGTTACAAATGCTTTAACCCATTCAATTCTATGGTTCTGCTTCGGTTTATTAATTGCCTCTTTTGCTGCGGGCACAACCTATCTTTCTCAATTTGCGTATGCAAAAGACTGGGACAAAGTAGGTGGTGTAGTAAATGTATTTACGGTTCTAACAGTTTTGGCATCTTATGCTGCATTTGGTTTAGGCTGTTTTAAAGCATCAAGTTCATTAGCTATGCATTTTGGTACGCTATAA
>VII_000672
ATGTGGTTTAGTTTTTCGGTTGGTATCCCCGTTGTGATAACTGGTTTTGTATCTGCAATTATTGCGGAAATTCAGTTACAACCTATTCGTCAGATCGTACGAATGGCGAATTCAAAGCTATCACCACCAGTCGCATAA
>VII_000673
GTGTTTATTGGCGAATCGGCCTTTGGCAACCCTTGCGGGGTACTAGAGCTAAAGAGCTGGTTTTCCGATACCGAGTTACATCAAATCACCCGTGAAGTTGGACAGCCTGTCACTTCGTTCATTACTCACATCGACGGACAGTTTCACATTCGCTGGTTTGCATTGGATGGTGAAATTAATCTTTGTGGTCATGGCAGTTTGGGTGCTGGTGCCGCGATCCTTTCCAAGTACCAACTAGAAAAAGTAGTTTTCAACAGTAAATACGGTGAAGTGGTGATTTCTAAAAGAAATAACCAATATTCATTGGTATTACCAAGCTGGGAAGGTAAGCCTTGTGTCGTTCCAGTAGAAATCTCTGATTTGGCGAATGATGCGATTGATATTTTTTCTACCCGAGACTTAGTCTTGGTTTTGCCTTCGGTTGAGTCTGTAATTAGTTTCCAGTCAAATGATGAGCGCTTGAGAAAAATCAATGAATATCATGCTTTGATCGTTACGGCTGCCAATGGTAATAATGGTTATGTTCTAAGATACTTTGCTCCCAAAATTGGCATATCTGAGGATTTAGCTACAGGTTCAGCGCAATGCTCTCTTGCCCCGTATTGGTTTAAAAAACTTGGCTCTGACTCGTTGAGTGTGCGTCAACTTTCAATGTCAGGTGGTTATTTTGAAGTAGAGAGAGCTACTGAAAATTCAATTACAGTATTTGCCCAAGCAAAGCGGCGAGCAATTGCAATTTAA
>VII_000674
TTGAAACTACTGAACTTTCAACGCTTTCTACCAAATCAGCATCAAGCAAAACTCAAAAGCCCAATTGTGCAACTTGAACGCTTAACGCTGATTTATCAGAACGTTGAACCTTAG
>VII_000675
ATGTTGTTGGATGTTCAATACGGTCAGTTTAGTTTCATAAAAGGCTGCATCATTGCTGTGATCTGGCTTTCTTTGTCGCGGACTCTTAATCGTGGTCAATTTAACCTTGATCGTTTTGAGTTTTGGCAGCCAACTTCACAGCTTTTGGCGTTGGACGTGTGTTTGTTTGATGCTTTTGCGTAA
>VII_000676
ATGAACCAGCATGAAAAGCTTAATTATGTGGAGTTTGCAGCGAAAGACTTAGAGTCAACGAAAGCGTTCTTTTCAAAGGTTTTTGGCTGGAACTTTGTTGACTATGGACCTGAATATACAGCTTTCTCAAATGAAGGCTTAGACGGTGGTTTTTTCAAGGCTGAGCTTTCTAGTCGGACTGAAAATGGTGGCGCACTGTTAATTTTCTACAGTTCAGACATTGAAGCCACTTTAGAAAAAGTCGTGAAAAATGGCGGTCATATCATCCGTCCTATCTTTGAGTTTCCTGGTGGTTGTCGTTTTCATTTTACAGAGCCAAGTGGTAATGAATTTGCTGTTTGGTCTGAAGCACGCGCATAA
>VII_000677
ATGGCAATATTAAAAAGAACAAAAATTAGTCACATTCAAAATGTTCTAGATAATGGCAAGTATTGCTTAGAAGATTTTGAAACCATATTTCCCGCCCAAGGGTCGGTATTAGCGGAAATCAAATTCAAAGCTTATCCGTCATTTCATCTAAGCATTTATGAAGATACAAGCAATGCAATGGGTGCATTTGCTCTGTTAAGTGACCCAAATAAGGAAATTAAAACCGTTATCAAATGCTCGATGTCTCCTGGCGAGTACAAAACAGAACAAGTTACGAGATATGACAGTATTGATAATGCAATATCAGAAATATACTCATGGGTAGACAATATTAAGGAAGAGCTGACAGCGTTACGAAGTACACGACAGCATGCTGAGGATGATGACGTTTTATCCAATTTCCAAGAATACTTAGACGAACCTGTGGATGAACCAGAATCATTTTTTAGTGCGCATGAGGCTCAGGCGCTAAAAGACAAGCTCGAAGAATTACAGAAACGTGTTGAGCAGTTAGAAGCCGATAAGCAAATTGAGCCTGAAGATTGTGAAAGTTTAACGTCAGCGATAGAAAGCACTAAATCAGATATAGATGTTTATCCTAAAGGCGTGTGGTATCGAACCGCTGGTAACAAAATTTTAAAGACTTTAAAACGTGTGGCTAAAAATAAAGAAAGTCGGGATTTAGTGATTGATGTAATGAAAAAGCTCATGGAAAGCGGCACTTAA
>VII_000678
GTGATCTGGCTTTCTTTGTCGTGGACTCTTAACCGTGGTCAACTCAACCTTGATCGTTTTAAATTTTGGCAGCCAACTTCACAGCTTTTGGCGTTGGACGTGTGTTTGTGTGATGCATTTGCGTAA
>VII_000679
ATGATTCCAATCCCTACGTGTTATTCAGACTTCGATCCTGACTTTACGTTCACAAGTAGGAACGTTGAAGTAAAAGGCGGAAAAACAGCAAAGCATTACCTTGAGTTTGCTATCGCTGATTTTGAGCAGGATAAAACTGATAAGGGGCGTATAAATTCATTTTCAAATGCAAAAAGGGCGTTGCATTTGCAAGTGGAAACGCTTGCTAGTTTGTTCGGTTTTGATGCTATAAAAACTAAAGGGGCTAGGTATGCTAGTTTTCCTAAATATATAGAATTTATAGCAAAATGTGGCATCGTTACGCCAAGGATACTTACAAAGCTAAATCGGGTAAGAAATGCCGTTGAACATGCTTATTACACCCCAAGTAAAGATGAAACCGAAAACTTTATTGATGTCGTCGAGCTGTTCATAGCGGCTACGGATAGGGCTTTATATCAATTTCCAATCGACATCGAATTTTTACCAATGACTATTTTAGACGATGATATACCAAACATTAGCCTCATTAGTTTAGAACCGTACAGTGGTAAGTTACTGCTTAATGCTAGCGACGCTGAAGATTTGCAATACAAAATCACTCTGCGCCCAGATCAAGACGAGTATTTCTTGTGGCTAAAAGTTCTGTTGTCGGGAACGCATTTGAACGACTATAAAATACGCAACTAA
>VII_000680
ATGGCTAAAAACACAAGTATCACTCTTGGTGAACACTTCGATGGCTTTATTACAAGCCAAATACAAAGTGGACGTTACGGCTCAGCAAGTGAAGTCATTCGCTCTGCGCTGCGTCTACTCGAAAACCAAGAAACCAAACTACAGTCACTCCGTCAACTACTTGTTGAAGGAGAGCAAAGTGGTGATGCTGATTATGACCTTGATAGCTTCATCAATGAACTCGATAGTGAAAACATTCGATGA
>VII_000681
ATGTTGTGTTTGAGTTTAGTGGTATGCGTTGCCAGCCCCTTAGGCAGGCGTTATGCCCAAAGTATTTTAGGTCGGAGTATGTCAATAGAATCTATCCTGGAAACCACTTGGTCTGAGATATTGAAATTACAAGCAGAAGTCTATCATTTGGTTGAACCAGAGAGCCTAGAAGTATTGAGGGATAAGTGGCTAAGATCGCCAAGTAGCTGTTTTACCTATCGAGATGATGAACAATTAATGGGGTATTTGTTAGCGCATTCTTGGAATAGTAGAACGCCTCTGAAACTGTTCAATAAGTTACCGAAAGGTACACAAGGCTCAATTTTATTCCTCCACGATTTGGCAGTATCGAATCATACGTTTGGCAAAGGTATTGGCTCAAAAATGATTGAGCATTTAGTGAATGTTGCGACAGCTTCAGGCTACAAAGAAATCTTGCTAGTTTCTGTACAGAACTCGATGCAATTCTGGCAAAAACAGGGTTTTACAAGTGTAGAACATGAAGTGTGTAACAATTATGGTGATAGTGCGCAGTTGATGAAACGAGTACTTTTGGCATAA
>VII_000682
TTGCATATTCCAGGGAAGTTTAAACAGGAAAATATTGAAGAACTCGTGGGGTTGATACGCGAGTATCCATTCGCAACAGTCGTTACTTTATCTGAGTCGGGGATTAATGCTAATCATCTTCCGTTATGTCTGATGGAATTGGGTGGGGAATTATATTTAAAAGGGCATATAGCTAAGGCCAACTCACTTTGGAACACCACGGAGCCGCTATCCGAAGCACTAGTGATTTTTAATGGCCCCAACACCTATATATCCCCGAACAATTATCCGACTAAGAAAGAAAATGGTAAGGCTGTCCCCACGTGGAATTATGTTGTTGTACATGTGAAAGGAAAAATACGGTTCATTCATGATCCTAAGTGGATAGTTGGAATTCTTGAGCAGTTAACTTCCGAGCATGAGAGAGAGCAGGTAGTTCCGTGGTCGATGTCGGACGCCCCTGAATCATATATTCAGAATATGCTATCAGCGGTAGTTGGTATTGAAATTGCCATAGACTCACTCAGTGGTAAATGGAAGTTGAGTCAGAACCAGTCAGAGATAAATCAAAAAGGTGTTGTCGATGGTCTATCGTCGAAAAGTGATACCAATTCGCAAACCATCGCTTCAATGATGTGCGCTAATCTTCAGCAAGAATGCTAA
>VII_000683
GTGATCCTCGGGCATCCCAATACAGGTAGTTTCTGCGATGCTCTATTCAATTCGTACATCAAAGGTGCAGAGTTAAGAGGTGCAAATATTCGCACCATTAAGTTGAGTGAACTGAGTTTTGATCCTGTTCTTTGGAAAGGTTATCGTGAAATCCAAGAATTAGAGCCGGACTTGATTAAAGCTCAGCAGGACATTCAGTGGGCAGAGCATATAGCTTTTATCTATCCAATTTGGTGGGGATCTATTCCTTCGCTGATGAAAGGGTTTATCGATAGAATTTTTCTCCCTGGTTTTGCTTTCAAGTACCGTGAGAACTCCCAATTATGGGATAAGCTTCTTTCTAATCGTACCGCGCAACTCATAGTGACAATGGATACCCCGCCTTGGTATTTTCGTTGGGTTTATCGAAGTCCGGGACATAATGAGATGAAGCGGACAATACTTGGTTTTTCGGGCATTAAAGTGACCAAAATTTCAGAGTTTTCCCCTATACAGTCCTCTAAGCTAGAGCAAAGAGAAAAATGGCTCAAAGTAGCAGAGCGGTTAGGTGAAAAAGCCTAA
>VII_000684
ATGCAATATATCGAAGTCAAAAGTAGCGATATTCCACTAGATTTATTGCTTGAAGCTGATCCTTCTGAAGCTAGTATCGCTTCATATTTATCTGATTCATGGTGCTTTGCCGCAGTAGACAATGGGCAAGTTTTGGCGGCTTGTATCGTTAAAGCGCAGACCAACAGTCTTGCTGAGATATTTAATGTATCTGTATCTCCAGAGCTACAAGGCCAAGGTATTGGCTCTAAGTTACTAAAGCTTGTTCTATCTCAGTTGCCAAGCAAGGGGATCAATCGTGTCGAGCTTGGTACGGGTACATTTGGCTATCAACTGACTTATTATCAGCGTTTAGGTTTTCGAGTAGACTCAATCATCAAAGACCATTTTTTGCTAAACTACCCCGATGCAATCTATGAAAATGGTATTCAACACAAAGACATGCTGAGATTGTACGTAAATATTTAG
>VII_000685
GTGGTAGAAAACTATGAGACTCAATTTGTAACTTTCATTGAGTCTGAAATGGAGCAAGATTTGGCGCATGACTTAAACCATGTATTTCGTGTTGTCAAAACGGCCAAGCTGTTGAGCAAAATTGAAGGTGCGATGCTTGAGGTTGTTTTACCTGCAGCGTATCTCCACGATTGTTTTTCATTTCCCAAGAATCATCCTAACAAAGCTGAAAGCTCTCGTATTGCAGCAGATAAAGCACTGGAGTTTCTTAATGAGATTGGTTATCCGAAGGAATATCACGAGGCTATAAAGCACGCAATTATTGCTCATAGTTTTAGCGCCAATGTTCAACCTGATACGCTTGAAGCAAAGGTCGTACAGGACGCGGATAGACTCGATGCTCTAGGTGCAATTGGGATTGCTCGTTGCATCCAGGTGAGTACAAATTTAGGCATGGGTTTATATGATGCAACTGACCCCTTTTGCGGTACACGTGAGCCGAATGATCGAGTGAGTACGGTAGATCATTTCTACACTAAGCTATTTAAATTGCCTGAAATAATGCATACAGCGTCAGCAAAGGTAGAAGCTGAAAAGAGAATGAAATTTATGAAAGCTTACTTAATTCAGTTGGGAATGGAAATCGAGCCATACAGCTAA
>VII_000686
ATGAATAAGAAGCCTTGGGAAAGAAGATTGAAAGATCTCGCCCATTTGCTTAATGCATGTGCAACGACTTACTTTGATCCTGAGCTATTTCGTTTGAACTTAAACCAATTCCTTCAGACCTCTCGAACTGTCACTTTTATAATACAAAAGAATAAGAGGGAGATTGTTGGGTACGATGATTGGTATCCAGTCAATGTTGTTGAAAAGTGGCAAGGTGATCACCTAATGACTTGGGCGAAAAACTCAAGAAATACCATTGAAAAACAAGGTGATCTGGAAATGTATAGTAGCGCAAAAGCCACACTACTATTTTCTTATATTGAAGAACAAGATATTGAAATTACCTCAAGAGAAGAGTTACTTGGTGTCAGTGTAAAAAGGTTGGTTCGCTTAGCGCAAAAGAAATTACCTTCTGGTGTAACAGACGCAGCTGTCATCAAAGCTGAAAGACGCTGGGTTGCAAATACTCTGAAGGATTATGAACTATTACATGCTTTATCTCTTATATATGCGCGAATGTATGATTGTTGTAAGTCCTTAGGTGAGCTTGTGGGCAACCCTATAGATCAGGCTATAACTAAGCCTGCATCATTTGACTCAATGCGAGAAGAAGTAAGGCATGTAAATTACTTAAAACTCAAAAACTTCTCTGAAGGTAAGCTAACGCATACTTCAGTATCCTATGACAGTAAAAGCGTTCCTGATGTGATTAAAGAACGAGTCAGATCTGCTGGGACTGCACAGACAATTGACTCTATGGAAAATTTGGTTGATTTTTATTCCCAAATGGCAAAGTTGACATTTCAATCAGATGGATACCATATACCTATTCTTATGTTCTTTGATCGCAACTATAAAGTCATAGATTTACTTAGTACTAGCTTTGATGATCAAGCTGACAAGTATATTTTCTGGCGATTTGCCGCTGATCGAGCTCAAATTATTAATGCTCATGGCTTTGTTTGGATTTCTGAACTTTGGGTAAGAAGTACAAAACTTGGGTCATCAAAAGCTATTCATCAAATGCCTATCGTTGAGGAAAAGCTCCAAGTTATAGGTATTGATTCTGTTAACACCCAAAAGAGTGTTTCGTGGAAAATTATTAGGGAAAGTGAAGAAGCAATGCCAACACTTTCCCCACAGGAAATTGGCGACCCCAATGAAGGGCAAGCATTTTTTATGCGCCCAATATTAAAAGCAATTGGTGGTGATGTCAGTCAACTAAACGGCTAA
>VII_000687
ATGCCTAAGAGCTTTATCGAAAGCTATACGTTTGAAAAGCGCCAGAAACTATGGTCAAACATCATAGAACGAGAGCTAGCGGTAGTCCTAGTTGCGGAAGGCGATGAAGGGTTATCTGGTTTCTTGTGCTTTGGGCAGCCTAAAACTTTGAAAGGCACTGATGTATATGATCTGAGTTCAATTTACATTGACCCAGATAAAATTGGGGTTGGGATTGGTCAACTGCTCTATGACAAATGCGAGAGTATGCTTCGCACTTTGAACGCTCAGAAAGTATCGCTATGGGCTCTTGATAGCAATGAACGAGCTTTAAATTTCTATACAAAGCAAGGGTTTACTTCTACAGGTGAAAGCAATAAAGAGCAAGCCGATGATGTTGTTCTGAATGATATCGAGTTAGCTAAGGTGCTCTCTGCCTAA
>VII_000688
TTGAAAGTTCAACAGTTTCAAAGTCGTTTTAAGCCATCAAATCTCGATGCTTCAACTCTGTTGGATGTTCAACACTCAAAGTTTGGTTTCGCAAATGGCTTCATCATCGCTGAAATTATGCTTTCTTTGTCGCGGACTCTTAACCGTTGTCAACTTAACCTTGATCGTTTTGAGTTTTGGTAG
>VII_000689
TTGAGCCATCACCCACTATACGGCCAAAGCCTGCAAGTTGTGATTCTGCATAAACACAAACATGAAAGATTGAGTTATCTAAGCTTTCTTGAACAATTATTGGCTCTGGATTTGTCCAGCCAACCTTGCTTCTAA
>VII_000690
TTGAAACCGAAAGCGCCGAGCGTTGCGAATCAGCTTGAATTGTTTGTTATAAATATTTTTCGTAACACTGTTCAAGCTGAGTTTGCCCCCAAAGTTCGCACTCTTCCTCATGAATTAACTGAAATCCATTTTTGA
>VII_000691
ATGAAACTAAAATATATAAAACTGTTCCTGTGGCTTGAAAGATTAACGACTCGTAAGAGCGAACCACATTGGGTAACATGCTTTTGGAACTCTAGCCTATTATATTGGCTCACCCAGTTTGTCATTTTGCTATTGTTTACGGCTAATTTTGCAAAAGGTGTTAGGTTAACCATGCTATGGCTAGATTCGGGTAGCCCATTCATTGAGTGGCTTCAATTACCAACACAATTATTCCTTATTTCTTTTTCTTGTGTGTTGGTAGCACAAAAAATAATGAAGTCCCGAGCAATTATTCTCGGCAAAAAAAGTTGGTTAGACCAAAAAGTTGCCGGCTTAAAAGACTATCTAATTTCCAACCTAGCCACAAAGCTTGATCGCAAAAAAGAAAGAGCCTTGTTAAAAGCTATTGCACGACGAAAGCGAATACTTTCGTGTTATAAAAAAATCACATTTACTGCTGCTTTTGCAGGTTTTGCCTACACCTTAATAGGCTTGGTTGTAACTCCTGTGGTAGATACTGGGTATGAAGCTTTGATTAACTTTTTTGAACCAAGCTTGCTACTCAATATTTCTTGGAGTGTTTTTTTGGTGTTATATGGATCGTTTAGTATAGTAATTCTATGGGATGACATTGTCCTATCCATCAATATCGGGGAGTCATAA
>VII_000692
TTGAAGCATCGAGGCTTGTGGGTTTTCAGCGGCTTTGAATCTGCTGAACTTTCAACACTTTCTACCAAATCGGCATCAGAAAAACTCGAAAGCCAAGTTGTGAATTTGGATGCTAAAAGCTGA
>VII_000693
ATGGTACTGACTATGCTTGTTGCTTTAGTGGGTTGTGATGATGCAACTAAAGCGATTGATGAGGCTCAAGCAGCAGCAAATAAAGCCGTTGATAGCTTGCAGCAGAAAGCGGATTCACTAAATTTGAAAGATCTTAATCTTGATGTTCTTGGTGATGCGACTCAAAAGGCTCAAGAGTTTACTCAATCGATAGATTCGTTGATCAATACCGACTTTACTGACCATCAAGCAGTTGTTGCCGCCACTGAGAAAATTTCTAATTCCTACAGCTGTTTAGTTGACGTTTCTTCGGAGGCAACGGCGGAAAACTTGCTAGATAAAATCGTATCGTCAGTAAAGAACGATCAAGTGTTAGCAATTATCGAGAAAGGTGTGGCACAAGCTAAAACGGCGAAAGAGTGCGTTATGTAG
>VII_000694
TTGTTGTGTTTGAGTTTAGTGTTATGCGTTGCCAGCCCCTTAGGCGGGCGTTATAAATCGGAGGTCAGTTCTGTGAAAAATGGATTAGATGTTTTCGGTAATGCCCTTATGTCATACTCAAGTGGTAATCGTGAAGCTGCGTTGCTCGTGCATACAGAAGGGGTTGAGCCTTATGAACTTCCGGTTTCTGTTTTCTTTCGTCCGGCAGATTACTACCCAATAAATAAACAGGCTCTCACTTTATGTAAAGGTAAAGTTCTTGATATTGGTGCGGGAGTCGGTGAACAATCAATCTATCTTCAAAACAAGGGCTTTGATGTTACTGCATTAGATATTTCCTCCGCTGCATGCAGCATCATGAGATCGCGAGGCATAAACGTAGTCATAAACAAGGATATATTTGAATGTAAGTTTGATTCTAAATTCGACACTTGGTTTTTATTGGGTCGCAGTATTGGTGCAGTAGGCACAGTTCCTAAGCTGTCAACTTTTTTACAGTTAGCAGAGCAAAACTTATCACATACAGGTCAAGTTATACTTAACTCTATTAATAGTGCAAACCATCCAGTAACGAGGAAAATCAATTTTGAATTTTCTGGTGAAAAAGGCGCAGTTGTAGAGTGGTTGGATATTGATAGTATTTCATTGGAAAGCTTGGCAAAAGAATGTGGCTTCCGAATGGAAGTTGTCCGGACCGAGGATGATGGGAATTATTTAGCCGTCCTTCGAAAAACCGATTTATAA
>VII_000695
GTGGAAATAAAGGAAATTAATTCAACCTCTGAGATAGCAAATGATTTGGCTTCTTTGCTGATTGATTGCGTTGAGAGTGGGGCTTCGGTTGGTTTTTTGACACCAATCAGTCATCAAGAAGTCGAGTCATATTGGTCTGGTGTGGAGTCAGATTTAAGTTCAGGTAATCGACGCTTATTTGTTGCACTCGATGACGATGTAGTAGTCGGTGCAGTTCAGCTTTCCTTATGTTCTAAAGCAAATGGTTCACATCGAGGCGAAGTTGAAAAGCTAATGGTTACAACAAGCTCACGTGGCCAAGGTGTGAGTAAGAAACTGATGTCATTAATGGAATCAACGGCATCAGAAATTGGGTTGCAGTTATTGGTGTTAGATACTCGTCTTGGTGATGTGGCATCATTGTTATACCGTTCAATAGGTTATACCGATGCAGGACAAATACCTCAGTTTGCACGCAGTTCAAATGGAAAGTTAGAGGCGACAGTGTATTTCTACAAGCAATTGTAA
>VII_000696
TTGAGCCATCACCCACTATACGGCCAAAGCCTGCAAGTTGTGATTCTGCATAAACACAAACATGAAAGATTGAGTTATCTAAGCTTTCTTGAACAATTATTGGCTCTGGATTTGTCCAGCCAACCTTGCTTCTAA
>VII_000697
ATGTACTTTTATCTCCAAGATGTGGTTGTTGACCCAACCTATCAAAACCAAGGAATAGGTAAGTTAGTAATGCGAGAGATAGAGCAATTTCTGAAGAACAATGCTCGGTCTGGAGCAACAATCGCGTTATTGGCGGCATGCGGTAAAGAAAAGTTTTACTCAAAATTTGGTTACAGTGATCGAACTGGAAATCCACTTGGTTTGGGTATGTGTAAATTTGTTGAATAA
>VII_000698
ATGCAAAACGGTAAATTGATTTGGCATGTTGCATGCGATGAATCTGGTGTTGACGGGCAGCAATATTATGGTTTTGGCTCACTCTGGATGAAGTACCAAAGGAGGGGCGACTTTGTTCGGATCATTAGAGAGTTAAGGGAAAAGCATAATTATTTAAACGAGATTAAGTGGCAAAAAGCTCATAAAAAGCATTATGCAGATTTTTATGAAGATCTGATTGAAATGTTCTTTAAACATCAATGGCTAGCATTTCATTGTATTGTTATCAGAAAAGGAATAGTGGATAAAAAATACCATGATGGTGATTATGACTTGGCAATGCGTAAGCATTTCACTAAACTAATTCAAACCAAAATTAGCGCTATCCATAAAGCTCATCCGCAAAGACAATGTGAATTCCGCATAGAGGTTGACCCTTTACCATCTCGGTATAAGAAAGCTGATGAAGCCTTCCATAAAATTGCAAACAATATGCTTAAAAAGCAATTTGGTGGTGAAGTACCTATTCGTTCAGTGGTCACAAAAGATTCTAAAGAGTCTGAACAAATTCAGATAGCCGACTTTTTACTGGGTGCAGTTATGAGTGCATTTCAAGGTAAAGCTAGTTCACCAGCAAAGTTAAAAGTTGCTGATAATATTGCTAGTTACTTGGGTTGGGATTCCTTACAGCATGACACCAAGCCACATGAGCGAAAGTTTAATATTTGGTATTTCCACGATCCGACTAAAGGGCCCCGAGAGTTAGAGACAAAAGATGTTAGGCTAAAGTACCCGCTTCCAATACGCACTTAA
>VII_000699
ATGGAATCTAATGTTTTTGAACGAACTAACATCGGAGAGCCAGAAATAAGCTCAAGGCTGTATAACCTCACAATAGGGGCTGTGCTGTGTTGGGGATTTTGGGTTAATTGGTTAATGGTTGAGAATATCCCCGTTGAGTCAATTACATCTATCAATCCTTGGATCTTTTTTATTGGCTATTTGGCAAGCTGTTTATTTGGGATTTACTTATTCAGTAAGTCATCAAATCCTCTAGTTAGTTTTGCAGGCTATAACTTTGTAGTTGTACCTTTTGGACTAATCATCAACATAGTCGTATCAAATTATGACCCCTCGTTAGTTCTGGAAGCGATTAAGGTTACAGGATTAGTGACCGGCATAATGATGTTGCTCGGTACAATGTTTCCGGTTTTCTTCCAAAAAATTTCTGGCGCGTTAACCATTGCATTAATAGCTGTAATTGTTGTTGAGCTTTTTCAAATATTCATACTCGGCATTCACCAGAAATGGCTGGATTGGGCAGTTGTTATCATATTCTGTGGTTACATTGGCTATGATTGGGGGCGAGCAAATCAAATTCCCAAGACAATAGACAATGCAGTTGATAGCGCAGCAGCACTCTACATGGATATCATTAACCTCTTTTTGAGAATCGTTCGGATTATGGGGCGTAAATAA
>VII_000700
ATGGATAACATCAAAAGCTTAAACAGTTCTAAAGTTAAAAACAGTTCTCTCTTATACGTAAAAATTATGAGCAAACCAGGAGAAACAATTGCAGCAAAAAATGCCAGCGAATAA
>VII_000701
ATGTTAGGAACAATTCTTTTATTAGGCATGATTGTATGTGGTTATCTAAACCTAAGTTTTTGGATTTTAGTTCCAGCATCTATCGTCGCAGCGTTTATCGGTTTGCACTTTCCTGCTGGCAAAGCTGAAATGATCAAAGCAAGAGGTATGTATTGGTCTACCTTTTTCGGTTCTATTCCTTTACAGGCAATTTTAATGTCCATTTTGTTTGGTTCAGGGTGGGGACTGAATGCACTCATCAACTAG
>VII_000702
GTGCTGCAAACCCATAAGTCTCGATGCTTCAAGGTTGTTGGATGTTCAACACTGGAAGTTTGGTTTCACAAAAGCGGCATCATCGCTGTAACTGCGTTTTCTTTTTTCGTGGATTCTTATCGCGACCAACTTAACCTTGATCGCTTTGAGTTTTTGGCAGCCAACGTCACAGCTTTTGGCGTTGGACGTATGTTTGCTTGA
>VII_000703
GTGTTTTGGAAAACTCAAATCAGGCGTAATTTCAAAGCGACTGTCACTGAAACCACTTGGAATTTTCAACGCCGTAGAAAACAGGCTTTGAACACCAAACAAACCTTTTGGAAAGACAATGCCTCAGAGCTGACTTTCAACTAA
>VII_000704
ATGGATAACATCAAAAGCTTAAACAGTTCTAAAGTTAAAAACAGTTCTCTCTTATACGTAAAAATTATGAGCAAACCAGGAGAAACAATTGCAGCAAAAAATGCCAGCGAATAA
>VII_000705
ATGTTTAGTCATATTATGATCGGCTCCAATGATATTGAAAAATCAAAGGCTTTCTATGACGCCATATTGTCGGTGTTAGGTTATCCAGCGGGTGTTATTGACGCTAAAGGTCGCTGTCTCTACATAAACCAAGATGGTGTACTTGGTATTACTAAACCAGTAAACGGCGAGCTAGCGACGCATGGTAATGGGATGACAATTGGCTTTAAAGTTAGTAACCCAGAGTTAGTAGAAGCATGGCATGCAGCTGGTGTAGCGAATGGTGGTGTAGCTTGTGAAGATCCTCCGGGAATCAGAGTCATTGGGCAAAGAAAGATGTATTTAGCTTATTTACGAGATCCCGCAGGTAATAAGCTATGTGCAACGCATCATATGTCCACGGGCAACTAA
>VII_000706
ATGTGGGAAAAACGTTTTCAGAATATTCCAGAGCACGTTTATGCTTATGTGGCAGTAGTGGGCGGTGAAATTGTCGGTAATTTGGGCTTTGAGCTATGTACCAATCCGCGACGTCGTCACGTAGGTACATTCGGCATGGGTGTAAAAGACGATACTCAAGGTTTAGGTGTTGGTAGTGCTTTACTGAAAACGGTGATCGATTTGGCAGATAACTGGCTGAATTTGAAACGAATTGAATTGACGGTCTATGTGGATAACGAACGAGCGATTAATTTGTACAAGAAGTTCGGCTTTGAAATTGAAGGTGAATCGAAAGCTTATGCATTCAGAAATGGCAGCTACGTTGACGTTTACCACATGGCTCGCGTTGTGGCACATGCATAA
>VII_000707
ATGGATTTTATCTTCCTTGATGCTAACAGGAAAATCTATGTATCGTTAGCCGATGACTTATTCAATCTTCTGAAAACGGGTGGTTTACTGGTCTGTGACAATGCCACCTCTCATGCAGATGAACTTGCAGAATTCAGAGCGTGGGTAAGCTCTCAACAAAACCTGAGCGTTTCATTAGTGCCAGTAGGTAAAGGTGAATTATTGGTCTATAAGGGTGAAAAATAG
>VII_000708
ATGACTATCCCAAAGCATTCTAAGCTTTATGGTTACGCGCAAGGCTCTTATTTTGCTGACAGTTTTTCTCGTGAGATCCCATACACGAATCAGACAGCTTTCGATGTTTATCTTGAAATCGCCAAGCAAACACCGAGCTGGGTTTCTTTCTTAATGGAAATGAGAAACCGTATTGTATCCATGTTTGGCCTGAAGCATTTAGGTCGATTTCAGGATACCACTTTGGAGGCCGGTGTAGATAACGTCAAAGTGGGCGATCGGATAGGTATTTTCACGCTCGTAAGTAACGAAGAGCATGAAATTATTCTCGAGGACAGCGATAAGCATCTTGATGTGAGAGTGTCGTTTCTGCTGGACGTAAAAGGTGACAAAGTCACTGTTCATGCGACAACGGTAGTGCATGTTCACAACTTGTTTGGAAAAGCATACATGCTTGCCGTAGCGCCTATCCATAAAGTTATTGTCCCAAGCTCATTGAAAACGTTGGCACAGGCATAA
>VII_000709
ATGCGGTCACTTTTGTATTGCGTGCCTGCGCCCCTTAACGCGGCGTTAACTGTCTTAATTAACTACACCGAAGGGAGTTTTAAAGTGGATGTTAATAGTTATATAACCCCTATTGCAGGTCTTATCGGAGGTATGGTTAGTATTGTCACATTTCTTATTACTTTTCAGCAGTTAAAGAATATCAAAGGGGAAAAAGCCAAAGAATTACATAGTCGATATACAGCCATTAAAGAGCTTGCGAAAGACATACATGCTAACTATCCAGAAATATTGATCTTGTTGAGTGGCTTAACTCGAGCAGAGTTAACAATGAGAGAGGTACAATGGTTTATTAATGAGCCAGGTGCTTTCTTGAAATTAGAACAATATGGAAAAATTTGTGGTAGATATTGCCAGATAGACTTGGAAAAAGGAGAGTTTTCTTTGACTGAGCGTGTGTCGACAGTGAGTAAGCGCTTAATTGAAAAACTAAAAATTATAGGTGTTGGACTTGGATTAATGACTTTTTTATCAGCTATGTGGGGAGTGATTATTTATAACGTGAACTCCGCTACAGTAGTCTACATCGCATTAGGTGCATGGTCTGTATATTTGCTGCTTATCCTTTGGGGAAGCAATCTATTATGGAGCACTATCGATAAGGCTATGAAAATCCAAGGTAAGCCAATAAAAGACAGTTAA
>VII_000710
ATGATTGAGCATTTAGTGAATGTTGCGACAGCTTCAGGCTACAAAGAAATCTTGCTAGTTTCTGTTCAGAACTCGATGCAATTTTGGCAAAAACAGGGTTTTACAAGTGTAGAACAAGAAGTGTGTAACAGTTATGGAGATAGTGCGCAGTTGATGAAACGAGTGCTTTTGGCATAA
>VII_000711
ATGATTACAGGATTGGAAAAATCAATAGAGTTGTTCAATCAAGTCGAGGACATCCTAAACCCGATCACAATGAGTGTCGCAGCAAAGTATGGGTTAACCGAGGAAGTTCTAGCAAATATTCAAAAACAGGCTCTGGAAGAGGCGAAAACTGACCTTTAA
>VII_000712
ATGCGTAACGTGAACAACGGAAAAGAGCAAAAATCAAACCTGTCGCGCTTAAACTACCTGCAAGCAGCTTTAACCAAAATGGACTCTCACCTACCTGTGAAAGAGCAAGCCATAGCATCCCTGAAAAAATGA
>VII_000713
GTGCGTAGTTTATTGAGAGAAAAGGTAATTCAAGTTTGTTCTAAGAAGATTGAGCAGAAGGGTGATAATGTTGGCGTTTCATTTTATGCGTTTTTTGCTAACAAAAATGACGATCCAGATTTGTTGATGGAAGCAGCAACATGGTGGATTCAAGAGCACAAATTAGATCATTTCGAGAAAGCTCATAAGATCATAGCGATGGTGAAGTCTGGTATTTAG
>VII_000714
ATGCTGAAAGTGCGCTTTCTTTGTCGCGGACTCTTAACCGTGGCCAACTTAACCTTGATCGTTTTGAGTTTTGGTAGCCAACTTCACAGCTTTTGGCGTTGGACGTGTGTTTGTGTGAAGCTTTTGCGTAAAATGACTTTCAAGCAAATGCGTTAA
>VII_000715
TTGGGTGATTGGGAGCAGCAAACAATCCCAAATTTGGTTGAAAACAATCCTAATTTACTTGCCCAAAGAGATTGGTATTTGAGAGCACCAAGCAGTGAATCTTATGAGGCTGTTCGCACTAGACTACTCTCTTGGCTTTCTGAATTGCCGGATGAACAAGATATCGTTGTTGTGAGCCACGGTCTTACGGGAATTGTTTTGAGAGGGCTTTTACAAAATCTCTGTTATCAAGACGTTTGGGCTCAAGATTTACCGCAAGACGCATTTTTCATCGTCGAAAACGGTGTTGCGGAAAGAGTTAACTGTATGCTGGTTGAGGCAGTTGCATAA
>VII_000716
TTGAGTGTTGAACATCCAACAGCGTTGAAGCATCGAGGCTTGTTGGCTTTCAGCGACTTTGAAATAGCTGAACTTTCAACACTTTCTATCAAATCAGCATCAGGCAAAACTCAAAAGCCAAATAGTGCGACTTGA
>VII_000717
GTGATCTTGCATTCTTTGTCGCGGACTCTTAACCGTGGCCAACTTAGCCTTGATCGTTTTGAGTTTTGGCAGCCCATTTCACAGCTTTTGGCGTTGGATGTGTGTTTGCCTGATGCTTTTGCGTAA
>VII_000718
ATGGATTTTATCTTCCTTGATGCTAACAGGAAAATCTATGTATCGTTAGCCGATGACTTATTCAATCTTCTGAAAACGGGTGGTTTACTGGTCTGTGACAATGCCACCTCTCATGCAGATGAACTTGCAGAATTCAGAGCGTGGGTAAGCTCTCAACAAAACCTGAGCGTTTCATTAGTGCCAGTAGGTAAAGGTGAATTATTGGTCTATAAGGGTGAAAAATAG
>VII_000719
ATGTTGTTGGATGTTCAACACGGTCAGTTTGGTTTCATAAAAGGCTGCATCATCGCTGTGATCTTGCTTTCTTTGTCGTGGACTCTTAACCGTGGCCAACTTAGCCTTGATCGTTTTGAGTTTTGGCTGCCAACGTCACAGCTTTTGGTGTTGGACGTGTGTTTGAGTGATGCTTTTGCGTAA
>VII_000720
GTGGATATATTCGGATTATTTTCGGAAGCATTTGCTCAAGTTTGGTATTTAATACCTTTATTATTCGTCATCTCGCTTTTTAAGAGTCGGTGGTTTAAAGGTGTGTTTGGCGAATTTCTGGTAAACAAACTACTGTCCCAGTTGCCGACATCAGATTATACGCTGGTAAAAGACGTTACTTTGCCTACAGAAGACGGTACAACTCAAATCGATCATATTGTTGTATCTAAGTTTGGTGTTTTTGTAATCGAAACTAAGAACATGAAAGGTTGGATTTTTGGTTCAAAAGATCAAAAGCAGTGGACGCAGAAAATCTATCGTCATTCCTCTAAGTTTCAGAATCCCCTTCATCAAAATTACAAGCATGTTAAAACGCTGGAATTATTGCTAAATATAGACTCATTAAAAGTACACTCAGTAATTGTGTTTATTGGCGACAGTACGTTCAAAACGGAAATGCCTGAAAACGTCACTTATGCACGAGGCTGTTTAAACTACATCAAGCAGATCGATCAACCAGTCTTTTCGGATGCAGAGTACATTCATCTCATCGATGCGATTAACAGCGTCAAACTTGATAGCGGTTTTGTAACAGACGTTAAGCATCGAAAGCATGTTAAAGAGTTGGTTGCATCAAAAGAGTCCGTAAAGCAATGTTCGCGTTGTGGCTCAGAAATGGTTCTGCGTGAAACTAAACGTGGTGAGAATAAAGGGAAACAGTTTTGGGGGTGCTCTGGATTCCCTAAGTGTAAAACTGTAGAAAAATTCAACTAA
>VII_000721
TTGTGTTTGGGTTTAGTGGTATGCGTTGCCAGCCCCTTAGGCGGGCGTTATGTATTTCGAGAGAGGTTTAAGTTGGATATATTTAAACGGCTAAAAAATGAAGTAAACGAAATTCATTTTCGTTGGGTTGTTTACAGGCAAGTTTATGCACAAGGCCCAAAAGAAATTGAGCTTTTAAATAAAAATGGGGCCTACTTTTTCTACATTGTTCAGCATCTATTTATGGACAATGTAGCGCTTTCTTTCTCTAAGCTAACTGATCCCAACAAGCAATGGTCTAATGAAAATCTTAGTCTTAAACAATTAACAGTTTTAGCTAACGACTCTGGTAATTTAGAGTTAGCCCAAATTTTGAAAGAGAAGTTTGAAGAGCTCTTAAAGAGCTGCGAAAAATTTAGGACATTACGTAATAAACGTATTGCACACGCAGATTTAGAGCATGCTATGGGGGTTGCAGAGGAGCCGCTCCCTGGTATTTCACGTCAATACGTCGAAGATGCCTTAGCTTTATTGCGAGACTTCATGAATACCTATGAACTTGCAGTTAGTGAATCCCAAACCCTTTATGATGAAATCATCTTAGATTTAGGTAGTGGGGGAGATGTATTGTTAAATTCTTTGCGAAAGGCAACACATACATAA
>VII_000722
ATGTCAGATGAGACACTCGAAAAAAGATATTTAGCTATAAATGAAGCGCTTGAACAATGGGATTATAAACCTTGTGATTGTGCCGCTTTAGAGTTGAAAATAAGGGCGTTTGGCGGTGGAGAGCATTACGTTAAGCAATGCAATAATTGTGGGCGTCAAAAAGGAGGCTCAATTAAAAAAGCAGATGCTTTAATAGCTTTAAATGGAAAAACTCCACGTGTATTCGACCCCACCATAGAAGAAGTCTACGACAATCACTATAAAGTACGTGCAGAAACGAGGTCAAAGCTGTGGAAAGAAAAGATGGAGCTAGAATTAGAAATGTCTGGTCGGTCACCATCTTTATTTCCTAACTTTCATGAGATACAAGAAAAAAAGAATAAAGCGAAGGAAAAGCTGGAAACTGTGATTTCTGCTATTGCTGACGAATTTGGGGAAACATCAGCAAGGCAGATACTGATGCGCTCATTAGTCGAGATCAACAAGCAAAAATACCTAGAAAAAGTTAAAAACACAGAACGTTTTTCAGATGAAGGTGAACTTAAACGTTGGCTAGTTAATAATCTTAGCGTTGATTTTGATTTTTACGCGGAAGTTTGGGGGCGGCATTTAGCAGAAAATATAAATGTTAGGGTCGATTTTATAGCTGTACCTAAAGCTCATTTAGTTGCAAATGGCTTTGAACCTTCTCCCTTTGCGGTAGAGGTCAAGTATATAAGGCAAGAAGAGGGTTTCACCCGCAAGTCTAGTCGTGCTTTTTGGCAAACGATTTCATATAACGACAGTGAATTTAACCTCAATGGGCATATCTTTAAGCCTAAATTTAGTATCTTATTTACTAATCTAGCATTTCAACAAGAGATGGAACTTGTTAGAAATTATGGTTGGGATACAGAAAATGATGTTATGGAATGGCAAGGAATGCTCCACTTAGCCAATCATGCCAATGTAGGGCTGTTCCACATAACTGGTGATAAAAACGAATTTCGTTCTTGGCGAATTAAGTTTGCTGGAGGAACGTATTTTTCTTATGGCATAGATAATAATGGCGAGCGAAGTGGGCAGATTTCAAATAGTGATGTCATAAATAAAGTAAGAGTGGGAAACTTTTGA
>VII_000723
ATGGAAGTTATTGTTGTTGAAGAACATACGTCTGAATATCCAAATCCTATTTATTTGAAGCAAGGCGATGAGGTTCAACTTGGAGAAATGGATGATGAGTTTCCTAATTGGATATTCGTTACTACAGATTCAGGTGTACAAGGTTGGACTCCAGCTCAATATATCGAGTCGATATCAGGAACTAAGAAAGGCATACTGCTACACGATTACGATGCGGTAGAGCTCAATACTCAATTTGGAGAAAAGCTTGCAGTCTTGTTTGAACTGAATTCTTGGTACAGAGTGTCGCGTTCAACTGGTGAAGTGGGTTGGGTTCCTGTGAAAACGGTAAAACGCACATAA
>VII_000724
GTGATCTGGCTTTCTTTGTCGTGGACTCTTAACCGTGGTCAACTTAACCATGATCGTTTTGAGTTTTGGCTGCCAACTTCACAGCTTTTGGCTCTGGACGTGTGTTTGCGCGATGCATTTGCATAA
>VII_000725
ATGAATCAGCATGAAAAGCTCAATTATGTAGAATTTGCAGCGAAAGACTTGGAGTCAACGAAAGCGTTCTTTTCAAAGGTTTTTGGCTGGAGTTTTGTTGACTATGGACTTGAATATGCAGCATTTTCAAATGAAGGCTTAGACGGTGGTTTTTTCAAGGCGGAGCTTTCTAGTCGGACTGAAAATGGTGGCGCACTGTTAATTTTCTACAGTTCAGACATTGAAGCCACTTTAGAAAAAATCGTGAAAAATGGCGGTCATATCATCCGTCCTATCTTTGAGTTTCCTGGTGGTTGTCGTTTTCATTTTGCAGAGCCAAGTGGTAATGAATTTGCTGTTTGGTCTGAAGCACGCGCATAA
>VII_000726
ATGCAGTTTGCTAGTGTATTTCAATATAAAAAATGGGCAAACGACGAGTTGCTTGAGTTAGGTGAAAAACAGTTTTCACAATTACCAGAAAACGATGCGACCTTTTTCGTTCGGATTTTAAATCACACAACGGTCGTGGATAGTCTTTTCATCAGTCGCATTTTAGATGAGCCAGAAAAGTACAGTGGTGACAATACAGTCGAGACACCCTCATTATCTGAGTTACGACGAACAATAAATGAGCATGACTCATGGCTTGTTGATTTTACACAGTCGGTCAGTGCAGATGAACTCAAGCGAAATGTGACTTTCCGTTTTATCGATGGTGGTTTTGGACAGCTAACAGTAGAAGAAATTTTACTGCATTTACTGACACATGGCAGTAATCATCGAGGTATGGCCTCAAGAGTGTTAGCAGAAAATGGTCTTGAGCGTCCGAAAGATACTTTTACCCGCTATTTACACGAAACAGAGCCAACAAGAAGAGAGAGTTCGGGCACCTAA
>VII_000727
ATGGATTATCTTCTTTTGGTGTTGGGTTTGATTTTGTTGATTGTAGGGGCAGAAGGATTAGTTAAGGGAGCGGCCAGATTAGCAGCTAGAATTGGAATTCCGAGTATTGTGATTGGTTTGACCGTTGTTGCCTTTGGCACAAGTGCTCCTGAGTTAGCCGTGAGTATCAACTCTGCTGTTTCAAATAAAACAGAGCTGGCAATTGCTAACGTCGTTGGCAGTAACATTTTTAATGTGTTGTTTATTTTAGGCTTAGCCGCTGTTATCACACCATTAACCATTTCAAAGCAACTGATACGTCAAGATGTGCCAATAATGGTATTGGTTAGTGCACTTGTATTCTACATGGTGACGGATGGACTCCTGAGCTTGTGGGAAAGTGGAGCATTAGTTGTTTTATTAGTTACCTACACAGCTTTTCTTTTTGTGCAGGGTAAACGAGCTGAAATACAAACATTAGATACAAGTAATAACGAAGTGGCTTCGCTGACACAGGGGCATCATCCGGTATGGCAAAGTGCGTTATGGTTAATCATCGGCCTAACGCTTCTTATCATTGGTGCAAATTTGCTAGTAAGTAGTGCGGTCAATATTGCACGCACGTTTGGTGTTAGTGAAGCGATTATTGGGCTTACCATTTTAGCGATAGGGACATCCTTACCTGAGGTCGTGACATCCATAGTGGCAAGTTTCAAAGGACAAAGAGATATCGCCGTAGGTAATGTAGTGGGTAGTAATATTTTCAACTTATTAGCAGTTCTTGGAATATCTGGCCTTTTTAGTGGTGAGGGTTTAGTGGGTAACACACAACTAGTGGAGCAGGACTTTCCAATCATGCTTGGGGTTGCTCTACTGTGTTTGCCTCTAATGTTGACGGGAGCTGTTTTAAGTCGTCTCGAAGGTGTGTTGTTTTTTGGTTTGTATCTATTGTATAGCGCATTTTTGATTGGTGATGTCAAGGAGGCAACTTGGCTACCTTCATTATCAATAGTGACTTGGAGTGTTATTTTTCCTGCTACCTTAGCTGTTATTGCTATTTCTTTAATTAGAGATTGGTGGAAACAAAAGCAGTTAAAAAGCTAA
>VII_000728
ATGGATAAAGTTGAATTTGTTAAAGTCATCAAAGAAGTAGTTGAGTCTTCTTCGGTAGTAAATATTATTGAAAATTTATTTGATCCACCCGGTAGATCTCCCGATAAGCGTTTACTCGAACAATCTAAGTGGTTTAAGTCATTGCCCTCAGGTGAGCAGGCGTTGGTTCAGAGCCTTATTGAGGATGCGGTTCGCGAATCGATTTTCGGTATGTTTTGTGTGCTTGATGGTGTTAGGTCAATAGCTAGCGACAATAGTTCGATGAATATTCAATTGATCATCGGAGACTCGCTGATAAATGACATTGAATCAGAGTACTTGCATGACATCTACCAAAACGTATAA
>VII_000729
ATGGATATTGCGGTACTCACTTTTGATGGTTTCAATGAATTGGACTCATTTATTGCTGCCGGCATTTTAAACCGCATGAAAGAGTTTGGTTGGAATGTACAAATAACGTGTCCCAGTGAATATGTTACTTCCATGAATGGAGTTACTATTCGCGCTCAACAACCTTTAGATTTTGCTAACAAGGCCGATGCGGTGTTATTCGGTAGTGGGATATTTACACGAAAAATCGCGCAAGATGATCAACTGTTATCGCAGTTGAACCTCAATCCACAAAGACAGCTAATTGGCGGGCAATGTTCTGGTACGTTGTTGATGTCAGTTTTAGGTTTGCTAGATAAAGTTCCAGCTTGTACAGATTTGACGACTAAGCCTTGGGTTATAGAATCCGGTGTTAAAGTTCTCGAGCAACCTTTTTATGCGCAAGGGAATATAGCAACAGCGGGTGGGTGCTTATCTTCAAAATACTTGGCGACTTGGGTTCTTTGTAAACTAGCTGGATTAGGGCACGCCGAAGCAGCGCTTCATTATGTGGCTCCTGTTGGTGAAAAAGAAAGCACGGTAAAACACTGTATGTCGATAGTTGGTGGATATCTGTAG
>VII_000730
ATGGAAGAGAAACGTTGGGTAACAACAAGTAAGTACACCACGTCGGGTGGTATATCTGCGGGTATTGATATGAGTTTGTTCTTGGTCTCAAAGTTTCATAGTCAAAGCCATGCTGAGTTGGTTGCTCATCAAATGGAGTACAACTGGCAAAAATGCACATAA
>VII_000731
ATGGAAACTGAATACTATTGGTGGAGCCTTGAGGAATCGATATTTAAGGGTGTGCTTTATGATTCTATAAACATGTATTTTTTCCATGATCACCCTTATACAAACTGGGAAGAGTTTAAAGAAGCAGATCCACATATGGCATATTCACATTTAACTTATATTCGGTTTGATGCTTTAGAGCAGCAGTTTGTGGACTTACGAGTAATACCTCAGATGTTAGGCGTAAAAGAGATTCCTTTACAATCTACAGTTCAAAATATAAATAGGTATGACTGGTTAAAATCTATTGTTGACTTGGCATTATTTCGCTTTTCCAGTTTGAGAGATATCGCTTTTCATTTTGTAAATGAAGTTCTAGAAATTAATTTGCCTGATCATAAGCTAAATATGAAGCAGTTAAGTAAAGCTCTAAAGGAAGCTCATCCAGAAATTCTGGAACACATAAAAGTTATAGATCAAATAGGGGCTCCTTTGCGTCAAGATCGTAACGAGCGAGCACATAAAGGATTTTGTAATCTATATACTGAAGATGATCAGATGTTTAAAAATATGGCTTGGATAGAGTCGTACGGTTCGTGTATTACAAGTTACGACTTAGTTGAAACTTACGAAAAATCACGAGACAAAATCTATGATGTTGTTGTGAAAGAGGTAAAAGAAGCTCTTCACGCGTGTATTGAATTAGCTGATGAACTTTATGTTTATTACCGTGATAGGCATGATGCTCTATCTAAAAACTCTAGGAGTGGTGTATCGCATCACTTTAATGGCTATCACAGAGTAAAAGATAGCTAA
>VII_000732
GTGAAAAAACTAATGATGGCTGTCTTGTTGATGATGCCATTGCATCTATCAGCTGTAGGATCCACGAAAAATGAAATGGTCAAAGAGCTAGTTGAAGTTATGGGTATGGACTCAATGATGGATAGCATGCACCATCATATAGAAAGCTCGATGTTGGATGTTCAACAACAACTCAATGTCACGGAATCAGAGAAGCCTCTATTTGATAAATACTACAAGAATGTGAATAAGGTGGTGTTAGAAGAACTTACGTGGGAAAAATTAGAACCATTCATGATTACTATCTACAGTAACCATTTTTCAGAGGCAGAACTCAAGGGCATGATTGATTTCTACCGTAGTGATGTTGGGCAAAGCATACTGAAGAAAATGCCTGTAGTAATGCAAGAGTCGATGCTTATGAGCCAATCAATGCTACAGCGTATTCTGCCGCAGATGCAGACTTTAACCGCTGAGTTTGAGAATGATCTTAAAGCTCATAGAAACAAGTAG
>VII_000733
ATGCCACTTCTTATCCCCGGCGTTGCGGGTATCATTTTAAATGAAAACAAAGAGCTACTACTTCAGCAAAAATCAAATGGCACATGGAGCCTTCCTGCCGGAATGATTGAACCTCAAGAGTCGCCAGTGCAAGCATTGATCAGGGAAGTTCGCGAGGAAACAGGTTTGGCTGTAAAAGTAGATCGCCTACTTGGTGTATTCGGCGGTGAGGGTTTTGGTTTTACATACCCAAATGGTGATCAAGTTGAATACACAGTTATCATGTTCAAATGTGTAGTAGAAAGTTGTTCTCAATCCGCACTCGATGATGAAACGGTATGCCTTAAATGGTTTTCAAAAGGTAATATGCCAAGGCTTGAGCTGCCTTACCCGTTGGATTGTTTGTTTGCAGAAAATGATTCAGCGTACTTCGTTGGCTAG
>VII_000734
ATGCTTGGAATAAGATTTTTTTTCGTGATCTTTATTTTTTTCACTGTAAGTGCTCACTCTAAAGGTAATGAGTTTGTCAGTATTATTGAGCGAGCGGAATCTGGGTCTACTATAGAGATGGAACCTGGAGATTATAATGTTTGTTCTACGGTGTATATTAAGGGTAAAACTGACATTAAAATAATTGGTAGGAGTGGAGTCAACATTAAAAAGTGTAATTCATTTAATGGTGAATATATATTGTCAGTCATTGACTCAGATAATATATCAATTGATGGTGTTTCATTTTATGGTTTGACAGATGCTAAATATATTGATGAAAACACTACCAATATTGTTTGGGGAGAGCAGGGAGTATTGTTTTCTGGTACGTCTGGCTCGTCAGTTAAAAATAGTAAGTTCTATAATTTTGGTGATGCGGCATTACGTATAACCTCATCTAGGAGTCATTATTCTGGGGAGCAAATTAATTCTAAAAATTTTCGTGCTGAAGGTAACGTTTTCTATAATGTAACGCAAGTTACAACTACACATCCGTGGAGTAAGGATTTTGGAGGGACGAGTGATATAACTTTTAAAAATAACTTGTTCTATGAAATGAAAGGAGGATTAAAACTATCATCACGTAAAGGTGTATCTAATGCAATAATAGAAGGTAATATTTTTAATTTCATACATGGTTCTGCAATAGAGGTTAATTATTACTCTAATGTTGGCATTAAAGATAATTCTTTTTCAAATGTTAATAAATTTATTCTTAATGTATTTCCTAATTCGATCAGTAATGTTAATGAGGCAATAGACTGGAGTGGGTTGTCTTTTATAAAAAATACTGTATTTAAATCAAGAGGAGGTGTTCGTATTGTTTCAGATATTGCGGGTGAGTTAATTTCTGGAAGGTATATTTCAAATGTAATTATTAGTGCTAATAAGTTTGTTGATGTTGATATGAGTTTATATGGTGCATCTAATAGATACATTATCAATTTATTAGAAAATGAAAAGAAGTTCATATATTCTGTGGTTAAGATGAATTCATATAATACATCTGGTGACGTGTCATTATTAAATGTTAAACACTCTGCAAATGTACAGTCTTTGGATAATGTTGAACTAAAGCTTTAA
>VII_000735
ATGAATCAGCATGGAAAACTCAATTATGTAGAATTTGCAGCGAAAGACTTAGAGTCAACGAAAGCGTTCTTTTCAAAGGTTTTTGGCTGGAGCTTTGTTGACTATGGACCTGAATATGCAGCATTTTCAAATGAAGGCTTAGACGGTGGTTTTTTCAAGGCTGAGCTTTCTAGTCGGACTGAAAATGGTGGCGCACTGTTAATTTTCTACAGTTCAGACATTGAAGCTACTTTAGAAAAAGTCGTGAAAAATGACGGTCATATCATCCGTCCTATCTTTGAGTTTCCTGGTGGTTGTCGTTTTCATTTTACAGAGCCAAGTGGTAACGAATTTGCTGTTTGGTCTGAAGCACGCGCATAA
>VII_000736
ATGATGGAAGGTCGCAAAGTAGAAACGAAAAAGGCATTGATCAAAGCGCTTTTTAGTAACATTGAATCTCGATTAGGCATTTCACCCGTTGATATTGAAATCACAATTAAAGAGCAGCCTTCCCATTGTTGGGGTTTCAGAGGCATTACAGGTGACGAAGTCGCCGACTTAACCTACAAAATCCACGTATAA
>VII_000737
ATGGAAGTTGAATATTTTGTGAATCGCCCAATTACGCCAGAGCAGTTTGTGGATCTGCTCAATCAGACAACGCTTGGAGCTAGACGTCCAACCGATAATTACGAATGTATCAGTGGGATGTTGGAAAATGCGGATTTGCTTGTCTCAGCTTGGATTGGTGAGCGGCTTGTCGGCATTGCTCGTTCAGTGACAGATTTTCATTACTGCTGTTATCTATCGGATTTGGCTGTCTCGGAGCAGATCCAATCGAAAGGTATTGGCAAAGAATTGATCCGACAGACTTTCGTTAGTCTGAAAAAAGGTTGTAAGTTGATTTTGTTAGCAGCCCCACAAGCAACAAAATACTATCCAAAAATTGGTTTTAAGCAGCATAACAGCGCATGGCTAATGTCGGATTTAGAAGAGCTTCTGTAA
>VII_000738
TTGAAAGTTCAACAGTTTCAAAGTCGTTTTAAGCCATCAAATCTCGATGCTTCAACTCTGTTGGATGTTCAACACTCAAAGTTTGGTTTCGCAAATGGCTTCATCATCGCTGAAATTATGCTTTCTTTGTCGCGGACTCTTAACCGTGGCCAACTTAACCTTGATCGTTTTGAGTTTTGGCTGCCAACTTCACAGCTTTTAGTTCTGGACGTGTGTTTGTGTGATGCTTTTGCTAAAAATGACTTTTATGAAAATGTGTTTAAAAACCATTGTTAA
>VII_000739
TTGAAGCATCGAGGCTTGTGGGTTTTCAGCGGCTTTGAACCTGTTGAACTTTCAACACTTTCTACCAAATCGGCATCAGGAAAACTCGAAAGCCAAGTTGTGAAATTTGAATGCTAA
>VII_000740
TTGTTGGATGTTCCACACGGCAAGTTTGGTTTCACAAAAGGCTGCATCATCGCTGTGATCTTGCTTTCTTTGTCGCGGACTCTTAACCGTGGCCAACTTAGCCTAGAACGTTTTAAGTTTTGGCAGCCAACTTCACAGCTTTTGGCGTTGGACGTGTGTTTGTGTGATGCTTCTGCGTAA
>VII_000741
ATGGTCATGAAATATTGCAACAGCTGTAAAGCAGATACTGAGCACAAAGAAACCTTAGAAAGAAAACCTTCAAGTTACGATCAGCAGAAATCAATTTTCGGACGATTTATGTTGTTTGTTCATGAGTTCATCAACGGTGGGCATTATTACAATATGAATCGTTATGTGTGCTGTAACGTTTGTAAAAACAAATCATTGGAAAATGTAGGTAAAGAGTTTGAGTAG
>VII_000742
ATGAAAGATTTACATCGCCTTCTAAACGAGCTTTGTGCTTGTTTTGAAAGTAAAGGGCACTTGGTTGCTTCATCATTACTAGCGCCTTTGACTGAAAAGGAGCTTGAAGCTAAATGTGCAAGCTGGTTTCCAGGTGAAATTCCGACTGCCATAAAAGATCTTTATACATGGAAAGGTGGGCAAGGACATAATGCATGGGAAGAAGAGTTTCCATTTTGGTTTCGGGATATGAGCTTTATTAGTCTAGATCAGGCAGAAGCAGAATATGAATCTATGAACCAGTCTTATGGTGTTGAAAATACATTAGAAGAAGATGGTGTCCTAATAAAAGACTGCTTTCCATTTGCTGCTTTTAATGGTGGTTGGTTTGTCATTCCTGCAAGTAAGAGCAAGTGGTCAAATTGTTTTGATGAGCCCGTCATATGTATTTTTCAAGGTATTGATCAATATTATCACTCGATTGATAAAATGGTTAAAACGGTAATCGAATGTATTCAATACCCAACTTGGTCAACTGAAGAGTCTTATATTCCAGAGGATATAGAAATGAAAATATGGAAAAAACACAATCCAGGTATATTCGAAGAATAG
>VII_000743
ATGAAATGGTTTTTATCGTTTTGGCTCGTTCTCGCAAGCTGTTTTTCGGTCAGCTTGTATGCCAATGACACTGTTTTACAACAAGCTTATCAATCGCAGCAAAGTGACATACAGGTTCAAGGATTTGGGCAGGTAGCGAAAGTGTTGCCTGATGACAATGATGGTTCAAGACATCAAAAATTCATCTTAAAGCTCAATAGCGGACAAACATTGCTGGTTGCTCATAACATCGACTTAGCACCGAGAATTCCGAACTTGAAAGTTGGCGATAGTGTTGAGTTTTATGGTGAATACGAATGGAACAAAAAGGGTGGGGTTCTTCACTGGACTCATAAAGATCCTCAAAATCGTCATGCTCATGGTTGGTTGAAACACAATGGGCAGGTGTACGAGTAA
>VII_000744
ATGAAAGTAGAACTTGTGACGTCACTAAAACGTCAGGCCACTAAGATCCTTGCCGATCTTCATGATACGAAAGAGCCAGTATTGATAACTGAGCACGGAAAACCGTCAGCTTACCTTATTGATGTAGACGACTATGAATTTATGCAAAATCGTTTAGCGATCCTGGAAGGTATTGCTCGCGGAGAGCGAGCTTTAGCGGATGGTAAAGTGGTCAGCCATCAAGATGCTAAGGACAGAATGTCAAAATGGTTGAAATAA
>VII_000745
ATGAAAAATACAGAAATAGTAAAAGAGCTTTGGACTAAGTTCAGCCAAGGCAATTACGTTGGCTGTGAAGCATTACTCCATGAAAATCTGAAAGTATTATGGCCGACAAGCCGTGAATTTTATGAAAACCGAGATGATTTTATTACGGTAAATGAAGCCTTTGGTAAAGGCTGGACGTTCGATATCTCGTCACTAGAAGAAACCATGAGTGATAAAGTAATCAGTGTTGTTCATGTTTCAAGCCCCAGTTGTCCAGACAGTTTTTACGCGACAAGCATCTTTAGTTTTGCATCAGGTGTTATCACCAATATGGAAACCTATTGGGCATTTCAAGATAAGCAGCCAGAATGGCGTAGAAACTTAAGTAAGGTGTATTGA
>VII_000746
TTGTTAGGCAAAAGCCACATCAATCATGCTTGCTACTTTGGAACTTTAATGCGCACGATTTACAAACACATGCTTTTCCGCGCCAATTGGATGGGTTCTGTGAAAGTAACGCTTCTGGAAAAGCTATTGTTGGATCATTACACCAACACAACTTAG
>VII_000747
TTGAAACCGAAAGCGCCGAGCGTTGCGAATCAGCTTGAATTGTTTGTTATAAATATTTTTCGTAACACTGTTCAAGCTGAGTTTGCCCCCAAAGTTCGCACTCTTCCTCATGGATTAACTGAAATCCATTTTTGA
>VII_000748
GTGGAACTACAACAGTTAAATCAGCGCCAACTTAAATGCTTGCTCGATAAAGTTGGTCTTGACTCAGAATTGGCGTTTTGTGAAGGTGCTGTGCCACCAAAGCATGTTCTAATTCGTTCTTATGAGCAGATTCAAAACTCAAAATCTGAAATTTGGTCATTACCCTACATGATGTTAGTGGGCAATAATGTCGTTGGTTTTTGTAGCTTCAAAGATGAACCTCAAAATGGTGAAGTTGAAATTGGATACAACGTTTCCCCCCATAAACAAGGTCGAGGATTTGCAAAGTTGGCAGTCAATCAACTTTGTCAGTTAGCTTTTAATGCAGGTTCAATTGAACGAGTTGTTGCTTTAATTTCATCGACTAACCACGCTTCGTTGAATGTTGTGCGAGCTAACAACTTTGCATTCATGGGCTTTGTTGTTGATAGCGACAATGAAGAACTGGAAAAATGGGTACTAAAATGGGCATCCTGTGCCTAA
>VII_000749
TTGAAACTCACTGGTGATTGGTATGGTGTAATTTGGGCGCGATTATACGGTACTATGGCAATTGATAAAGAAGTTCCTACAATGCGCCGCTGTGGTTATGGTTGTTGTGTTTAA
>VII_000750
ATGAAAAATAAAAATGGTTATATAGGCGTCAATGGCTCGGAGATTTATTACGAACTTTTCGGCAATCCTGAGGGTGAACCATTATTGATGCTTCATGGCGGCCTTGGTTCGCTGAATGAGTTAAGTCCCATTCACAAATATGTGGCTACAGACTACCAGTTTATAAGCATAGATTTTCGTGGTCACGGAAAATCACTCTTAGGTGGACACCCACTTAATTACATGCAGTATCAACAAGATGTCCAGCATGTTCTTAGTTATTTGGGTATTGAGAAATACTCAATTTTTGGTTTCAGTGATGGCGGCATCGTGGGTTATCGGTTAGCAGCACAAGAGCCAGAAAGAGTGTCTTGTTTGGTTACACTGGGTTCGCAGTGGCGATTGGAGGAAGATGACCCATCAATTGAATTGCTAAGTGGTTTGGCGGCTGAATTTTGGGTATCAAGGTTTGCAGATGATGTTGCATTTTATGAGGCATCAAATCCTAAACCAGATTTTCCTAAGCTTGTAGACATGGTAAAAGCTGCCTGGCTTGATACAACAGAATCTGGCTATCCATGTGAGTTAGTTGAAAAAATTTGTTGCCCAACGTTAGTAATGCGAGGTGATAATGACTTCTTGTTTTCGTTGGATGAGGCGGTGGCTTTAAAGTCGAAAATTGCAGGTTGTAGTTTTGCCAATATCCCATTGACAACACATTCATCCCATCAAGAATCACCAGAACTCGTGGGTGAAATACTAAAGCGGTTCTTGTCGCGGCACAAAAACTAA
>VII_000751
TTGGATTTGAGCAATCCTCTTAAGGCAGCAGAACTGCTTTTCTCTTTTTCTAGAACTCATCACAATTATTCCGAATATGAGTTTAATTCGCTTGTATCAGGGGCTCTATTAGACCTCAAAAAGGATACTGCTGATCCAAGTTGGATACGACGTTTCAGAGCACTTGCTCCTAACATGATAGTCACCACTAACTGGGATAATGTACTCGAAAATATCTTTGATGGATTAGCTAATGTCGTTGTTAGAAAAGACTCGTGTCCTAAAGTCACCAGCAATGGAAAAAATATATTCAAAATTCACGGAGATCTAGGTCGTCCAGATTCAATAGTCGTGACCCAAAGTCAGTACTTTTCGTTTCAACGTGAAGACACTTATTTGAATCGTAAGATTTACACACTATTCTCGGAAGCATCTCCGATATTTATCGGCTACAGCTTAACGGATCCAAATATCGGCTTTCTCTATGATGAAGTTTACGCCGATTTGGGTGAAGAGAAGCCTCCCGCGTTTATGATTGTTTACCCAAGTGTAAGTGACAATGTGTTGGAAGAGTCTCGCTTACTATTCCAAGATAAAAACATATTTATCATAAAATCCGAAATAGGTGAGTTTCTTGAAGATCTTGCTAAAGAATATACAGAGTACAAAAAATCAAATAAGCGATTCTTAATCCAATACAAAAATATTGAAAAGCGCTTGAGGGAGCTCTCTACAAAAATCGTAGAAAATAAGCCTATAACTGATGAAGATATTCTCAATAGCTTCAACAATAAGGAGTCTCGAGATCAAGCGATTTCTGCACTAGTCGAAATATTATCTTATCCGGTACTTTATAAAGAGTTTGGCGGTGAATTACTACAACCCGAAAATAGAATGTCATATAGAGAGATTGACCAGTTCATTCAAGCTGTTGTCACTATCTCTAATAAAAGTCATTATCCTTCTGAAGAGGTTCGCGACCAGTTTCACATGTCGGTTCTAAAGGCATGTTCAAAAACAGATGGCGTATGGGATTTTTATACTGCTAGCAAGCCTTTCATGAATATTTTAAGAATATCTCAATTTCCATATTCGCCAGTTTTTGAACCTAGAATCCTTCATATTATTGATATTCTACGTTGGTCGGCACCATCAGAGCGCGGTAAATGTTGGTCAACTTGGCGCACCTTTTGTGACTATTTAGAATGGCTATCTAATAGTGACATTGATGCAATGCTCAAGCACTTGGAGGCTGATGATAAACTCAATATGAGATCCTCAGACATTCGTTGGTTGGAGAAGCTAAAAACTAGTAAGCATTGTAGTGAAGCTCTCAAATTGAGAATTGATGAACTAATTAAAACATAA
>VII_000752
ATGTCAGCAGAAATCAAAAGGGTTGATAAACACGATTGCCTTGATTTAATTGGGATCTTCATTGAACTTGAGCAGTACTATTTCGGTGATAAGGCTGCATCAGAACAGGACTTAGCCAACTATCTTAGTCATCAAGTATTTTCTGAGCACTCAGGCGTAAAAGTGAACGCAGCCTTTGAACACGATAAGGTTTTGGGTTTTGCAACTTACACAATAATGTTTCCGGCACCAAAATTATCAGGCCAGATGTATATGAAAGACCTGTTTGTATCTTACTCTGCTCGTGGTAAAGGTATCGGACTTCAATTGATGAAACACTTGGCTTCTATCGCTATTACTCATAACTGTCAGCGCCTAGATTGGACAGCAGAGAGTACGAATCCGACGGCAGGAAAGTTTTACAAATCAATCGGAGCCAGTTTGATTAGAGAAAAAGAGTATTACCGCTTTGAAGGTAGTGATTTGAATAAGCTGGCAAAATCCCTATAA
>VII_000753
TTGTTGACCTATTGGGAAGATCTTGAATGTATCAAAGCATTTTCTGGTGAAGATATCATTGTCGCTAAATTGTATCCAGAGGATGAGAGGTACAAATTGAATCCAGATCGTCATGTTAGCCACTATGAAGTTCGTGAGAACATGTGGTTATAA
>VII_000754
ATGTACATCCAAACCAACGCCAATATTGTCACTGTCGGTAAAGCAGCGATCAAAGCCCCCATTTTGTCGCTTCTTTTTTGCAACTTCAGAAACCAACACAACTATGGCGGCGGTGGTAAGGTACTTAATGACAATCCAAAGCATTATCAGATCTCCTTTCTCATAACTTCTGGATTTAACTTGTTTAACCTAACGCCCGGTTAA
>VII_000755
TTGTATATTCCAGGGAAGTTTAAACAGGAAAAAATTGAAGAACTCGTGGGGTTGATACGCGAATATCCATTCGCAACAGTCATTACTTTATCTGAGTCGGGGATTAATACTAATCATCTTCCGTTATGTCTGATGGAATTGGATGGGGAATTATATTTAAAAGGGCATATAGCTAAGGCTAACTCACTTTGGCAAACCACGGAGCCACTATCCGAAGCACTAGTGATTTTTAATGGCCCCAACACCTACATATCCCCGAACAATTATCCGACTAAGAAAGAAAATGGTAAGGCTGTTCCCACGTGGAATTATGTTGTTGTACATGTGAAAGGAAAAATACGGTTCATTCATGATCCTCAGTGGATAATTGGAGTTCTTGAGCGGTTAACTTCCGAGCATGAGCGAGAGCAGGTAGTACCGTGGTCGATGTCGGACGCCCCTGAATCATATATTCAGAATATGCTATCAGCGGTAGTTGGTATTGAAATTGCCATAGACTCCCTCAGTGGTAAATGGAAGTTGAGTCAGAACCAGTCAGAGATAAATCAAAAAGGTATTGTCGATGGTCTATCGTCGAAAAGTGATACCAATTCGCAAACCATCGCTTCAATGATGTGCGCTAATCTTCAGCAAGAATGCTAA
>VII_000756
ATGTACGAATGGTTGTTCTTTGAACAATACAGTCATGAGCCATTTATTGCAGTGGCCCGTTTTATCCAAAAATATCAAGGTATGCCAGAGTCAAGGTTAGAGGAATATCACGCCTTACAACCTGGAGGTAATAAAGCCTTATCAATAATGGAAAGTCGCTTAGCTCAAACGGATTATCTTGTTGGTAAGCAACTCACGATTGCTGATATTGCACTGTACGCTTATACGCATGTTGCAGATGAAGGTGTTTTTAACTTATCTGATTACCCCAATATTCAAGCGTGGTGCAAAAGACTCCAAGAGCAAGCAGGCTACGTTGGTATGGCGGAAACAAACACATAA
>VII_000757
ATGGATGTCGGTTTAACGAGTATTTTTGTTACAGTAGCAGTTGCTCATTTTCTTGCATTATTGAGTCCAGGGCCTGATTTTGTTTTGGTTGTAAAAAGTGCCATTCGCAATAAAGGGAAAAATGCAATTGGTATTGCAGTCGGTATCGCCCTAGCAAATGCTGTATACATAGGTCTTTGTCTGGTTGGTGTAGGCTCCATCCTCGCTGCATCAGTTTCAATCATGATTGCCTTAAAAATTGTTGGCGGTTTATTTCTCATTTATTTAGCCATTCAAGCATTAAAAGCACGAAGAAGTTCGTATGAAACATTTGAGGTTTCAGGAGCAGAAGGTGCTTCTACTCATTCGAGCTCTTTCCATTATGAATTAGTCACAGGCTTTATGTCTGGCATACTAAATCCTAAGAATTTGTTGTTTTACTTAAGCCTGTTTACAGTTGTCCTGACTAACGATGTTAGTTTCAGTTTTAAGTTAGGCTTAGGTATATGGATGACGCTTGTTGTGTTCCTCTGGGACGCAGCCATCATATTTCTACTCTCAACCAATAAAGTTCGAAGTCGTTTTACAAAATTGGCCTTCTATATAGATAAGGTCACTGGCGCTATCTTAGGACTTATTGGCTTTACAATTGTAAAGTCGGCTATAGTGCGTTGA
>VII_000758
ATGAAGACAGTAAATACAAACATCCAGACGATAGGATATACCGTCACAGCTCTAATTGCGTTTGCTGCAAATTCTGTGTTGTGCCGAATTGCACTGAAAGATGATGTTATTGATGCATCAAGCTTTACTGCAATTCGTCTCTTATCTGGCGTTTTTATGTTTTTAGTTTTATTGAGTTTTAAGGCTAAGCAATCAGCAAGCACTCCCGACAAGAAAACGGGTTATTGGAAAACCGCATTAATGCTATTTATTTATGCTACTGCATTTTCATATGCGTACATCTCGTTGGATACCGGGACAGGGGCGCTGGTTTTATTTGGTGCTGTTCAGCTTACAATGATAGCTACCAGTGTCTTTAAGGGAAAAAGATTACACATATCTGAGTGGCTAGGGGTTCTCATTTCATTTTCAGGTCTTGCTTACTTAGTCTACCCAACGCTAACTACGCCTAGTCTCTCTGGATTTATTTTAATGGGCTTGTCGGGTATTGCCTGGGGAATGTACACATCTGTGGGTCGCGGTTCAATTGACCCGATGAGAGATACTGCCTCTAATTTCAAGTACACAGTTCCTTTAGTCGTGGTTTTGGTTTTAATTACTTTTCCAGCAATAAATATTTCATTTTATGGTGTGGTATTGGCTGTTATTTCAGGCGCACTTGCTTCAGCGCTCGGTTATACGATTTGGTATATTGCATTACGTGGATTATCAGAGGTTGAGGCTGCGGTTGTTCAATTATCAGTTCCTGTTATAGCGGCAATTGGTGGTGTTTTATTTGTCTCGGAATCTATCAGTATACGGTTGGTTATCGCATGCATACTTGTGCTTGGCGGAATTTTTACTGTATTAATCAGTCGTTGGAAGTTTGTAAAGAAGTGA
