# Supplementary material for: Architecture of the superintegron in Vibrio cholerae: identification of core and unique genes
Source: F1000Res. 2013 Feb 27;2:63. [Version 1] doi: 10.12688/f1000research.2-63.v1 (PMC4032106; doi:10.12688/f1000research.2-63.v1)
Supplement: File S1. Gene data from V. cholera and V. mimicus. — Gene data of SI region from seven V. cholerae and one V. mimicus genomes used in this study. [file f1000research-2-1158-s0003.tgz › MJ1236_SI.function]

VCD_000820	COG0346E	glyoxalase family protein
VCD_000821	-	hypothetical protein
VCD_000822	-	DNA-damage-inducible protein J
VCD_000823	COG3668R	plasmid stabilization system protein
VCD_000824	-	hypothetical protein
VCD_000825	-	hypothetical protein
VCD_000826	-	hypothetical protein
VCD_000827	COG3636K	hypothetical protein
VCD_000828	-	hypothetical protein
VCD_000829	COG0625O	maleylacetoacetate isomerase/glutathione S-transferase
VCD_000830	-	hypothetical protein
VCD_000831	-	hypothetical protein
VCD_000832	COG1943L	IS1004 transposase
VCD_000833	-	hypothetical protein
VCD_000834	-	hypothetical protein
VCD_000835	COG1961L	hypothetical protein
VCD_000836	-	hypothetical protein
VCD_000837	-	hypothetical protein
VCD_000838	COG2512S	hypothetical protein
VCD_000839	-	hypothetical protein
VCD_000840	-	hypothetical protein
VCD_000841	-	hypothetical protein
VCD_000842	-	hypothetical protein
VCD_000843	-	hypothetical protein
VCD_000844	-	hypothetical protein
VCD_000845	-	hypothetical protein
VCD_000846	-	hypothetical protein
VCD_000847	-	hypothetical protein
VCD_000848	-	hypothetical protein
VCD_000849	COG0657I	lipase GDXG family
VCD_000850	COG3668R	plasmid stabilization system protein
VCD_000851	COG2161D	antitoxin of toxin-antitoxin stability system
VCD_000852	COG3153R	GCN5-related N-acetyltransferase
VCD_000853	-	hypothetical protein
VCD_000854	COG1694R	MazG-related protein
VCD_000855	-	hypothetical protein
VCD_000856	COG4453S	hypothetical protein
VCD_000857	COG0456R	GCN5-related N-acetyltransferase
VCD_000858	-	hypothetical protein
VCD_000859	-	hypothetical protein
VCD_000860	COG0456R	hypothetical protein
VCD_000861	COG2026JD	stability protein StbE
VCD_000862	COG2161D	stability protein StbD
VCD_000863	COG0346E	glyoxalase family protein
VCD_000864	COG3654R	doc protein
VCD_000865	COG1670J	hypothetical protein
VCD_000866	COG0110R	acetyltransferase
VCD_000867	COG3039L	IS5 transposase
VCD_000868	COG0456R	acetyltransferase
VCD_000869	COG2944K	hypothetical protein
VCD_000870	-	cytotoxic translational repressor of toxin-antitoxin stability system
VCD_000871	-	hypothetical protein
VCD_000872	-	hypothetical protein
VCD_000873	COG0346E	biphenyl-2,3-diol 1,2-dioxygenase III-related protein
VCD_000874	-	hypothetical protein
VCD_000875	-	hypothetical protein
VCD_000876	-	hypothetical protein
VCD_000877	-	hypothetical protein
VCD_000878	-	hypothetical protein
VCD_000879	-	hypothetical protein
VCD_000880	-	hypothetical protein
VCD_000881	COG1613P	sulfate-binding protein sbp
VCD_000882	-	hypothetical protein
VCD_000883	-	hypothetical protein
VCD_000884	-	hypothetical protein
VCD_000885	COG0863L	hemagglutinin associated protein
VCD_000886	-	hypothetical protein
VCD_000887	COG2161D	DNA for RVC repeated sequence
VCD_000888	COG2026JD	RelE protein
VCD_000889	COG3040M	lipoprotein Blc
VCD_000890	COG1670J	hypothetical protein
VCD_000891	-	hypothetical protein
VCD_000892	COG1619V	microcin immunity protein MccF
VCD_000893	-	hypothetical protein
VCD_000894	-	hypothetical protein
VCD_000895	COG3093R	hypothetical protein
VCD_000896	COG3549R	HigB toxin protein
VCD_000897	-	hypothetical protein
VCD_000898	-	hypothetical protein
VCD_000899	-	hypothetical protein
VCD_000900	-	hypothetical protein
VCD_000901	-	hypothetical protein
VCD_000902	COG1247M	toxin resistance protein
VCD_000903	-	hypothetical protein
VCD_000904	COG3668R	ParE toxin protein
VCD_000905	-	hypothetical protein
VCD_000906	-	hypothetical protein
VCD_000907	COG0456R	hypothetical protein
VCD_000908	-	hypothetical protein
VCD_000909	-	hypothetical protein
VCD_000910	COG3575S	hypothetical protein
VCD_000911	-	hypothetical protein
VCD_000912	-	hypothetical protein
VCD_000913	-	hypothetical protein
VCD_000915	COG5474S	hypothetical protein
VCD_000916	-	hypothetical protein
VCD_000917	COG2963L	transposase OrfAB subunit A
VCD_000918	COG2801L	transposase OrfAB subunit B
VCD_000919	-	hypothetical protein
VCD_000920	-	hypothetical protein
VCD_000921	-	hypothetical protein
VCD_000922	-	hypothetical protein
VCD_000923	-	hypothetical protein
VCD_000924	COG3668R	hypothetical protein
VCD_000925	-	hypothetical protein
VCD_000926	-	hypothetical protein
VCD_000927	-	hypothetical protein
VCD_000928	-	hypothetical protein
VCD_000929	-	hypothetical protein
VCD_000930	COG1280E	hypothetical protein
VCD_000931	COG2320S	hypothetical protein
VCD_000932	-	hypothetical protein
VCD_000933	COG3040M	lipoprotein Blc
VCD_000934	-	RelB protein
VCD_000935	COG3668R	plasmid stabilization system protein
VCD_000936	COG0346E	glyoxalase family protein
VCD_000937	-	H-REV 107-related protein
VCD_000938	-	hypothetical protein
VCD_000939	-	hypothetical protein
VCD_000940	-	hypothetical protein
VCD_000941	COG0346E	biphenyl-2,3-diol 1,2-dioxygenase III-related protein
VCD_000942	-	hypothetical protein
VCD_000943	COG3324R	glyoxalase family protein
VCD_000944	COG1619V	microcin immunity protein MccF
VCD_000945	-	hypothetical protein
VCD_000946	-	hypothetical protein
VCD_000947	-	helix-turn-helix protein CopG family
VCD_000948	COG1764O	hypothetical protein
VCD_000949	-	hypothetical protein
VCD_000950	-	hypothetical protein
VCD_000951	-	hypothetical protein
VCD_000952	COG0346E	biphenyl-2,3-diol 1,2-dioxygenase III-related protein
VCD_000953	-	hypothetical protein
VCD_000954	-	hypothetical protein
VCD_000955	-	hypothetical protein
VCD_000957	COG3077L	DNA-damage-inducible protein J
VCD_000958	-	hypothetical protein
VCD_000959	-	hypothetical protein
VCD_000960	-	hypothetical protein
VCD_000961	COG4453S	hypothetical protein
VCD_000962	COG0456R	GCN5-related N-acetyltransferase
VCD_000963	COG3040M	lipoprotein Blc
VCD_000964	COG1670J	N-acetylase of ribosomal proteins-like acetyltransferase
VCD_000965	-	hypothetical protein
VCD_000966	COG1051F	MutT/nudix family protein
VCD_000967	-	hypothetical protein
VCD_000968	COG3668R	ParE toxin protein
VCD_000969	COG3183V	5-methylcytosine-specific restriction enzyme A
VCD_000970	COG0232F	deoxyguanosinetriphosphate triphosphohydrolase
VCD_000971	COG1403V	hypothetical protein
VCD_000972	-	hypothetical protein
VCD_000973	-	hypothetical protein
VCD_000974	-	hypothetical protein
VCD_000975	-	hypothetical protein
VCD_000976	-	hypothetical protein
VCD_000977	-	hypothetical protein
VCD_000978	-	hypothetical protein
VCD_000979	COG1028IQR	oxidoreductase short-chain dehydrogenase/reductase family
VCD_000980	COG0110R	acetyltransferase
VCD_000981	-	hypothetical protein
VCD_000982	-	hypothetical protein
VCD_000983	-	hypothetical protein
VCD_000984	COG4974L	integron integrase IntI4
