# Supplementary material for: Architecture of the superintegron in Vibrio cholerae: identification of core and unique genes
Source: F1000Res. 2013 Feb 27;2:63. [Version 1] doi: 10.12688/f1000research.2-63.v1 (PMC4032106; doi:10.12688/f1000research.2-63.v1)
Supplement: File S1. Gene data from V. cholera and V. mimicus. — Gene data of SI region from seven V. cholerae and one V. mimicus genomes used in this study. [file f1000research-2-1158-s0003.tgz › MJ1236_SI.nuc]

>VCD_000820
ATGTCTAAAGTCGTTCAACAGCAAATCGGCAATATCGCACTTGTCGTAGAAAACTACGATGATGCCATTGAGTTCTATACAAAAAAGCTTCAGTTCAGTTTGGTTGAAGATACCGATTTGGGTGGTGGTAAACGTTGGGTTCAAGTTTCGCCGCCAAACTCGAATGGAACGAACCTACTTCTTGATCAAGCAAGTACCGAAGAGCAAGCTCAATTTGTAGGTAATCAGACTGGAGGTCGTGTTTTTCTGTTTCTACAAACGAATGACTTCTGGCGAGATTATGAGTTGATGAAGACCAAGGGTGTTGTTTTTAATGAAGAACCACGAGTAGAAGAGTATGGGACAGTGGTTGTGTTCCAAGATCTTTATGGAAACAAATGGGATCTTTTGGAGTTGAACAAGGCTCATCAATAG
>VCD_000821
TTGGCCTGTAACAGCTTGGAGAAGGCCAATGACCAAAGACATGCAGTGTTTATTGCGATTGGCTGTATTACCTACACCGACAATGAAACCAAAAGCCTTTTCATCATTGGTCAGTAA
>VCD_000822
TTGACAGTCCCTCTTGAGGCGTTTGTTAGTTGCCCTACCCCAACACCAGTGCTAACATTCGTACACACAACAAAGGAGCTCACCATGGATACTAGAATTCAATTTCGTGTAGACGAAGAAACAAAACGTTTAGCTCAACAAATGGCTGAAAGCCAAGGTCGAACTCTTAGCGATGCTTGCCGTGAACTCACTGAACAATTAGCTGAGCAGCAACGCAAGGCATTATCTCACGATGCATGGCTAACTGAACAAGTGAATCAAGCATTTGAGAAGTTCGACTCAGGAAAAGCAGTATTCATTGAACATGACATCGCCAAAGCACGAATGGCTGAACGTAAAGCTAAAATCCGAAATCGAGGCCACGCATGA
>VCD_000823
ATGATTTTCTGGGAAGAAGCATCTCTCAATGATCGTGAGAAAATTTTCGAATTTCTCTACGACTTTAACCCAGCAGCGGCTAAAAAAACGGATGAGCTCATAGAAGCCAAAGTCGAAAATTTGCTTGAGCAACCACTAATCGGTGTTCAGCGTGATGGCATTAGAGGCAGATTGCTTATTATCCCTGAGATATCAATGATTGTTTCGTATTGGGTTGATGGTTCTAAAATTCGAATAATGCGTGTACTACATCAGAAACAAAAATTTCCAAACGACTGA
>VCD_000824
ATGGGCTACGAAACTAACAAACGCCTCAAGAGGGACTGTCAACGCGTGGCGTTTCCAGTCCCATTGAGCCGCGGTGGTTATGGTTGTTGTGTTTGA
>VCD_000825
TTGTTGGGTGTTCAGCGCGGTCAGCTTAGTCTCACAAAAGGCAGCATCATCGCTGTGATCTGGTTTTCTTTGTCGCGGACTATTAACAGTGGCCAACTTAACCTTGATCGTTTTAAGTTTTGGTAG
>VCD_000826
TTGAAGCATCTTGACTTGTTGGCTTGCGGCGACTTTGAAACTACTGCGTTTTCAACGCTTTCTGCCAAATCAGCATCAAGCAAAACTCAAAAGCCAACTTGTGAAATTTGGATACTAAAAGCTGCATGTTTAATGCAAATGAGCTTAGATTTTGATGATTTTTGA
>VCD_000827
ATGTTGAAAGTCATAGATGTTGATTTTGTCTCAGACCATACATTAGAACTGACGTTCAATGATGGTTACCAAGGCTATGCCGACTTGTCGGTATACTTTAAAAAAGCACCGTTTTCAGAAATTAAGGACTTTAAACGCTTTTCCTTGACTCGTGATGGCTCGTTAAATTGGGATGGTAATGAGTTAACGGCCGCGACACTCCGTGACATAACCAAGGGCTCACAAAAGTCGGTGGAGTTAAGTTTTAATGTTCAAGAAATGGAAGCCGTCATCAAACAGGCCTCATGGGAATCGATGATGGAGGGGCGTCCCGACATCTTGCAAGCGGCTATTCGTTCTTACGTAGAGCAGTTTGGTCATGGTCAAGTTATTGCAAAGGCGGGTATAAAAAGTCGTACGAGTGCTTATCGCTCCTTGAAGCCAGAAACAACGCCAAACTTTGGCACACTAGTTCAGTTAGGGCACGCCGTCATCGAACTAGCGAAAGATAGAACAGTGGCAAACAAGGAACCACGCATATAA
>VCD_000828
GTGGCTATGCCAGAGATTGATGCCCTATTAGGTCTTTCATTTTGCTTGTACTTCTTTGATAACAAGCAGCATAAATTACCTCATATTCACGTTAAGTACGGTAGTTACGAGCTAATTATTGCTATTGAAACAGGTGAGTGTTTAGAGGGTTACTTACCCAATAAGCAACGAAAACGTGCTGAAAACCATATTCTTGAACATCGAGAGCAATTGATGGTGATGTGGAATAAAGCGGTGAATGGTGAAAATCCAGGTAAGTTAGGTGATTTATGTTGA
>VCD_000829
GTGGTTATGGTTGTTTTGTTTGAGTTTAGTGGTAATGCGTTGCCAGCCCCTTGGGCGGGCGTTATGTTTTTCGGAGTTAAAATGGACTTGTCACTTTATAGCGCAAAGGGTTCCAACAGCTCAGAAAGGGTTGAATGGATGCTTAATTTCAAAGGTATCCCGTACGAACGAATTGAAGTTAGCTCGGACGACCTTGCTACGACTTATCGTGTGATGAATCCATTTGGCTATGTGCCTTCGTTGTTAGTTGATGGTCTAGTATTTACTGAGTCAATGGCTATTGCCGAATACCTCGAAGAGCGATTTCCAACGAGTCCATTGCTAGGTCAAAGTCTTGAGGAAAAAACAAAAATCCGCTCAGTTTGTGAATACGTGAACTCCAGTATTCATTCACCTCAAAACCGAACTGTGCTTAACTTTTTTAGGCCCGACCTAGATGAAACATCCAAACGGAAAGTTCGGGGAGAGTGGATTATGCTGTGTCTTGATAAGTTAAGTCAGACGATTTGTAATGAATCAGGTTTTATTATTGGTCGGACTTTTAGTCTTGCGGATATTTTTGTAGCGTCAATTTACAAGAAAGCTCTCCAGCATGGTTATGTTGAAAGTGAGTTTTATAATAACCATCTGATCTACATTAGAAAAAATGAAAGAGTAGCCGTTTCAGAACCACAAACATAA
>VCD_000830
ATGCTTATTCTAGATCAGCAAGAAGAAAACGTTCTCCGTGGTGAAATTGTTGAAACTGCATCTGTTGCAATGTTTGGTGATGATGCTCGTTATCGCTTGATAGAACCTCCAGTACAAGTCGAAAGCCATTTATATCAAACGGTTCAATGTGCAGATTGGCTGTGTGGTCTTTTTGGAAGGCTAGCTCATTATGAATGTGAGCCTACCGTTAAAGCAGACTACAAAGCAATTCATGACTACTTTGATAATTGTATCCATCAGGTTTCGACTCGAAGTGGTATCAAAAAGCTAAAGTCTCGTCCAACTGCTCATAATCTACAAAAATTGGTAGATAAATTTTCTTCCTAG
>VCD_000831
GTGGGCTCGATGCTGCTTAACGGTGCAAAAATGAAATATGGCAATTTAAGCCTTAAGTGCATGGTTCAAAATCAAAAAGCACTCAACTTTTATTTGTCGCAAGGTTTTGAAATTGTGTCGCAAGTGGATGATGAATTGGGTGGTTATTACTACATGAGCTTCGTAGCACAAACCTAA
>VCD_000832
ATGGGCGACTACAGAAGTTCATCACACGTCTATTGGCGTTGCAAATATCATATCGTTTGGACACCAAAATTTCGTTTTAAGATCTTAAAAGGTAATGTTGCCAAAGAGCTAAATCGTTCGATCTACATTCTTTGTAATATGAAAGATTGTGAAGTTTTGGAACTCAATGTTCAGCCAGGTCATGTCCACTTAGTTGCGATAATTCCGCCCAAAGTATCGATTTCGACGTTGATGGGAGTTTTAAAGGGTAGGAGTGCAATTAGGCTATTCAACAAGTTTCCACATATCAGGAAAAAGTTATGGGGAAATCATTTTTGGGCGCGAGGCTATTTTGTGGATACGGTAGGTGTAAATGAAGAAATCATTAGACGGTATGTACGGCATCAAGACAAAAAAGAGCTTGAGCAAGAGCAGCAGTTAGAGTTATTGAGAGACTAA
>VCD_000833
TTGGTTACTGGCTATGTAACAAATGTGGTAATAGTAGCGTTTTGCTGTTGCCAGCCCCTTAGGCGGGCGTTAGGTTTAAGGTTGCTCATGGAAATCAAAGAGTTTAGTGCCTGTAATCTCGAATCGTTGAGAAAGCTCTACTTGGACTCTAGACGGGATAGTTTCCCATGGCTCAAGGCGGATAGTTTTCGGATAGAAGACTTCGACCGCGATAGTCAAGGTGAACGAATTTGGTTGTCTGAGGTTTTAGGGAATGTTGCCGGCTTCATTTCCATTTGGGAGCCTGACAATTTTATTGTCATCCCTAAACCACCGCTTTTAGCGGTGGTAATTGTCCCTAGGGGCTTTTGCCCGAAAATGCGCCCATGTTAG
>VCD_000834
ATGTTTAAAGTATTAATTCATGAACGTAGCAAGGATGTTAAAATTCTGCCTGATGGTGGGTTTGATTTAACCGTATTGTTGTTTGGTGTGTTTGTCCCCTTGTGGCGTGGACAATACAAACGTGCATTAAGCTACCTAGCTATTGTTATTTGCACTTTGTTTGTTGCTTGGGTATTCATCCCTTTCTTTTCCAACAAACACTATATCAAGGATTTGTTAGAGAAAGACGGGTATTTATTGGCAGAAGATTATACAGGTATTAAACCTGTAATCCCAAACACCTCCCCACTAATGATCATGCTGAAAGATTTTGTCAGTTGGTTTATGTTTATCCATGTTTTACTTGGTGTTCTTGGTTTATTTATATTAGGGGATTTGTTGTTAGCTGTTACCATAATCGCCCTGTTTGGTTTAGGGTTGGCTTTACGTTACCACCGTGCTTTAGCTAAACACCAAGCTATCACAAAGTATAATGAGGTGAGTAATGCTGCTTGA
>VCD_000835
GTGTGTGAATTTATGCCAAAACTTTACATATTTAGACGAGTATCTAGTAAACGCCAAACCAACAAAACAGGTTTAAAGATACAAGTTCGCCCTGAAACTGTAGAGCGTTTATTGTCTGAACATGGTTTATCAGAGGTTGTTGATCTTGGGGCTGAGGTTGCCAGTGCAAGCAAAGGTAAGCATATCGAAGAAGGGAGTATTTTAAAACGCTTTTTAATGAAATGTGAGCGCGGAGAAATTGAACAAGGGTCAATACTCGCTGTTTATTCCCTCGACCGTCTAAGCCGCCTTGAGAAGCTTGGACTGGCTAAGAGTCTAATCTACTTGCCGATTACAAACAACGGCGTGAGTATATTCGGTGAAATAGACAATTTCCTATACAAACCCCACGATGTTTTGAGTGAAATATTATCAAGCTTAGTGTTTGAGCGTGCAGCCGAAGAGAGCCGAGCAAAGAAAAACCGTAACATTGACAGTTTAGCGGCTAACCTCGCACAGTATCAGCGAGATGGACAATACACAACAAAACTGGGTAAATCTCCTAGTTGGATAAATCACAAAACAGGTAAGCTTAACGAAGAGGCTGTATTGTGGCGTGAGGTGATTAATTGTTATACAAGTGGACAATATAAAAACTTATCCGCATTGCATACAGCTATGCAATTGGCAATCCCCTACAACACATTAAGCAAGGTTATTAATAACGCTCACAAAACGCTTATAGGGACAAAGGTTATTAAGGGTGTGGAGCTTGCAGAATTTTATGAGCCATTGTTAACACAAGAGGAATACAACCGTTTGTTGATTTATGTCCGGCAAATGGGAACTGGACGAGGCAAGGCTATAGCCACAACCAAAACCGAGAATATCTGGCTATTGAAGGGATTAGGGGAATGTCCTGAATGCGGCAGTTTGTGTGGTAGCTTCAAGAATGGTGCGTCTGTTAAAGATAAGGTGAGGTATAACTACCGATGCAATGCAGCCATAAACAAGCATTGTGATAGTCCCACGTATAACCTAAACCCTATAGAGGCTATCGTAACGCTGTTATCAGCCGACTATTTGCATGAAGTTAGCCAAAGGGAAACCAACACCGAACTAAACGCTAAAATTGAAGCTATGCAGGTAGAGGTTGAACGGTTAGAAACACAATTAGACCAAGCAACACAAGCCTTAAATACCTTTTTCAGCCCTGAGTTGGCACAAGCCATACCAAAATACCGAGAACAACTAGAAACCGCCCAAAACGAACTACAGACACTATTAGCATTAGCTTCTAACCACACACCAATTAATGAAAGCTTATTATCAGCAGAGATTATATTAGACAAAGCTAACCCTGAAAGGATGAAGCTTGTTAAATTGTTGCAAGGTTGTATTAATCGAGTGATTGTTACACGTAAGAGTGTTAAAAAGGGTGACATACGATTTAACCCAAAGATTTACACAGGCTGCGATTACTCTCTGTTGTGCGTAAGGGTGGAATTTATAGATGGGAATATTAGGGTGTTTGATAGTGTGCTTAGGGACAACCTACGTTTAAATTTAAGTGTTAGTAATGGCACAAGATCGATTGGTTTAGAAAACTTTCACAGATTTAGCCGAAGGTTAAGAGAATACGATTTAATAAAATATTGTGTGATAAATAACCGCAAGCTAAAAATCACGTAA
>VCD_000836
ATGAACTTGTTAGACGAATTTAAACCAGTATTGAAGATTAAGCGGCAGTGTATTGGCAACTGTGCAATGTATCGTGTATTGCTTGCAGTTGGTTATACAAAAGAAGAGTTACAATCTGGCTACGGTATCCACCAACCATTAATTAGCCTTATTCCAATCGGTGCAGAATCGGAAATTAATAGTTTTCTTGATGGTAAATTAGAGATCTTTAATGCCCTGTTACAGCAAGTAGGTTTTGATGCTATGCGATACACGTTACAACAGTGGTTTGCAGGTTTGGAGAAAGACGGGCGTTATATGGATTACTCATTGATGGATAGCAGTTGGGAGAATGTTAAAAAGTCGGTTATCCCTTTGGTGCTAAATCCAGAAGTAAAATTTGAATATGTATAA
>VCD_000837
ATGCTAAAACCATTACCAATTCAAAGCTCCACTCAAGGCCGTGTTACTAAGCGTAAAGAGATTAACGTATTATGTGCGGAAGTTACCCAAGAGAAGATTGCAGCCGTTGATAAAATCAAAGGTAAAATCCCTAAGATGATTAAACAACTCCAAGATATTATCGATCATCCAGATACTACCGACTCTAACAGAATGAAAGCTATTGCCCAATTAACAGCAATGTTGGAACGTTGGGAATCAGATTTGACGAAAATCAAAAATGATGAGGAGTATTTAGACACAACAACAGAACAACAACAACAACAACCAACAACTACACGTAAAAACTCTTCTACAGTTGACATCATGGCACTACTCGAAAAGGACGGTAAATAA
>VCD_000838
ATGCAACACAATACCCCATACCTACCACACCAATCTCTACAACTACAATCGCGCCTAATCAAACTTTATCAGAATGTTGGTTTGTTTGTCCCTAAACTCACTTTTTGTTTTAGTGTAGACAATGCAGAAACAGATACTCACTACTATAATGTGTGGTTTTCATCCAACGTTGATGGTGAGTTGATCATCGGTGAATGTAATACATACGAAAAGGCGACTTTAATCGCCCAACAATGGCTTGATAACACAACAGACGAGGATTTACTTCACCTTGTGCAAAGTGTCTTATCTAGAGGCTATACAGACGGATTTAGTGAATGTGTCGAAGGTGTTAGACAGGCAGACAAACTCACCAGTAACGAATTGCTTGTTTTAGAATGCCTACGACCTCAACTAGATTTTGAAGAAGGTTCAGAAAGTGGTCAGTATCCTTGGAGCAATACAGATATTAGTGACAAGACAGGCATTCACCGTTCAAACCTTCACCGTGTGCTTAAAAGTTTGGTTAACAAAGGTTTGATTGTAGAAGAAACCGTCAAACGTGATGTGTGGGCAAGCTTGAAGAAGTGCGGCCATGTTCAGAAAGATGTATTGGTTTACTATCCTGTTGCTACCCGTGAAGAAGATCTTGAGGTGATGGAAAACTGGCACGAATGGCGAGCTATCCGACAAAAGGAAGCAATGCAGAAGTGGCGAGCGATGTTGTCTAGTTAA
>VCD_000839
GTGCCCAAGAAGAGGCAAAGGAGAATAAGAACAATGTCAAAGTTTTACCAAATTAATACAACACTTTTAGAAAGTAATGAAGCTGTAAACAAACAAACAGGTGATGTTGTCCCACTTTCACCAGAAACAAAGCTTGTATATGCCTATATGCTAAATCAATATCGAATGCATAGAAAATATGGCAACCGTAGATACACGGAATCATGGGATAAAATCTTTACAGTGTGTTGTGATGTGGCTGCGCAGAAACAAAAGAAATTAGCCAAAGAACTTACAACACTAGGCTTGATAGAAGTAATCGGTAACAAAAACGCCTACAAGGTTGTGCATAGTGTTGAATCTATTATGGAAGCTTGGGAACTTACCAATTCAAAACTTAACACCTTCAAAGATCCTACCCAAACAACCAAGCGGAAAGAATCTAAGAAACAACGCCTCAATAAATGGGAAGAAGATAAGCGCAGCAAAGGCGAATGGAAGGATTTTAAAGAACCTCACCTAGAAGAGATGCAAGATTGTAACGGCGCAGAAAGCTACTTTACAGAGCAACCACCTGTAGAAGCTTACGAGCAAGATTACCGCCCTATTGCTGGTGATGCCGTTAACTTTGGTGTATTAGCTGATATTGATATTTCTGACACGCCAACGTCTGATCAGTGGGATTGTCCACCAGAAGATGAACCAGAGTCACTCACCCCTGCAAAGGATGAACCTCAAGAAGTTGTTGAAGTGGTTACGCCGCAAGTGGTGGAGCATGTTACCCCTGTAGTGTGTGGTGATAAAAGTAAACTGTTGAAGTGCTTTCGACCAAACACAGATATTAGTGAAATTGATATAAGCGGAAAAGGGATCGGATTCTTTGCCAAACCTTTACATAATAAAGAGTGTGACAAGGGTACAGCAAGGCAATATCTCAAGGTTATAAAAGCGTACTATTGGGATCAATACAATCCTGATGATGCAACGATTGATAAGATATTAGGTTGGTTAGTCTGTGAAGTATGCGGTAACTATACCGATGATAGGGGTTATTGTTCAAATCCTAACTGCTCGACAAACGCCCTACCTTTCTAA
>VCD_000840
ATGTCATTTACAAAATCTGAAATCCTAGAAGCCTTGCAAAGTAACCTAGAGATTACAAATATTAACTGCAACACTGCAACATTAAAATTTAAATACGACAATACACCTTTTGAAATACTACTCTCTAAAATGTGTATTAAATCTAAAAATAAAGGTTTTGCGGGTAGCTACCGAACATTTAAGAGTTTACCGGAGTTGGTTCAATTAGTCAAATCTTGTGAACGTTTTATTCTTGGTGATGGCCTTGTCGATACAATCCCCGACCTACTTTACAAAGCTAAGGTTAGGGATGCTCAATTTATCGAAGATTGTTATTACAAAGAGAGTGCCTACTACAAACTAAAACGAGAACTTTCAAACAATTCTGACTACGCTAAGAAAAGTTTTAAGGAGATAAAAGATTCTTGTGACGATTTTAAAAATTGGTGGGATAGAATTGCCCTCCCTGACAACTGGGAAGATTTTAAAACATGGTGTGACACTAATAATTGCTCTACACAAATCGCACTGGAGTTAATCTTGAGAAGATTACGTTTTCTTCCTTCAGATTCAGGCGTTAAAGCGGTGAGATTTTGCAATATCTTCTATTGGTATAACGGCACATATCGTAATGCAAAAGGTAAAACCCACTACCAATCTAAAAACTTGTTACATGTGATCAGATTGCAGGATAGTTTCAACCCCTTAGAAGGAGCTAACATTGACGATTATTCACTCTTACCTACAGACAAGGCAACGTTGACGAAAGAAATTGCAATGTTTTTAAGTAATACTGAGTTTTATAAGTTAGATATGCAAGCTTACACTAAAGGTTATAAAGATAGTTATGTCCTTGACACCAAAGCTCTATAA
>VCD_000841
ATGTACCAGATTGAAGACGGACAAGCGTATATTATCGTTAGTCGGGCAGAATTCGACATTTACACCGCTTTAAACGATGAAGGGAAAAAGGCGTATTTTGATGAGTTAACACACAACCGCCCTATCTATTCCCTGATCGAAGATTAA
>VCD_000842
ATGACAGAAAATCAAACTCTCAAAGGGAGTGTAGATCCACTCCCCACTATAACCTTATACGCTTCTGGTGTGCCTGTCGAAATTGCAGGTCGTATAATTAGTAAAAGTAAAAACTCGGTTAACTACATGTTATACGGTTATCGTCTGGTAGACTTAATTACACACCCTGTAATAAATGCTAACAAGCATAGTAAGCAACGACTTTATAAAAATTTAAAGGAAATAGACCCTATTATCCGTAACTCTCGCCAATTATATACACTTTGCCCCGATTTTCTGCAATTATGGGTTAACCGATTACAACAACCAAAACTTTCGACGGATGCCTATAAACCTGCAGAAAATAGTTGTTACGGTAATATCTTAAATCCGGAAATGTCACGGCGTGTTAAGCGTAAGCGGTCAGAGGAAATCTGGCCAGATGTGTTAAATTCTTTTGTTGGTGTGCGTAAAATAACTATAAATGGTAATACTTATTACCTCGATAAATACGAGCACCGACAATATTTAAAAATGACAGCAGGAAAACCTGCCTTTACCAGATGGGTTAACGAAACATTGTTCGAGGTTTGGCTAATCGCTGCACAACCAAAATATCGTAAGGTTAAGGTTAACCACTATAACGAACCTGTTAAATTAGCAACCTACGAAGATTTTACGAACTCTATGTATGAACACAAACTCAATACAAACGTACCCCAACAAACCGAAGAGGATTATTAA
>VCD_000843
GTGGCCGATTTACTGTCGAATCGACCGTACATTTACACTTATGACTTGAATGCTATGGTAAAAATAAAAGTGGTTGAAGAAGGGAACCACCTTTATTAA
>VCD_000844
ATGATCACGATTAATTTAAAGCTAGGTAATAACGAAAGTATTACACGCACATATAGTCAAATCTCGATCGAGGAGTCCCGAATTATCCTCGATACTCCAATGGAGAGTGTAAATCAGACAGTATTGAGTTTTGCTAACGGCGTATTATCGAGCATTACAGTGACAGAACCAAAGCAAGGGATTAGCACAATGCCACAAGCAACCACCCGTAGTGCCGTATATGCGACGATTAGTAACAAGGGGTTGGTGCTTAACTTTACAACATACGCCACATTAAGTGTAATGCTAAGTGGTATTAGTGCGAATGCCGAGATTGTGAAGGGTTTAAAACAAAAACCTGCACAGCAACAGGTTGTTAAAAGCGCTGCACTAGGTAAAGAAACACCGGAACAAACACAACAACGCTTACAACGTGCATTAGCAGCTAAACAAAGCAAACAAGCTAATACTGGTGTTGGTGGTGTAGATAAACAAAAGATTTATAACGAGTTAAATAAAGCACGCAACCCTATTAAATCTGGTAAAGAACTAGCCAAAATTGCAAACACTAAACAAACAGAGCTTGTTAAATGTGGTGCAATCATGAAAGGTAATAGCGAATGGGAAGAATTGGTTAAATACCTGCAAGGTGGTGATTTTACTTTCGATGCGTTCGATGCATTTTCCGATGTTTTGAAAGAGCGTGATTATTCGACCTGTCTTACTAAAATTCGTGCATTAGCTTCACGACTAAACATTGTTAACGGTGTTATTCACTTAATCAAATAA
>VCD_000845
ATGACTACTACTACCAACATTTTCGACCTAGCCGCTGTAATTGCAGAATACAAAGCAGGTTTTGAACAATATAAAGCGGACAATAAACAATACAATGCTGATGCATACCGCCGCAAAATCGAATCGATCAACAGCGATGCCGCACTAACTAATGGTGCTTACCGTGATTTTGCTTATGGTTCTCAACTGTTTGAGGGTGATAAAACCCTAACAGAAATTGCCGAGATGCTTAAAACACGCACCGCACAAACGGAACGAGAAGACGAACAAGGCTTTATTTACCCACACGTTGTTATTCAGTTTGTTAGTCCAATGACAGCTACACAATACTACGGTTTGATTGCTGAATGCGTAAAGCTTGACTTCGAGGTCTGCCCTGACTGGCGCTTACATGTTGGAACTGGTCGCCAATTTCCCGCATGTCGATTGGTTCGCAAAGCTGAATGGTATAAGCCACATAACGAGAAATTGATGGCTGAACGTATTGCAGAAGCTGAGAAACAAGAAGCCGAGCGATTAAAAGCTGAATACTTCAACGAACACCGTGTTGCAGCTTATGTAGAACAAGCACAACGCAAATTTATGGCTGCACAAGCACAACAAGCCGCCATTAGCTTATCAGCCGCTATCTCTCGTGAGTTGTATGCCACTAGTGGTTTAGGTGACGATGACCTTGCGGTTGTAGCACAGAGTGATGTGTGGGCATTCAATACCCTAGCCCCACAACTGCAAGAGAAAGATCCTAATGTAATTTCAGCCGCTTTAACAGGTGCAGGGTTTGTAAAAGGTAAGCATAAACTTTCGGACGGTAAACCAGCCACCCTATGGGTTAAAGCTAATGCAGATGTAACAGCAACTGATAGTAAGTTTATCTAA
>VCD_000846
ATGAACATGAAAATGACAGCAGAACAATTTAACGAGCGTTTAGCACACATTGTAAAATGTTGGGCAGAGTTTGGGTATGAATTAGAAACTTGGGAAGAATTTTTGGCCGCTGAATTAAAATGTATAGAGTTTCAAGCGCAACAAGCCGCCGAAGCAGAACAGCGTGTGCAGTATGCTTTAAATTCTTTAAAAACATTACAACTTAAATAA
>VCD_000847
ATGAAATACAGTGACACTATTATTAATCAAACCTTTACAACCGATAAAGGCGATAAAATTGTAAAAGCTGTAACACTACATGCTATTAAACAAGGTATGTTGCAATTTAAATTAGCTCGCGTTTTAGCCCCTGCGATGGGTGGCGTGGTCGACGGTATGGCAAGTGCAGACCGTAGCCTAATGTATGCGACAGTGTTTAATTTGATTGCAGCAAAAGCGACAGAAGAGTTGTTTGAGGAACTACAAACCCTACTACTAGGCAGTATTTTAGATAGTAGTGGCGAACCTTTAGAAACTGTTGAACGTATTAACACTTATTTTGCTAATACCAGTATTCACCAATTTGATCTTTTAGTGTGGTTATTTGAAAAACAACTACTGGAACCCCTCCTTAAATCTTCTGCCTTATCTGGTTTTATGCCAAAACTTAAAACTATTGCAGATAACTTTATGCAGGAAAATAAAGAGGTGGAATAA
>VCD_000848
ATGAGTAATGCAGGTGTAGTAGAGAAATTTGTCTACGAGAATATTATTGACAACCGAAAGGCTGTGCGTGGTATGCGTAAATTTGAAGAGATGACACGCAAACATAGCGCTAAAATTACAAAACTGTTTGAAGATACAGAAAAAAGTAAACAACGTGCAATTAAAAACACAGAGAAAGAAGAAGTAAAAGCCGCTACCAAGAAATTAACAGCAGAGCAAAAAGCCGCTGCACAAGCTGAAAAGTTAAAAGCACAAGAAGCCGCCAAACTTAAAAAGTTTAATGATTGGAAGCTTGCACAATTCCGTAGTGCTGCGTTTGAGCGTTTAAGCTTAGAGCAAAAGATGGAATTGAAACGTGTGTTAAGTGCAAAACGAAGTGAGGAGGAAATCCGCGAGGAATACCGCCAAACCACCGCAATGATGCGTAGAGAAAACCAACGCCGTGCAGCCTATGAACGCAAACAAAGCAAGATTAATAATAGTGGTGTTAAGGGTGGTTTAACAGCAGGTGCAACAGGGGGTGGTATTGTAGCCCTTGCAGGTAATCCGGCAGCTTTAGCGGCAGCCGCTGTTATTGGTGGTGGTGCGATGGCTATAAATAGTGGTAGCCAACAATTCAGGGACACCAAGGAAGGTGCAAACCTAGTAGGCTTGGATTATAACGAGTTCGCCCAATTAGCCAATGGTTTAATAGCTGTAACGGAGACTATCCCAGATGTAAGCACCGCAGCCGACAAAATTAAAGATTTGCTAGACCGTAGCGGCGAAGTTATGGCTGAAACCGTGTTCGATAGTGATAAGGGTGAGTTTGATAAGGGAGAAGGTTCGATTTTAGCTAACTTGTTGTTAAAACAGGGTGTTATAACTGGTGATAAAGAATCGTTAAATAACTTTATGAATCAATCCCCTGACAAGTTTATCGAAAGTGTTGTCAAAGCAACAGAAGGGCTAGACGCTAAACAACAAGCTTTTGTCCTAGAAGCGTTTGGTTCTGACTTTTATAACATTGTTCGAGGTATTCAGACTAATAGACAAGGGTTTGAGGCAGGTAAACAAAATGCTGTGCAGTTTAACACTGCAGAAATGACAGCCGCTACAGAGTTTAATAAAAGTGTTGCAAGTATGGTTAGTGCCATTAGTAATGCCGATTTAAACATTTTTAAAAGCTTTACGGAGTTTCTGAGCCCATCGAGTCTCGCAATGTTTGGTAAGCTTGGGGAGTTGTTAAATAGTATCGCTACTCTTCTAGGTTACACATTATCTGGTGCATTAAACTTGTTATCCCCTGCTATTAACCTAGTGTTAGATGGTTTGAATTTATTACTTGGTGGACTAACTAACGTTCAGCGTTATATTACCGAATTAACAAAATATGTAAGCGATGGTTTAACGATAGCTACCGAGTGGATTAAAAACAGTTTGAAGGGAATGCTACACGATATTATAAACGCATTACCAGATTTTGCTAAAAAGGCGTTAGGTATCTCAACTGTAGAACAAACCCCAACTACACCTACTACCACGACTGCACCAACTACACCAAAACCCTATAATATGACCTCGCCCACAACATACGGCGGCTACAGTGGTTATGGCACACAAAACCCTACAACCACTACAAACCCCACAAACACAACAGCTACCGTTAATCTTGTTGTGGACGGTAACACATTAGCTACGGCGGTAGTTAATTCTGCCGTAGGTCAAGAAGGCGTTAAACAGATTATGCATAGATCGAGACCTTACTAA
>VCD_000849
ATGACCAACTATCTAGAGCGTGGCATTAAAGAACTCGTTGAAGAGTTCATTTCTAGTGGAAAACCCTGTCCATCAAAACAAACTATTTCTGAGCGTCGGGCAGGTTATCTCTCAAGTACGGTTTTGGCTGGCTCAAGTCCTGAAATGGCCGATGAGTTTGTTGATGAGCTGGATGGCATACAAGTCAAAGTTTATAAGCCAAGCGATAAAATTGATTTGCCAATTACAATTTATTTTCATGGCGGTTGTTTCATTAGCGGTGGTTTTGAAACACATGAAGCACAACTAAGGCAGTTAGCTCATTTATCAGAGACTATAGTAGTTTGCATTAAGTACCGCTTAGCACCAGAGCATGCATACCCATCAGCTCATGATGATGTATTTCAGGCCGCATTAGGTATCAAAGAACATGGTCATAAATATGGCGGCGATACTGAACATGTATTCTTTGTCGGTGATAGTGCAGGTGCACAATTAGCTCTTGCTACAGCACTTCGTTTGAAAAATAAAAAGCTGTGGCTACCTGAGAAACAAATCCTAATATATCCCATGGTTGACCCCTTGGGGGTGTCTGATAGTTATCAGAAAAACGGTACAGATTTCATTATTACTGCACAAATGTTGTTGTCCGGTTTCCAGCTTTATGCGGGTGAGTCAGAGCGGTTGGCCAGTGAAAAAGAACTGAATCTATTGGCACGAAAGGATCTTCAAGGTTTACCTCCAACCTTGATTATCACTGCTGAGTATGACCCACTGCGAGATGAAGGAGAGCAGTTGTACAGGTTGCTTCTTTCCCAAGGTGTTGACGCTTATTGTGAACGTTACCTAGGTGTAATACATGGTTTCTATCAACTGTCGGGTGTAAGTGAGTCTGCAAGGCGTTGTATTAGAAATATTGCAAATGCAATCAAAAATTAA
>VCD_000850
ATGGTTGAAATAATTTGGACGGAGCTGGCTCTATCCGACTTGAATGATATTGCTGAATACATCGCGCTTGAAAATGTCGTGGCTGCTAAACAACTGGTGCAAACCGTTTTTACAAAAGTTGAACGTTTGGCCGATTTTCCAGAGTCTGGGCGCGTCCCTCCAGAACTAGAACACCTCAATTATCGTGAAGTCGTTGTAAGTCCGTGTCGTGTTTTCTACAAGTATGATGATGCAAAGGTTCGTATTCTTTTTGTTATGCGTGCGGAGCGAGATTTGCGTCGGTTAATGCTTACGAAACAGTAG
>VCD_000851
ATGAAAGTAGAACTTGTGACGTCACTAAAACGTCAGGCCACTAAGATCCTTGCCGATCTTCATGATACGAAAGAGCCAGTATTGATAACTGAGCACGGAAAACCGTCAGCTTACCTTATTGATGTAGACGACTATGAATTTATGCAAAATCGTTTAGCGATCCTGGAAGGTATTGCTCGCGGAGAGCGAGCTTTAGCGGATGGTAAAGTGGTCAGCCATCAAGATGCTAAGGACAGAATGTCAAAATGGTTGAAATAA
>VCD_000852
GTGAGTTGGGGCAAAGAGTTTGTAGAACTTAGTAAATCAAAGCATGACCGCGACTCATTTGACTGTGGTGAGCAAGAGCTAAACACATTTATCAAAACTCAAGCTGCAAAGCACATGCAAGCAGGTATTAGCCGAACAATGGTTTTACCTAGTGCTCACCCACTGTTAAATCAAAAATTCGCTATTTGTGCCTTTTATAGTGTTGCACCGAGCTCAATCAGCCGAGAAACATTACCGGCACAATTAGCAAAGAAACTACCGAGGTATCCAATCCCTGTTTTTCTGTTGGCTCAGTTAGCTGTGCACAAAGAATTTCACGGTTCTGGACTTGGAAAGGTCAGTCTAATCCGTGCGCTGAAGTACTTGTGGGAAGTGAATCATCACATGAGAGCATACGCAATAGTTGTGGATTGTCTGACAGATTCCGCTCAAGCGTTCTATACGAAGTTCGGCTTTGAAGTATTGTGCGAACATAATGAGCGTATTCGTATGTTCTTACCGATGAAAACGGTAGAACAACTTTTTAATCAATAG
>VCD_000853
TTGGCCTATAATCGCTCAACTGACGGAATGTATCCGTACGCAGGAGGGGTTATGGCAACGGCACGTTTAGATATCCGCCTTGATGAAGAGATCAAGGCAAAAGCTGAAAAGGCATCGGCTTTACTTGGTTTAAAAAGTCTCACTGAATATGTGGTGAGACTTATGGACGAAGATGCGACTCATGTTATTGAGGAGCATGAAAGTATTATGGTTAAAGACAGTGTTTTTGACGAGTTTATGGCTGCGTGTAATAAAGTAAAAGCACCGAATCAAGCTTTGCTTGAAGCTGTTAAATTTACAGAGAAGAGCGGTATCAAGTGA
>VCD_000854
ATGCAACATCTTGATAAATTGCTTGAAGTAGCCAAACGAAAATCTGAATTCGACAAGAATAATTCTTGGTATTTAGGCTCATCTACTTATCTGGCTGAGATTAAACAAGAAGTCGATGAAGTTGTCGAAGAAATCCCTAAGAATCGACTCTGTTACCTCGAAGATGAATTAGGTGATGTGCTGTGGGACTACCTAAATACGATCCTGTCTCTCGAAAAAGAGGCAGGAGTTAAGATTGAGTCTGTAGTCCAAAGAGCATGTCGGAAATATGAAGAACGTGTATCTGCAATCGAGAATGGTATTTCTTGGGATGAGGTGAAACTCAAGCAGAAAAAAGAGCTAGAACAAGAGCAATCATCAGCACACACATAA
>VCD_000855
TTGAGTTTAGTGGTATGCGTTGTCAGCCCCTTAGGCGGGCGTTATATGAATAGGAAACATATGAGTAAACAGTACGATAAAGAAGAATACATAAAGAAATTTGAGACAGATAAATCGCACTCTATTTTATTACAGTCGGCATTTGCTCAAGCTTCAGATATACGAAAGTTTGAAATCGAGCTTTACTGGAAAAGAGCGACGTATTTTTGGGCATTGATAGCGGTTGCCTTTGCCGGCTTCTTTGCCGTAGCTTCAGGAGATTTTAAAGGTGGTGGTCAGTCGCTGTTCCTAACAATAATTGCTTCAACTGGTTTTGTTTTTACTTTCGCTTGGTTTTCTGCGAATAAAGGTAGCAAGTATTGGCAGGAAAACTGGGAAAATCATCTAGATCTTCTAGAAGATAGCGTTACAGGGCCATTATACAAATCCTTTTTGGAACGACCGCCTGAAAGTGAGTTCTGTAAAAAATATATAACAGGCCCTCAACGATACTCTGTTTCTAAAATTAACCAATGGGTTGCTGTCTTTACGTTGTTTATCTGGTGTGTGTTAGTGATCTTTTCACTATCGACATACAAAGAAAATTGTTCAGTTGGGTTTGTTTTTCATGTGTTAATTCCTATTACTGCGTTAGCACTGTGCCGAATAATGATCTCAAAAGGCAAAACTCATGATGGCTCGCATAACCCTAAGTTTTGGTTGCGAGAAGTTAACGTGACGAAAGATTAA
>VCD_000856
ATGGCAACGACTTTGCCTCGCATCACCGCTAGAGTTGATGTCGATACTCAAGATTTACTCGCTAAGGCTGCTGCTCTTGCTGGTATGTCTAGTATTAACTCATTTGTTTTGAATGCAGCAATCGAAAAAGCAAAACAAGTCATTGAACGTGAGCAAGCTCTAAAGCTTAGCCAAGCTGATGCCGTATTGCTGATGGAAGCTCTTGATAATCCAGCTGTAGTAAATGCAAAGCTCAAATTGGCATCCGAACGTTATGAGAGCAAAACTCAATGA
>VCD_000857
ATGATGAATACGGTACTTCTCGATAAAGATAAGCACGATAGGAACCGTTTCAATTGTGGCACTGAAGCACTCAACAATTACTTAAAAGTAATGGCGAGTCAGCAAGCCAAAAAAGACAACACCAGAACCTTCGTTTTGGAAGATGACAATAACAGTGCTTATATCATCGGCTTTTACACTCTGACTATGACGCCCATTGATTTGAAAGCCTTGCCCGACAAGTTACAAAAGAAGCACCAATCCTCAACCTCTGGAGGGCTCATTGCTCGTTTAGCTGTCGACGATAGATACAAAGGAAAAGGTTTTGGTGAGTGGCTACTCATTGACGCTCTCAGAAAGCTACTCGCAGCCAGTGACAGTGTAGCGTTCCCTGTTGTCATTGTTGATGCCAAAGATGGTGCAAAACATTTCTATGAGCGCTATGGGTTTCAAGCGTTTCAAGATGCCGAAAACAAACTCTTCATCACCATTGCTGATATCAGAGCAAGCTTAGGCTAG
>VCD_000858
TTGGTTTCACAAAGGCTGCATCATCGCTGTGATCTGGTTTTCTTTGTCGTGGACTCTAAACATGACCAACTTAACCTTGACCGTTTTGAGTTTTGGCAGCTAACTTCACAGCTTTTGGTGTTGGACGTGTGTTTGTTCGATGCATTTGCGTAA
>VCD_000859
TTGGTTATCAGCTTATTGATAGTGACGAGCACTTTTATTCTTTGTCGCTTCAAATTTCCTCATAACAAACGCCTCAAGAGGGACTGTCAACGCGTGGCGTTTCCAGTCCCAATGAGTCGCGGTGGTTACGGTTGTTGTGACTGA
>VCD_000860
ATGAGGAATATGGATATCAAATTACGACCAATAGAAAGTGAAGAGTTCGATAGTCTTTTTTCTGTTGTAAAGCAGGGAATTTATTCACACGTTGATGCTGTTTTTGGTTGGGACGATGACTTTCAACGTAAACGTCTAAAAAGAGACTATGACCCTAGTTGGTTTTACTGGGTACAACAAGGAGGTCAGCGAATTGGCATGTTGTGTTTCAAACCTTATGACAATGTAATTCATGTTCATCTACTTGTTGTTTTTCCCGAGTTTCAGAACCAAAAGTTTGGGGAAAAGATAATGAGTTATGTCCATAAGCTCGCGGACGCTGAGGGGAGAAATCGGGTGACGTTATCCAGCTTTATCCGAAATGAGGCCGCGGTAAGATTTTACAAATCGCTTGGTTATCAGCTTATTGATAGTGACGAGCACTTTTATTCTTTGTCGCTTCAAATTTCCTCATAA
>VCD_000861
TTGATGACCTATAAGTTAAAGTTTCTGCCGGCTGCGCAAAAGGAATGGAGTAAGTTAGCTCCGACAATTCAGAGTCAGTTCAAGAAGAAGTTAAAGGAACGATTAGAAAATCCGCACGTCCCTTCGGCTAAGCTTCGAGGATACGACGCTGTTTACAAGATTAAACTTCGTACGGCGGGTTATCGTTTAGCTTATGAGGTTATTGACGATGAGATAGTTGTCTATGTCCTTGCTGTCGGTAAACGTGACAAAGATGCTGTCTATAAAAAACTGGCTTCACGCTTCGGTTAG
>VCD_000862
TTGATGCTTATATGGTGTTTTATGAGACAAGTTTTAGCGAATTGCTCTGCAAGTATTTCAGAGTTAAAGAAGAACCCAACAGCTTTGTTGAATGAGGCTGATGGGTCTGCAATTGCAATTTTAAACCACAACAAGCCAGCGGCTTACCTTGTGCCAGCGGAAACGTATGAGTATCTCATCGATATGCTCGATGATTATGAGCTTTCCCAAATTGTCGATAGTCGCCGAGCTGACTTAGCACAAGCTGTGGAAGTAAATATTGATGACCTATAA
>VCD_000863
ATGTCTAAAGTCGTTCAACAGCAAATCGGCAATATCGCGCTTGTCGTAGAAAACTACGATGATGCTATTGAGTTCTATACAAAAAAGCTTCAGTTCAGTTTAGTTGAAGATACCGATTTGGGTGGTGGTAAACGTTGGGTTCAAGTTTCGCCGCCAAACTCGAATGGAACGAACCTACTTCTTGCTCAAGCAAGTACCGAAGAACAAGCTCAATTTGTAGGTAATCAAACTGGAGGCCGTGTTTTTCTGTTTCTACAAACGAATGACTTCTGGCGAGATTATGAGTTAATGAAGGCCAATGGTGTTGTCTTCAACGAAGAACCACGAGTTGAAGAGTATGGGACAGTTGTTGTGTTTCAAGATCTTTATGGAAACAAATGGGATTTATTGCAACTGAACAAGGCTCACAAATAG
>VCD_000864
ATGGATATCATCTGTTTTCCTTTTGAACGAGTGATCGAGATTAATGCTTTCATCCTAAAAACAGAACCAGGAATGAAAGGAGCCGTTGATATTCCCAAGCTTCAGGGGGCATTAGGTCGAATCGATAATGCCATCGTTTATGAAGGACTGGATGATGTTTTTGAAATCGCTGCTAAATACACTGCTTGTATAGCGGTTTCACATGCGCTACCTGATGCGAACAAACGCACAGGTTTGGCTGTGGCACTTGAATATTTATCACTTAACGATTTTGAGCTTACGCAGGAAAACGATTTACTTGCGGATGCAGTTCGAGATCTTGTTATCGGCATTATCAACGAAACAGATTTTGCCGACATTCTCTACGCACAATACGCAAAAGAACAAAATTCAGCTCTCTAA
>VCD_000865
ATGAACTTAGAAGAGTTTCAAGAATCGGATTTTGACCTGCTTATAAAATGGATTGACTCAGATGAGTTGAACTATTTATGGGGTTGCCCTGCGTATGTTTTCCCGCTGACTTATGAACAGATCCATTCCCACTGTAGCAAAGCGGAAGTATTTCCCTATCTGCTAAAAGTGAAAGGTAGACATGCCGGGTTTGTTGAGTTGTACAAAGTCACCGATGAGCAATATCGGATTTGCCGTGTCTTTATTTCAAATGCTTATCGTGGGCAAGGGCTATCAAAATCGATGTTGATGTTATTAATCGATAAAGCCCGATTAGATTTTTCTGCAACCAAGCTTAGCTTAGGCGTTTTTGAACAGAACACAGTTGCTAGAAAATGCTATGAGTCATTAGGTTTTGAAGTGGTTATGGTTGTTGTGATTGAGTTTGGCGGTATGCGTTGTCAGCCCCTTAGGCGGGCGTTATGTTTTTTATCACGTTTTGGGGCTATAATCGGCCTAACCTTTATTGATAGTAGGTGTGATATGAATCGAAAAGTTGAAGCTTACGGCGTTGATGCTGTTGAAAGACCGAAAATTAAGGCTAGTAAAAAGCTTGATTTGACTGGTGATGCTGGTCGTCAAATTGTGAAGTCTGAAACTAAACTTGCTTTGCGTACTCATCAGAAGACATTCACTAAATTGGCTGATATGTAA
>VCD_000866
TTGATGGTTGCTATGATCTCATATCAGAGACTTAATCGCATCTTCCCTTATAAGGGAGATACTGTAATTGGTAATGACGTCTGGTTGGGGTATGAGTCAACTATTATGCCTGGAATAACGATTGGTGATGGTGCAATCGTTGCTAGTAAGTCAGTAGTAACACAAGATGTGCCGCCTTATAGCATTGTTGGCGGAAATCCCGCAAAGGTTTTTAAACATCGTTTTGAGCCACATGTCGTAGATAAATTGTTAGCAATTGCATGGTGGGATTGGAGTGCGGAGAAAATAACGGAAAACCTAAAAGCAATAACACAATGA
>VCD_000867
ATGAGTCATCAACTGACTTTCGCAGACGGTGAGTTTTCCAATAAACGTCGACAAACCCGCAAAGAGCTCTTCCTCGCCAGAATGGAGAAGCTCCTACCATGGTCTCAGTTGCTCGCGGTGATCGAACCCTTTTATCCCAAGGCGGGCAATGGCCGCCGCCCTTATCCTCTCGAAACCATGTTCCGCATCCACTGTATGCAGCAGTGGTACAGCTTAAGTGACGAAGCGATGGAAGATGCACTCTATGAGATCGCGTCCATGCGGTTATTTGCCCATCTTTCGCTGGACAGAGCCATTCCCGACCGCACTACCATCATGAACTTCCGCCACTTGTTAGAGCAGCATCAGCTGGGACGCAGTGTGTTCGAGCCGATCAATCAATGGCTCAGCGAGCGCGGCGTGCTGATGAAGCAAGGCACGTTGGTCGATGCGACGATTATCGAAGCGCCCAGCTCGACCAAGAACAAAACCAACCAACGTGATCCCGAAATGCACCAGACCAAGAAAGGCAATGAGTGGCACTTCGGTATGAAGGCACATATTGGTGTGGATGCCAAAAGTGGCCTCACTCATACACTGGTGACTACTGCCGCTAACGAGCATGATCTGAATCAATTGAGCAACCTGCTACACGGTGATGAAGAATTCGTCTCCGGTGATGCAGGCTACCAAGGTGCACACAAGCGCGACGAGCTGAAGGGGGCAGACGTTGATTGGCTGATAGCCGAACGTCCCGGTAAAGTTCGCGCCCTGAAAAAGCACCCTCGCAAAAACAAAGTGGCCATCCATATCGAATACTTGAAAGCCAGCATTCGGGCCAAAGTCGAGCACCCGTTTCGCATCATTAAATGCCAGTTTGGTTTTATCAAAGCCCGCTACAAAGGCCTGATGAAAAACGACAACCAATTAGCCATGCTATTCACCTTGGCGAATCTGGTCAAAGTCGACCAACTGATACGACGACAGGCGAGATCTGCCTGA
>VCD_000868
GTGGTTACATTTAGGGAAATGGATATTTCCGATTACAACGAAGTGATTGCTTTATGGGCTACTACTGAAAACGTATCCCTCAGAGATGCCGATTCTCGGCCAAACATCGAAGCTTATTTGAAAAGAAATCAAGGTTTAAGCTTTGTCGCAGTTTCAGATTCTCTTGTGATTGGCGCTGTTTTGGTTGGTACAGACGGTAGGCGAGGTTACGTACAACATCTGGCGGTCTCATCTGACTTTCGAGGCCAAGGGATTGGTAAGTCTTTAATTCAAAAAGCGACAGATGCACTATCAAGAATAGGCATTTCTAAGACGCATTTGTTTGTGTTGATTGAGAATGTTGTGGCACAGGACTTCTATACCAAGTTAGATTGGTACCCGAGAGATGAAATCCGAATGTTTTCGTACAACAGTTCGAGTAACCCAGAAGTCTAG
>VCD_000869
ATGAGCAATCGTGATTTATTTGCAGAGTTAAGCTCAGCTCTTGTTGAGGCTAAGCAGCATTCAGAAGGTAAGCTTACTCTGAAAACACATCATGTGAATGATGTGGGTGAGTTGAACATCTCACCGGATGAAATCGTGAGTATTCGCGAGCAGTTCAATATGTCCCGCGGAGTCTTCGCGCGGTTACTTCATACGTCTTCGCGCACATTAGAAAACTGGGAACAAGGTCGTAGTGTGCCAAATGGTCAAGCGGTCACTCTTTTAAAGTTAGTACAGCGTCATCCAGAAACGTTGTCACACATAGCCGAGCTATAA
>VCD_000870
ATGAAAAGTGTATTTGTCGAATCAACAATTTTTGAAAAGTACCGAGATGAATATCTCAGTGATGAGGAGTATAGGCTCTTTCAAGCAGAGCTAATGCTAAACCCCAAGCTGGGTGATGTGATTCAAGGTACTGGCGGTTTGCGAAAAATTCGAGTTGCGAGTAAAGGCAAGGGAAAGCGTGGTGGTTCACGGATTATCTATTACTTTCTCGATGAAAAGAGGCGTTTCTATTTGCTAACCATTTACGGCAAAAATGAAATGTCTGACTTGAATGCAAATCAAAGGAAACAACTAATGGCTTTTATGGAGGCGTGGCGCAATGAGCAATCGTGA
>VCD_000871
TTGACAGTCCCTCTTGAGGCGTTTGTTATGTGTGTGTTTCTGATGCCCACCCTTCCATTTAAAGGGGTAGCGAAAGGCATTTATGCCAAACAGCATTCGATAAAAAGCCATCATATACACAAGACCAAGATGCTTCATATCGATATATTTCGGCCCTGA
>VCD_000872
TTGACAGTCCCTCTTGAGGCGTTTGTTATGTGTGTGTTTCTGATGCCCACCCTTCCATTTAAAGGGGTAGCGAAAGGCATTTATGCCAAACAGCATTCGATAAAAAACCATCATATACACAAGACTAAGATGCTTCATATCGATATATTTCGGCTCTGA
>VCD_000873
ATGGAGTTTCTGATGAAAATTAGTCACCTTGATCATTTGGTTCTGACTGTTGCAGATATTCCAACAACAACGAACTTTTATGAAAAAGTGTTGGGCATGAAAGCTGTTAGTTTTGGCGCTGGTCGGATTGCTCTAGAGTTTGGTCACCAGAAGATCAATCTTCATCAGCTCGGTAATGAGTTCGAACCTAAAGCTCAAAATGTCAGAGTTGGGAGCGCAGATTTGTGCTTTATTACCGACACAGTTCTGTCTGATGCGATGAAGCATGTGGAGAATCAAGGTGTGACTATCATGGAGGGACCTGTAAAACGTACAGGTGCACAAGGTGCAATCACATCATTCTATTTCAGAGACCCTGATGGGAATCTTATTGAAGTATCAACGTATTCAAACACATAA
>VCD_000874
ATGGGTTATGAAGCTAACAAACGCCTCAAGAGGGACTGTCAACGCGTGGCGTTTCCAGTCCCATTGAGCCGCGGTGGTTTCGGTTGTTGTGTTTGGGTTTGGTTGTTATGCGTTGTCAGCCCCTTAGGCGGGCGTTATGTGTTTTCCTAG
>VCD_000875
TTGAAGCATCGAGGCTTGTTGGCTTTCAGCGGCTTTGAAACTGCGGAACTTCCAACACTTTCTACCAAATCAGCATCTAGAAAAATTCAAATGCCAAATTGTGCAATTTGA
>VCD_000876
GTGGAAACCCTCTCCGACAACCCCACTTACAACATGTTGGTGCTACAACTCAATGAGGCAATAACGCTGAAACGTACAGCGATAAACACATTGCTGTTTCATTAG
>VCD_000877
ATGGTTGATCTTATGCATAACAAACGCCTCAAGAGGGACTGTCAACGCGTGGCGTTTCCAGTCCCATTGAGCCGCGGTGGTTACAGTTGTTGTGTTTGA
>VCD_000878
GTGTTAAACATGAAAAGGATTCTAAGTTTTACATTAATTGCAGCTATTCAGGGATGTGCAAATGAACCGAGCGTGTCGCAGCCAATATCATCTGGACTGTACTGTGTTGGGAGTACGGCTCTAAGTGGTGAGTTAAGCGATAAGTTCACACCTGTTCAAGATGAATCACTACTTTCTCAAGCAATCGGAGAACCATTACAAGGCAAATTGTGTCAAGGTTCGGTTTATGAAAGCACACAGGATGTGATTATCTATCGTGCATGGAACAGCACAAATCCTAAAAGCCAACTAGGTCAATGGTGGTCATTTGAGCTTCCGTCTGGTTATACAGCAGACTATAGGAAGAATTTTGAGATTTGTTACCAGTGGTCACCGTTGGATAAATTGGCAAAATGCACCTTGAAAGCAGGTACAAAGGTTGTCGTCGGCAATGGCCAAAGTGCAAAATGTTCAGAGTATCTAAGTTATCCGGTATCCGAGAAGCAGCAAGTATTCATTTCAGAGGGGGCCAGCGTAGTAGAAAATTGTCAGGTTTATGACAGTGTAATGAGTTGGGAATAA
>VCD_000879
ATGTCAGATGGTAATTCTGTTATTAATTTTGGTGATTTAGCGAAGCCTGCAACAGTTTTAATTGAAAAGGTTTCAAATGCTATCGGTGTACTTTATGAGCCAAGAAGAATTCGCAAAAAAGCTGAAGCAGAGGTAGAAGCCGAGAAAATAAAGGTGCTTGCTGGCATAGAACTAAATGAAATCCAACAAAGAGGCATTGAGAGATTTGTCCAGCAAGAAGCACGTAAACAAGCTAATATTGAAGCAATTACGGCACAGGCTGCTTCTCAATTAGATGAATCAGCTAAAACTGATAACTTAGAAGAGGATTGGATTGCCCATTTCTTTGATAAATGTGACAAAGTCTCAGATGCAGAAATGCAAACGTTATGGTCTAGTTTACTTGCAGGAGAAGCCCAAAACCCAGGAACATATTCAAAAAGGACTGTTGACTTTGTTGCTACCATGGACAAGAAAGACGCAGAGCTGTTTACTAATTTTTGTCAGTTTGTATGGATGGTTGGAGGTGCAACCCCGTTGATATTTGACTTTGAAAATGAAATATATACCAAAAATGGTATTAATTTCGCTTCGTTAAAACATCTTGATGCTATTGGTCTGATTTCATTTGAAAGTCTTTCGGGATATAGGCGTTTTGGATTGCCCAAAAAAGCTGTTTTCTTCTACTACGGTCAGCCGACTTTAGTTGAATTTGAAAATGACAATAATAACGAGGTTCAAATTGGTAAAGTCCTTTTTACTAAAGCTGGGCTTGAACTTATAAATATCTGTGGCGCTAAACGTAGCCAAGAGTTTTATGAATATTCAGTTTCTGAGCTATCTAAGCAAGGATTAATCCTGTCGAGTTTACTTGCCTAA
>VCD_000880
GTGAGCTGCCAAAACTTGCAGCGTTCAAGGTTAAGCTGGCCATTTACTGCATTTCCGACAAAGAAGCACGATTTCAGCGACGATGTTGCTTTTTGTGAAACCAAGTTGACCGAATTGAACATTCAACGACTTTGA
>VCD_000881
TTGGGCAAGCCAAAAAAACAACACATCAAGATAAATCAATCTCATGGAGGCTCTGGTAAACAGGCAATTACAGTTATTAATGGTATTGAATCTGATGTGGTAACTTTGGCATTGGCTCAAGATATTGATGCAATCGCTAGCTCAGGAAAAATAGCAAAGGACTGGCAATCTCGGCTACCACATAATTCGGCTCCATACACATCCACTATTGTTTTTCTTGTCCGTAAGGGCAACCCAAAAAACATTCAAGATTGGGATGATTTAACCAGAGAGAATATTGAAGTCATCACACCAAATCCGAAAACTTCTGGAGGAGCTCGTTGGAATTACCTAGCAGCTTTGGGCTACGCACTGACAAAAAGTAATAACGACGAAGTCTATGCCCAACAATTTGTAAAATCAATCTATAGCAATGTTAAAGTCCTAGATACTGGTGCTAGAGGTTCATCAAATACCTTTATTGAACGAGAAATTGGTGATGTTCTGATTACATGGGAAAATGAAGCGTTATTGGCTATTAATAAGATCGAAAATCACAATGTAGAAATAATAATTCCGAGCACGTCGATATTAGCGGAACCAACAGTATCGATAGTAGATAAAGTCGTTGATAAAAAAGGAACTCGCGCTATGGCTGAAGCATATCTTGAGTATCTTTATTCTCCTGTAGGACAGGAAATTGCAGCCAAAAACTTTTATAGACCTCGGGATAAAAACATAGCCATTAAATATTCCAAGCAGTTTCCAGAACTAAACTTATTTACTATAGATAAGTTTTCTGGATGGGATGAAGCCCATAAGAAACATTTTTCGCAAGGCGGAATATTCGATCAGTTAAGTAAAAGGTAG
>VCD_000882
ATGACAGAATCAGCACATAATAAAACCAAACGTAAGCTCATAAATAACATCAAAGATATTAAGCCAACACATCAGACAGCGATATTTTATAACAACTTTGATGAAGCCATTGAGTTCAATGATTTGATGCAGAAGATTAAAAAACCTGTCAGTGCTGCATTCAAAAGTATCAATATGATTTGGATGCTGAGATTAAAACATCAGCCTAACTATGGTGTGGTCGGTTACATTCAAATTCTCACCACTGCCGAACTTGATTTGAAATTGCTTAACAAAGTGCTCGCAAAATACACTTGTGAGAACCAAGTTAGAACAGTACAACGTCCATTTGACCGAGAAAAATATACAGATACAGTATCAAAGCAAAGGCTTGCCAATTTAGCCGCCTATTTAGGCTCAAAAACAAGCCCAAGACGATATGCCATAACTAACAAGCCACAAATTAATAAAAACGCTCAAAATTGA
>VCD_000883
ATGAAATGTTTTTTAGCTTTTTGGCTCGTTTTCGTCAGCTTTTTTTCGGTCGGCTTGCATGCCAATGACGCCGTTTTACAACAAGCTTATCAATCGCAACAAAGTGATTTACAGGTTCAAGGATTCGGACAGGTAGTGAAAGTGTTACCTGACGACAATGATGGTTCAAAGCATCAAAAATTCATCTTAAAGCTCAATAGCGGACAAACATTGCTGGTTGCTCATAACATCGACTTAGCACCGAGAATTCCGAACTTGAAAGTTGGCGATAGTGTTGAGTTTTATGGTGAATATGAATGGAACAAAAAAGGTGGGGTTCTTCACTGGACTCATAAAGATCCTCAAAATCGTCATGCTCATGGTTGGTTGAAACACAATGGGCAGGTGTACGAGTAA
>VCD_000884
GTGGAGAAAAGTAACGAGAAAGTACAGTTGCTAGTAAATGCTATTCGGTTTCGTAAACCCTACACGGCTAATGATTTTCAAGTAACAGCATCTGAGCTGAAAGTGAAAAAAGAGAGTTATCACTTAAGTAAAATCAAGAGTATTGAACTGAAGCGTCTTGGCTTCAAAGATAACGTGGTTAAAGTGACAACATACGCCATTTTACTGTCAGCAGCGACTTGGGCTTTTGTACCTGAGTTTGGTTTTTTTGCGCTCCTAATTGCTCTGATTTTGGCTTTGGTTTCGATGAGAAAGTATGAGTTGAAAGTAGAGTTTAAAGGTACAGATGAAACGGGTGATTACTGGGTATCAATAGCGCGTTGTTGGACGGAAGATGAATTTCATATTCTAGATAATATTTATACTGAACTGAAAAGCAGAATCTAG
>VCD_000885
ATGTTAGGTTATGCGTTTCCCTCGATATTAGGCAATTTAATGTCAAAAATTTATCAAATGGATGCGGTTGATTGGCTTAAAACACTTGAAAATTGTAGTGTTGATCTGTTCATCACTGATCCACCATATGAATCGCTAGAAAAATATAGACAAATAGGTACGACTACACGGTTAAAAGAGAGTAAATCATCGAGCAATCAATGGTTTAGTGTTTTTCCTAACACTAGGTTTGAAGAGTTGTTTCGTGAAGTTTATAGAGTGCTAAAAAAAGGTTCTCATTTCTATTTATTTTGCGACCAGGAAACTATGTTTTTGGCGAAACCAATAGCGGAAAGTGTAGGCTTTAAATTTTGGAAGCCTATAGTTTGGGATAAGTGTGCTATAGGTATGGGATATCATTATCGTGCTAGATATGAATTTATTCTATTTTTCGAGAAAGGAAAGAGAAAGTTAAATGATTTAAGTGTTCCTGATGTGTTGGAATATAAGAGAGTTTGGAAAGGCTACCCAACAGAAAAGCCAGTTGAACTTCTGGAGGTTTTGATTAGGCAAAGCTCTTCAGAAAATGAAATTGTAGCGGATTCATTTTTTGGTTCAGGCTCAACTTTAATTGCAGCTAATAATCTCTCTAGAAAATACATTGGTTGTGATATATCAAGTTCTGCACATGAGTATTTTAAGAATAGAGCTTGA
>VCD_000886
GTGGTCTTTAATTGGGTCATTATAGTCTTGAAAATGCAGTTTAACAAACGCCTCAAGAGGGACTGTCAACGCGCGGCGTTTCCAGTCCCAATGAGCCGCGGTGGTTGCAGTTGTTGTGTTTGGGTTTAG
>VCD_000887
ATGACCACTAGAATCCTAGCTGATGTTGCAGCAAGCATTACCGAATTTAAAGCAAACCCAATGAAAGTTGCAACTAGTGCCTTCGGTGCTCCTGTTGCTGTACTCAACCGAAATGAGCCGGCTTTCTACTGCGTCCCTGCAAGCACCTACGAGATCATGATGGATAAGCTTGAAGATCTTGAGCTACTGGCTATTGCCAAAGAACGCTTAAGTGAAGACAGCGTATCGGTAAATATCGATGACCTATAA
>VCD_000888
ATGACCTATAAGCTTGAGTTCAAAAAGAGTGCTTTGAAGGAATGGAAAAAGTTAGCCGTTCCACTCCAACAGCAGTTCAAGAAGAAACTAATAGAACGCCTTGAAAATCCACATGTTCCATCAGCCAAACTGTCTGGCGCTGAGAACATTTATAAAATAAAACTTCGGCAGTCTGGTTATCGCTTAGTCTATCAAGTTGAAAATGACATCATCGTAGTTACTGTTTTAGCTGTCGGTAAACGAGAACGCAGCGAAGTTTACACTAAAGCGCTGCAACGGCTAGACGACTGA
>VCD_000889
ATGAGAGCTATCTTTTTGATTCTTTGCTCTGTTTTATTAAATGGCTGCTTGGGCATGCCCGAATCAGTAAAACCAGTGTCGGATTTTGAACTGAACAACTATTTAGGCAAATGGTACGAGGTTGCTCGACTCGATCACTCCTTTGAAAGAGGTTTAAGTCAGGTTACTGCGGAATACCGTGCTCGAAATGATGGTGGTATTTCGGTTCTTAATCGTGGTTATTCTGAAGAGAAAGGTGAGTGGAAGGAAGCGGAAGGTAAAGCTTACTTTGTGAATGGCTCAACAGATGGCTATCTGAAGGTTTCATTTTTTGGCCCGTTTTATGGCTCCTACGTAGTGTTTGAGTTAGACCGTGAAAACTACAGTTATGCTTTTGTGTCAGGGCCGAATACAGAATATCTGTGGTTACTTTCAAGAACGCCGACTGTAGAACGAGGCATTCTGGACAAGTTCATAGAAATGTCGAAAGAGCGTGGTTTTGATACAAATCGGCTTATTTACGTTCAGCAGCAATAA
>VCD_000890
ATGAACTTAGAAGAGTTTCAAGAATCGGATTTTGACCTGCTTATAAAATGGATTGACTCAGATGAGTTGAACTATTTATGGGGTGGCCCTGCGTATGTTTTCCCGCTGACTTATGAACAGATCCATTCCCACTGTAGCAAAGCGGAAGTATTTCCCTATCTGCTAAAAGTGAAAGGTAGACATGCCGGGTTTGTTGAGTTGTACAAAGTCACCGATGAGCAATATCGGATTTGCCGTGTCTTTATTTCAAATGCTTATCGTGGGCAAGGGCTATCAAAATCGATGTTGATGTTATTAATCGATAAAGCCCGATTAGATTTTTCTGCAACCAAGCTTAGCTTAGGCGTTTTTGAACAGAACACAGTTGCTAGAAAATGCTATGAGTCATTAGGTTTTGAAGTGGTTTCGACAGAAATTGGTACAAGAGCTTTTAATGGTAAGTTATGGGATCTGGTGCGAATGGAAAAACGGTTATAA
>VCD_000891
ATGTGTTTACAGAGGTATCGTGGAATCAAAATGGATGATTTAAGAAGGAAGTGTTTTTTCTGTAAAGATAGAATTGATGGCAAAAAGACACTAGAGCACATTATTCCAAATAGTTTGCTCGGGAAATTAGGCATAAAAGAAAAAACGGTCACTGGTCAATTTAACACTATTCAATATAGCAGAGTAAAAGTTCCAGCTCATGAAAGCTGCAATAATCAGTTTGGCAGTGATTATGAAAACAGAATATTAAGCTTACTTGAAAATCCGGAACAACTTTATAACCAGTTACTTGAAGAAGCTGGTATCTTAATGATGTACAGCCCCGATAGCTCCGTATCTGCATTGATTACAACTTGGCTATCGAAGATCTATTATGGACTCTTCTACTATGACTTGATCTCTACGAAAGCCCCTCAATGGAAAGATGTTTGTTCATCAATTATACAAAGTGATAATTTTAAACTCGTGCAGAGCTCGTATAAACAAGGCTATGGTTTTCAACTCCCTTCAAGTCTTTATGTTTTCAAAACCAAGAACACTGAAACCGATCTAGTAACAATAGTAGAACCTAGTACATTATTGCTTAAAATTGGTTCGTTAACATTTGTGCTCTGTATATGTGACGGCTTTCTAACCAAGAATTATTTGAATGGACATCCGCTCAAAAAATTACGTTCTTGGATGGAAGAGGAAGAGAAGCTGGATCCTCATTTTCCAGTACAAAAGCTCGCGCTAGCTGAGATCATTGCACTTAGAAAGTGTATTCCTAAGAACCCCAGGTTTGTCTATTCAAAAGATCAGATAATTAACATGAGCTTGTCCACAATGGCTAAAAATCCCGACATTGCTTATCAAATCAATGAGGAGCATCTTTCACACGTGCGTAGAGAGGTTTTACTTGAAATGGGTATCAAAATAATAAACACATAA
>VCD_000892
ATGCCTACCATTGGAGGCAATAATAGCAATTCACTGTTGCCGTATATTGATTATGAAGCCTTAAGAAACGATCCAAAGATCATCATTGGTTATTCAGATGTCACAGCTTTATTGCTCGGGATCTATGCTCAAACAGGACTTATCACATTTTATGGCCCAGCCTTAGTCGCTTCGTTTGGTGAGTATCCTCCATTGGTTGATGAAACCTTTCATTCGTTTATCGATCTGTTGTGTTCAGAGACGAATCAATATCAATACACTATGCCCTCGTCATGGACAGATATTAAGCACGATTGGGAAACTCAGCATTCAGCTAAGCCCGTTTATCCGAATGAATGGCAGTTTATCGGTAAAGGCAAAGTGACAGGCAGAATTATTGGCGGGAACCTCAACACCATGGCTGGGATCTGGGGTAGTCGATACATGCCAGAGATTAAAGTTGGCGATATTTTACTCATAGAGGATTCTCTGAAAGGTATCGAAAATGTCGAACGTTCTTTTGCACATCTCGCAGCTTGTGGCGTTTTTGAGCGAGTGAGTGCGATCATTTTGGGGAAGCATGAGTTATTTGACAACAAAGGTACAGGGAGAACACCTCTGGACGTTTTAATCGAAGTATTAGCGGATAAAAATGTACCTATATTTTATGGTTTTGATAGTTGTCATACGCATCCGATGCTCGTCACACCATTAGGTGTGCGAGGTACAATCGATTTCGACAATCATACCTTTAAGCTAGAAGATCGTTGGGTAAAAGCAAAATAA
>VCD_000893
GTGGCCAACTTAACCTTGATCGTTTTAAGTTTTGGTAGCCAACGTCACAGCTTTTGGCGTTGGACGTGTGCTTGCTTGATTCTTTTGCGTAAAATGCCTTTCAAACAAATGTGTTAA
>VCD_000894
TTGAAGCATCGAGGCTTACTAGTTTTCAGCGACTTTGCACCCACTGAACTTTCAACACGTTCGACCAAATCAGCATCAAGAAAAGCTCAAAAGCCAAATTGTGCAATTTGA
>VCD_000895
ATGCGTAAGACAAAACGTCGTCCAGTTAGCGTTGGGGAAATGTTAAAAGTTGAATTTCTTGAACCAATGGGCATCACATCAAAAGCGCTCGCTGAAGCGATGGGCGTACACAGAAATACGGTCAGTAATTTAATTAATGGTGGTGTGTTAACAGCTCCGGTAGCAATCAAGTTAGCCGCGGCATTAGGTAACACACCAGAATTTTGGCTTAACATTCAACATGCAGTTGATCTTTGGGATACGAGAAATCGTTATCAAGAAGAAGCAAAGTTTGTAAAGCCGTTGTTTGTTTCGCTGGAACAAAGCGCACGTACATAA
>VCD_000896
TTGTGCACAGTGTCATTATGCGTTAGTCTTTGCCTATGGATGCACAATGAGACAGTGCAAGTTGCAATGGCATTAGAATTTAAAGATAAGTGGTTAGAGCAGTTTTACGAGGATGATAAACGACATCGTTTAATTCCAAGTAGCATAGAGAATGCTCTATTTCGGAAGCTGGAAATCTTAGATGCAGCTCAAGCTGAATCAGACTTAAGAATTCCACCGGGTAATCGTTTTGAACATCTTGAAGGAAATCTTAAAGGTTGGTGTTCAATTCGAGTGAACAAACAGTATCGTTTGATTTTTCAGTGGGTTGATGGTGTTGCACTAAATACTTACTTAGACCCACATAAGTATTGA
>VCD_000897
TTGGTGAATGATTTCAGTGGGTTATTCTTGAGTTGGTTCAAATGTAAAGTGTTGAAGTTTAAGCATAACAAACGCCTCAAGAGGGACTGTCAACGCGTAGCGTTTCCAGTCCCAATGAGCCGTGGTGGTTATGGTTGTTGTGTTTGA
>VCD_000898
TTGTTGAGTCTGCGCGAGGTGAGTTTTGCTCTTTCAAGTCGCTTTGAGCAGTTTGGTGCCTTTACTTATAGGCTGAAAGTCTGTCGGCAATTGAGCATTGTTTTTCGCTGCCTAATGAAACGGCAATGTGTCTGTCGCTGTAAGTTTCAGTGTGATTGCCTCATTGAGTTATCGTGCCCATGTGTGGTGAGTTGGTTTGTCGGAGAGGGTCTCCACATTGGCCTAGTTGCTAAATGA
>VCD_000899
TTGTGGTTTTTGATCTCTTTGGCATTTCGTTCAGTTTTGTCGGCAATTCAATATTGTTCGCCGCTGTCTAACGAAGCGGCAATGTGTCTGGCGCTGTAA
>VCD_000900
GTGTTGAAGCTTAAGCATAACAAACGCCTCAAGAGGGACTGTCAACGCGTGGCGTTTCCAGTCCCATTGAGCCGCGGTGGTTGTAGTTGTTGTGTTTGA
>VCD_000901
GTGGTTGCAGTTGTTGTGTTTGAGTTTAGTGGTATGCGTTGCCAGCCCCTTAGGCGGGCGTTAGGTATCTTGGAGGGGGCATTGAGCGACATTATTTTAACAATCTTAGCTTCAGTAACAGCTAGTAGTGTGGCTTCTGCTGTAATTGTTTGGCTTTCAAAAACTTGGATTACAGAGAGAGTTAAAAGCTCAATAAAACATGAATACGACTTGAAGCTAGAGTCTTACAAAGCAAAAGTTGAAATTGAGAAAACAGCAGCGATTGAAAACATCAAATCGGCTCTTAAAGATTCAACATTTAAAAGGGAACTGCGTTTTAGCATGTTACATGGAAAACGCTCTGAAGTGATATCCGATCTACATGCTCATTTACAAGATACAATAATGTTTTTAAGGCATTATTACGATGCTAGCTGCTCACATGGTGACTTTGATAAGCTAAATGAAAGTACATTAAAACTGTCTAACTTTCTCCGTGTTAATCGGTTATTTCTGCCTGATGATATTGAGGTTAAGGTTGACGATCTTTGCGATAAGATTTTAGATAGTTCACAGTTAGAAAAAGATATCAACTTTGATGTAGAAGATGAAATTAAACCTCTATTTTCTGCAATTAAAAAGGAAATGAAAAAGTTACTAGACGATGACATATAG
>VCD_000902
GTGGAAATTCGAACAGGTGAATTTGAAGATATTGCGGGCATTACCGACATCTTTAACTTTTATATTGAACAAACCAATGCACGCTTTGAGGAATTTCCATTTACTCTGGAAAATCGTGAGGAATGGTTCTCTCAGTTTTCTAGAACCGCCAAATATCAAATATATGTGGCTGTAGAAAACGGTGTGTTGCAAGGTTTTGCATGTTCCCAAAAGTACAGAGCAATACCAGCTTTTGATGACACTGTAGAGGTGAGCGTTTATCTGGCACAAGAAGCTAAAGGGAAAGGTTTAGGTTCGAAGCTTTATACTCAGCTGTTTTCATCCATTCGTGCTTATGGCGTCCATCGTATATTGTCGGGTGTTGCATTACCAAATGACGCATCAGTAGCATTACATAAACGGTTTGGTTTCCGAGAAGTCGGCATTTCCAACGAATATGCCAAGAAACATGGGCAGTACATCAGCTCGTTGTGGTTAGAAAAAGCGCTTAACGTAGAGTCCGCTTTATAA
>VCD_000903
ATGCACACACTAACAGCAAATGATGCTAAACGAAATTTTGGTGAACTTCTTCTAAGCGCACAACGCGAACCTGTCATCATCAGCAAAAACAGTAAGAATACTGTCGTTGTCATGTCCATTAAGGACTTTGAAGAACTTGAAGCAATGAAACTCGATTATCTCAAACACTGCTTTGAGTCTGCTCAGAAAGACTTAGATAGTGGCAAAACCGTTGATGGTGCCACTTTTCTAAACACCCTTTGA
>VCD_000904
ATGCAAAATAAACAATATAAGCTCAGCCAATTAGCCCAAGAGCACTTACTCAAGATTAAACACTACACCATTGAAAATTTCGCTGAAGCGCAGTGGCAAAAATATAAGTCGACCTTGCTTTCAGGTTTCCAAACTCTTGCGGATAACCCAGGACTAGGAAAAAGCTGTGAAGATATTTACCAAAATGGTTTTTACTTTCCAGTGGGGAAACACATGGCTTATTACACCAAAGAAGCAAACTTCATTCTCATTGTTGCGGTATTAGGGCAATCACAACTGCCCCAAAAGCATCTCAAACAGTCACGCTTTGTTTCTTAG
>VCD_000905
GTGATCTGGCTTTCTTTGTGCGGACTCTTAACGTTTTGGCAGCCAACTTCACAGCTTTTGGCGTTGGACGTGTGTTTGCGTGATGCTTTTGCGTAA
>VCD_000906
TTGAAGCATCAAAGCTTGTTGGTTATCCGCGGTTTTGAAACCGCTGAACTTTCAACGCTTTCTACCAAATCAACATCAGGAAAAACCCCAAAACCAAATTGTGCAGCTTGA
>VCD_000907
TTGGTGTGTTTTAGTTTTGTAGTAATGCGTTGCCTGCCTCTTAGGCGGGCGTTAGGTTTAAGGTTATTCATGGAAATCAAAGAGTTTAGTGCCTGTAATCTCGAATCGTTGAGAAAGCTCTACTTGGACTCTAGACGAGATAGTTTCCCATGGCTCAAGGCGGATAGTTTTCGGATAGAAGACTTCGACCGCGATAGTCAAGGTGAACGAATTTGGTTGTCTGAGGTTTTAGGGAATGTTGTCGGCTTCATTTCCATTTGGGAGCCTGACAATTTTATTCATCATCTCTATGTCGCAACCGAATATCAGGGGCAAGGTGTGGGCTCGATGCTGCTTAACGGCGCAAAAATGAAATATGGCAACTTAAGCCTTAAGTGCATGGTTCAAAATCAAAAAGCACTCAACTTTTATTCGTCGCAAGGTTTTGAAATTGTGTCGCAAGTGGATGATGAATTGGGTGGTTATTACTACATGAGCTTCAGCGCACAAACCTAA
>VCD_000908
TTGTTGGATGTTCCATGCGGCAAGTTTGGTTTCACAAAAGGCTGCATCATCGCTGTGATCTTGCTTTCTTTGTCGCGGACTCTTAACCGTGGCCAACTTAGCCTAGATCGTTTTAAGTTTTGGCAGCCAACTTCACAGCTTTTGGCGTTGGGTGTGTGTTTGTGTGATGCTTCTGCGTAA
>VCD_000909
ATGGAACATCCAACAACCTTGAAGCATCGAGGCTTGTGGGTTTTCAGCGGCTTTGAACCAGCTGAACTTTCAACACTTTCTACCAAATCGGCATCAGAAACACTCGAAAGCCAAGTTGTGAAATTTGAATGCTAA
>VCD_000910
TTGTGTTTGAGTTTCGTGGTAATGCGTTGCCAGCCCCTTAGGCGGGCGTTATGGCGCAAGGTGAAAATGAAAGCCATCGTTGATTTAATTAGAAAAGATCCCATTCGACATGAAGCACTAGAATGTGTTTATCAGCTTGAATTGCCTCAATGCTACATAGCCGCAGGTTTTGTGCGAAACCTTGTCTGGGACTCTTTACATCACAACGTAAAGCTGACGCCATTAAACGACATTGATGTCATTTTCTTCGATGCCGATTGTTTAGATTCAGATTATGAAAAATCGCTTGAACTCAAGTTGTCGGAGCAAATGCCCCAGCTCAATTGGCAAGTGAAAAATCAAGCTAAGATGCACTTACAAAATGGCGACAATCCTTACCAAAGCACATTGGATGCCATGAGCTATTGGCCTGAAAAAGAAACGGCGGTAGCAGTGAGAAAAGTCGAGCACGATCGTTACGAATGTATATCAGCCTTTGGTTTCGAGAGTTTATTTCAAGGTTTCATCACACATAATCCTAAACGAGCATATGGAATCTTCGAAAATCGAGTAAAGTCAAAGGGTTGGTTGGCTATGTGGCCTAACTTGAGAATTGCGCCATAA
>VCD_000911
GTGCTTTCTTTGTCGCGGACTCTTAACCGTGGCCAACTTAGCTTTGAGCGTTTTGAGTTTTGGCAGCTAACTTCACAGCTTTTGGCGTTGGACGTGTGTTTGCGTGATGCATTTTCGTAA
>VCD_000912
TTGGTCAATGATTTCAGTGGTTTATTCTTGAGTTGGTTCAAATGTAAAGTGTTGAAGCTTAAGCATAACAAACGCCTCAAGAGGGACTGTCAACGCGTGGCGTTTCCAGTCCCATTGAGCCGCGGTGGTTTCGGTTGTTGTGTTTGA
>VCD_000913
TTGTCGGCAATTCAGTATTGTTTTTCGCTGCCTAATGAAGTGGCAATGTATCTGGCGCTAAAAAATCGCAGTGATTGCCTCATTGTGTTGTTGAGTCTGTGTGAGGTTAGTATTGTTGGCTCAAGTCGCTTTGAGCAGTTTGGTGCCTTTACTTATGGACTTAAAGTTTGTCGGCAATTCAGTATTGTTTTGCGCTGCCTAATGAAACGGCAATCTGTCTTTCGCTGTAAATTTCAGTGTCATTGCCTCATTGAGTTGTCGTGCCAATGTGTGGTGAGTGAGTTTGTCGGAGAGGGTTTCCACATTGGCCTAGTTGCTAAATGA
>VCD_000915
ATGATATTACGTCAGTTAAATAGGATAGATATGTCTAGTTTTGATTTTCCTAAGTATCAAGCAAATCAAGAAGTAGGGAACACTGGTGAAGCTTTTTTTGAGCATTTTGTAACTAAGGAGTTGGGTTGTATATACCGAAAAGTTCACCGAGAACATGATTTTGGCATCGATGGGTATATTGATATCGTCAATAATGGTGTGGTGAGTGGACGCTCGGTTGCAGTTCAAATCAAGTGTGGTGATAGCTATATCTCTAAAGTCACAAGCGGTGGTATTAAATACTTGGGTGATAATAAGCACTTAAATTTCCTTATTAATCATAATGTTCCTGTTATTTTGGTTGTGCTTAACAGTGACTGTACTAAAGGGTATTGGGTGGAATTTTCTGTTAACGCAACTAATCCAAGTAGCAAATCATGGTGGATTGAAATTCCGTTTGAGAATCAGTTAGGCACTTTAGATATGACTAGTCTCTGTGATATCGCTGGAATTGCAGAGGATTATTCCGAAGATATCAAAGTATCTTGGGCAATAAATTCTGCCATGGATGAACAGTCTGATATATCTTTTGTTCTTTCTAAGGAAGAAGTTGAAGAGCTTGATTTATCGGGGATAAATCAAATGATGGAGCGTTACTTCAGAACGAAAGATTTGCTAATTTCAAATAGAAACAAAACTGTATTTTGGATCTTTGGATATGATGATGACTCACGAGAATTATATGAGATTCCAGAAGTAAGAAGATGGTTTAAATTTACCTTAGAACAAGGTGTGCCTTGGTTCTACCTCCTAGATGTAGGTGCTGACCATATGAGTTTACCTATTAATATGTACTCATGCTGTAATATTTCAGTTAATAAACTAAGTTGTGGTTCAAAGTCAGTAGTTATTTCAAGTGTGTCAGATATTAATAATTGGGTAGAAGTAAACTTTGAAAATTTGAACCGTTTCGCTGATGAAAAGAAAATACCAGATAATATTTTAAAAGAAGTCTCTGAAAAAGTAATTACTTCAGTTCACCGTCTGGTTGCTGGCTAA
>VCD_000916
ATGCTCGAACGTAAGCCAGAATATGAGTCCTTGTGTCAAAATCTTCATGAGCTTCTTTCTGGTAAATACATGAAAATAGATCGCAATGAAGTGGTTGAAATCGAAATATAA
>VCD_000917
GTGATATCATCACCTCATAAGTTAACAGGTGACATTATGACAAAACGTACAAGACGACTATTTAGCGCAGAATTTAAGTTAGAAGCAGCGCAGCTAGTCTTAGACCAAAATTACTCAGTGACGGAAGCAGCCCAAGCCATGAATGTGGGCAAGTCCACGATGGATAAATGGGTTCGCCAGCTTAGAGAAGAACGCCAAGGGAAAACACCTAAAGCTTCACCTATGACCCCTGAGCAAATAGAAATTCGGGAATTGAAAAAGAAGCTGGCTCGCCTTGAAGAGCATAATGAAATACTAAAAAAAGCCACGGCTCTCTTGATGTCGGACTCACTGAACAATTCTTGA
>VCD_000918
TTGATAATCAAGAAACTCAAGCAGAGCCACAGCGTAAAAATATTATGCGAAGTCTTCAATGTTCATCGAAGTAGTTATCACTATTGGCTTAAACGCCCAGCGTTAATTAATGCGGAAACAATAAAACTGCGCAGCTTGATTAGCGAGGCTCACGCCGCAAGCAATGGCTCTGCGGGAGCGAGAACCATTGCAGATATAGTCACAAATCAGGGTGTAAAGCTGAGCCGATACCGAGCAACAAAGCTAATGAGAACTCTTGGTTTAGTAAGCTGCCAAGAACCAAAGCATCGTTACAGAAAGGCTTCACAAGAACATATTGACGTTCCAAATCACTTAAGTCGTCAATTTGCTGTTACGGCTCCAAATGAAGTCTGGGCTGGCGATGTTACGTATATTTGGACTGGTAATCGGTGGATGTATTTAGCGGTCGTTATCGATCTTTTTGCCCGCAAAGTGATCGGTTGGTCAATGTCTTTGTCGCCTGATAGTCGGTTGACAGGTAAAGCGCTGTCTATGGCCTATGAATCTCGCGGAAAGCCAAAAGGTGTCATGTTCCATAGCGATCAAGGCAGTCATTATACTAGCCGTAAATACCGTCAATTACTGTGGCGCTTTCAAATAAAACAGAGTTTATCTCGCCGAGGAAACTGTTGGGATAATGCGCCGATAGAGCGCTTCTTTAGAAGTCTGAAGACGGAATGGGTGCCAACTGTGGGTTATCGTAGCTTCGCTGAGGCTCAACAAGAGATCACCCGCTACATTATCGGATATTACTGCCAACTCAGGCCACATCAGTATAACGGTGGTCTAACTCCCAATGAATCAGAACGATTATATTGGGAAAACTCTAAAACCGTGGCCAATTTTAGTTGA
>VCD_000919
TTGACCACTACAGCTAATAGTTTGGCAGAGACTGTGGGAGGTTACGGAAATCTAGCAAAAATTCTGGCTTCAATTTACGCCATTAACAAAATGCTGCGAATAGGCTCACCCCTTCTCAAAGGTGGAGCCATGATTGGAGATATGGTTCTTGGCGGAAAGAAAGGGGCTGCGGGAGCTGGTTCGTTGAGTGCTTTAGGCGCAACTCCAGTCTATGTCGTGAATATGCCTAATGGCGGTCTTGGTGGTCCTGACGTAAACTTTCCAGATAACAAAAAGCCCAATAAATCACTCTTTAATGCAAGTAATTTAGCAAATATTCCATTGATTGGATGGGCTTCTTACGAACTAGCAGATCTAACTGATAGTGTGTTGTCATCCAATTTTGACGGCTATAGAGAGGCTGATGCAAAGTTCACTACGAAGATGAAAGCATTTTTTGGTGATAAGGAGGCTCAAGCTCAAGATGTTCAATATTATGGAGCTGACCCTGCAAAGTATGAAGTCAAGCCAATGTCTCCCCCCGAATACATGACAGGCGGGTATAATAGGAGTCCGATATCAACTCCTAGTTCTTATCTTGCAGCTCAAGCAGGAGAGATGAAATTAAAAGTAGAGGTTTCGGACGATAGGGTAAAAGTGACGCCTACTTACCTTCCAAAAGGATTTTCTGTAGATCCAGATACTGGTATCAACTAG
>VCD_000920
ATGCTGTCATACTATGAGCGAAATATTGATTATCTCGAATTGGAACTTAAGTCAATCCCAACTAATGTAAATGTCCGTTTTAGTTTAAACGAACATATCATTCCTCATTTAAAGAAGGCGGCGGAAGAAAAAACAGCTGTATTTTTAACAAAAAATAAAACCGCATCGCTACATGTTCACTCAGTCGATGTTGATGAATTGAATGAAATAGCAGTTATCCTTTTTCATTACACCGACACTAACCTTACGGATCCAGCATTTAAGAATATGACGTCAGGATCCGTTCGGATTGCGGGAAAAACAAAAGGTGAGGGTATCGCAGTTTCAGCGCACCTAGTAGTAGACTTGAATCATTTCAAAGGTCAGAGAGCACCAATTCATTTAGCGTTGTTGGAAGTCGTACCAGGTATAACCAAATCTCTAATTGAACGAGCTCTTACTAGCTTGTTTAACAAGACTATTAACCGGCCTAAATGGACATACAAATCAAGCACTGAAAGCAAAAGTAAGCCATGTCGCCCAAGTTTTAGTTTTAATAATCTAGCTTCAGAGAGTTTATCCGAAGGCTTGAAAACTCGTCGCTTAACAGGTGTGACGTTGATACACAAGACAAATGAAGATGACTTCGACGAAGACGATCTGATTACTAAAGAGACTCAAGTTAGTTATGCAATAGGTGCTAGTTTGAAAGAAGAGGCAGCCGAACAGCTCCTTTATCGACTTTCTAGAAAAGCTAAAAGCAAAGGCTACTCGACTCTGAAAGTACAATATGATGATGAATATCGAGGCACTAGAACAGGTAAGTTTAACTCTTTGGAAGAAGAAGCTATCAAACGAGCAACTGGAGTATTTTGCAAACGAGGTAAAGTTTATACTGAAAGCCAAATACATCAGTGTCAGGACAGTTTGCATTATCAATTGGTCAATAAAATCAAGGCATTAATATGCAAAGAGTGTGGGGTGGCATATGCTGAAAGCAACAATAAAGAAGTTACTGAAACCACTTTATTACCTCAAAATTAA
>VCD_000921
TTGGTTGATAAAGTAGATGAGATTAGAAACTCTATAAAACAATCTGTAGAACCAGTTGAGCCAGCAAAATCTAAAGCTTCTAGTCTATTGAGTATTGCCGCAGGTATATTTGGTAGCTTGGCTGCTGCCCTTGGCTTCTCTAGCTTAACTTTCGTTGCCAAGCGTCAACGTAAAGAAGAAATTGAGCTTGAAATTAACGATGCTAAAGAGAAATATCAACAAGTCATCAAGCGTACTATTGCTTTTGAAAGCAAAGTTCATAAGGTGTTAATGGCTTACTTCGGTCGTAAAAACATAGAACAAGAAACAGAGCGAGATATTGGCATAGACTTTATCGTTAAAAATAACGGTGTTGCTAAGCTAGGTGTGGCAATCAAAGATTACAGAAACCAACGTGTTAATTCTAATCAGATTCATATGCTCCACTCAGTATCAGCCTCGCTTAACCTTCCAATATTGTTGGTTACAAACTCCCCATTAACTGAAGATGCGAAGCAACTTGTTGAACGTTTAAACGCTAGAGACCCAAATAGAGCTCGCGTTATGGTGAGTGATTTTGATGGGCTTGGTGGGCAATTGGAGAATTTTGTATAA
>VCD_000922
ATGAAATATCGAAGTAAATGGGAACTCTGCTTTAATGCTTATAAAAAAGAGTGTACTCGAATTGTGATTTTCAAAGAAAGCCTTAAGTTTATAAGCTTTAAATTTAAAGCACTTATTTTTATTTCGATCATTCTCTTTGGAATATTCTTAGCTTTGGCAATAATCTCAGCAATCAATAATAATCGAGATATGTACTACGTATACCTCGTTGCATTTTTATTTTTTGAAACCTCTAGCTTGATTTCTGTATTTAAAGCCCAGAAAAAATATACTAATGAAGAGTATTCAGATTATGAGTTATCCCAAGCACCACCGGAAGATTATAAAGATCAAAAAGCTAGATATTTAAAGTTTCGTAGAGCTCTTAGGCTAAATGATATTGAGCAATCTCACGTAAGTGGAATATTGGAAATCCTTGAATCAAGAATCGCTGTATGTGAAAACAGTGGAGTTAGTGTACAAAAAATAGTCGGTTTTTCTATTACATTTGCAATGTCAGTTTTAGTTGCAACAATGAAAAGCTTAACTATTCAGACAATTGCTCAAATTGGTGTTATTGGGGTGTTTTCAATTGCTTTTGTTTATATTTTGCATAAATTAACACCCAATACGAGAGAACAGTTGTATGAGTTAAAATATTTTTTAACAATGTTCAGTTATGAAGATCATGAAAAATCGTTATAA
>VCD_000923
ATGTTTGAAATGGCACATAACGCCCGCCTAAGGGGCTGGCAACGCATAACACTAAACTCAATCACAACAACCGAAACCACCGCGGCTCAATGGGACTGGAAACGCCACGCGTTGACAGTCCCGCTTGAGGCGTTTGTTATGCGCGCCTTGCCCAAAATGCCATTTGATACCATAATTAGGTACTTTTTGGTATTTATGGAGATGAGCTCATGGCTAAAAATACAAGTATCACTCTTGGTGAACACTTCGATGGCTTTATTACAAGCCAAATACAAAGTGGGCGTTACGGCTCAGCAAGTGAAGTCATTCGCTCTGCGCTACGTCTACTCGAAAACCAAGAAACCAAACTACAGTCACTCCGTCAACTACTTATTGAAGGAGAGCAAAGTGGTGACGCTGATTATGACCTTGATAGCTTCATCAATGAACTCGATAGTGAAAACATTCGATGAAACCATTTAA
>VCD_000924
ATGAAACCATTTAATCTTACCGTCGCCGCCAAAGCCGATTTACGTGATATTGCTTTATTCACTCAACGACGCTGGGGAAAAGAGCAGCGAAATGTTTATTTAAAGCAATTCGATGATTCCTTTTGGCTTTTAGCGGAAAATCCCGACATTGGTAAATCATGCGATGAAATCCGAGAGGGATACAGAAAATTTCCCCAAGGGAGTCACGTCATCTTTTATCAGCAAACCGGCAGCCAACAAATCAGGGTGATCCGAATTCTTCATAAGAGCATGGATGTGAACCCAATATTCGGCGCATAA
>VCD_000925
TTGGTTGAAACACAATGGGCAGGTGTACGAGTAAATTCACCTAACAAACGCCTCAAGAGGGACTGTCAACGCGTAGCGTTTCCAGTCCCATTGAGCCGCGGTGGTTACGGTTGCTGTGTTTCAGTTTAG
>VCD_000926
ATGAAATGGTTTTTAGCTTTTTGGCTTGTTCTCGCAAGCTTTTTTTCGGTCGGCTTGCATGCCAATGACTCCGTTTTACAACAAGCTTATAAATCGCAACAAAGTGATCTACAGGTTCAAGGATTCGGAAAGGTAGTGAAAGTGTTACCTGATGACAATGATGGTTCAAAGCATCAAAAATTCATCTTAAAGCTCAATAGCGGACAAACATTGCTGGTTGCTCATAACATCGACTTAGCACCGAGAATTCCAAACTTACAGGTTGGTGACAGTGTTGAGTTTTATGGTGAATACGAATGGAACAAAAAGGGTGGAGTTCTTCACTGGACTCATAAAGATCCTCAAAATCGTCATGCTCATGGTTGGTTGAAACACAATGGGCAGGTGTACGAGTAA
>VCD_000927
TTGTTGGATGTTCAACACTCAAAGTTTGGTTTCACAAAAGGCTGCATTATCTCTGTGTTCTGGCTTTCTTTGTCGCGGATTCTTAACCGTGGTCAACTTAGCCTTGAGCGCTTTGAGTTTTGGCAGCCAACTTCACAGCTTTTGGCTCTGGACGTGTGTTTGTGTGATGCATTTGCGTAG
>VCD_000928
TTGAGTGTTGAACATCCAACAACTTTGAAGCATCGAGGCTTGCTAGTTTTCAGCGACTTTGAACCCACTGAACTTTCAACACGTTCGACCAAATCAGCATCAAGAAAAGTTCAAAAGCCAAATTGTGCAATTTGA
>VCD_000929
TTGGGCGTTATGAATAAAGGAGATAGTGTGGAAAAATGTTACATGTGCGATGCAGAGGGAAACACTAAGGAGCATGTACCTCCTAAATGTATATTTCCTGAGGCAAAAGATGTTCCAAGTGGGGATAATTATAAAAAGAACCTTATAACTGTTCGCTCTTGTGAGAAACATAATACGGCAAAGTCAAAAGATGACGTATATCTATTGTTCTTTTTAGCAGCTAATGTTGTGTCAAACGATCTTGCTCAGACGCAGTTTGGCACGAAAATTATGAGAGCAGTAAATAGAACACCTCATGTATTTGCTCAGTTCGCTAAGAAAAATACACCAGTAACTCTTAAAGGTGAAAATGGTGAATTGATTCATACTGCTGCCATTGAAATTGATCGTGCTCGATTTGATGCTGCAATTGAACATATTTCTCATGCATTGCATTACCACAAGTATGGAGAGACATTTATTGGTGATATTCAGGTTATTACCAGTGGGTTGGTGGACCTATCAAGTATCGATAGTGTGGAGGTAAACGATAGAATTCAAAACTTTGGTCAAATGGTTGATGAGCTGTTAGCTGATGTAGAACCTGAAGGTGATAACCCTGAAGTATTCACTTATAAGGTGTTAAAAACAGATGAACCTCATCAAGTCATTATCCAGATGAATTTTTATGGTGGTTTTAAGATCGTTTCGATCATGAAGTACTCTTAA
>VCD_000930
ATGGATCTTAATTCACTACTACTGTTTATAGTCGCTTGTCTTGCTATCAATATGATACCAGGGCCAGACGTTATCTATATTGTTTCAAACACAATGAAAGGTAAGTTGGTCACTGGGTTCAAAGCTGCAATGGGACTTGGTGTAGGTTATTTTGTTCATACTTTAGCAGCTTCATTAGGATTATCTGCAATTATCCTCAGCTCAGCGGTAGCTTTTAGCGCAGTCAAATGGTTGGGTGCTGCTTATCTAGTCTATTTGGGTGTTCAGTCGTTACTTTCAATGTGGCGTGGGGGTAGCACATTGAAAGTAAGTGAAAGCGTTGAAAGTGACAAAAATGTATTTGTACAAGGCGTAATTGTTAGTGTATTAAACCCGAAAGTTGCACTGTTCTTCCTTTCGTTCCTGCCTCAGTTTATTGACACATCATCAGGTTCGGCTTCGATGCAATTATTGTGGCTTGGTTTGTTATTTAGCGTACTGGTTACAATGTGTAATATCCTGTATGCGTCAGTAGGTAGTTGGGTCTTTAGTCGCCCGAATTCTCAGCGCTACTCGCGAGGGCTAGAGGGCGTATCTGGTGTTTTACTTATTGGGCTAGCAAGCAAAGTTGCGATCAGCGATCGCTAG
>VCD_000931
TTGAGCCGCGGTGGTTTCGGTGGTTTGTGTTTGGGTTTGGTTGTTATGCGTTGTCAGCCCCTTAGGCGGGCGTTATGCCTTTTGGGAGACAATATGCAGTTTTACAAAGCAGATGAATATCAGGCATCTTGTGAAAACCTGTATCGTAAGTACGAACTTGAGATAGCTGCTTTACTTCCAGATGCATCTATTGAGCATATTGGAACTTCCTCTATTCCTAATGCTGTATCTAAAGGTGACCTAGACATACTTGTTGGTGTTAACGGCAAGGAACTAGAAAATGCAGTAAAGTTACTTTCTACTCTAGGTTTCAACGAAAAATCCGATACGTTAAGAACTCCGGAGCTTTGCATGCTGGAAAATAGCTCAGGTGAGGATGTCGCTTTTCAAGTTGTAGCTAATGGTTCGGAATTTGAGTTTTTTGTGGGGTTTAGAGACAAACTCCGTAAAAATCCTGAGTTAGTTCAACGATACAATGAGCTGAAAATATCTTGTACAGGTTGGTCTCACGAAGAGTATCGTCGGAAAAAATCAGCTTTTATTGAGCGCGTGTTAGGGCAGGCATAA
>VCD_000932
ATGTTGTTGGATTTTCCACACGGTCAGTTTGGTTTCACAAATAGCTGCATCATCGCTGTGATCTGGCTTTCTTTGTCGCCGACTCTTAACCGAGGCCAACTTAACCTTGATCGTTTTAAGTTTTGGCTGCCAACTTCACAGCTTTTGGTGTTGGACGTGTGCTTGTTCGATGCATTTGCGTAA
>VCD_000933
ATGAGAGCTATCTTTTTGATTCTTTGCTCTGTTTTATTAAATGGCTGCTTGGGCATGCCCGAATCAGTAAAACCAGTGTCGGATTTTGAACTGAACAACTATTTAGGTAAATGGTACGAAGTCGCTCGACTCGATCACTCCTTTGAAAAAGGTTTAAGTCAGGTTACAGCGGAATACCGTGTTCGAAATGATGGTGGCATTTTGGTTCTTAATCGTGGTTATTCTGAAGAGAAAGGTGAGTGGAAGGAAGCCGAAGGCAAAGCTTACTTTGTGAATGGCTCAACAGACGGCTATCTGAAGGTTTCATTTTTTGGTCCGTTTTATGGCTCCTACGTAGTGTTTGAGTTAGACCGTGAAAACTACAGTTATGCTTTTGTGTCAGGGCCGAATACAGAATATCTGTGGTTACTTTCAAGAACGCCGACTGTAGAACGAGGCATTCTGGACAAGTTCATAGAAATGTCGAAAGAGCGTGGTTTTGATACAAATCGGCTCATTTACGTTCAGCAGCAATAA
>VCD_000934
TTGACAGTCCCTCTTGAGGCGTTTGTTAGTTGCCCTACCCCAACACCAGTGCTAACATTCGTACACACAACAAAGGAGCTCACCATGGATACTAGAATTCAATTTCGTGTAGACGAAGAAACAAAACGTTTAGCTCAACAAATGGCTGAAAGCCAAGGTCGAACTCTTAGCGATGCTTGCCGTGAACTCACTGAACAATTAGCTGAGCAGCAACGCAAGGCATTATCTCACGATGCATGGCTAACTGAACAAGTGAATCAAGCATTTGAGAAGTTCGACTCAGGAAAAGCAGTATTCATTGAACATGACATCGCCAAAGCACGAATGGCTGAACGTAAAGCTAAAATCCGAAATCGAGGCCACGCATGA
>VCD_000935
ATGATTTTCTGGGAAGAAGCATCTCTCAATGATCGTGAGAAAATTTTCGAATTTCTCTACGACTTTAACCCAGCAGCGGCTAAAAAAACGGATGAGCTCATAGAAGCCAAAGTCGAAAATTTGCTTGAGCAACCACTAATCGGTGTTCAGCGTGATGGCATTAGAGGCAGATTGCTTATTATCCCTGAGATATCAATGATTGTTTCGTATTGGGTTGATGGTTCTAAAATTCGAATAATGCGTGTACTACATCAGAAACAAAAATTTCCAAACGACTGA
>VCD_000936
ATGTCTAAAGTCGTTCAACAGCAAATCGGCAATATCGCACTTGTCGTAGAAAACTACGATGATGCCATTGAGTTCTATACAAAAAAGCTTCAGTTCAGTTTGGTTGAAGATACCGATTTGGGTGGTGGTAAACGTTGGGTTCAAGTTTCGCCGCCAAACTCGAATGGAACGAACCTACTTCTTGCTCAAGCAAGTACCGAAGAGCAAGCTCAATTTGTAGGTAATCAGACTGGAGGTCGTGTTTTTCTGTTTCTACAAACGAATGACTTCTGGCGAGATTATGAGTTGATGAAGACCAAGGGTGTTGTTTTTAATGAAGAACCACGAGTAGAAGAGTATGGGACAGTGGTTGTGTTCCAAGATCTTTATGGAAACAAATGGGATCTTTTGGAGTTGAACAAGGCTCATCAATAG
>VCD_000937
ATGTCATTTCAGAATCTAAATGCTGGCGATATTGTTGTCAGCAACTTCGGTGTTTATCAGCACTGGTCTCTAGTCTCAGATGCTTTATGCGAAAAGGGTTTACCTATGCTCATTTCTGCAACTCAGCGAAATGGCACAGTTCAAGAAGAGACTTGGGATGTTGTAACTCAAGGTAAACATACATATCCAGCTAAAGTTACTTACGACCGTCCGGTGTCAGAGGTGCTCGAACTTGCTCGCTCTCAAATTGGAACGTGGAAATACTCATTAACAGACCGAAACTGTGAGCATTTTGTTAAATGGGCTACAGGGTTAAAAATGTCTTCGACTCAAGTTATTGCAGGTGCAACAGGTGCTGTTTTAGGCGCAAGCCTAGTTGGTTTATATTCAGAAAATCCGAAGTTTGCTAAATTTCTTGGTGGTGCTTTAGCTCTTGGTAGTTTAGCTGTTTTAGCGACTAAAGCAGTCGAGAAAAAATAG
>VCD_000938
GTGACTTCACTCACTTTCGGTTCAGAAATCCACTTCCCAGCAGTAAAATTTACCATTACCAATCTCTTTGTTGTTCACAAAATTCACATAACGCCCGCCTAA
>VCD_000939
GTGGAAAAAAGTAACGAGAAAGTACAGTTGCTAGTAAATGCTATTCGGTTTCGTAAACCCTACACGGCTAATGATTTTCAAGTAACAGCATCTGAGCTGAAAGTGAAAAAAGAGAGTTATCACTTAAGTAAAATCAAGAGTATTGAACTGAAGCGTCTTGGCTTCAAAGATAACGTGGTTAAAGTGACAACATACGCCATTTTACTGTCAGCAGCGACTTGGGCTTTTGTACCTGAGTTTGGTTTTTTTGCTCTCCTAATTGCTCTGATTTTGGCTTTGGTTTCGATGAGAAAGTATGAGTTGAAAGTAGAGTTTAAAGGTACAGATGAAACGGGTGATTACTGGGTATCAATAGCTCGTTGTTGGACGGAAGATGAATTTCATATTCTAGAGAATATTTATACTGAACTGAAAAGCAGAATCTAG
>VCD_000940
ATGGAACTGAATACGGCAATCGAGTCAAGAATTATAGAAATGGCATGGGAAGACCGCACCCCATTCGAAGCAATCAAGCATCAATTTGGTCTGAACGAAGCTGAAGTGATTAAGTTTATGCGCAGTCGACTCAAACCTAGTAGTTTTAAATTATGGCGTGGTCGTGTTTCGGGCCGTAACACAAAACATGCGAAGTTGCGCAGCTCAGAAATTAGTAGAGGCTACTGCCCAACCCAGTACAAGCATCGCTAA
>VCD_000941
ATGGAGTTTCTGATGAAAATTAGTCACCTTGATCATTTGGTTCTGACTGTTGCAGATATTCCAACAACAACGAACTTTTATGAAAAAGTGTTGGGCATGAAAGCTGTTAGTTTTGGCGCTGGTCGGATTGCTCTAGAGTTTGGTCACCAGAAGATCAATCTTCATCAACTCGGTAATGAGTTTGAACCTAAAGCCCAAAATGTCAGAGTTGGGAGCGCAGATTTGTGCTTTATTACCGACACAGTTCTGTCTGATGCGATGAAGCATGTGGAGAATCAAGGTGTGACTATCATGGAGGGGCCTGTAAAACGTACAGGTGCACAAGGTGCAATCACATCATTCTATTTCAGAGACCCTGATGGGAATCTTATTGAAGTATCAACGTATTCAAACACATAA
>VCD_000942
TTGGACAATGATTTCAGTGGGTTATTCTTGAGTTGGTTCAAATGTAAATTGTTGAAGCTTAAGCATAACAAACGCCTCAAGAGGGACTGTCAACGCGTGGCGTTTCCAGTCCCATTGAGCCGCGGTGGTTACGGCTGTTGTGTTTTGGTTTAG
>VCD_000943
ATGAATCAGCATGGAAAACTCAATTATGTAGAATTTGCAGCGAAAGACTTAGAGTCAACGAAAGCGTTCTTTTCAAAGGTTTTTGGCTGGAGCTTTGTTGACTATGGACCTGAATATGCAGCATTTTCAAATGAAGGGTTAGACGGTGGTTTTTTCAAGGCTGAGCTTTCTAGTCGGACTGAAAATGGTGGCGCATTGTTAATTTTCTACAGTTCAGACATTGAAGCCACTTTAGAAAAAGTCGTGAAAAATGGCGGTCATATCATCCGTCCTATCTTTGAGTTTCCTGGTGGTTGTCGTTTTCATTTTACAGAGCCAAGTGGTAATGAATTTGCTGTTTGGTCTGAAGCACGCGCATAA
>VCD_000944
ATGCCTACCATTGGAGGCAATAATAGCAATTCACTGTTGCCGTATATTGATTATGAAGCCTTAAGAAACGATCCAAAGATCATCATTGGTTATTCAGATGTCACAGCTTTATTGCTCGGGATCTATGCTCAAACAGGACTTATCACATTTTATGGCCCAGCCTTAGTCGCTTCGTTTGGTGAGTATCCTCCATTGGTTGATGAAACCTTTCATTCGTTTATCGATCTGTTGTGTTCAGAGACGAATCAATATCAATACACTATGCCCTCGTCATGGACAGATATTAAGCACGATTGGGAAACTCAGCATTCAGCTAAGCCCGTTTATCCGAATGAATGGCAGTTTATCGGTAAAGGCAAAGTGACAGGCAGAATTATTGGCGGGAACCTCAACACCATGGCTGGGATCTGGGGTAGTCGATACATGCCAGAGATTAAAGTTGGCGATATTTTACTCATAGAGGATTCTCTGAAAGGTATCGAAAATGTCGAACGTTCTTTTGCACATCTCGCAGCTTGTGGCGTTTTTGAGCGAGTGAGTGCGATCATTTTGGGGAAGCATGAGTTATTTGACAACAAAGGTACAGGGAGAACACCTCTGGACGTTTTAATCGAAGTATTAGCGGATAAAAATGTACCTATATTTTATGGTTTTGATAGTTGTCATACGCATCCGATGCTCGTCACACCATTAGGTGTGCGAGGTACAATCGATTTCGACAATCATACCTTTAAGCTAGAAGATCGTTGGGTAAAAGCAAAATAA
>VCD_000945
ATGTTGTTGGATTTTCCACACGGTCAGTTTGGTTTCACAAATAGCTGCATCATCGCTGTGATCTGGCTTTCTTTGTCGCCGACTCTTAACCGAGGCCAACTTAACCTTGATCGTTTTAAGTTTTGGCTGCCAACTTCACAGCTTTTGGTGTTGGACGTGTGCTTGTTCGATGCATTTGCGTAA
>VCD_000946
TTGAGTGCTTTTGTGCGTTGTTCGCCCCTTAACGCGGCGTTATATTTATTGGAGATTTTGGTGAAAATAAAGAATGTGTTCGCTATTTTACTGATAGTGTATCTGATACCAATAGCCGTATGGTATTTTGTAATGGTTGTTGTTAATGATTATGCTTTAAGCACATTAAATTCTGACTGGGGAGCGTTTGGGTCATTTGTTGGCGGTGTACTATCTCCTATATTTTCCTTGGTTTCTGTTCTTTTTGTAATTAAATCAATTAATGAAAATAATACAAACAACAATATTGAAATTGAATTAATAAAAAAACAAGATAGAAGAAACTATCTTATTAGTTTAATAGCTATATTTAACAATAACATGCTGTCAAATATTGACAGCTATCTAAATGCATTCGATAGACCTATTCAAATTGCTGATAACAAATTTCATATGTTTACTGATGAAAGTGTAAAGGTTTCTCTAATGAAGTATATGTCTATTAAGGACTCTATTAATGTTAACAATAAGCTAATTTTTGACATGATTAATAATTTTACTGCTAATTGTGAGATTTCATTCAGCATAATACTTAAATATGTTAATTCAATTGAAGGTCTTGATGAGGTCAATGAATTTATGGATGTCGTAGAAGCTGCTTTAGATAATAATTTTATTAATGCATTGTTAAGTTTTAGGCTATATGAGCAGGCATGCGGATGGAGTCAAAAATCTCCATTGCTTGATCAGCTTGTATCTATTAATAATAAGACAAGATATAAATCTGAGTGGGTTGAAAGGTATCAAGAACAAATTGGTGCTAAATAA
>VCD_000947
ATGAAAGCGCATGAATTTGATGCCAAGTTTGAAAGTGACGACGATGATATCGTAATGGACTTGGATCTATCGCAAGCTAAAAGACCGATGCATAAGCAAAAACGAGTCAATGTAGATTTTCCAGCCTGGATGCTTGAGTCCTTGGACAGAGAAGCGAGTCGTATTGGTGTAACACGTCAATCAATCATTAAAATTTGGCTGGCAGAAAGGTTAGAGAGCGTGTCTCATCATTCAAGTGTGAGATAA
>VCD_000948
GTGAGCTTCGGAGGGAAATCAATGTCAGAACATTCAGCAATCGTGACTTGGAAACGTAAAGATTCCGAAGCTTTCACTGATAATCAGTACAGTCGTGCTCACACTTGGGAGTTCGATGGTGGTTCAAAGATATTAGCTTCAGCATCACCTCATGTTGTACCAGTTCCTCTGTCTGTTGAAGCCAATGTTGATCCGGAAGAGGCTTTTGTTGCGGCATTATCAAGCTGTCATATGTTGGTTTTTTTATCTATTGCAGCAAAGCAAAGATACCTTGTTGAAAGTTATACAGACAATGCAGTTGGTATTTTAGGGAAGAACAGCAAAGGTAAAACCTCAGTAACAAAGGTTGTGCTACGACCTCAAGTGGTCTTTTCAGGCACTTCCAAGCCAACGTTACAGCAGCTCGAAAAGATGCATCATTTGGCTCATGAGAATTGTTTTATTGCTAATTCGGTTGAAACGGAAGTAGTGACTGAAATTATTGCCTAA
>VCD_000949
GTGGCCAACTCAACCTTGAACGCTGTGAGTTTTGACAGCTCACTTCACAGCTTTTGGCGCTGGACGTGTGTTTGCTTGATGCTTTTGCGTAAAATGACTTTCAAGCAAATGTGTTTGAAAAATCATTGCTAA
>VCD_000950
TTGTCGGCAATTCAATATTGTTTTTCGCTGTCTAATGAAGTGGCAATGTATTTGGCGCTGAAAAATCGCAGTGATTGCCTCATTGTGTTGTTGAGTCTGCGTGAGGTTAGTATTGTTGGCTCAAGTCGCTTTGAACAGTTTGGTGCCTTTACTTACAGGCTTAAAGTCTGTCGGCAATTAAGTATTGTTTTGCGCTGCTTAATGAAACGGCAATCTGTCTGTCGCTGTAAATTTCAGTGTCATTGCCTCATTGAGTTGTCGCGCCCATGCGTGGTGAGTTGGTTTGTCGGAGAAGGTCTCCACATTGACCTAGTTGCTAAGTGA
>VCD_000951
ATGGAACTGAATACGGCAATCGAGTCAAGAATTATAGAAATGGCATGGGAAGACCGCACCCCATTCGAAGCAATCAAGCATCAATTTGGTCTGAACGAAGCTGAAGTGATTAAGTTTATGCGCAGTCGACTCAAACCTAGTAGTTTTAAATTATGGCGTGGTCGTGTTTCGGGCCGTAACACAAAACATGCGAAGTTGCGCAGCTCAGAAATTAGTAGAGGCTACTGCCCAACCCAGTACAAGCATCGCTAA
>VCD_000952
ATGGAGTTTCTGATGAAAATTAGTCACCTTGATCATTTGGTTCTGACTGTTGCAGATATTCCAACAACAACGAACTTTTATGAAAAAGTGTTGGGCATGAAAGCTGTTAGTTTTGGCGCTGGTCGGATTGCTCTAGAGTTTGGTCACCAGAAGATCAATCTTCATCAACTCGGTAATGAGTTTGAACCTAAAGCCCAAAATGTCAGAGTTGGGAGCGCAGATTTGTGCTTTATTACCGACACAGTTCTGTCTGATGCGATGAAGCATGTGGAGAATCAAGGTGTGACTATCATGGAGGGGCCTGTAAAACGTACAGGTGCACAAGGTGCAATCACATCATTCTATTTCAGAGACCCTGATGGGAATCTTATTGAAGTATCAACGTATTCAAACACATAA
>VCD_000953
TTGGTCAATAATTTCAGTGAGTTACTCTTGAGTTGGCTCAAATGTAAAGTGTTGAAGCTTAAGCATAACAAACGCCTCAAGAGGGACTGTCAACGCGTGGCGTTTCCAGTCCCATTGAGCCGCGGTGGTTGCAGTTGTTGTGTTTGA
>VCD_000954
TTGTCGGCAATTCAATATTGTTTTTCGCTGCCTAATGAAGCGGCAATGTATCTGGTGCTGAAAATTCAGTGTTATTGCCTCATTGAGTTGTCGCGCCCATGCGTGGTGAGTGAGTTTGTCGGAGAGGTTTTCACATTGGCCTAG
>VCD_000955
TTGTCGGCAATTCAATATTGTTTTTCGCTGCCTAATGAAGTGGCAATGTATCTGGCGCTGAAAAATCGCAGTGATTGCCTCATTGTGTTGTTGAGTCTGCGTGAGGTTAGTATTGTTGGCTCAAGTCGCTTTGAGCAGTTTGGTGCCTTTACTTACAGGCTTAAAGTCTGTCGGCAATTAAGTATTGTTTTGCGCTGCCTAATGAAACGGCAATCTGTCTGTCGCTGTAAATTTCAGTGTCATTGCCTCATTGAGTTGTCGTGCCCATGCGTGGTGAGTGAGTTTGTCGGAGAGGTTTTCCACATTGACCTAGTTGCTAAGTGA
>VCD_000957
ATGAGAACAGAAATGCTGAGCACGCGCATTGACCACGACACGAAAATTGCGTTCACAAACGTCTGCGATGAGATGGGTCTAAGTACATCACAGGCCATAAAGTTATTTGCAAAAGCGGTTATTAATCATGGTGGAATCCCTTTTGAGCTGCGAGTTCCACAGCCTAATGAGGTTACTGCATCTGCAATTCAAGAGCTCGTTGAAGGAAAAGGACATAAAGCTGAATCCGTTGAAGCTATGCTGAATGAGCTTACTGAAGGCAAAGTTAAGCATGTATAA
>VCD_000958
ATGGGCTACGAAACTAACAAACGCCTCAAGAGGGACTGTCAACGCGTGGCGTTTCCAGTCCCATTGAGCCGCGGTGGTTATGGTTGTTGTGTTTGA
>VCD_000959
TTGTTGGGTGTTCAGCGCGGTCAGCTTAGTCTCACAAAAGGCAGCATCATCGCTGTGATCTGGTTTTCTTTGTCGCGGACTCTTAACCGTGGCCAACCTAACCTTGATCGTTTTAAGTTTTGGTAG
>VCD_000960
TTGAAGCATCTTGACTTGTTGGCTTGCGGCGACTTTGAAACTACTGCGTTTTCAACGCTTTCTGCCAAATCAGCATCAAGCAAAACTCAAAAGCCAACTTGTGAAATTTGGATACTAAAAGCTGCATGTTTAATGCAAATGAGCTTAGATTTTGATGATTTTTGA
>VCD_000961
ATGGCAACGACTTTGCCTCGCATCACCGCTAGAGTTGATGTCGATACTCAAGATTTACTCGCTAAGGCTGCTGCTCTTGCTGGTATGTCTAGTATTAACTCATTTGTTTTGAATGCAGCAATCGAAAAAGCAAAACAAGTCATTGAACGTGAGCAAGCTCTAAAGCTTAGCCAAGCTGATGCCGTATTGCTGATGGAAGCTCTTGATAATCCAGCTGTAGTAAATGCAAAGCTCAAATTGGCATCCGAACGTTATGAGAGCAAAACTCAATGA
>VCD_000962
ATGATGAATACGGTACTTCTCGATAAAGATAAGCACGATAGGAACCGTTTCAATTGTGGCACTGAAGCACTCAACAATTACTTAAAAGTAATGGCGAGTCAGCAAGCCAAAAAAGACAACACCAGAACCTTCGTTTTGGAAGATGACAATAACAGTGCTTATATCATCGGCTTTTACACTCTGACTATGACGCCCATTGATTTGAAAGCCTTGCCCGACAAGTTACAAAAGAAGCACCAATCCTCAACCTCTGGAGGGCTCATTGCTCGTTTAGCTGTCGACGATAGATACAAAGGAAAAGGTTTTGGTGAGTGGCTACTCATTGACGCTCTCAGAAAGCTACTCGCAGCCAGTGACAGTGTAGCGTTCCCTGTTGTCATTGTTGATGCCAAAGATGGTGCAAAACATTTCTATGAGCGCTATGGGTTTCAAGCGTTTCAAGATGCCGAAAACAAACTCTTCATCACCATTGCTGATATCAGAGCAAGCTTAGGCTAG
>VCD_000963
ATGAGAGCTATCTTTTTGATTCTTTGCGCTGTTTTATTGAATGGCTGCTTGGGCATGCCCGAATCAGTAAAACCGGTGTCGGATTTTGAACTGAACAACTATTTAGGCAAATGGTACGAGGTTGCTCGACTCGATCACTCCTTTGAAAGAGGTTTAAGTCAGGTTACTGCGGAATACCGTGTTCGAAATGATGGTGGTATTTCGGTTCTTAATCGTGGTTATTCTGAAGAGAAAGGTGAGTGGAAGGAAGCGGAGGGCAAAGCTTACTTTGTGAATGGCTCAACAGACGGCTATCTGAAGGTTTCATTTTTTGGTCCGTTTTATGGCTCCTACGTAGTGTTTGAGTTAGACCGTGAAAACTACAGTTATGCTTTTGTGTCAGGGCCGAATACAGAATATCTGTGGTTACTTTCAAGAACGCCGACTGTAGAACGAGGCATTCTGGACAAGTTCATAGAAATGTCGAAAGAGCGTGGTTTTGATACAAATCGGCTCATTTACGTTCAGCAGCAATAA
>VCD_000964
ATGTTCATAGAATCATTAAAAATCAGGCTTCGTTCACTTGAAGTGGAGGATGCAGAATCCTTTTATCAGTGGTCTGGTGATAGGGAAGTGACACAATTCAGCTTATCTGCTTATGCCTATCCCCAATCTCGCTCAGATATCGCTAAGTGGCTGTCAGAGATTAACTCAAGTTCAAAGACGATTTCTTTTGGTATCGAGTGTAAAGAAAGCCAAAAGCTGATTGGTTATGCTGGTATTTCGGGGATTAGCTCACTTAACCGAAGTGGTGAGTATTTTATCCTCATTGGTGATAAAGCATTTTGGGGCAAGGGGCTAGGAACAGAAGTTACGCGTTTAGTCACTAATTATGGATTCCGAGAGCTTGGCTTACATCGAATAGAATTGACCGCATATTGTGACAACGTAGCGGCAGTCAAAGCGTATGAAAATGCAGGCTATCAGCATGAAGGTATCAAAAGAGAATCGGGCTATCGCAATGGCCGATTCATGGACAAAGTCCAAATGTCCGTTTTATCGCGAGAGTGGCCGGCCACATAA
>VCD_000965
TTGACAGTCCCTCTTGAGGCGTTTGTTATGTGTGTGTTTCTGATGCCCACCCTTCCATTTAAAGGGGTAGCGAAAGGCATTTATGCCAAACAGCATTCGATAAAAAGCCATCATATACACAAGACTAAGATGCTTCATATCGATATATTTCGGCTCTGA
>VCD_000966
ATGAATCATCTAGCGATGGCTGTCGTAATAAAGAATAACCTTGTTTTGGTACAAAAACGGTTCAGAAAAAATACTGGGATGATTTTTGAGTTTCCGGGTGGTTCTATTGATGCCGGTGAGTCAGGAGAGCAAGCAGCTATTCGTGAACTCTGGGAGGAAACTGGGCTGAGAAATTTAAAGCTCATTGGCACTCATAAGTCCATCAACGAGAATGGCGGCGATATTTATCATGTTGTTTTCAGCGCTTCGATGGACGCAGAGCCTAAAGAGATCGAACCTTATCGACAACAAACGTTTTATTGGTTTGAGGCTTCCCAAATTCCACTGAATGACTTTTATAGTGCTGATGTAAATTTCATCAAGGAACATTTGGGCAGTTACACATAA
>VCD_000967
ATGCACACACTAACAGCAAATGATGCTAAACGAAATTTTGGTGAACTTCTTCTAAGCGCACAACGCGAACCTGTCATCATCAGCAAAAACAGTAAGAATACTGTCGTTGTCATGTCCATTAAGGACTTTGAAGAACTTGAAGCAATGAAACTCGATTATCTCAAACACTGCTTTGAGTCTGCTCAGAAAGACTTAGATAGTGGCAAAACCGTTGATGGTGCCACTTTTCTAAACACCCTTTGA
>VCD_000968
ATGCAAAATAAACAATATAAGCTCAGCCAATTAGCCCAAGAGCACTTACTCAAGATTAAACACTACACCATTGAAAATTTCGCTGAAGCGCAGTGGCAAAAATATAAGTCGACCTTGCTTTCAGGTTTCCAAACTCTTGCGGATAACCCAGGACTAGGAAAAAGCTGTGAAGATATTTACCAAAATGGTTTTTACTTTCCAGTGGGGAAACACATGGCTTATTACACCAAAGAAGCAAACTTCATTCTCATTGTTGCGGTATTAGGGCAATCACAACTGCCCCAAAAGCATCTCAAACAGTCACGCTTTGTTTCTTAG
>VCD_000969
ATGAGTAGAAAAAAATTTATGGAGTCTGTTGGTGCTACTTGCAGCAACTGGAATTGGAGCTGGTCGTTCGTTAATCACGAAGAAAGGTTTGTGGTTTTTGGTCATTGGGATGTCCACAAAGACGGCCTAATTTTTGATGAAAGTTGGAAAGGGCCAGGAAGAAAGCAGTCTCTAGAGCATATATCGCTGATTCAAAATAATGGTTATCGCCTAAAAACCTTTCCCATGCAGTATGACCAAACTGAAACAGGAACAGCCAAAATTAAAAGTTTTGATTGGATTCTTGAGGAGAAACATTTAGCCGGAGTCGATGGGCTTTGGTATGCATTAAATTACTCTGAAAGCGTTGATATAACTTCAATAGAAGAAGTCGTTCATCCAGAAACGTATATTGAAGGGGCAACAAAAGAGATCTCGGTAAATGCTTACGAACGTAACCCAGATGCTAGAGCCAAATGTATATTGCACTATGGATGTAAATGTTATGTCTGTAAATTTGACTTTCAGGAAGTTTATGGAGACATAGGAAAAGGCTTTATTCATGTGCATCATGAAGTTTCGCTTGCTGAGATCAAAAAAGAGTATTCCGTGGATCCTATTAAAGACCTAAAGCCATTGTGCCCTAACTGTCATGGGATAATTCATAGGACACATCCTCCAATATCTGTTGATTCTTTAATAAACTTGTTACGTTCTAGAAACTAA
>VCD_000970
ATGTACGATAGTGAAGTAATTGAGTATGCAAAAGAGCAAGAGAACATAATCTCCAAGTTGGAGTACCGAGTATACAAACACGACGATGGTCGTTCGGTGAATCGTCAAGATTTGATGCGTGATTATGCAAGAGTTTTATACTCATCATCTTTTCGACGTCTACAAGGTAAGATGCAACTACTTGGTGTGGACGCCAGTAAGTTCAATCGAAATCGTCTAACTCATAGCTTAGAGGTAGCACAAATAGCTCGCTCAATCGCTTATGATTTAGAGCTTAATCATACGGTTGTAGCTGAAACAGCATCACTTGCACACGATATTGGTAATCCTCCTTTTGGACATTATGGTGAAGTTGTACTTAATGATTTAAGTTTGGCTTGTGGCGGTTACGAGGGTAATGCTCAAGCATTTCGCATTTTACGCACTTTAGAAAAGAAACATTATGCGTATCCAGGGCTTAACCTGAATGTACGTACTCTAATGGCCATTACTAAGTACTTCTTTAACAAGCACCAAAACAATAAAAAATTCTTATACGACGCAGACTATGAATTTCTAAAAACTGAGCTCGATAGTAAGGGGGTCACTGTTACCAAGAGTATCGACGCTGAAATAATGGATTTAGCGGACGAAATTGCTTATGCAGCACATGACTTAGAAGATGCACTAAGCTTTGGCATGATCAGCTTAGGTGAAATAGTTCATGAGTTTAGCATTAGCGACAAGTTTAAAGATGCATACCCAACGATGACTGATATTGCTAAAGAGGCACAAAATGTCGCTATGAAAGCCAGTCGAAGTGGTACATCTGAAGAGTATGCAATTGTTCTGAAGAAAGAACTGACGTCAATGATAGTTAATATTCTATGCTCAGATATTGGTTTGGTTGATGGTTGTTTGGGCTACAAACGACATGCAAAATTAGCTGAAGGTCTAAAAAAACTGTTGTTTAAGGCAATACTCCGCAAAAAAGATATTCAACTTTATGAGCGCCGAGGAGAGCAGATTATTCGTGGTTTATTTGAGGTGTATTCTGACGAAAAATACAATAAAGATAATATGTTGTTACCACCAGAACTGCGTGCAATTAATGACTGTAAAACCCGTCTAGTTACGGATTACATCTCTGGTATGATGGATTCATATGCCGCACAGGAGTATGAGAAGTACTTTGGTAAGGGCAGTGCAGATAAGCTTTATTTCAAATAG
>VCD_000971
ATGGTATCTCGACATATACCAGAACGTCTAAAAAAGAAAATATATCAAGAAGCTAATATGACATGCCCCAACTGCGGTGAGCGAGATGTATCCACGTTTGAAATACATCATATCCAGCCCTTTGTAGATGTAAAAAAACACGAAGAACGCAATCTGATACTACTTTGTAGTAATTGCCATTCTAAGGCTACAGTTGGTGAGCTAACTGAAATTGAAGTGTTGAGGTTAAAGGTAGGGCTAATTAGTAGTTCTTCCGGCCAAAGCAAAGAAACTATGCCTTCAAATGTTATCACTTTGGATTCGGTTAAAAATCACGGTGTAATTGCAAATCAGGTTACTTTGAATAATTCACCAGCGAAAGTAGTTCTGTTACCAGCAGTTGGCTCTATTGCAAGCAGCCTCAAACATCAAAACTACATAAAATATTTAATTGATAAATACCATGCTTACAAAATTGTAGAAGTTGGTAAGTCAAATATGAAGTACCCAGTGTTCTACAATGCGCTCAAACGAAAATTTGGAGCTAAATGGGACATGGTTCCAATTGATAGATTCTTGGAATTAAGTACATACATTCAAGATCGGATAGAGAAAACAGTCCTTGGTAAAAAATTAAAGGCTCAAGGGAAAAAATCATATTCGACATTTGAAGAGTATCTGGCCAAAAATTGTAGCTAA
>VCD_000972
ATGTTGTTGGATGCTCAACTCGGAAAGTTTGGTTTCACAAAAGGCTGCATCATCGCTGAAAGTGTTTTTTCTTTGTCGAGGACTCTTAACCGTGGCCAACTTAGCCTTGAGCGTTTTGAGTTTTGGCAGCCAACTTCACAGCTTTTGGCGTTGGACGTGTGTTTGAGAGATGCTTTTGCATAA
>VCD_000973
TTGAAGCATCGAGGTTTGATGGTTTTCAGCGACTTTGAAACCACTGAACTTTCAACACGTTCGACCAAATCAGCATCAAAAAAACTCGAAAGCCAAATTGTGAAACTTGAGCACTAA
>VCD_000974
GTGTTTAAAAGTTATTTTGAAACAATAGGCTACGAAGCTAACAAACGCCTCAAGAGGGACTGTCAACGCGCGGCGTTTCCAGTCCCAATGAGCCGCGGTGGTTGCAGTTGTTGTGTTTGA
>VCD_000975
GTGTTGTTGGACGTTCAGCGCGGTCAGCTTAGTTTTACAAAATACAGCATCATCACTGTGATCTGGCTTTCTTTGTCGCGGATTCTTAACCGTGGCCAACTTAGCCTTGAGTGTTTTGAGTTTTGGCAGCCAACTTCACAGCTTTTGGTGTTGGACGTGTGTTTGCTTGATGCTTTTGCGTAA
>VCD_000976
ATGGGCTACGAAACTAACAAACGCCTCAAGAGGGACTGTCAACGCGCGGCGTTTCCAGTCCCGTTGAGCCGCAGTGGTTGCAGTTGTTGTGTTTGA
>VCD_000977
ATGCTGTTGGATGTTCAACACGGTCAGTTTGGTTTCATAAAAGGCGGCATCATCGCTGTGATCTGGTTTTCTTTGTCGCGGACTATTAACTGTGGCCAACTTAACCTTGAATGCTTTGAGTTTTGGCTGCCAACTTCACAGCTTTTGGTGTTGGACGTGTGTTTGTTTGATGCATTTGCGTAA
>VCD_000978
ATGCATAACAAACGCCTCAAGAGGGACTGTCAACGCGCGGCGTTTCCAGTCCCATTGAGCCGCGGTGGTTTCGGTTGTTGTGTTTGGGTTTGGTTGTTATGCGTTGCCAGCCCCTTAGGCGGGCGTTAG
>VCD_000979
ATGAGCGTTCAAAAAGTAGTTGTTATTACTGGCGGTAGCCGAGGGATTGGTGCGGCGACAGCAAAACTTTTTGCTCAAAACGGTTTTTCCGTATGCATAAATTACAAATCTAATGCTGAGGCTGCTAATACTCTCGTTGAAGAAATCAAAGCGTTAGGTGGTCATTGTATTGCGGTTCAAGCTGACGTTTCCAAAGAAAGTGATGTTGTTAAACTGTTTGAAACCGTTGACCAAGAGCTTGGTGTTGTTTCTGTTCTTGTCAACAATGCTGGTATCTTAAAGAAGCAGATGCGCTTAGACGAAATGAGTGCAGAGAGGATTAACTCAATTCTCATCAACAATGTGACAGGTTATTTCTTGTGTTGTCGTGAAACAGTGAAACGAATGTCAACTCGTCATGGTGGTTTCGGTGGTGTCATAGTTAATGTTTCTTCGGGAGCCGCTCGAACAGGTTCACCGAATGAATACATCGATTATGCAGCGTCAAAAGGTGCAATTGACACGTTAACAAAAGGTCTGTCGTTGGAAGTTGCCGCGGAAGGTATCAGAGTTAACTGTGTTCGCCCAGGATTGATTTATACCGATATGCACGCTGACGGTGGAGAGCCTGACCGTATAGAACGACTCAAAAATAAAATCCCAATGCAACGTGGTGGTTTGCCTGATGAAGTCGCTGAGGCAATTTATTGGTTATCGTCTGAAAAATCATCATTTTCCACAGGTAACTTTCTGGATTTAGCCGGTGGTTTGTAA
>VCD_000980
ATGAACTTCTTTACGTCTCCATTTTCTGGGATTCCCTTAGATCAGCAAGTAACAAATCCGAACATTATTGTGGGAAAACACAGTTATTATTCTGGTTATTATCACGGGCACAGTTTCGATGATTGTGTGCGATATTTACATCCAGAAAGAGATGACGTTGATAAGTTAGTCATAGGGAGTTTTTGTTCTATAGGCTCTGGTGCTGTATTTATGATGGCCGGTAATCAAGGGCATCGCAGTGATTGGATAAGTACATTCCCATTTTTCTATCAGGATAATGATAATTTTGCAGATGCACGCGATGGTTTTACGCGTTCAGGAGACACAATTATTGGTCATGATGTGTGGATTGGCACTGAGGCTATGATAATGCCTGGGGTTAAAATTGGACATGGAGCGATAATCGCCAGTCGTTCAGTAGTGACTAAGGATGTTGCACCTTATGAAGTGGTCGGTTCAAATCCTGCTAAACATATCAAGTTTAGATTTTCTGATGTGGAAATAGCGATGTTACTTGAAATGGCATGGTGGAATTGGCCAGAATCGTGGTTGAAAGAGAGTATGCAGTCTCTGTGTTCATCAGACATTGAAGGGCTTTATCTCAATTGGCAGTCAAAAGCACGCACATAA
>VCD_000981
ATGGAACTGAATACGGCAATCGAGTCAAGAATTATAGAAATGGCATGGGAAGACCGCACCCCATTCGAAGCAATCAAGCATCAATTTGGTCTGAACGAAGCTGAAGTGATTAAGTTTATGCGCAGTCGACTCAAACCTAGTAGTTTTAAATTATGGCGTGGTCGTGTTTCGGGCCGTAACACAAAACATGCGAAGTTGCGCAGCTCAGAAATTAGTAGAGGCTACTGCCCAACCCAGTACAAGCATCGCTAA
>VCD_000982
ATGTTGTTGGATTTTCCACACGGTCAGTTTGGTTTCACAAATAGCTGCATCATCGCTGTGATCTGGCTTTCTTTGTCGCCGACTCTTAACCGAGGCCAACTTAACCTTGATCGTTTTAAGTTTTGGCTGCCAACTTCACAGCTTTTGGTGTTGGACGTGTGCTTGTTCGATGCATTTGCGTAA
>VCD_000983
GTGAAAATTGTTCTTTGGTTCCTTGCGCGATTTGGGCTTTCTGTTTCAGAGGCTGTTAGCTTGTTGAAAGCCTGCTCTGCTGCATTGTCGTTCCAAAAGGTTTGTTTGGTGTTCAAAGTCCGTTTTCTACGGCGTTGTAAATTCCAAGTGGTTTCAGTGACAGGCGCTTTGAAACTGCGCCTGATTTGA
>VCD_000984
ATGAAATCCCAGTTTTTGTTAAGTGTTCGCGAATTTATGCAAACTCGATACTATGCAAAAAAAACCATAGAAGCTTACCTTCATTGGATCACTCGTTACATCCATTTTCATAATAAAAAGCACCCTAGCTTAATGGGAGATAAAGAGGTCGAAGAATTTTTAACCTACTTAGCCGTGCAAGGTAAAGTGGCCACAAAGACTCAATCACTAGCCTTGAACTCACTCAGTTTTCTATACAAAGAAATTCTAAAAACACCCCTTTCTCTTGAGATCCGCTTTCAACGCTCGCAACTAGAACGAAAGTTACCGGTTGTACTGACTAGAGATGAGATTCGACGTTTACTTGAAATTGTCGATCCTAAGCATCAACTTCCCATCAAGTTACTCTACGGTTCGGGGTTAAGGTTGATGGAGTGTATGCGCTTGAGAGTCCAAGATATCGATTTTGATTATGGTGCAATCAGAATCTGGCAAGGTAAGGGGGGTAAAAATCGCACGGTCACGTTAGCAAAAGAACTCTATCCGCATCTTAAAGAGCAAATTGCGCTAGCAAAACGCTATTACGATCGAGACTTGCACCAAAAAAACTACGGCGGGGTTTGGCTGCCCACAGCCTTAAAAGAAAAGTATCCAAATGCACCTTATGAGTTTCGTTGGCACTATCTTTTTCCGTCTTTTCAGTTATCTCTAGATCCGGAATCCGATGTGATGCGCCGCCATCATATGAACGAAACAGTACTACAAAAAGCGGTGAGAAGATCGGCTCAAGAAGCGGGGATTGAAAAGACCGTGACTTGCCACACTCTCAGACATTCATTTGCAACCCATTTGCTTGAAGTGGGGGCTGATATACGTACCGTACAAGAGCAACTAGGACATACCGATGTAAAAACGACACAGATTTACACTCATGTTCTTGATAGAGGTGCAAGCGGTGTTTTAAGCCCATTATCCCGTCTTTAG
