# Supplementary material for: Architecture of the superintegron in Vibrio cholerae: identification of core and unique genes
Source: F1000Res. 2013 Feb 27;2:63. [Version 1] doi: 10.12688/f1000research.2-63.v1 (PMC4032106; doi:10.12688/f1000research.2-63.v1)
Supplement: File S1. Gene data from V. cholera and V. mimicus. — Gene data of SI region from seven V. cholerae and one V. mimicus genomes used in this study. [file f1000research-2-1158-s0003.tgz › MJ1236_SI.pep]

>VCD_000820
MSKVVQQQIGNIALVVENYDDAIEFYTKKLQFSLVEDTDLGGGKRWVQVSPPNSNGTNLLLDQASTEEQA
QFVGNQTGGRVFLFLQTNDFWRDYELMKTKGVVFNEEPRVEEYGTVVVFQDLYGNKWDLLELNKAHQ
>VCD_000821
MACNSLEKANDQRHAVFIAIGCITYTDNETKSLFIIGQ
>VCD_000822
MTVPLEAFVSCPTPTPVLTFVHTTKELTMDTRIQFRVDEETKRLAQQMAESQGRTLSDACRELTEQLAEQ
QRKALSHDAWLTEQVNQAFEKFDSGKAVFIEHDIAKARMAERKAKIRNRGHA
>VCD_000823
MIFWEEASLNDREKIFEFLYDFNPAAAKKTDELIEAKVENLLEQPLIGVQRDGIRGRLLIIPEISMIVSY
WVDGSKIRIMRVLHQKQKFPND
>VCD_000824
MGYETNKRLKRDCQRVAFPVPLSRGGYGCCV
>VCD_000825
MLGVQRGQLSLTKGSIIAVIWFSLSRTINSGQLNLDRFKFW
>VCD_000826
MKHLDLLACGDFETTAFSTLSAKSASSKTQKPTCEIWILKAACLMQMSLDFDDF
>VCD_000827
MLKVIDVDFVSDHTLELTFNDGYQGYADLSVYFKKAPFSEIKDFKRFSLTRDGSLNWDGNELTAATLRDI
TKGSQKSVELSFNVQEMEAVIKQASWESMMEGRPDILQAAIRSYVEQFGHGQVIAKAGIKSRTSAYRSLK
PETTPNFGTLVQLGHAVIELAKDRTVANKEPRI
>VCD_000828
MAMPEIDALLGLSFCLYFFDNKQHKLPHIHVKYGSYELIIAIETGECLEGYLPNKQRKRAENHILEHREQ
LMVMWNKAVNGENPGKLGDLC
>VCD_000829
MVMVVLFEFSGNALPAPWAGVMFFGVKMDLSLYSAKGSNSSERVEWMLNFKGIPYERIEVSSDDLATTYR
VMNPFGYVPSLLVDGLVFTESMAIAEYLEERFPTSPLLGQSLEEKTKIRSVCEYVNSSIHSPQNRTVLNF
FRPDLDETSKRKVRGEWIMLCLDKLSQTICNESGFIIGRTFSLADIFVASIYKKALQHGYVESEFYNNHL
IYIRKNERVAVSEPQT
>VCD_000830
MLILDQQEENVLRGEIVETASVAMFGDDARYRLIEPPVQVESHLYQTVQCADWLCGLFGRLAHYECEPTV
KADYKAIHDYFDNCIHQVSTRSGIKKLKSRPTAHNLQKLVDKFSS
>VCD_000831
MGSMLLNGAKMKYGNLSLKCMVQNQKALNFYLSQGFEIVSQVDDELGGYYYMSFVAQT
>VCD_000832
MGDYRSSSHVYWRCKYHIVWTPKFRFKILKGNVAKELNRSIYILCNMKDCEVLELNVQPGHVHLVAIIPP
KVSISTLMGVLKGRSAIRLFNKFPHIRKKLWGNHFWARGYFVDTVGVNEEIIRRYVRHQDKKELEQEQQL
ELLRD
>VCD_000833
MVTGYVTNVVIVAFCCCQPLRRALGLRLLMEIKEFSACNLESLRKLYLDSRRDSFPWLKADSFRIEDFDR
DSQGERIWLSEVLGNVAGFISIWEPDNFIVIPKPPLLAVVIVPRGFCPKMRPC
>VCD_000834
MFKVLIHERSKDVKILPDGGFDLTVLLFGVFVPLWRGQYKRALSYLAIVICTLFVAWVFIPFFSNKHYIK
DLLEKDGYLLAEDYTGIKPVIPNTSPLMIMLKDFVSWFMFIHVLLGVLGLFILGDLLLAVTIIALFGLGL
ALRYHRALAKHQAITKYNEVSNAA
>VCD_000835
MCEFMPKLYIFRRVSSKRQTNKTGLKIQVRPETVERLLSEHGLSEVVDLGAEVASASKGKHIEEGSILKR
FLMKCERGEIEQGSILAVYSLDRLSRLEKLGLAKSLIYLPITNNGVSIFGEIDNFLYKPHDVLSEILSSL
VFERAAEESRAKKNRNIDSLAANLAQYQRDGQYTTKLGKSPSWINHKTGKLNEEAVLWREVINCYTSGQY
KNLSALHTAMQLAIPYNTLSKVINNAHKTLIGTKVIKGVELAEFYEPLLTQEEYNRLLIYVRQMGTGRGK
AIATTKTENIWLLKGLGECPECGSLCGSFKNGASVKDKVRYNYRCNAAINKHCDSPTYNLNPIEAIVTLL
SADYLHEVSQRETNTELNAKIEAMQVEVERLETQLDQATQALNTFFSPELAQAIPKYREQLETAQNELQT
LLALASNHTPINESLLSAEIILDKANPERMKLVKLLQGCINRVIVTRKSVKKGDIRFNPKIYTGCDYSLL
CVRVEFIDGNIRVFDSVLRDNLRLNLSVSNGTRSIGLENFHRFSRRLREYDLIKYCVINNRKLKIT
>VCD_000836
MNLLDEFKPVLKIKRQCIGNCAMYRVLLAVGYTKEELQSGYGIHQPLISLIPIGAESEINSFLDGKLEIF
NALLQQVGFDAMRYTLQQWFAGLEKDGRYMDYSLMDSSWENVKKSVIPLVLNPEVKFEYV
>VCD_000837
MLKPLPIQSSTQGRVTKRKEINVLCAEVTQEKIAAVDKIKGKIPKMIKQLQDIIDHPDTTDSNRMKAIAQ
LTAMLERWESDLTKIKNDEEYLDTTTEQQQQQPTTTRKNSSTVDIMALLEKDGK
>VCD_000838
MQHNTPYLPHQSLQLQSRLIKLYQNVGLFVPKLTFCFSVDNAETDTHYYNVWFSSNVDGELIIGECNTYE
KATLIAQQWLDNTTDEDLLHLVQSVLSRGYTDGFSECVEGVRQADKLTSNELLVLECLRPQLDFEEGSES
GQYPWSNTDISDKTGIHRSNLHRVLKSLVNKGLIVEETVKRDVWASLKKCGHVQKDVLVYYPVATREEDL
EVMENWHEWRAIRQKEAMQKWRAMLSS
>VCD_000839
MPKKRQRRIRTMSKFYQINTTLLESNEAVNKQTGDVVPLSPETKLVYAYMLNQYRMHRKYGNRRYTESWD
KIFTVCCDVAAQKQKKLAKELTTLGLIEVIGNKNAYKVVHSVESIMEAWELTNSKLNTFKDPTQTTKRKE
SKKQRLNKWEEDKRSKGEWKDFKEPHLEEMQDCNGAESYFTEQPPVEAYEQDYRPIAGDAVNFGVLADID
ISDTPTSDQWDCPPEDEPESLTPAKDEPQEVVEVVTPQVVEHVTPVVCGDKSKLLKCFRPNTDISEIDIS
GKGIGFFAKPLHNKECDKGTARQYLKVIKAYYWDQYNPDDATIDKILGWLVCEVCGNYTDDRGYCSNPNC
STNALPF
>VCD_000840
MSFTKSEILEALQSNLEITNINCNTATLKFKYDNTPFEILLSKMCIKSKNKGFAGSYRTFKSLPELVQLV
KSCERFILGDGLVDTIPDLLYKAKVRDAQFIEDCYYKESAYYKLKRELSNNSDYAKKSFKEIKDSCDDFK
NWWDRIALPDNWEDFKTWCDTNNCSTQIALELILRRLRFLPSDSGVKAVRFCNIFYWYNGTYRNAKGKTH
YQSKNLLHVIRLQDSFNPLEGANIDDYSLLPTDKATLTKEIAMFLSNTEFYKLDMQAYTKGYKDSYVLDT
KAL
>VCD_000841
MYQIEDGQAYIIVSRAEFDIYTALNDEGKKAYFDELTHNRPIYSLIED
>VCD_000842
MTENQTLKGSVDPLPTITLYASGVPVEIAGRIISKSKNSVNYMLYGYRLVDLITHPVINANKHSKQRLYK
NLKEIDPIIRNSRQLYTLCPDFLQLWVNRLQQPKLSTDAYKPAENSCYGNILNPEMSRRVKRKRSEEIWP
DVLNSFVGVRKITINGNTYYLDKYEHRQYLKMTAGKPAFTRWVNETLFEVWLIAAQPKYRKVKVNHYNEP
VKLATYEDFTNSMYEHKLNTNVPQQTEEDY
>VCD_000843
MADLLSNRPYIYTYDLNAMVKIKVVEEGNHLY
>VCD_000844
MITINLKLGNNESITRTYSQISIEESRIILDTPMESVNQTVLSFANGVLSSITVTEPKQGISTMPQATTR
SAVYATISNKGLVLNFTTYATLSVMLSGISANAEIVKGLKQKPAQQQVVKSAALGKETPEQTQQRLQRAL
AAKQSKQANTGVGGVDKQKIYNELNKARNPIKSGKELAKIANTKQTELVKCGAIMKGNSEWEELVKYLQG
GDFTFDAFDAFSDVLKERDYSTCLTKIRALASRLNIVNGVIHLIK
>VCD_000845
MTTTTNIFDLAAVIAEYKAGFEQYKADNKQYNADAYRRKIESINSDAALTNGAYRDFAYGSQLFEGDKTL
TEIAEMLKTRTAQTEREDEQGFIYPHVVIQFVSPMTATQYYGLIAECVKLDFEVCPDWRLHVGTGRQFPA
CRLVRKAEWYKPHNEKLMAERIAEAEKQEAERLKAEYFNEHRVAAYVEQAQRKFMAAQAQQAAISLSAAI
SRELYATSGLGDDDLAVVAQSDVWAFNTLAPQLQEKDPNVISAALTGAGFVKGKHKLSDGKPATLWVKAN
ADVTATDSKFI
>VCD_000846
MNMKMTAEQFNERLAHIVKCWAEFGYELETWEEFLAAELKCIEFQAQQAAEAEQRVQYALNSLKTLQLK
>VCD_000847
MKYSDTIINQTFTTDKGDKIVKAVTLHAIKQGMLQFKLARVLAPAMGGVVDGMASADRSLMYATVFNLIA
AKATEELFEELQTLLLGSILDSSGEPLETVERINTYFANTSIHQFDLLVWLFEKQLLEPLLKSSALSGFM
PKLKTIADNFMQENKEVE
>VCD_000848
MSNAGVVEKFVYENIIDNRKAVRGMRKFEEMTRKHSAKITKLFEDTEKSKQRAIKNTEKEEVKAATKKLT
AEQKAAAQAEKLKAQEAAKLKKFNDWKLAQFRSAAFERLSLEQKMELKRVLSAKRSEEEIREEYRQTTAM
MRRENQRRAAYERKQSKINNSGVKGGLTAGATGGGIVALAGNPAALAAAAVIGGGAMAINSGSQQFRDTK
EGANLVGLDYNEFAQLANGLIAVTETIPDVSTAADKIKDLLDRSGEVMAETVFDSDKGEFDKGEGSILAN
LLLKQGVITGDKESLNNFMNQSPDKFIESVVKATEGLDAKQQAFVLEAFGSDFYNIVRGIQTNRQGFEAG
KQNAVQFNTAEMTAATEFNKSVASMVSAISNADLNIFKSFTEFLSPSSLAMFGKLGELLNSIATLLGYTL
SGALNLLSPAINLVLDGLNLLLGGLTNVQRYITELTKYVSDGLTIATEWIKNSLKGMLHDIINALPDFAK
KALGISTVEQTPTTPTTTTAPTTPKPYNMTSPTTYGGYSGYGTQNPTTTTNPTNTTATVNLVVDGNTLAT
AVVNSAVGQEGVKQIMHRSRPY
>VCD_000849
MTNYLERGIKELVEEFISSGKPCPSKQTISERRAGYLSSTVLAGSSPEMADEFVDELDGIQVKVYKPSDK
IDLPITIYFHGGCFISGGFETHEAQLRQLAHLSETIVVCIKYRLAPEHAYPSAHDDVFQAALGIKEHGHK
YGGDTEHVFFVGDSAGAQLALATALRLKNKKLWLPEKQILIYPMVDPLGVSDSYQKNGTDFIITAQMLLS
GFQLYAGESERLASEKELNLLARKDLQGLPPTLIITAEYDPLRDEGEQLYRLLLSQGVDAYCERYLGVIH
GFYQLSGVSESARRCIRNIANAIKN
>VCD_000850
MVEIIWTELALSDLNDIAEYIALENVVAAKQLVQTVFTKVERLADFPESGRVPPELEHLNYREVVVSPCR
VFYKYDDAKVRILFVMRAERDLRRLMLTKQ
>VCD_000851
MKVELVTSLKRQATKILADLHDTKEPVLITEHGKPSAYLIDVDDYEFMQNRLAILEGIARGERALADGKV
VSHQDAKDRMSKWLK
>VCD_000852
MSWGKEFVELSKSKHDRDSFDCGEQELNTFIKTQAAKHMQAGISRTMVLPSAHPLLNQKFAICAFYSVAP
SSISRETLPAQLAKKLPRYPIPVFLLAQLAVHKEFHGSGLGKVSLIRALKYLWEVNHHMRAYAIVVDCLT
DSAQAFYTKFGFEVLCEHNERIRMFLPMKTVEQLFNQ
>VCD_000853
MAYNRSTDGMYPYAGGVMATARLDIRLDEEIKAKAEKASALLGLKSLTEYVVRLMDEDATHVIEEHESIM
VKDSVFDEFMAACNKVKAPNQALLEAVKFTEKSGIK
>VCD_000854
MQHLDKLLEVAKRKSEFDKNNSWYLGSSTYLAEIKQEVDEVVEEIPKNRLCYLEDELGDVLWDYLNTILS
LEKEAGVKIESVVQRACRKYEERVSAIENGISWDEVKLKQKKELEQEQSSAHT
>VCD_000855
MSLVVCVVSPLGGRYMNRKHMSKQYDKEEYIKKFETDKSHSILLQSAFAQASDIRKFEIELYWKRATYFW
ALIAVAFAGFFAVASGDFKGGGQSLFLTIIASTGFVFTFAWFSANKGSKYWQENWENHLDLLEDSVTGPL
YKSFLERPPESEFCKKYITGPQRYSVSKINQWVAVFTLFIWCVLVIFSLSTYKENCSVGFVFHVLIPITA
LALCRIMISKGKTHDGSHNPKFWLREVNVTKD
>VCD_000856
MATTLPRITARVDVDTQDLLAKAAALAGMSSINSFVLNAAIEKAKQVIEREQALKLSQADAVLLMEALDN
PAVVNAKLKLASERYESKTQ
>VCD_000857
MMNTVLLDKDKHDRNRFNCGTEALNNYLKVMASQQAKKDNTRTFVLEDDNNSAYIIGFYTLTMTPIDLKA
LPDKLQKKHQSSTSGGLIARLAVDDRYKGKGFGEWLLIDALRKLLAASDSVAFPVVIVDAKDGAKHFYER
YGFQAFQDAENKLFITIADIRASLG
>VCD_000858
MVSQRLHHRCDLVFFVVDSKHDQLNLDRFEFWQLTSQLLVLDVCLFDAFA
>VCD_000859
MVISLLIVTSTFILCRFKFPHNKRLKRDCQRVAFPVPMSRGGYGCCD
>VCD_000860
MRNMDIKLRPIESEEFDSLFSVVKQGIYSHVDAVFGWDDDFQRKRLKRDYDPSWFYWVQQGGQRIGMLCF
KPYDNVIHVHLLVVFPEFQNQKFGEKIMSYVHKLADAEGRNRVTLSSFIRNEAAVRFYKSLGYQLIDSDE
HFYSLSLQISS
>VCD_000861
MMTYKLKFLPAAQKEWSKLAPTIQSQFKKKLKERLENPHVPSAKLRGYDAVYKIKLRTAGYRLAYEVIDD
EIVVYVLAVGKRDKDAVYKKLASRFG
>VCD_000862
MMLIWCFMRQVLANCSASISELKKNPTALLNEADGSAIAILNHNKPAAYLVPAETYEYLIDMLDDYELSQ
IVDSRRADLAQAVEVNIDDL
>VCD_000863
MSKVVQQQIGNIALVVENYDDAIEFYTKKLQFSLVEDTDLGGGKRWVQVSPPNSNGTNLLLAQASTEEQA
QFVGNQTGGRVFLFLQTNDFWRDYELMKANGVVFNEEPRVEEYGTVVVFQDLYGNKWDLLQLNKAHK
>VCD_000864
MDIICFPFERVIEINAFILKTEPGMKGAVDIPKLQGALGRIDNAIVYEGLDDVFEIAAKYTACIAVSHAL
PDANKRTGLAVALEYLSLNDFELTQENDLLADAVRDLVIGIINETDFADILYAQYAKEQNSAL
>VCD_000865
MNLEEFQESDFDLLIKWIDSDELNYLWGCPAYVFPLTYEQIHSHCSKAEVFPYLLKVKGRHAGFVELYKV
TDEQYRICRVFISNAYRGQGLSKSMLMLLIDKARLDFSATKLSLGVFEQNTVARKCYESLGFEVVMVVVI
EFGGMRCQPLRRALCFLSRFGAIIGLTFIDSRCDMNRKVEAYGVDAVERPKIKASKKLDLTGDAGRQIVK
SETKLALRTHQKTFTKLADM
>VCD_000866
MMVAMISYQRLNRIFPYKGDTVIGNDVWLGYESTIMPGITIGDGAIVASKSVVTQDVPPYSIVGGNPAKV
FKHRFEPHVVDKLLAIAWWDWSAEKITENLKAITQ
>VCD_000867
MSHQLTFADGEFSNKRRQTRKELFLARMEKLLPWSQLLAVIEPFYPKAGNGRRPYPLETMFRIHCMQQWY
SLSDEAMEDALYEIASMRLFAHLSLDRAIPDRTTIMNFRHLLEQHQLGRSVFEPINQWLSERGVLMKQGT
LVDATIIEAPSSTKNKTNQRDPEMHQTKKGNEWHFGMKAHIGVDAKSGLTHTLVTTAANEHDLNQLSNLL
HGDEEFVSGDAGYQGAHKRDELKGADVDWLIAERPGKVRALKKHPRKNKVAIHIEYLKASIRAKVEHPFR
IIKCQFGFIKARYKGLMKNDNQLAMLFTLANLVKVDQLIRRQARSA
>VCD_000868
MVTFREMDISDYNEVIALWATTENVSLRDADSRPNIEAYLKRNQGLSFVAVSDSLVIGAVLVGTDGRRGY
VQHLAVSSDFRGQGIGKSLIQKATDALSRIGISKTHLFVLIENVVAQDFYTKLDWYPRDEIRMFSYNSSS
NPEV
>VCD_000869
MSNRDLFAELSSALVEAKQHSEGKLTLKTHHVNDVGELNISPDEIVSIREQFNMSRGVFARLLHTSSRTL
ENWEQGRSVPNGQAVTLLKLVQRHPETLSHIAEL
>VCD_000870
MKSVFVESTIFEKYRDEYLSDEEYRLFQAELMLNPKLGDVIQGTGGLRKIRVASKGKGKRGGSRIIYYFL
DEKRRFYLLTIYGKNEMSDLNANQRKQLMAFMEAWRNEQS
>VCD_000871
MTVPLEAFVMCVFLMPTLPFKGVAKGIYAKQHSIKSHHIHKTKMLHIDIFRP
>VCD_000872
MTVPLEAFVMCVFLMPTLPFKGVAKGIYAKQHSIKNHHIHKTKMLHIDIFRL
>VCD_000873
MEFLMKISHLDHLVLTVADIPTTTNFYEKVLGMKAVSFGAGRIALEFGHQKINLHQLGNEFEPKAQNVRV
GSADLCFITDTVLSDAMKHVENQGVTIMEGPVKRTGAQGAITSFYFRDPDGNLIEVSTYSNT
>VCD_000874
MGYEANKRLKRDCQRVAFPVPLSRGGFGCCVWVWLLCVVSPLGGRYVFS
>VCD_000875
MKHRGLLAFSGFETAELPTLSTKSASRKIQMPNCAI
>VCD_000876
METLSDNPTYNMLVLQLNEAITLKRTAINTLLFH
>VCD_000877
MVDLMHNKRLKRDCQRVAFPVPLSRGGYSCCV
>VCD_000878
MLNMKRILSFTLIAAIQGCANEPSVSQPISSGLYCVGSTALSGELSDKFTPVQDESLLSQAIGEPLQGKL
CQGSVYESTQDVIIYRAWNSTNPKSQLGQWWSFELPSGYTADYRKNFEICYQWSPLDKLAKCTLKAGTKV
VVGNGQSAKCSEYLSYPVSEKQQVFISEGASVVENCQVYDSVMSWE
>VCD_000879
MSDGNSVINFGDLAKPATVLIEKVSNAIGVLYEPRRIRKKAEAEVEAEKIKVLAGIELNEIQQRGIERFV
QQEARKQANIEAITAQAASQLDESAKTDNLEEDWIAHFFDKCDKVSDAEMQTLWSSLLAGEAQNPGTYSK
RTVDFVATMDKKDAELFTNFCQFVWMVGGATPLIFDFENEIYTKNGINFASLKHLDAIGLISFESLSGYR
RFGLPKKAVFFYYGQPTLVEFENDNNNEVQIGKVLFTKAGLELINICGAKRSQEFYEYSVSELSKQGLIL
SSLLA
>VCD_000880
MSCQNLQRSRLSWPFTAFPTKKHDFSDDVAFCETKLTELNIQRL
>VCD_000881
MGKPKKQHIKINQSHGGSGKQAITVINGIESDVVTLALAQDIDAIASSGKIAKDWQSRLPHNSAPYTSTI
VFLVRKGNPKNIQDWDDLTRENIEVITPNPKTSGGARWNYLAALGYALTKSNNDEVYAQQFVKSIYSNVK
VLDTGARGSSNTFIEREIGDVLITWENEALLAINKIENHNVEIIIPSTSILAEPTVSIVDKVVDKKGTRA
MAEAYLEYLYSPVGQEIAAKNFYRPRDKNIAIKYSKQFPELNLFTIDKFSGWDEAHKKHFSQGGIFDQLS
KR
>VCD_000882
MTESAHNKTKRKLINNIKDIKPTHQTAIFYNNFDEAIEFNDLMQKIKKPVSAAFKSINMIWMLRLKHQPN
YGVVGYIQILTTAELDLKLLNKVLAKYTCENQVRTVQRPFDREKYTDTVSKQRLANLAAYLGSKTSPRRY
AITNKPQINKNAQN
>VCD_000883
MKCFLAFWLVFVSFFSVGLHANDAVLQQAYQSQQSDLQVQGFGQVVKVLPDDNDGSKHQKFILKLNSGQT
LLVAHNIDLAPRIPNLKVGDSVEFYGEYEWNKKGGVLHWTHKDPQNRHAHGWLKHNGQVYE
>VCD_000884
MEKSNEKVQLLVNAIRFRKPYTANDFQVTASELKVKKESYHLSKIKSIELKRLGFKDNVVKVTTYAILLS
AATWAFVPEFGFFALLIALILALVSMRKYELKVEFKGTDETGDYWVSIARCWTEDEFHILDNIYTELKSR
I
>VCD_000885
MLGYAFPSILGNLMSKIYQMDAVDWLKTLENCSVDLFITDPPYESLEKYRQIGTTTRLKESKSSSNQWFS
VFPNTRFEELFREVYRVLKKGSHFYLFCDQETMFLAKPIAESVGFKFWKPIVWDKCAIGMGYHYRARYEF
ILFFEKGKRKLNDLSVPDVLEYKRVWKGYPTEKPVELLEVLIRQSSSENEIVADSFFGSGSTLIAANNLS
RKYIGCDISSSAHEYFKNRA
>VCD_000886
MVFNWVIIVLKMQFNKRLKRDCQRAAFPVPMSRGGCSCCVWV
>VCD_000887
MTTRILADVAASITEFKANPMKVATSAFGAPVAVLNRNEPAFYCVPASTYEIMMDKLEDLELLAIAKERL
SEDSVSVNIDDL
>VCD_000888
MTYKLEFKKSALKEWKKLAVPLQQQFKKKLIERLENPHVPSAKLSGAENIYKIKLRQSGYRLVYQVENDI
IVVTVLAVGKRERSEVYTKALQRLDD
>VCD_000889
MRAIFLILCSVLLNGCLGMPESVKPVSDFELNNYLGKWYEVARLDHSFERGLSQVTAEYRARNDGGISVL
NRGYSEEKGEWKEAEGKAYFVNGSTDGYLKVSFFGPFYGSYVVFELDRENYSYAFVSGPNTEYLWLLSRT
PTVERGILDKFIEMSKERGFDTNRLIYVQQQ
>VCD_000890
MNLEEFQESDFDLLIKWIDSDELNYLWGGPAYVFPLTYEQIHSHCSKAEVFPYLLKVKGRHAGFVELYKV
TDEQYRICRVFISNAYRGQGLSKSMLMLLIDKARLDFSATKLSLGVFEQNTVARKCYESLGFEVVSTEIG
TRAFNGKLWDLVRMEKRL
>VCD_000891
MCLQRYRGIKMDDLRRKCFFCKDRIDGKKTLEHIIPNSLLGKLGIKEKTVTGQFNTIQYSRVKVPAHESC
NNQFGSDYENRILSLLENPEQLYNQLLEEAGILMMYSPDSSVSALITTWLSKIYYGLFYYDLISTKAPQW
KDVCSSIIQSDNFKLVQSSYKQGYGFQLPSSLYVFKTKNTETDLVTIVEPSTLLLKIGSLTFVLCICDGF
LTKNYLNGHPLKKLRSWMEEEEKLDPHFPVQKLALAEIIALRKCIPKNPRFVYSKDQIINMSLSTMAKNP
DIAYQINEEHLSHVRREVLLEMGIKIINT
>VCD_000892
MPTIGGNNSNSLLPYIDYEALRNDPKIIIGYSDVTALLLGIYAQTGLITFYGPALVASFGEYPPLVDETF
HSFIDLLCSETNQYQYTMPSSWTDIKHDWETQHSAKPVYPNEWQFIGKGKVTGRIIGGNLNTMAGIWGSR
YMPEIKVGDILLIEDSLKGIENVERSFAHLAACGVFERVSAIILGKHELFDNKGTGRTPLDVLIEVLADK
NVPIFYGFDSCHTHPMLVTPLGVRGTIDFDNHTFKLEDRWVKAK
>VCD_000893
MANLTLIVLSFGSQRHSFWRWTCACLILLRKMPFKQMC
>VCD_000894
MKHRGLLVFSDFAPTELSTRSTKSASRKAQKPNCAI
>VCD_000895
MRKTKRRPVSVGEMLKVEFLEPMGITSKALAEAMGVHRNTVSNLINGGVLTAPVAIKLAAALGNTPEFWL
NIQHAVDLWDTRNRYQEEAKFVKPLFVSLEQSART
>VCD_000896
MCTVSLCVSLCLWMHNETVQVAMALEFKDKWLEQFYEDDKRHRLIPSSIENALFRKLEILDAAQAESDLR
IPPGNRFEHLEGNLKGWCSIRVNKQYRLIFQWVDGVALNTYLDPHKY
>VCD_000897
MVNDFSGLFLSWFKCKVLKFKHNKRLKRDCQRVAFPVPMSRGGYGCCV
>VCD_000898
MLSLREVSFALSSRFEQFGAFTYRLKVCRQLSIVFRCLMKRQCVCRCKFQCDCLIELSCPCVVSWFVGEG
LHIGLVAK
>VCD_000899
MWFLISLAFRSVLSAIQYCSPLSNEAAMCLAL
>VCD_000900
MLKLKHNKRLKRDCQRVAFPVPLSRGGCSCCV
>VCD_000901
MVAVVVFEFSGMRCQPLRRALGILEGALSDIILTILASVTASSVASAVIVWLSKTWITERVKSSIKHEYD
LKLESYKAKVEIEKTAAIENIKSALKDSTFKRELRFSMLHGKRSEVISDLHAHLQDTIMFLRHYYDASCS
HGDFDKLNESTLKLSNFLRVNRLFLPDDIEVKVDDLCDKILDSSQLEKDINFDVEDEIKPLFSAIKKEMK
KLLDDDI
>VCD_000902
MEIRTGEFEDIAGITDIFNFYIEQTNARFEEFPFTLENREEWFSQFSRTAKYQIYVAVENGVLQGFACSQ
KYRAIPAFDDTVEVSVYLAQEAKGKGLGSKLYTQLFSSIRAYGVHRILSGVALPNDASVALHKRFGFREV
GISNEYAKKHGQYISSLWLEKALNVESAL
>VCD_000903
MHTLTANDAKRNFGELLLSAQREPVIISKNSKNTVVVMSIKDFEELEAMKLDYLKHCFESAQKDLDSGKT
VDGATFLNTL
>VCD_000904
MQNKQYKLSQLAQEHLLKIKHYTIENFAEAQWQKYKSTLLSGFQTLADNPGLGKSCEDIYQNGFYFPVGK
HMAYYTKEANFILIVAVLGQSQLPQKHLKQSRFVS
>VCD_000905
MIWLSLCGLLTFWQPTSQLLALDVCLRDAFA
>VCD_000906
MKHQSLLVIRGFETAELSTLSTKSTSGKTPKPNCAA
>VCD_000907
MVCFSFVVMRCLPLRRALGLRLFMEIKEFSACNLESLRKLYLDSRRDSFPWLKADSFRIEDFDRDSQGER
IWLSEVLGNVVGFISIWEPDNFIHHLYVATEYQGQGVGSMLLNGAKMKYGNLSLKCMVQNQKALNFYSSQ
GFEIVSQVDDELGGYYYMSFSAQT
>VCD_000908
MLDVPCGKFGFTKGCIIAVILLSLSRTLNRGQLSLDRFKFWQPTSQLLALGVCLCDASA
>VCD_000909
MEHPTTLKHRGLWVFSGFEPAELSTLSTKSASETLESQVVKFEC
>VCD_000910
MCLSFVVMRCQPLRRALWRKVKMKAIVDLIRKDPIRHEALECVYQLELPQCYIAAGFVRNLVWDSLHHNV
KLTPLNDIDVIFFDADCLDSDYEKSLELKLSEQMPQLNWQVKNQAKMHLQNGDNPYQSTLDAMSYWPEKE
TAVAVRKVEHDRYECISAFGFESLFQGFITHNPKRAYGIFENRVKSKGWLAMWPNLRIAP
>VCD_000911
MLSLSRTLNRGQLSFERFEFWQLTSQLLALDVCLRDAFS
>VCD_000912
MVNDFSGLFLSWFKCKVLKLKHNKRLKRDCQRVAFPVPLSRGGFGCCV
>VCD_000913
MSAIQYCFSLPNEVAMYLALKNRSDCLIVLLSLCEVSIVGSSRFEQFGAFTYGLKVCRQFSIVLRCLMKR
QSVFRCKFQCHCLIELSCQCVVSEFVGEGFHIGLVAK
>VCD_000915
MILRQLNRIDMSSFDFPKYQANQEVGNTGEAFFEHFVTKELGCIYRKVHREHDFGIDGYIDIVNNGVVSG
RSVAVQIKCGDSYISKVTSGGIKYLGDNKHLNFLINHNVPVILVVLNSDCTKGYWVEFSVNATNPSSKSW
WIEIPFENQLGTLDMTSLCDIAGIAEDYSEDIKVSWAINSAMDEQSDISFVLSKEEVEELDLSGINQMME
RYFRTKDLLISNRNKTVFWIFGYDDDSRELYEIPEVRRWFKFTLEQGVPWFYLLDVGADHMSLPINMYSC
CNISVNKLSCGSKSVVISSVSDINNWVEVNFENLNRFADEKKIPDNILKEVSEKVITSVHRLVAG
>VCD_000916
MLERKPEYESLCQNLHELLSGKYMKIDRNEVVEIEI
>VCD_000917
MISSPHKLTGDIMTKRTRRLFSAEFKLEAAQLVLDQNYSVTEAAQAMNVGKSTMDKWVRQLREERQGKTP
KASPMTPEQIEIRELKKKLARLEEHNEILKKATALLMSDSLNNS
>VCD_000918
MIIKKLKQSHSVKILCEVFNVHRSSYHYWLKRPALINAETIKLRSLISEAHAASNGSAGARTIADIVTNQ
GVKLSRYRATKLMRTLGLVSCQEPKHRYRKASQEHIDVPNHLSRQFAVTAPNEVWAGDVTYIWTGNRWMY
LAVVIDLFARKVIGWSMSLSPDSRLTGKALSMAYESRGKPKGVMFHSDQGSHYTSRKYRQLLWRFQIKQS
LSRRGNCWDNAPIERFFRSLKTEWVPTVGYRSFAEAQQEITRYIIGYYCQLRPHQYNGGLTPNESERLYW
ENSKTVANFS
>VCD_000919
MTTTANSLAETVGGYGNLAKILASIYAINKMLRIGSPLLKGGAMIGDMVLGGKKGAAGAGSLSALGATPV
YVVNMPNGGLGGPDVNFPDNKKPNKSLFNASNLANIPLIGWASYELADLTDSVLSSNFDGYREADAKFTT
KMKAFFGDKEAQAQDVQYYGADPAKYEVKPMSPPEYMTGGYNRSPISTPSSYLAAQAGEMKLKVEVSDDR
VKVTPTYLPKGFSVDPDTGIN
>VCD_000920
MLSYYERNIDYLELELKSIPTNVNVRFSLNEHIIPHLKKAAEEKTAVFLTKNKTASLHVHSVDVDELNEI
AVILFHYTDTNLTDPAFKNMTSGSVRIAGKTKGEGIAVSAHLVVDLNHFKGQRAPIHLALLEVVPGITKS
LIERALTSLFNKTINRPKWTYKSSTESKSKPCRPSFSFNNLASESLSEGLKTRRLTGVTLIHKTNEDDFD
EDDLITKETQVSYAIGASLKEEAAEQLLYRLSRKAKSKGYSTLKVQYDDEYRGTRTGKFNSLEEEAIKRA
TGVFCKRGKVYTESQIHQCQDSLHYQLVNKIKALICKECGVAYAESNNKEVTETTLLPQN
>VCD_000921
MVDKVDEIRNSIKQSVEPVEPAKSKASSLLSIAAGIFGSLAAALGFSSLTFVAKRQRKEEIELEINDAKE
KYQQVIKRTIAFESKVHKVLMAYFGRKNIEQETERDIGIDFIVKNNGVAKLGVAIKDYRNQRVNSNQIHM
LHSVSASLNLPILLVTNSPLTEDAKQLVERLNARDPNRARVMVSDFDGLGGQLENFV
>VCD_000922
MKYRSKWELCFNAYKKECTRIVIFKESLKFISFKFKALIFISIILFGIFLALAIISAINNNRDMYYVYLV
AFLFFETSSLISVFKAQKKYTNEEYSDYELSQAPPEDYKDQKARYLKFRRALRLNDIEQSHVSGILEILE
SRIAVCENSGVSVQKIVGFSITFAMSVLVATMKSLTIQTIAQIGVIGVFSIAFVYILHKLTPNTREQLYE
LKYFLTMFSYEDHEKSL
>VCD_000923
MFEMAHNARLRGWQRITLNSITTTETTAAQWDWKRHALTVPLEAFVMRALPKMPFDTIIRYFLVFMEMSS
WLKIQVSLLVNTSMALLQAKYKVGVTAQQVKSFALRYVYSKTKKPNYSHSVNYLLKESKVVTLIMTLIAS
SMNSIVKTFDETI
>VCD_000924
MKPFNLTVAAKADLRDIALFTQRRWGKEQRNVYLKQFDDSFWLLAENPDIGKSCDEIREGYRKFPQGSHV
IFYQQTGSQQIRVIRILHKSMDVNPIFGA
>VCD_000925
MVETQWAGVRVNSPNKRLKRDCQRVAFPVPLSRGGYGCCVSV
>VCD_000926
MKWFLAFWLVLASFFSVGLHANDSVLQQAYKSQQSDLQVQGFGKVVKVLPDDNDGSKHQKFILKLNSGQT
LLVAHNIDLAPRIPNLQVGDSVEFYGEYEWNKKGGVLHWTHKDPQNRHAHGWLKHNGQVYE
>VCD_000927
MLDVQHSKFGFTKGCIISVFWLSLSRILNRGQLSLERFEFWQPTSQLLALDVCLCDAFA
>VCD_000928
MSVEHPTTLKHRGLLVFSDFEPTELSTRSTKSASRKVQKPNCAI
>VCD_000929
MGVMNKGDSVEKCYMCDAEGNTKEHVPPKCIFPEAKDVPSGDNYKKNLITVRSCEKHNTAKSKDDVYLLF
FLAANVVSNDLAQTQFGTKIMRAVNRTPHVFAQFAKKNTPVTLKGENGELIHTAAIEIDRARFDAAIEHI
SHALHYHKYGETFIGDIQVITSGLVDLSSIDSVEVNDRIQNFGQMVDELLADVEPEGDNPEVFTYKVLKT
DEPHQVIIQMNFYGGFKIVSIMKYS
>VCD_000930
MDLNSLLLFIVACLAINMIPGPDVIYIVSNTMKGKLVTGFKAAMGLGVGYFVHTLAASLGLSAIILSSAV
AFSAVKWLGAAYLVYLGVQSLLSMWRGGSTLKVSESVESDKNVFVQGVIVSVLNPKVALFFLSFLPQFID
TSSGSASMQLLWLGLLFSVLVTMCNILYASVGSWVFSRPNSQRYSRGLEGVSGVLLIGLASKVAISDR
>VCD_000931
MSRGGFGGLCLGLVVMRCQPLRRALCLLGDNMQFYKADEYQASCENLYRKYELEIAALLPDASIEHIGTS
SIPNAVSKGDLDILVGVNGKELENAVKLLSTLGFNEKSDTLRTPELCMLENSSGEDVAFQVVANGSEFEF
FVGFRDKLRKNPELVQRYNELKISCTGWSHEEYRRKKSAFIERVLGQA
>VCD_000932
MLLDFPHGQFGFTNSCIIAVIWLSLSPTLNRGQLNLDRFKFWLPTSQLLVLDVCLFDAFA
>VCD_000933
MRAIFLILCSVLLNGCLGMPESVKPVSDFELNNYLGKWYEVARLDHSFEKGLSQVTAEYRVRNDGGILVL
NRGYSEEKGEWKEAEGKAYFVNGSTDGYLKVSFFGPFYGSYVVFELDRENYSYAFVSGPNTEYLWLLSRT
PTVERGILDKFIEMSKERGFDTNRLIYVQQQ
>VCD_000934
MTVPLEAFVSCPTPTPVLTFVHTTKELTMDTRIQFRVDEETKRLAQQMAESQGRTLSDACRELTEQLAEQ
QRKALSHDAWLTEQVNQAFEKFDSGKAVFIEHDIAKARMAERKAKIRNRGHA
>VCD_000935
MIFWEEASLNDREKIFEFLYDFNPAAAKKTDELIEAKVENLLEQPLIGVQRDGIRGRLLIIPEISMIVSY
WVDGSKIRIMRVLHQKQKFPND
>VCD_000936
MSKVVQQQIGNIALVVENYDDAIEFYTKKLQFSLVEDTDLGGGKRWVQVSPPNSNGTNLLLAQASTEEQA
QFVGNQTGGRVFLFLQTNDFWRDYELMKTKGVVFNEEPRVEEYGTVVVFQDLYGNKWDLLELNKAHQ
>VCD_000937
MSFQNLNAGDIVVSNFGVYQHWSLVSDALCEKGLPMLISATQRNGTVQEETWDVVTQGKHTYPAKVTYDR
PVSEVLELARSQIGTWKYSLTDRNCEHFVKWATGLKMSSTQVIAGATGAVLGASLVGLYSENPKFAKFLG
GALALGSLAVLATKAVEKK
>VCD_000938
MTSLTFGSEIHFPAVKFTITNLFVVHKIHITPA
>VCD_000939
MEKSNEKVQLLVNAIRFRKPYTANDFQVTASELKVKKESYHLSKIKSIELKRLGFKDNVVKVTTYAILLS
AATWAFVPEFGFFALLIALILALVSMRKYELKVEFKGTDETGDYWVSIARCWTEDEFHILENIYTELKSR
I
>VCD_000940
MELNTAIESRIIEMAWEDRTPFEAIKHQFGLNEAEVIKFMRSRLKPSSFKLWRGRVSGRNTKHAKLRSSE
ISRGYCPTQYKHR
>VCD_000941
MEFLMKISHLDHLVLTVADIPTTTNFYEKVLGMKAVSFGAGRIALEFGHQKINLHQLGNEFEPKAQNVRV
GSADLCFITDTVLSDAMKHVENQGVTIMEGPVKRTGAQGAITSFYFRDPDGNLIEVSTYSNT
>VCD_000942
MDNDFSGLFLSWFKCKLLKLKHNKRLKRDCQRVAFPVPLSRGGYGCCVLV
>VCD_000943
MNQHGKLNYVEFAAKDLESTKAFFSKVFGWSFVDYGPEYAAFSNEGLDGGFFKAELSSRTENGGALLIFY
SSDIEATLEKVVKNGGHIIRPIFEFPGGCRFHFTEPSGNEFAVWSEARA
>VCD_000944
MPTIGGNNSNSLLPYIDYEALRNDPKIIIGYSDVTALLLGIYAQTGLITFYGPALVASFGEYPPLVDETF
HSFIDLLCSETNQYQYTMPSSWTDIKHDWETQHSAKPVYPNEWQFIGKGKVTGRIIGGNLNTMAGIWGSR
YMPEIKVGDILLIEDSLKGIENVERSFAHLAACGVFERVSAIILGKHELFDNKGTGRTPLDVLIEVLADK
NVPIFYGFDSCHTHPMLVTPLGVRGTIDFDNHTFKLEDRWVKAK
>VCD_000945
MLLDFPHGQFGFTNSCIIAVIWLSLSPTLNRGQLNLDRFKFWLPTSQLLVLDVCLFDAFA
>VCD_000946
MSAFVRCSPLNAALYLLEILVKIKNVFAILLIVYLIPIAVWYFVMVVVNDYALSTLNSDWGAFGSFVGGV
LSPIFSLVSVLFVIKSINENNTNNNIEIELIKKQDRRNYLISLIAIFNNNMLSNIDSYLNAFDRPIQIAD
NKFHMFTDESVKVSLMKYMSIKDSINVNNKLIFDMINNFTANCEISFSIILKYVNSIEGLDEVNEFMDVV
EAALDNNFINALLSFRLYEQACGWSQKSPLLDQLVSINNKTRYKSEWVERYQEQIGAK
>VCD_000947
MKAHEFDAKFESDDDDIVMDLDLSQAKRPMHKQKRVNVDFPAWMLESLDREASRIGVTRQSIIKIWLAER
LESVSHHSSVR
>VCD_000948
MSFGGKSMSEHSAIVTWKRKDSEAFTDNQYSRAHTWEFDGGSKILASASPHVVPVPLSVEANVDPEEAFV
AALSSCHMLVFLSIAAKQRYLVESYTDNAVGILGKNSKGKTSVTKVVLRPQVVFSGTSKPTLQQLEKMHH
LAHENCFIANSVETEVVTEIIA
>VCD_000949
MANSTLNAVSFDSSLHSFWRWTCVCLMLLRKMTFKQMCLKNHC
>VCD_000950
MSAIQYCFSLSNEVAMYLALKNRSDCLIVLLSLREVSIVGSSRFEQFGAFTYRLKVCRQLSIVLRCLMKR
QSVCRCKFQCHCLIELSRPCVVSWFVGEGLHIDLVAK
>VCD_000951
MELNTAIESRIIEMAWEDRTPFEAIKHQFGLNEAEVIKFMRSRLKPSSFKLWRGRVSGRNTKHAKLRSSE
ISRGYCPTQYKHR
>VCD_000952
MEFLMKISHLDHLVLTVADIPTTTNFYEKVLGMKAVSFGAGRIALEFGHQKINLHQLGNEFEPKAQNVRV
GSADLCFITDTVLSDAMKHVENQGVTIMEGPVKRTGAQGAITSFYFRDPDGNLIEVSTYSNT
>VCD_000953
MVNNFSELLLSWLKCKVLKLKHNKRLKRDCQRVAFPVPLSRGGCSCCV
>VCD_000954
MSAIQYCFSLPNEAAMYLVLKIQCYCLIELSRPCVVSEFVGEVFTLA
>VCD_000955
MSAIQYCFSLPNEVAMYLALKNRSDCLIVLLSLREVSIVGSSRFEQFGAFTYRLKVCRQLSIVLRCLMKR
QSVCRCKFQCHCLIELSCPCVVSEFVGEVFHIDLVAK
>VCD_000957
MRTEMLSTRIDHDTKIAFTNVCDEMGLSTSQAIKLFAKAVINHGGIPFELRVPQPNEVTASAIQELVEGK
GHKAESVEAMLNELTEGKVKHV
>VCD_000958
MGYETNKRLKRDCQRVAFPVPLSRGGYGCCV
>VCD_000959
MLGVQRGQLSLTKGSIIAVIWFSLSRTLNRGQPNLDRFKFW
>VCD_000960
MKHLDLLACGDFETTAFSTLSAKSASSKTQKPTCEIWILKAACLMQMSLDFDDF
>VCD_000961
MATTLPRITARVDVDTQDLLAKAAALAGMSSINSFVLNAAIEKAKQVIEREQALKLSQADAVLLMEALDN
PAVVNAKLKLASERYESKTQ
>VCD_000962
MMNTVLLDKDKHDRNRFNCGTEALNNYLKVMASQQAKKDNTRTFVLEDDNNSAYIIGFYTLTMTPIDLKA
LPDKLQKKHQSSTSGGLIARLAVDDRYKGKGFGEWLLIDALRKLLAASDSVAFPVVIVDAKDGAKHFYER
YGFQAFQDAENKLFITIADIRASLG
>VCD_000963
MRAIFLILCAVLLNGCLGMPESVKPVSDFELNNYLGKWYEVARLDHSFERGLSQVTAEYRVRNDGGISVL
NRGYSEEKGEWKEAEGKAYFVNGSTDGYLKVSFFGPFYGSYVVFELDRENYSYAFVSGPNTEYLWLLSRT
PTVERGILDKFIEMSKERGFDTNRLIYVQQQ
>VCD_000964
MFIESLKIRLRSLEVEDAESFYQWSGDREVTQFSLSAYAYPQSRSDIAKWLSEINSSSKTISFGIECKES
QKLIGYAGISGISSLNRSGEYFILIGDKAFWGKGLGTEVTRLVTNYGFRELGLHRIELTAYCDNVAAVKA
YENAGYQHEGIKRESGYRNGRFMDKVQMSVLSREWPAT
>VCD_000965
MTVPLEAFVMCVFLMPTLPFKGVAKGIYAKQHSIKSHHIHKTKMLHIDIFRL
>VCD_000966
MNHLAMAVVIKNNLVLVQKRFRKNTGMIFEFPGGSIDAGESGEQAAIRELWEETGLRNLKLIGTHKSINE
NGGDIYHVVFSASMDAEPKEIEPYRQQTFYWFEASQIPLNDFYSADVNFIKEHLGSYT
>VCD_000967
MHTLTANDAKRNFGELLLSAQREPVIISKNSKNTVVVMSIKDFEELEAMKLDYLKHCFESAQKDLDSGKT
VDGATFLNTL
>VCD_000968
MQNKQYKLSQLAQEHLLKIKHYTIENFAEAQWQKYKSTLLSGFQTLADNPGLGKSCEDIYQNGFYFPVGK
HMAYYTKEANFILIVAVLGQSQLPQKHLKQSRFVS
>VCD_000969
MSRKKFMESVGATCSNWNWSWSFVNHEERFVVFGHWDVHKDGLIFDESWKGPGRKQSLEHISLIQNNGYR
LKTFPMQYDQTETGTAKIKSFDWILEEKHLAGVDGLWYALNYSESVDITSIEEVVHPETYIEGATKEISV
NAYERNPDARAKCILHYGCKCYVCKFDFQEVYGDIGKGFIHVHHEVSLAEIKKEYSVDPIKDLKPLCPNC
HGIIHRTHPPISVDSLINLLRSRN
>VCD_000970
MYDSEVIEYAKEQENIISKLEYRVYKHDDGRSVNRQDLMRDYARVLYSSSFRRLQGKMQLLGVDASKFNR
NRLTHSLEVAQIARSIAYDLELNHTVVAETASLAHDIGNPPFGHYGEVVLNDLSLACGGYEGNAQAFRIL
RTLEKKHYAYPGLNLNVRTLMAITKYFFNKHQNNKKFLYDADYEFLKTELDSKGVTVTKSIDAEIMDLAD
EIAYAAHDLEDALSFGMISLGEIVHEFSISDKFKDAYPTMTDIAKEAQNVAMKASRSGTSEEYAIVLKKE
LTSMIVNILCSDIGLVDGCLGYKRHAKLAEGLKKLLFKAILRKKDIQLYERRGEQIIRGLFEVYSDEKYN
KDNMLLPPELRAINDCKTRLVTDYISGMMDSYAAQEYEKYFGKGSADKLYFK
>VCD_000971
MVSRHIPERLKKKIYQEANMTCPNCGERDVSTFEIHHIQPFVDVKKHEERNLILLCSNCHSKATVGELTE
IEVLRLKVGLISSSSGQSKETMPSNVITLDSVKNHGVIANQVTLNNSPAKVVLLPAVGSIASSLKHQNYI
KYLIDKYHAYKIVEVGKSNMKYPVFYNALKRKFGAKWDMVPIDRFLELSTYIQDRIEKTVLGKKLKAQGK
KSYSTFEEYLAKNCS
>VCD_000972
MLLDAQLGKFGFTKGCIIAESVFSLSRTLNRGQLSLERFEFWQPTSQLLALDVCLRDAFA
>VCD_000973
MKHRGLMVFSDFETTELSTRSTKSASKKLESQIVKLEH
>VCD_000974
MFKSYFETIGYEANKRLKRDCQRAAFPVPMSRGGCSCCV
>VCD_000975
MLLDVQRGQLSFTKYSIITVIWLSLSRILNRGQLSLECFEFWQPTSQLLVLDVCLLDAFA
>VCD_000976
MGYETNKRLKRDCQRAAFPVPLSRSGCSCCV
>VCD_000977
MLLDVQHGQFGFIKGGIIAVIWFSLSRTINCGQLNLECFEFWLPTSQLLVLDVCLFDAFA
>VCD_000978
MHNKRLKRDCQRAAFPVPLSRGGFGCCVWVWLLCVASPLGGR
>VCD_000979
MSVQKVVVITGGSRGIGAATAKLFAQNGFSVCINYKSNAEAANTLVEEIKALGGHCIAVQADVSKESDVV
KLFETVDQELGVVSVLVNNAGILKKQMRLDEMSAERINSILINNVTGYFLCCRETVKRMSTRHGGFGGVI
VNVSSGAARTGSPNEYIDYAASKGAIDTLTKGLSLEVAAEGIRVNCVRPGLIYTDMHADGGEPDRIERLK
NKIPMQRGGLPDEVAEAIYWLSSEKSSFSTGNFLDLAGGL
>VCD_000980
MNFFTSPFSGIPLDQQVTNPNIIVGKHSYYSGYYHGHSFDDCVRYLHPERDDVDKLVIGSFCSIGSGAVF
MMAGNQGHRSDWISTFPFFYQDNDNFADARDGFTRSGDTIIGHDVWIGTEAMIMPGVKIGHGAIIASRSV
VTKDVAPYEVVGSNPAKHIKFRFSDVEIAMLLEMAWWNWPESWLKESMQSLCSSDIEGLYLNWQSKART
>VCD_000981
MELNTAIESRIIEMAWEDRTPFEAIKHQFGLNEAEVIKFMRSRLKPSSFKLWRGRVSGRNTKHAKLRSSE
ISRGYCPTQYKHR
>VCD_000982
MLLDFPHGQFGFTNSCIIAVIWLSLSPTLNRGQLNLDRFKFWLPTSQLLVLDVCLFDAFA
>VCD_000983
MKIVLWFLARFGLSVSEAVSLLKACSAALSFQKVCLVFKVRFLRRCKFQVVSVTGALKLRLI
>VCD_000984
MKSQFLLSVREFMQTRYYAKKTIEAYLHWITRYIHFHNKKHPSLMGDKEVEEFLTYLAVQGKVATKTQSL
ALNSLSFLYKEILKTPLSLEIRFQRSQLERKLPVVLTRDEIRRLLEIVDPKHQLPIKLLYGSGLRLMECM
RLRVQDIDFDYGAIRIWQGKGGKNRTVTLAKELYPHLKEQIALAKRYYDRDLHQKNYGGVWLPTALKEKY
PNAPYEFRWHYLFPSFQLSLDPESDVMRRHHMNETVLQKAVRRSAQEAGIEKTVTCHTLRHSFATHLLEV
GADIRTVQEQLGHTDVKTTQIYTHVLDRGASGVLSPLSRL
