# Supplementary material for: Architecture of the superintegron in Vibrio cholerae: identification of core and unique genes
Source: F1000Res. 2013 Feb 27;2:63. [Version 1] doi: 10.12688/f1000research.2-63.v1 (PMC4032106; doi:10.12688/f1000research.2-63.v1)
Supplement: File S1. Gene data from V. cholera and V. mimicus. — Gene data of SI region from seven V. cholerae and one V. mimicus genomes used in this study. [file f1000research-2-1158-s0003.tgz › N16961_SI.function]

VCA0291	COG4974L	site-specific recombinase IntI4
VCA0292	-	hypothetical protein
VCA0293	-	hypothetical protein
VCA0294	-	hypothetical protein
VCA0295	-	hypothetical protein
VCA0296	-	hypothetical protein
VCA0297	-	hypothetical protein
VCA0298	-	hypothetical protein
VCA0299	-	hypothetical protein
VCA0300	COG0110R	chloramphenicol acetyltransferase
VCA0301	COG1028IQR	short chain dehydrogenase/reductase oxidoreductase
VCA0302	-	hypothetical protein
VCA0303	-	hypothetical protein
VCA0304	-	hypothetical protein
VCA0305	-	hypothetical protein
VCA0306	-	hypothetical protein
VCA0307	COG1403V	hypothetical protein
VCA0308	COG0232F	deoxyguanosinetriphosphate triphosphohydrolase-related protein
VCA0309	COG3183V	hypothetical protein
VCA0310	-	hypothetical protein
VCA0311	COG3668R	hypothetical protein
VCA0312	-	hypothetical protein
VCA0313	COG1051F	MutT/nudix family protein
VCA0314	COG3313R	hypothetical protein
VCA0315	-	hypothetical protein
VCA0316	COG1670J	acetyltransferase
VCA0317	COG3040M	lipoprotein Blc
VCA0318	COG0456R	hypothetical protein
VCA0319	COG4453S	hypothetical protein
VCA0320	-	hypothetical protein
VCA0321	-	hypothetical protein
VCA0322	-	hypothetical protein
VCA0323	COG3041S	hypothetical protein
VCA0324	COG3077L	DNA-damage-inducible protein J
VCA0325	-	hypothetical protein
VCA0326	-	hypothetical protein
VCA0327	-	hypothetical protein
VCA0328	COG0346E	biphenyl-2,3-diol 1,2-dioxygenase III-related protein
VCA0329	-	hypothetical protein
VCA0330	COG1764O	hypothetical protein
VCA0331	-	hypothetical protein
VCA0332	COG2929S	hypothetical protein
VCA0333	-	hypothetical protein
VCA0334	-	hypothetical protein
VCA0335	-	hypothetical protein
VCA0336	-	hypothetical protein
VCA0337	COG1619V	microcin immunity protein MccF
VCA0338	COG3324R	hypothetical protein
VCA0339	-	hypothetical protein
VCA0340	-	hypothetical protein
VCA0341	COG0346E	biphenyl-2,3-diol 1,2-dioxygenase III-related protein
VCA0342	-	hypothetical protein
VCA0343	-	hypothetical protein
VCA0344	-	hypothetical protein
VCA0345	COG3506S	hypothetical protein
VCA0346	-	H-REV 107-related protein
VCA0347	COG0346E	hypothetical protein
VCA0348	COG3668R	hypothetical protein
VCA0349	-	relB protein
VCA0350	COG3040M	lipoprotein Blc
VCA0351	-	hypothetical protein
VCA0352	-	hypothetical protein
VCA0353	-	hypothetical protein
VCA0354	COG2320S	hypothetical protein
VCA0355	COG1280E	hypothetical protein
VCA0356	-	hypothetical protein
VCA0357	-	hypothetical protein
VCA0359	COG3668R	plasmid stabilization element ParE
VCA0360	-	hypothetical protein
VCA0361	-	hypothetical protein
VCA0362	-	hypothetical protein
VCA0363	-	hypothetical protein
VCA0364	-	hypothetical protein
VCA0365	-	hypothetical protein
VCA0366	-	hypothetical protein
VCA0367	-	hypothetical protein
VCA0368	-	hypothetical protein
VCA0370	-	hypothetical protein
VCA0369	-	hypothetical protein
VCA0371	COG2801L	transposase OrfAB, subunit B
VCA0372	COG2963L	transposase OrfAB, subunit A
VCA0373	-	hypothetical protein
VCA0374	COG5474S	hypothetical protein
VCA0375	-	hypothetical protein
VCA0376	-	hypothetical protein
VCA0377	-	hypothetical protein
VCA0379	-	hypothetical protein
VCA0380	COG3575S	hypothetical protein
VCA0381	-	hypothetical protein
VCA0382	COG0456R	hypothetical protein
VCA0383	-	hypothetical protein
VCA0384	-	hypothetical protein
VCA0385	COG3668R	hypothetical protein
VCA0386	-	hypothetical protein
VCA0387	COG1247M	toxin resistance protein
VCA0388	-	hypothetical protein
VCA0389	-	hypothetical protein
VCA0390	-	hypothetical protein
VCA0391	COG3549R	killer protein
VCA0392	COG3093R	antidote protein
VCA0393	-	hypothetical protein
VCA0394	-	hypothetical protein
VCA0395	COG0384R	hypothetical protein
VCA0396	-	hypothetical protein
VCA0397	-	hypothetical protein
VCA0398	-	hypothetical protein
VCA0399	-	hypothetical protein
VCA0400	COG0456R	acetyltransferase
VCA0401	COG0346E	hypothetical protein
VCA0402	COG0456R	acetyltransferase
VCA0403	-	hypothetical protein
VCA0404	-	hypothetical protein
VCA0405	-	hypothetical protein
VCA0406	COG3040M	lipoprotein Blc
VCA0407	-	hypothetical protein
VCA0408	-	hypothetical protein
VCA0409	-	hypothetical protein
VCA0410	-	hypothetical protein
VCA0411	-	hypothetical protein
VCA0412	-	hypothetical protein
VCA0413	-	hypothetical protein
VCA0414	-	hypothetical protein
VCA0415	COG3324R	hypothetical protein
VCA0416	-	hypothetical protein
VCA0417	COG1670J	acetyltransferase
VCA0418	-	hypothetical protein
VCA0419	-	hypothetical protein
VCA0420	-	hypothetical protein
VCA0421	-	hypothetical protein
VCA0422	COG2161D	hypothetical protein
VCA0423	COG3668R	hypothetical protein
VCA0424	-	hypothetical protein
VCA0425	-	hypothetical protein
VCA0426	COG3313R	hypothetical protein
VCA0427	-	hypothetical protein
VCA0428	-	hypothetical protein
VCA0429	-	hypothetical protein
VCA0430	-	hypothetical protein
VCA0431	-	hypothetical protein
VCA0432	COG0346E	hypothetical protein
VCA0433	-	hypothetical protein
VCA0434	-	hypothetical protein
VCA0435	-	hypothetical protein
VCA0436	COG1670J	acetyltransferase
VCA0437	-	hypothetical protein
VCA0438	-	hypothetical protein
VCA0439	COG1619V	microcin immunity protein MccF
VCA0440	-	hypothetical protein
VCA0441	-	hypothetical protein
VCA0442	COG1670J	acetyltransferase
VCA0443	COG3040M	lipoprotein Blc
VCA0444	COG2026JD	relE protein
VCA0445	COG2161D	hypothetical protein
VCA0446	-	haemagglutinin
VCA0447	COG0863L	haemagglutinin associated protein
VCA0448	-	hypothetical protein
VCA0450	-	hypothetical protein
VCA0451	-	hypothetical protein
VCA0452	-	hypothetical protein
VCA0453	-	hypothetical protein
VCA0455	COG4977K	hypothetical protein
VCA0456	-	hypothetical protein
VCA0457	-	hypothetical protein
VCA0458	-	hypothetical protein
VCA0459	-	hypothetical protein
VCA0460	-	hypothetical protein
VCA0461	-	hypothetical protein
VCA0462	-	hypothetical protein
VCA0463	COG0346E	biphenyl-2,3-diol 1,2-dioxygenase III-related protein
VCA0464	-	hypothetical protein
VCA0465	-	hypothetical protein
VCA0466	-	hypothetical protein
VCA0467	-	hypothetical protein
VCA0468	-	hypothetical protein
VCA0469	COG2944K	hypothetical protein
VCA0470	COG0456R	acetyltransferase
VCA0471	-	hypothetical protein
VCA0472	COG3039L	IS5 transposase
VCA0473	COG0110R	acetyltransferase
VCA0474	COG1670J	acetyltransferase
VCA0475	COG3654R	doc protein
VCA0476	COG0346E	hypothetical protein
VCA0477	COG2161D	hypothetical protein
VCA0478	COG2026JD	hypothetical protein
VCA0479	COG0456R	acetyltransferase
VCA0480	-	hypothetical protein
VCA0481	COG0456R	hypothetical protein
VCA0482	COG4453S	hypothetical protein
VCA0483	-	hypothetical protein
VCA0484	-	hypothetical protein
VCA0485	COG1694R	mazG-related protein
VCA0486	-	hypothetical protein
VCA0487	COG3153R	hypothetical protein
VCA0488	COG2161D	hypothetical protein
VCA0489	COG3668R	hypothetical protein
VCA0490	COG0657I	GDXG family lipase
VCA0491	-	hypothetical protein
VCA0493	COG1943L	IS1004 transposase
VCA0494	-	hypothetical protein
VCA0495	-	hypothetical protein
VCA0496	COG0625O	glutathione S-transferase
VCA0497	-	hypothetical protein
VCA0498	COG3636K	hypothetical protein
VCA0499	-	hypothetical protein
VCA0500	-	hypothetical protein
VCA0501	-	hypothetical protein
VCA0502	-	hypothetical protein
VCA0503	COG3668R	hypothetical protein
VCA0504	-	relB protein
VCA0505	COG1670J	acetyltransferase
VCA0506	COG0346E	hypothetical protein
