# Supplementary material for: Architecture of the superintegron in Vibrio cholerae: identification of core and unique genes
Source: F1000Res. 2013 Feb 27;2:63. [Version 1] doi: 10.12688/f1000research.2-63.v1 (PMC4032106; doi:10.12688/f1000research.2-63.v1)
Supplement: File S1. Gene data from V. cholera and V. mimicus. — Gene data of SI region from seven V. cholerae and one V. mimicus genomes used in this study. [file f1000research-2-1158-s0003.tgz › O395_SI.function]

VC0395_0740	COG0346E	hypothetical protein
VC0395_0741	COG1670J	putative acetyltransferase
VC0395_0742	-	CopG family transcriptional regulator
VC0395_0743	-	hypothetical protein
VC0395_0744	-	hypothetical protein
VC0395_0745	-	hypothetical protein
VC0395_0746	COG3636K	hypothetical protein
VC0395_0747	-	hypothetical protein
VC0395_0748	COG0625O	putative glutathione S-transferase
VC0395_0749	-	hypothetical protein
VC0395_0750	-	hypothetical protein
VC0395_0751	COG1943L	IS1004 transposase
VC0395_0752	-	acetyltransferase
VC0395_0753	-	hypothetical protein
VC0395_0754	-	hypothetical protein
VC0395_0755	COG0657I	GDXG family lipase
VC0395_0756	-	hypothetical protein
VC0395_0757	COG3668R	hypothetical protein
VC0395_0758	COG2161D	hypothetical protein
VC0395_0759	COG3153R	hypothetical protein
VC0395_0760	-	hypothetical protein
VC0395_0761	COG1694R	hypothetical protein
VC0395_0762	-	hypothetical protein
VC0395_0763	-	hypothetical protein
VC0395_0764	COG4453S	hypothetical protein
VC0395_0765	COG0456R	hypothetical protein
VC0395_0766	-	hypothetical protein
VC0395_0767	-	hypothetical protein
VC0395_0768	COG1961L	hypothetical protein
VC0395_0769	-	hypothetical protein
VC0395_0770	-	hypothetical protein
VC0395_0771	-	hypothetical protein
VC0395_0772	COG2512S	hypothetical protein
VC0395_0773	-	hypothetical protein
VC0395_0774	-	hypothetical protein
VC0395_0775	-	hypothetical protein
VC0395_0776	-	hypothetical protein
VC0395_0777	-	hypothetical protein
VC0395_0778	-	hypothetical protein
VC0395_0779	-	hypothetical protein
VC0395_0780	-	hypothetical protein
VC0395_0781	-	hypothetical protein
VC0395_0782	-	hypothetical protein
VC0395_0783	-	hypothetical protein
VC0395_0784	-	hypothetical protein
VC0395_0785	-	hypothetical protein
VC0395_0786	-	hypothetical protein
VC0395_0787	-	hypothetical protein
VC0395_0788	-	hypothetical protein
VC0395_0789	-	hypothetical protein
VC0395_0790	-	hypothetical protein
VC0395_0791	-	hypothetical protein
VC0395_0792	-	hypothetical protein
VC0395_0793	COG0456R	putative acetyltransferase
VC0395_0794	COG2026JD	hypothetical protein
VC0395_0795	COG2161D	hypothetical protein
VC0395_0796	COG0346E	hypothetical protein
VC0395_0797	COG3654R	doc protein
VC0395_0798	COG1670J	putative acetyltransferase
VC0395_0799	COG0110R	putative acetyltransferase
VC0395_0800	COG3039L	IS5 transposase
VC0395_0801	-	hypothetical protein
VC0395_0802	COG0456R	putative acetyltransferase
VC0395_0803	COG2944K	hypothetical protein
VC0395_0804	-	hypothetical protein
VC0395_0805	-	hypothetical protein
VC0395_0806	-	hypothetical protein
VC0395_0807	-	hypothetical protein
VC0395_0808	-	putative acetyltransferase
VC0395_0809	-	putative lipoprotein
VC0395_0810	-	hypothetical protein
VC0395_0811	-	hypothetical protein
VC0395_0812	-	hypothetical protein
VC0395_0813	COG4977K	hypothetical protein
VC0395_0814	COG1613P	sulfate-binding protein
VC0395_0815	-	hypothetical protein
VC0395_0816	-	hypothetical protein
VC0395_0817	-	hypothetical protein
VC0395_0818	-	hypothetical protein
VC0395_0819	-	hypothetical protein
VC0395_0820	-	hypothetical protein
VC0395_0821	COG0863L	hemagglutinin associated protein
VC0395_0822	COG2161D	hypothetical protein
VC0395_0823	COG2026JD	hypothetical protein
VC0395_0824	COG3040M	lipoprotein Blc
VC0395_0825	-	hypothetical protein
VC0395_0826	COG1670J	putative acetyltransferase
VC0395_0827	-	hypothetical protein
VC0395_0828	-	hypothetical protein
VC0395_0829	COG1619V	microcin immunity protein MccF
VC0395_0830	-	hypothetical protein
VC0395_0831	COG1670J	putative acetyltransferase
VC0395_0832	-	hypothetical protein
VC0395_0833	-	hypothetical protein
VC0395_0834	-	hypothetical protein
VC0395_0835	COG0346E	hypothetical protein
VC0395_0836	-	hypothetical protein
VC0395_0837	-	hypothetical protein
VC0395_0838	-	hypothetical protein
VC0395_0839	-	hypothetical protein
VC0395_0840	-	putative lipoprotein
VC0395_0841	-	hypothetical protein
VC0395_0842	-	hypothetical protein
VC0395_0843	COG2315S	hypothetical protein
VC0395_0844	-	hypothetical protein
VC0395_0845	-	hypothetical protein
VC0395_0846	-	hypothetical protein
VC0395_0847	-	hypothetical protein
VC0395_0848	-	hypothetical protein
VC0395_0849	COG3668R	hypothetical protein
VC0395_0850	COG2161D	hypothetical protein
VC0395_0851	-	hypothetical protein
VC0395_0852	-	hypothetical protein
VC0395_0853	-	hypothetical protein
VC0395_0854	-	putative acetyltransferase
VC0395_0855	COG0456R	GNAT family acetyltransferase
VC0395_0856	-	hypothetical protein
VC0395_0857	-	hypothetical protein
VC0395_0858	-	hypothetical protein
VC0395_0859	-	hypothetical protein
VC0395_0860	COG1335Q	isochorismatase family protein
VC0395_0861	COG3668R	plasmid stabilization system protein
VC0395_0862	COG2161D	hypothetical protein
VC0395_0863	-	hypothetical protein
VC0395_0864	-	putative lipoprotein
VC0395_0865	-	hypothetical protein
VC0395_0866	-	hypothetical protein
VC0395_0867	-	hypothetical protein
VC0395_0868	COG3040M	lipoprotein Blc
VC0395_0869	-	hypothetical protein
VC0395_0870	-	hypothetical protein
VC0395_0871	-	hypothetical protein
VC0395_0872	COG0346E	glyoxalase family protein
VC0395_0873	COG5474S	hypothetical protein
VC0395_0874	-	hypothetical protein
VC0395_0875	-	hypothetical protein
VC0395_0876	-	hypothetical protein
VC0395_0877	-	stress responsive A/B barrel domain family protein
VC0395_0878	COG3040M	lipoprotein Blc
VC0395_0879	-	hypothetical protein
VC0395_0880	COG3324R	hypothetical protein
VC0395_0881	-	hypothetical protein
VC0395_0882	-	hypothetical protein
VC0395_0883	-	hypothetical protein
VC0395_0884	-	hypothetical protein
VC0395_0885	-	hypothetical protein
VC0395_0886	COG1619V	microcin immunity protein MccF
VC0395_0887	-	hypothetical protein
VC0395_0888	-	hypothetical protein
VC0395_0889	-	hypothetical protein
VC0395_0890	-	hypothetical protein
VC0395_0891	-	hypothetical protein
VC0395_0892	-	hypothetical protein
VC0395_0893	-	hypothetical protein
VC0395_0894	-	hypothetical protein
VC0395_0895	-	hypothetical protein
VC0395_0896	-	hypothetical protein
VC0395_0897	-	hypothetical protein
VC0395_0898	-	hypothetical protein
VC0395_0899	-	hypothetical protein
VC0395_0900	COG3668R	putative plasmid stabilization element ParE
VC0395_0901	-	hypothetical protein
VC0395_0902	-	hypothetical protein
VC0395_0903	-	hypothetical protein
VC0395_0904	-	hypothetical protein
VC0395_0905	COG1280E	hypothetical protein
VC0395_0906	COG2320S	hypothetical protein
VC0395_0907	-	hypothetical protein
VC0395_0908	-	hypothetical protein
VC0395_0909	-	hypothetical protein
VC0395_0910	-	hypothetical protein
VC0395_0911	-	hypothetical protein
VC0395_0912	-	hypothetical protein
VC0395_0913	-	putative lipoprotein
VC0395_0914	-	hypothetical protein
VC0395_0915	COG4453S	hypothetical protein
VC0395_0916	COG0456R	hypothetical protein
VC0395_0917	-	hypothetical protein
VC0395_0918	-	hypothetical protein
VC0395_0919	COG0456R	putative acetyltransferase
VC0395_0920	COG0346E	hypothetical protein
VC0395_0921	COG0456R	putative acetyltransferase
VC0395_0922	-	hypothetical protein
VC0395_0923	-	hypothetical protein
VC0395_0924	-	hypothetical protein
VC0395_0925	-	hypothetical protein
VC0395_0926	-	hypothetical protein
VC0395_0927	COG0384R	hypothetical protein
VC0395_0928	-	hypothetical protein
VC0395_0929	COG3093R	putative antidote protein
VC0395_0930	COG3549R	putative killer protein
VC0395_0931	-	hypothetical protein
VC0395_0932	-	hypothetical protein
VC0395_0933	-	hypothetical protein
VC0395_0934	-	hypothetical protein
VC0395_0935	COG1247M	toxin resistance protein
VC0395_0936	-	hypothetical protein
VC0395_0937	COG3668R	hypothetical protein
VC0395_0938	COG4974L	site-specific recombinase IntI4
