# Supplementary material for: Architecture of the superintegron in Vibrio cholerae: identification of core and unique genes
Source: F1000Res. 2013 Feb 27;2:63. [Version 1] doi: 10.12688/f1000research.2-63.v1 (PMC4032106; doi:10.12688/f1000research.2-63.v1)
Supplement: File S1. Gene data from V. cholera and V. mimicus. — Gene data of SI region from seven V. cholerae and one V. mimicus genomes used in this study. [file f1000research-2-1158-s0003.tgz › N16961_SI.pep]

>VCA0291
MKSQFLLSVREFMQTRYYAKKTIEAYLHWITRYIHFHNKKHPSLMGDKEVEEFLTYLAVQGKVATKTQSL
ALNSLSFLYKEILKTPLSLEIRFQRSQLERKLPVVLTRDEIRRLLEIVDPKHQLPIKLLYGSGLRLMECM
RLRVQDIDFDYGAIRIWQGKGGKNRTVTLAKELYPHLKEQIALAKRYYDRDLHQKNYGGVWLPTALKEKY
PNAPYEFRWHYLFPSFQLSLDPESDVMRRHHMNETVLQKAVRRSAQEAGIEKTVTCHTLRHSFATHLLEV
GADIRTVQEQLGHTDVKTTQIYTHVLDRGASGVLSPLSRL
>VCA0292
MLPSKEELLALLSKECELYASIPDSEQQKKRNKKHFINGLMTACRVVGISFEELNTIIEQMPKKPIFKDL
DEQLSVPTYVRNRVDIKL
>VCA0293
MENLTNDVITILQYLLPGFVSAWVFYSLTSYPKPSQFERVVQALIFTIFIQAIVVVVEFSVRWLCATYEI
TGVPDKFGLVGSVVTAILLGVAFAGFANNDLLHKCLRRCLITRETSYPSEWFGAFLQDVTFVVLHLNDER
RLYGWPIEWPSEPHKGHFVIADPSWLNDDGTEAEITGVSKLVISASEVKWVEFLEKNWE
>VCA0294
MRCSPLNWALCGRRKIMNPSAVLVHVPDVAKGLEWYKKAFPEAVPVYHHDFDFTALDLNGFSLEIVQADK
KVGAGKSGTVVYWSVDNLCVALANFEELGASLFVDQWKLKMGFQCAKLRTHLET
>VCA0295
MKIVLWFLARFGLSVSEAVSLLKACSAALSFQKVCLVFKVRFLRRCKFQVVSVTGALKLRLI
>VCA0296
MENPTTLKLRGLLIFSNFETVELPTLSTNATSA
>VCA0297
MLLDFPHGQFGFTNSCIIAVIWLSLSPTLNRGQLNLDRFKFWLPTSQLLVLDVCLFDAFA
>VCA0298
MELNTAIESRIIEMAWEDRTPFEAIKHQFGLNEAEVIKFMRSRLKPSSFKLWRGRVSGRNTKHAKLRSSE
ISRGYCPTQYKHR
>VCA0299
MELTMKNPTVENLKVLTQEFFSLHWNAVLLGSDYPEWSDIYEFTGSMPNHDKQGVYAFVKNGVVTYIGVG
ASSNGTGRYAGHGLGKRFQSYSKVVDGRHVPTDPRLVDAGAMITIGFKPEQSYLAYALEMFLIGKMSTEH
NINRPSK
>VCA0300
MNFFTSPFSGIPLDQQVTNPNIIVGKHSYYSGYYHGHSFDDCVRYLHPERDDVDKLVIGSFCSIGSGAVF
MMAGNQGHRSDWISTFPFFYQDNDNFADARDGFTRSGDTIIGHDVWIGTEAMIMPGVKIGHGAIIASRSV
VTKDVAPYEVVGSNPAKHIKFRFSDVEIAMLLEMAWWNWPESWLKESMQSLCSSDIEGLYLNWQSKART
>VCA0301
MSVQKVVVITGGSRGIGAATAKLFAQNGFSVCINYKSNAEAANTLVEEIKALGGHCIAVQADVSKESDVV
KLFETVDQELGVVSVLVNNAGILKKQMRLDEMSAERINSILINNVTGYFLCCRETVKRMSTRHGGFGGVI
VNVSSGAARTGSPNEYIDYAASKGAIDTLTKGLSLEVAAEGIRVNCVRPGLIYTDMHADGGEPDRIERLK
NKIPMQRGGLPDEVAEAIYWLSSEKSSFSTGNFLDLAGGL
>VCA0302
MLLDVQHGQFGFIKGGIIAVIWFSLSRTINCGQLNLECFEFWLPTSQLLVLDVCLFDAFA
>VCA0303
MRPRKKEFRVEKIIDELVAQGYEVSGSSSSIRVNMGALTGKAIIRKSVYSNTFVVSTHTWTQLIALTLVF
SSILSSIFSQWGQPELSGAMWFSFSVGIPVVITGFVSAIIAEIQLQPIRQIVRMVNSKLSPPVA
>VCA0304
MLLDVQRGQLSFTKYSIITVIWLSLSRILNRGQLSLECFEFWQPTSQLLVLDVCLLDAFA
>VCA0305
MKHRGLMVFSDFETTELSTRSTKSASKKLESQIVKLEH
>VCA0306
MLLDAQLGKFGFTKGCIIAESVFSLSRTLNRGQLSLERFEFWQPTSQLLALDVCLRDAFA
>VCA0307
MVSRHIPERLKKKIYQEANMTCPNCGERDVSTFEIHHIQPFVDVKKHEERNLILLCSNCHSKATVGELTE
IEVLRLKVGLISSSSGQSKETMPSNVITLDSVKNHGVIANQVTLNNSPAKVVLLPAVGSIASSLKHQNYI
KYLIDKYHAYKIVEVGKSNMKYPVFYNALKRKFGAKWDMVPIDRFLELSTYIQDRIEKTVLGKKLKAQGK
KSYSTFEEYLAKNCS
>VCA0308
MYDSEVIEYAKEQENIISKLEYRVYKHDDGRSVNRQDLMRDYARVLYSSSFRRLQGKMQLLGVDASKFNR
NRLTHSLEVAQIARSIAYDLELNHTVVAETASLAHDIGNPPFGHYGEVVLNDLSLACGGYEGNAQAFRIL
RTLEKKHYAYPGLNLNVRTLMAITKYFFNKHQNNKKFLYDADYEFLKTELDSKGVTVTKSIDAEIMDLAD
EIAYAAHDLEDALSFGMISLGEIVHEFSISDKFKDAYPTMTDIAKEAQNVAMKASRSGTSEEYAIVLKKE
LTSMIVNILCSDIGLVDGCLGYKRHAKLAEGLKKLLFKAILRKKDIQLYERRGEQIIRGLFEVYSDEKYN
KDNMLLPPELRAINDCKTRLVTDYISGMMDSYAAQEYEKYFGKGSADKLYFK
>VCA0309
MSRKKFMESVGATCSNWNWSWSFVNHEERFVVFGHWDVHKDGLIFDESWKGPGRKQSLEHISLIQNNGYR
LKTFPMQYDQTETGTAKIKSFDWILEEKHLAGVDGLWYALNYSESVDITSIEEVVHPETYIEGATKEISV
NAYERNPDARAKCILHYGCKCYVCKFDFQEVYGDIGKGFIHVHHEVSLAEIKKEYSVDPIKDLKPLCPNC
HGIIHRTHPPISVDSLINLLRSRN
>VCA0310
MWQSRKGAQMKKFLAFIVLSNLIAVACVYLFEFSFGYLKIAFLKDYAFYSMLILLVLGAFFSFSGHGVGY
SDPSNVAGVAASSLIDNDSAKKTVVTRLESIGLGHRFLIVSLLPLIFCFIL
>VCA0311
MSVYLNMQNKQYKLSQLAQEHLLKIKHYTIENFAEAQWQKYKSTLLSGFQTLADNPGLGKSCEDIYQNGF
YFPVGKHMAYYTKEANFILIVAVLGQSQLPQKHLKQSRFVS
>VCA0312
MHTLTANDAKRNFGELLLSAQREPVIISKNSKNTVVVMSIKDFEELEAMKLDYLKHCFESAQKDLDSGKT
VDGATFLNTL
>VCA0313
MNHLAMAVVIKNNLVLVQKRFRKNTGMIFEFPGGSIDAGESGEQAAIRELWEETGLRNLKLIGTHKSINE
NGGDIYHVVFSASMDAEPKEIEPYRQQTFYWFEASQIPLNDFYSADVNFIKEHLGSYT
>VCA0314
MCFSEKFSQLCAYNSDVRCTMSENQKVKRAEPIETCSYKSPCVRHCCLDDKDICIGCGRTLDEICRWSSA
TNSEKQEILINSLARVQSRNISI
>VCA0315
MTVPLEAFVMCVFLMPTLPFKGVAKGIYAKQHSIKSHHIHKTKMLHIDIFRL
>VCA0316
MFIESLKIRLRSLEVEDAESFYQWSGDREVTQFSLSAYAYPQSRSDIAKWLSEINSSSKTISFGIECKES
QKLIGYAGISGISSLNRSGEYFILIGDKAFWGKGLGTEVTRLVTNYGFRELGLHRIELTAYCDNVAAVKA
YENAGYQHEGIKRESGYRNGRFMDKVQMSVLSREWPAT
>VCA0317
MRAIFLILCAVLLNGCLGMPESVKPVSDFELNNYLGKWYEVARLDHSFERGLSQVTAEYRVRNDGGISVL
NRGYSEEKGEWKEAEGKAYFVNGSTDGYLKVSFFGPFYGSYVVFELDRENYSYAFVSGPNTEYLWLLSRT
PTVERGILDKFIEMSKERGFDTNRLIYVQQQ
>VCA0318
MMNTVLLDKDKHDRNRFNCGTEALNNYLKVMASQQAKKDNTRTFVLEDDNNSAYIIGFYTLTMTPIDLKA
LPDKLQKKHQSSTSGGLIARLAVDDRYKGKGFGEWLLIDALRKLLAASDSVAFPVVIVDAKDGAKHFYER
YGFQAFQDAENKLFITIADIRASLG
>VCA0319
MATTLPRITARVDVDTQDLLAKAAALAGMSSINSFVLNAAIEKAKQVIEREQALKLSQADAVLLMEALDN
PAVVNAKLKLASERYESKTQ
>VCA0320
MKHLDLLACGDFETTAFSTLSAKSASSKTQKPTCEIWILKAACLMQMSLDFDDF
>VCA0321
MFTNGFLTPLLEKHFTQMHLASTRPTPKAVKQATKT
>VCA0322
MSMSEYKLTEEIIKLSQSQLWDVAKSEWTLHEIYEANEPERCLCGHFPIIEICNLKNKINSNYAIVGNCC
VKKFIGLPSDKIFQAIKRVRKDDQKSLNAEAIFHAYDKGWINDWEKSFYLDVMRKRKLTSSQLNKKIEIN
NKLANKMKRT
>VCA0323
MSLLKAKLSMYKLEYSTQFKKDFKKITKMPISDIIEVGNVISKLQRGEKLEPKNVDHPLTGNWVGFRDCH
IKPDLVLIYRVFNDQLQLARIGSHSDLF
>VCA0324
MRTEMLSTRIDHDTKIAFTNVCDEMGLSTSQAIKLFAKAVINHGGIPFELRVPQPNEVTASAIQELVEGK
GHKAESVEAMLNELTEGKVKHV
>VCA0325
MSAIQYCFSLPNEVAMYLALKNRSDCLIVLLSLREVSIVGSSRFEQFGAFTYRLKVCRQLSIVLRCLMKR
QSVCRCKFQCHCLIELSCPCVVSEFVGEVFHIDLVAK
>VCA0326
MRRLLCLSFNTLHLNQINDNQLKSLTKLRIILN
>VCA0327
MSAIQYCFSLPNEAAMYLVLKIQCYCLIELSRPCVVSEFVGEVFTLA
>VCA0328
MEFLMKISHLDHLVLTVADIPTTTNFYEKVLGMKAVSFGAGRIALEFGHQKINLHQLGNEFEPKAQNVRV
GSADLCFITDTVLSDAMKHVENQGVTIMEGPVKRTGAQGAITSFYFRDPDGNLIEVSTYSNT
>VCA0329
MELNTAIESRIIEMAWEDRTPFEAIKHQFGLNEAEVIKFMRSRLKPSSFKLWRGRVSGRNTKHAKLRSSE
ISRGYCPTQYKHR
>VCA0330
MSFGGKSMSEHSAIVTWKRKDSEAFTDNQYSRAHTWEFDGGSKILASASPHVVPVPLSVEANVDPEEAFV
AALSSCHMLVFLSIAAKQRYLVESYTDNAVGILGKNSKGKTSVTKVVLRPQVVFSGTSKPTLQQLEKMHH
LAHENCFIANSVETEVVTEIIA
>VCA0331
MLVLIQLILSKVKEFFKEWMPLIVSIAALYVSYNSYKVSENQLSVSRVSVEPHFYVDEIPLIDEKTGSVY
ERELKVFNIGSPVANIKTTVRTFYEVDDFGQIGKKLIPLNGYYYASFPTGEPEGLIATHKGNENATKDFD
ATFIHFRGNYPNYLQVELKNIVYITYMSFEGIDKQVCFLNSTQIDCELVSSYKGLFNQSYLELEGLTYQK
LVEVYEKFGG
>VCA0332
MIKFEFDENKSRSNLEKHGIDFHTAQGLWNDSDLIEIPANTSDEPRYLVVGLLNGKHWSGVITYRGTNIR
IISVRRSRKAEVSLYESA
>VCA0333
MKAHEFDAKFESDDDDIVMDLDLSQAKRPMHKQKRVNVDFPAWMLESLDREASRIGVTRQSIIKIWLAER
LESVSHHSSVR
>VCA0334
MSAFVRCSPLNAALYLLEILVKIKNVFAILLIVYLIPIAVWYFVMVVVNDYALSTLNSDWGAFGSFVGGV
LSPIFSLVSVLFVIKSINENNTNNNIEIELIKKQDRRNYLISLIAIFNNNMLSNIDSYLNAFDRPIQIAD
NKFHMFTDESVKVSLMKYMSIKDSINVNNKLIFDMINNFTANCEISFSIILKYVNSIEGLDEVNEFMDVV
EAALDNNFINALLSFRLYEQACGWSQKSPLLDQLVSINNKTRYKSEWVERYQEQIGAK
>VCA0335
MENPTTLKLRGLLIFSNFETVELPTLSTNATSA
>VCA0336
MLLDFPHGQFGFTNSCIIAVIWLSLSPTLNRGQLNLDRFKFWLPTSQLLVLDVCLFDAFA
>VCA0337
MLYAKALSIGDEIGFFSPSSPATAFAPNRFQRAKAYLKAQGFELVEGSLTGKSDYYRSGSIRERAEELNQ
LIRDPNVRCIMPTIGGNNSNSLLPYIDYEALRNDPKIIIGYSDVTALLLGIYAQTGLITFYGPALVASFG
EYPPLVDETFHSFIDLLCSETNQYQYTMPSSWTDIKHDWETQHSAKPVYPNEWQFIGKGKVTGRIIGGNL
NTMAGIWGSRYMPEIKVGDILLIEDSLKGIENVERSFAHLAACGVFERVSAIILGKHELFDNKGTGRTPL
DVLIEVLADKNVPIFYGFDSCHTHPMLVTPLGVRGTIDFDNHTFKLEDRWVKAK
>VCA0338
MNQHGKLNYVEFAAKDLESTKAFFSKVFGWSFVDYGPEYAAFSNEGLDGGFFKAELSSRTENGGALLIFY
SSDIEATLEKVVKNGGHIIRPIFEFPGGCRFHFTEPSGNEFAVWSEARA
>VCA0339
MRPREVSFALSSRFEQFGAFTYGLKVCRQLSIVFRCLMKQQCVCRFKFQHHCLIELLCLCVVSEFVGEGF
HIGLVAK
>VCA0340
MEETDFLQELADELSALPDPSYWFSKLREIEDKLGKNKRDTVAILAKRAWLKKICNSSYPLHPDVKRDIA
YKRYFLSESDNLLILATMIALIDGDNSEERYKKCKQNIEKKYGEEAWLRILRTARKINNVLSNSSSNIPT
SLSVMATRSVTVQGWVQDEKLSKLPKRV
>VCA0341
MEFLMKISHLDHLVLTVADIPTTTNFYEKVLGMKAVSFGAGRIALEFGHQKINLHQLGNEFEPKAQNVRV
GSADLCFITDTVLSDAMKHVENQGVTIMEGPVKRTGAQGAITSFYFRDPDGNLIEVSTYSNT
>VCA0342
MLLIFKVVEFLSMDIGKLTRKELIELNHRIVARLEHLDELEVQAKRQEFILGSPAQFVDDKGTIQLCVVV
KFNKKSVSVSTANGERWNIPAERILPLANA
>VCA0343
MELNTAIESRIIEMAWEDRTPFEAIKHQFGLNEAEVIKFMRSRLKPSSFKLWRGRVSGRNTKHAKLRSSE
ISRGYCPTQYKHR
>VCA0344
MEKSNEKVQLLVNAIRFRKPYTANDFQVTASELKVKKESYHLSKIKSIELKRLGFKDNVVKVTTYAILLS
AATWAFVPEFGFFALLIALILALVSMRKYELKVEFKGTDETGDYWVSIARCWTEDEFHILENIYTELKSR
I
>VCA0345
MVMVNFTAGKWISEPKVSEVTSEFVSITTEPKTDFWQRSYYGFRNENAPALLIDSKDNFTFTAKVSFAYQ
QLFDQCGLIIYLDNENWFKASIEYENQSFSRLGSVVTNLGYSDWATTDIPLPKEIWYRLSRRGPDFLIES
SFDGLVFNQMRIFHLHRLGETTIEMGKCNPPLPTQKVVSFGVYACSPSESSFTAKFTEMSLEPCKWLAH
>VCA0346
MSFQNLNAGDIVVSNFGVYQHWSLVSDALCEKGLPMLISATQRNGTVQEETWDVVTQGKHTYPAKVTYDR
PVSEVLELARSQIGTWKYSLTDRNCEHFVKWATGLKMSSTQVIAGATGAVLGASLVGLYSENPKFAKFLG
GALALGSLAVLATKAVEKK
>VCA0347
MSKVVQQQIGNIALVVENYDDAIEFYTKKLQFSLVEDTDLGGGKRWVQVSPPNSNGTNLLLAQASTEEQA
QFVGNQTGGRVFLFLQTNDFWRDYELMKTKGVVFNEEPRVEEYGTVVVFQDLYGNKWDLLELNKAHQ
>VCA0348
MIFWEEASLNDREKIFEFLYDFNPAAAKKTDELIEAKVENLLEQPLIGVQRDGIRGRLLIIPEISMIVSY
WVDGSKIRIMRVLHQKQKFPND
>VCA0349
MTVPLEAFVSCPTPTPVLTFVHTTKELTMDTRIQFRVDEETKRLAQQMAESQGRTLSDACRELTEQLAEQ
QRKALSHDAWLTEQVNQAFEKFDSGKAVFIEHDIAKARMAERKAKIRNRGHA
>VCA0350
MRAIFLILCSVLLNGCLGMPESVKPVSDFELNNYLGKWYEVARLDHSFEKGLSQVTAEYRVRNDGGILVL
NRGYSEEKGEWKEAEGKAYFVNGSTDGYLKVSFFGPFYGSYVVFELDRENYSYAFVSGPNTEYLWLLSRT
PTVERGILDKFIEMSKERGFDTNRLIYVQQQ
>VCA0351
MVSVVVFEFSGMRCQPLRRALSALTMGEYVSLGNREEVWSSAWNAYYDAYYYEIMISSLGQRWELLDTIS
KVLIALTASGSAIAGWELWGKDGYKVVWLALAGGASLLSIVHAALQVQQKLEFHTKLASNFTNLRIELET
FREQMGIFPEFDVTEFNKEFLKLKAKLKLNTSNYKPDVLATSGLQIKSQNRLNQRLGI
>VCA0352
MENPTTLKLRGLLIFSNFETVELPTLSTNATSA
>VCA0353
MLLDFPHGQFGFTNSCIIAVIWLSLSPTLNRGQLNLDRFKFWLPTSQLLVLDVCLFDAFA
>VCA0354
MSRGGFGGLCLGLVVMRCQPLRRALCLLGDNMQFYKADEYQASCENLYRKYELEIAALLPDASIEHIGTS
SIPNAVSKGDLDILVGVNGKELENAVKLLSTLGFNEKSDTLRTPELCMLENSSGEDVAFQVVANGSEFEF
FVGFRDKLRKNPELVQRYNELKISCTGWSHEEYRRKKSAFIERVLGQA
>VCA0355
MDLNSLLLFIVACLAINMIPGPDVIYIVSNTMKGKLVTGFKAAMGLGVGYFVHTLAASLGLSAIILSSAV
AFSAVKWLGAAYLVYLGVQSLLSMWRGGSTLKVSESVESDKNVFVQGVIVSVLNPKVALFFLSFLPQFID
TSSGSASMQLLWLGLLFSVLVTMCNILYASVGSWVFSRPNSQRYSRGLEGVSGVLLIGLASKVAISDR
>VCA0356
MGVMNKGDSVEKCYMCDAEGNTKEHVPPKCIFPEAKDVPSGDNYKKNLITVRSCEKHNTAKSKDDVYLLF
FLAANVVSNDLAQTQFGTKIMRAVNRTPHVFAQFAKKNTPVTLKGENGELIHTAAIEIDRARFDAAIEHI
SHALHYHKYGETFIGDIQVITSGLVDLSSIDSVEVNDRIQNFGQMVDELLADVEPEGDNPEVFTYKVLKT
DEPHQVIIQMNFYGGFKIVSIMKYS
>VCA0357
MLDVQHSKFGFTKGCIISVFWLSLSRILNRGQLSLERFEFWQPTSQLLALDVCLCDAFA
>VCA0359
MKPFNLTVAAKADLRDIALFTQRRWGKEQRNVYLKQFDDSFWLLAENPDIGKSCDEIREGYRKFPQGSHV
IFYQQTGSQQIRVIRILHKSMDVNPIFGA
>VCA0360
MFEMAHNARLRGWQRITLNSITTTETTAAQWDWKRHALTVPLEAFVMRALPKMPFDTIIRYFLVFMEMSS
WLKIQVSLLVNTSMALLQAKYKVGVTAQQVKSFALRYVYSKTKKPNYSHSVNYLLKESKVVTLIMTLIAS
SMNSIVKTFDETI
>VCA0361
MSVELTSAVFASDIVEFKENNDKNSIIQLVKHRYDERFINPFRDNSQKHGFAMMAVCCLMVESLISMKRG
INETSDARNEQGHKIYSGELFEEFFSESSYFCGFSGLGRDFYKHIRCGILHQAETTGGWRIRRKGELVDK
NEKIINATKFMNALESELNAYLHKLEIEDFTDLVWVNLLKKIDFIASNAVGD
>VCA0362
MTVPLEAFVNWPVLMIFTALLTNTKKITLLFVWCFYISGWFSEHEKSASFTRCSRRLLPSTTKILEIIFS
SFEMTALPTTKHLQTPFAQMLLAFPFCQLTPC
>VCA0363
MKYRSKWELCFNAYKKECTRIVIFKESLKFISFKFKALIFISIILFGIFLALAIISAINNNRDMYYVYLV
AFLFFETSSLISVFKAQKKYTNEEYSDYELSQAPPEDYKDQKARYLKFRRALRLNDIEQSHVSGILEILE
SRIAVCENSGVSVQKIVGFSITFAMSVLVATMKSLTIQTIAQIGVIGVFSIAFVYILHKLTPNTREQLYE
LKYFLTMFSYEDHEKSL
>VCA0364
MLPSKEELLALLSKECELYASIPDSEQQKKRNKKHFINGLMTACRVVGISFEELNTIIEQMPKKPIFKDL
DEQLSVPTYVRNRVDIKL
>VCA0365
MENLTNDVITILQYLLPGFVSAWVFYSLTSYPKPSQFERVVQALIFTIFIQAIVVVVEFSVRWLCATYEI
TGVPDKFGLVGSVVTAILLGVAFAGFANNDLLHKCLRRCLITRETSYLRNGLVPFYRTLLLLSYT
>VCA0366
MSLGFWGWLKSNLSHLFSLLGIILTIYFSIWYVPQYSEELKFKRIESVHNELVSTIQELVYNNHEVNEHN
IETLISGKEVKNNIVYPFTKQELLIQVQDAFLSNRFIPLDARKSLVDKVDEIRNSIKQSVEPVEPAKSKA
SSLLSIAAGIFGSLAAALGFSSLTFVAKRQRKEEIELEINDAKEKYQQVIKRTIAFESKVHKVLMAYFGR
KNIEQETERDIGIDFIVKNNGVAKLGVAIKDYRNQRVNSNQIHMLHSVSASLNLPILLVTNSPLTEDAKQ
LVERLNARDPNRARVMVSDFDGLGGQLENFV
>VCA0367
MLSYYERNIDYLELELKSIPTNVNVRFSLNEHIIPHLKKAAEEKTAVFLTKNKTASLHVHSVDVDELNEI
AVILFHYTDTNLTDPAFKNMTSGSVRIAGKTKGEGIAVSAHLVVDLNHFKGQRAPIHLALLEVVPGITKS
LIERALTSLFNKTINRPKWTYKSSTESKSKPCRPSFSFNNLASESLSEGLKTRRLTGVTLIHKTNEDDFD
EDDLITKETQVSYAIGASLKEEAAEQLLYRLSRKAKSKGYSTLKVQYDDEYRGTRTGKFNSLEEEAIKRA
TGVFCKRGKVYTESQIHQCQDSLHYQLVNKIKALICKECGVAYAESNNKEVTETTLLPQN
>VCA0368
MGWHMLKATIKKLLKPLYYLKIKHEQKLFIDIYLPLMVAALFLFLLSRTSVEIAFVGKSGLVQLVNGLLQ
VLIGFFVASLAAVATFQRPGMDENMRGKAPTLQGKGVTRRQYLCYMFGYLAFMSIAVYFGSGVLELTMKV
WKETFGSYFTQVKLVAVFIYFSLVSNIIFTTLLALHFLTDRIVRDNDVEPDDVARQDKTLKISR
>VCA0370
MTTTANSLAETVGGYGNLAKILASIYAINKMLRIGSPLLKGGAMIGDMVLGGKKGAAGAGSLSALGATPV
YVVNMPNGGLGGPDVNFPDNKKPNKSLFNASNLANIPLIGWASYELADLTDSVLSSNFDGYREADAKFTT
KMKAFFGDKEAQAQDVQYYGADPAKYEVKPMSPPEYMTGGYNRSPISTPSSYLAAQAGEMKLKVEVSDDR
VKVTPTYLPKGFSVDPDTGIN
>VCA0369
MIGWASYELADLTDSVLSSNFDGYREADAKFTTKMKAFFGDKEAQAQDVQYYGADPAKYEVKPMSPPEYM
TGGYNRSPISTPSSYLAAQAGEMKLKVEVSDDRVKVTPTYLPKGFSVDPDTGIN
>VCA0371
MIIKKLKQSHSVKILCEVFNVHRSSYHYWLKRPALINAETIKLRSLISEAHAASNGSAGARTIADIVTNQ
GVKLSRYRATKLMRTLGLVSCQEPKHRYRKASQEHIDVPNHLSRQFAVTAPNEVWAGDVTYIWTGNRWMY
LAVVIDLFARKVIGWSMSLSPDSRLTGKALSMAYESRGKPKGVMFHSDQGSHYTSRKYRQLLWRFQIKQS
LSRRGNCWDNAPIERFFRSLKTEWVPTVGYRSFAEAQQEITRYIIGYYCQLRPHQYNGGLTPNESERLYW
ENSKTVANFS
>VCA0372
MISSPHKLTGDIMTKRTRRLFSAEFKLEAAQLVLDQNYSVTEAAQAMNVGKSTMDKWVRQLREERQGKTP
KASPMTPEQIEIRELKKKLARLEEHNEILKKATALLMSDSLNNS
>VCA0373
MLERKPEYESLCQNLHELLSGKYMKIDRNEVVEIEI
>VCA0374
MILRQLNRIDMSSFDFPKYQANQEVGNTGEAFFEHFVTKELGCIYRKVHREHDFGIDGYIDIVNNGVVSG
RSVAVQIKCGDSYISKVTSGGIKYLGDNKHLNFLINHNVPVILVVLNSDCTKGYWVEFSVNATNPSSKSW
WIEIPFENQLGTLDMTSLCDIAGIAEDYSEDIKVSWAINSAMDEQSDISFVLSKEEVEELDLSGINQMME
RYFRTKDLLISNRNKTVFWIFGYDDDSRELYEIPEVRRWFKFTLEQGVPWFYLLDVGADHMSLPINMYSC
CNISVNKLSCGSKSVVISSVSDINNWVEVNFENLNRFADEKKIPDNILKEVSEKVITSVHRLVAG
>VCA0375
MSAIQYCFSLPNEVAMYLALKNRSDCLIVLLSLCEVSIVGSSRFEQFGAFTYGLKVCRQFSIVLRCLMKR
QSVFRCKFQCHCLIELSCQCVVSEFVGEGFHIGLVAK
>VCA0376
MAQGMTHTFIGTIMNTMEFVRSLLIEKGISARLAKPYPYLFYKFARLDMKPRVFESPLKLFVLQSVLGTV
FWGGFMWLLVWQFQGFVASQVYASMFFGVITGLLLAVEVARIRRKYGVTDFDSWLKANGLK
>VCA0377
MLQEANARLRGWQRITTKLKHNNRNHRGSMGLETLRVDSPS
>VCA0379
MAQGMTHTFIGTIMNTMEFVRSLLIEKGISARLAKPYPYLFYKFARLDMKPRVFESPLKLFVLQSVLGTV
FWGGFMWLLVWQFQGFVASQVYASMFFGVITGLLLAVEVARVRRKYGVTDFDSWLKANGLK
>VCA0380
MLCLSFVVMRCQPLRRALWRKVKMKAIVDLIRKDPIRHEALECVYQLELPQCYIAAGFVRNLVWDSLHHN
VKLTPLNDIDVIFFDADCLDSDYEKSLELKLSEQMPQLNWQVKNQAKMHLQNGDNPYQSTLDAMSYWPEK
ETAVAVRKVEHDRYECISAFGFESLFQGFITHNPKRAYGIFENRVKSKGWLAMWPNLRIAP
>VCA0381
MLDVPCGKFGFTKGCIIAVILLSLSRTLNRGQLSLDRFKFWQPTSQLLALGVCLCDASA
>VCA0382
MEIKEFSACNLESLRKLYLDSRRDSFPWLKADSFRIEDFDRDSQGERIWLSEVLGNVVGFISIWEPDNFI
HHLYVATEYQGQGVGSMLLNGAKMKYGNLSLKCMVQNQKALNFYSSQGFEIVSQVDDELGGYYYMSFSAQ
T
>VCA0383
MKHQSLLVIRGFETAELSTLSTKSTSGKTPKPNCAA
>VCA0384
MIWLSLCGLLTFWQPTSQLLALDVCLRDAFA
>VCA0385
MSVYLNMQNKQYKLSQLAQEHLLKIKHYTIENFAEAQWQKYKSTLLSGFQTLADNPGLGKSCEDIYQNGF
YFPVGKHMAYYTKEANFILIVAVLGQSQLPQKHLKQSRFVS
>VCA0386
MHTLTANDAKRNFGELLLSAQREPVIISKNSKNTVVVMSIKDFEELEAMKLDYLKHCFESAQKDLDSGKT
VDGATFLNTL
>VCA0387
MEIXTGEFEDIAGITDIFNFYIEQTNARFEEFPFTLENREEWFSQFSRTAKYQIYVAVENGVLQGFACSQ
KYRAIPAFDDTVEVSVYLAQEAKGKGLGSKLYTQLFSSIRAYGVHRILSGVALPNDASVALHKRFGFREV
GISNEYAKKHGQYISSLWLEKALNVESAL
>VCA0388
MVAVVVFEFSGMRCQPLRRALGILEGALSDIILTILASVTASSVASAVIVWLSKTWITERVKSSIKHEYD
LKLESYKAKVEIEKTAAIENIKSALKDSTFKRELRFSMLHGKRSEVISDLHAHLQDTIMFLRHYYDASCS
HGDFDKLNESTLKLSNFLRVNRLFLPDDIEVKVDDLCDKILDSSQLEKDINFDVEDEIKPLFSAIKKEMK
KLLDDDI
>VCA0389
MSPREVSLALSSRFDQFGAFTYKLKVYRQLSIVLRCLMKRQCVCRFKFQRHCLIELSRQCVVSWFVGEGL
HIGLVAK
>VCA0390
MWFLISLAFRSVLSAIQYCSPLSNEAAMCLAL
>VCA0391
MCTVSLCVSLCLWMHNETVQVAMALEFKDKWLEQFYEDDKRHRLIPSSIENALFRKLEILDAAQAESDLR
IPPGNRFEHLEGNLKGWCSIRVNKQYRLIFQWVDGVALNTYLDPHKY
>VCA0392
MRKTKRRPVSVGEMLKVEFLEPMGITSKALAEAMGVHRNTVSNLINGGVLTAPVAIKLAAALGNTPEFWL
NIQHAVDLWDTRNRYQEEAKFVKPLFVSLEQSART
>VCA0393
MLDVPLGKFDFTKCCIIAVILLSLSRTLNRGQLNLDRFKFW
>VCA0394
MANLTLIVLSFGSQRHSFWRWTCACLILLRKMPFKQMC
>VCA0395
MLCLGLVVMRCQPLRRALNCSQGWWIIKIDIYDVFIGKSAFGNPCGVLELNGWLSDSELHQITREVGQPV
TSFITHVDGRFHIRWFALDGEINLCGHGSLGAGAAILSKYQLENVVFNSKYGEVVISKRDDQYSLVLPSW
EAKPCAVPVEISDLATDAIDVFSTRDLVLVLPSVEAVMNFQPDDDRLREINEYHALIVTAANGNSGYVLR
YFAPKIGISEDLATGSAQCSLAPYWFKKLGSDALNARQLSMSGGYFEVERTTENSITVFAQAKRRAIAI
>VCA0396
MSLPITDSCIVAVAKLVDDAQSDCKREPSHSDLSFMINKAGLKNVDPKENGQTVGKAKRLKETLYWALEN
SPNQGSELISLVLSHVRAVGGFRVQSANFVGTDSIENAISAFDVEGFELSYDGSIRAKVLDNLSGKQLTE
ALLSYAQRAKKGVGDPALLAGTGKELLEATAKHVIHTKYGAHPQNANFPTLMGQAYSALQMSIPESNATP
VSDNPVAEYEKAMFNMALAINRVRNKEGTGHGRISVTKLSDTEGENIVQMVGVIADFLLHRLSQDS
>VCA0397
MVSAVVFEFCVMRCQPLRRALNALVNSLDLRMNRNIEFRTKKWHSKIVLSMVASYVVFTLVCNWFTETEF
QLWSFLVGVTTMVVIYLFLALFLFKKAHLSVTGGDVFLHGLKAELIAKRGIFGTQYIQITSNTEEGYHRL
KITKGQIALSDWNLLLGKCI
>VCA0398
MQMFRCGQCRHFEKAKNNLKDLCGAWEQPTTATREACGFFMLRKPALDVKTPNEV
>VCA0399
MVTVGVFEFCVMRCQPLRRALGISREIVLANKIIENLLARNFTDFEFAFQQAETLYANERGELFHKLEYG
EYRERVLLRLLKSILPARFDIGSGFIVNADGNVSTQCDLIIYDKNEMPTLESDYGQRFFPVEAVVGVGEV
KSKITCISKLNEYLEKLSSVASIKNKIHDAVKVNELNYKFCPIDPKDGIFTFIVCAEFDFNLSTDKIVEN
HAVMNRVNCVLSVKDGILCRKSPQGELYPFPVHPEFNDISLHYIRADSNEMKSHFQIFTSLIRLMAETTH
VYKVDITKYLP
>VCA0400
MRNMDIKLRPIESEEFDSLFSVVKQGIYSHVDAVFGWDDDFQRKRLKRDYDPSWFYWVQQGGQRIGMLCF
KPYDNVIHVHLLVVFPEFQNQKFGEKIMSYVHKLADAEGRNRVTLSSFIRNEAAVRFYKSLGYQLIDSDE
HFYSLSLQISS
>VCA0401
MSKVVQQQIGNIALVVENYDDAIEFYTKKLQFSLVEDTDLGGGKRWVQVSPPNSNGTNLLLAQASTEEQA
QFVGNQTGGRVFLFLQTNDFWRDYELMKANGVVFNEEPRVEEYGTVVVFQDLYGNKWDLLQLNKAHK
>VCA0402
MVSVVVFEFSGMRCQPLRRALCVSRGKCMEVSLKVSSDLLFAESLTKSNMASYYQARGLTWDHNRFLSSW
DELDNYEIYLGLARVGVLRLSYSNDVTFLRDFQILPEFQGCGIGSKCLELVVRHALDRQSTKLVLRVFSE
NPAINLYESKGFVRVSEIKGLIEIELPLNSHT
>VCA0403
MNRSSMFGIVASLLGLAALIFTVIAGSHFPVIQWPYEAYQGLVFSFVWGFGVSATVGYLLSILVFIGVAV
VCFAVGHKISRSMFG
>VCA0404
MSCQNLQRSRLSWPLTAFPTKKHDFSDDVAFCETKLTELNIQQL
>VCA0405
MFGGVTIWLALSILIGYWASKLGREGVVWGLIAALISPLLAAICLLIIGDSNEKINSTDASKGINVEPDE
RDREWEVVKKYVPEVASSLKFILESIGNKGVSSAEYKLKELFFVIGKEGLTRDALDIIIDDVKREIEEQE
RLVKEKVSKKGEGQVFTNMELINSLKGNVKTGFNSKFSLCEICNVSTTGQTISGHYVCGNCKQSYL
>VCA0406
MRAIFLILCSVLLNGCLGMPESVKPVPDFELNNYLGKWYEVARLDHSFERGLSQVTAEYRVRNDGGVSVL
NRGYSEEKGEWKEAEGKAYFVNGSTDGYLKVSFFGPFYGSYVVFELDRENYSYAFVSGPNTEYLWLLSRT
PTVERGILDKFIEMSKERGFDTNRLIYVQQQ
>VCA0407
MLSDIQHDQFGFIKGCIISVIWLSLSRTLNRDQLNLDRFEFWQPTSQLLVLDVCLFDAFA
>VCA0408
MQHWGLKVSDLFSTIIIVAIGLAILAVIVSSIVDFYRDWPILSTAWSRMELFEKRLFYIGISFFILIPAL
KDHPAANTYISRVLIEILPALAGSFFVAGVVSFMRQVHDIRNRNG
>VCA0409
MKDEISNPDLGAIYTTKILGVLLENWPKQTYLCCSEVTGIDFDEESVFDSFSPQPYPKEWEVCRDLIVWL
ENEGFIRSEGSRGSSFGFFSVEITMSAMTALNQVPDPLDPESTRTLKDTLKDIAKSGSGKLADKIMDKAF
FAFVTMLEKSAG
>VCA0410
MEVTLYDGQGKPVAYVAADSENSIYTWDGHAVAYITDGKVYGWNGQHLGWFIDGVIFDLQGYRVGSIAER
CPYATYAQPAKYAKYAKYAKYAKYAAYAKPALSVSYGRTHLIDFLNSGAV
>VCA0411
MSVEHPTTLKHRDLLVFIDFEPTELSTRSTKSTSEKLESQVVEFER
>VCA0412
MLDVQHSKFGFTKGCIIAVFLLSLSRTLNRGQLSLDRFKFWQPTSQLLALDMCLCDASA
>VCA0413
MSSDVNEIIDLFITREAKFRSWRIYLFESSFEKWSLLLAILSLVTAIILLFLGCKGYSIYFLILCYLFVF
AYVLSTVVGAFTFIFSAKRSVLNAIKINNESSSGLVHELAKYKVESLKYVKCLFEKHIAFLTGRASFLVG
AMDKLGVFPALFMLYYTYTQLPKIENNTLNLAQIWALSFLGGLYIGMLLIKSIIDTLQNYIIRLEQAIDE
ASEFRLP
>VCA0414
MVSGLNKDSFMKWFLACWLVLASCFSVSLHANDTVLQQAYQSQQSDIQVQGFGQVAKVLPDDNDGSRHQK
FILKLNSGQTLLVAHNIDLAPRIPDLKVGDSVEFYGEYEWNKKGGVLHWTHKDPQNRHAHGWLKHNGQVY
E
>VCA0415
MNQHEKINYVEFAAKDLESTKAFFSKVFGWSFVDYGPEYAAFSNEGLDGGFFKAELSSRTENGGALLIFY
SSDIEATLEKVVKNGGHIIRPIFEFPGGCRFHFTEPSGNEFAVWSEARA
>VCA0416
MSAIQYCLSLPNEAAMYLVLKIQCYCFIEMLSLRGVNVAGSSRFGQFGAFTYGLKVCRQLSIVLRCLMER
QCVCRCKFQCYCLIELSRPCVVSEFVGEGFHIGLVAK
>VCA0417
MFIESLKIRLRSLEVEDAESFYQWSGDREVTQFSLSAYAYPQSRSDIAKWLSEINSSSKTISFGIECKES
QKLIGYAGISGISSLNRSGEYFILIGDKAFWGKGLGTEVTRLVTNYGFRELGLHRIELTAYCDNVAAVKA
YENAGYQHEGIKRESGYRNGRFMDKVQMSVLSREWPAT
>VCA0418
MLSDIQHGKFGFTKGSIIAVILLSLLRTLNRGQLNLDRFEFWQLTSQLLALDVCMFDAFA
>VCA0419
MQLLWLSLVVMRCQPLRRALALKRKKVIFRTLSILAIIGSVLWFISEPSPEPAVVFVASLAAFFRDEVHG
IIGAKFVSLSSRAAPIRDFQHYKYSFVSDNYISPAILDDLNGWVSDVGDQIVSINISDANQSNRYFGKVD
TRHVSGTFPVVDYKSDDKYLSYQYVGCSFSGVHILKLVSNYGGSGYFHSLLLVTVMADSCIEFESTSKAI
KKERFVIKKVGTIPLGDRYDGTVTYRLGFLTISACKGLKALRTKHERVFIL
>VCA0420
MVTVVVIEFSVMRCQPLRRALCLSEKFMVNWPCILKLDGDDELVYLGSEADLNCECVDLIVSPSDRVIDS
EGFVYSIVSDGSAVNLIENSTQISVEEASRLIQRHEFCLAEVCLTKIQFETVAEAFNCLKS
>VCA0421
MKKLLMVLTVMIALVGCDDATKAIDGAQAAANKAVDNLQQKADSLNLQDLNLDVIGDATQKAQEFTQSID
LLINTDFTDHQAVVAATEKISNSYSCLVDVSSEATAENLLDKIVSSVKNDQVLAIIEKGVAQAKTAKECV
M
>VCA0422
MEFVMSRIHLDQDIQPLSEFRAGVASFIKQINETRRPLVITQRGKGVAVVLDVAEYEAMQEKIELLEEMR
TAEAQLAAGLGISNEDARSQVLGRIIK
>VCA0423
MKVVWSPLALQKLGDAAEFIALDNPSAAEKWVNEVFDKTELLGSMPEMGRMVPEMPHTNYREIIFGHYRI
IYSLSHEIRVLTLRQEQTVNPPHNKRLKRDCQRVAFPVPLSRGGCSCCV
>VCA0424
MQLLCLSLVIVRCQPLRRALCLIHKKSAGCDCRFLWHFVLVLSAIQYCLSLSNEAAMYLVLKIQCYCLIA
ILSLRGVNVAGSSRFEPFGAFTYRLKVSRQLSIVFRCLMKRQCVCRCKFQCYCLIELSRPCVVSWFIGEG
LHIGLVAK
>VCA0425
MVSGLNKDSFMKWFLAFWLVLTSCFSVSLYANDAVLQQAYQSQQSDLQVQGLGQVVKVLPDDNDGSRHQK
FILKLNSGQTLLVAHNIDLAPRIPNLKVGDSVEFYGEYEWNKKGGVLHWTHKDPQNRHAHGWLKHNDQVY
E
>VCA0426
MRCTMSENQNVKRAEPIETCSYKSPCVRHCCLDDKDICIGCGRTIDEICRWSSATNSEKQEILINCLARV
QGRNIST
>VCA0427
MTVPLEAFVMCVFLMPTLPFKGVAKGIYAKQHSIKNYHIHKTKMLHVDIFRP
>VCA0428
MEKSNEKVQLLVNAIRFRKPYTANDFQVTASELKVKKESYHLSKIKSIELKRLGFKDNVVKVTTYAILLS
AATWAFVPEFGFFALLIALILALVSMRKYELKVEFKGTDETGDYWVSIARCWTEDEFHILDNIYTELKSR
I
>VCA0429
METLSDKLTRHAWARQLNEAITLKFTATDTLLFH
>VCA0430
MKACIGQFIGEILASSNSRKLGIWPMISLGYS
>VCA0431
MVTVVVFEFGVMRCQPLRRALCLSEKFMVNWPCILKLDGDDELVYLGSEADLNCECVDLIVSPSDRVIDS
EGFVYSIVSNDSAVSLIGNSTQISAEEASRLIQRHEFCLAEVCLAKIQFETVAEAFNCLKS
>VCA0432
MPQSKFRLCSTKGTSMFSHIMIGSNDIEKSKVFYDAILSVLGYPAGVIDAKGRCLYINQDGVLGITKPVN
GEPATHGNGMTIGFKVSSPELVEAWHAAGLANGGVACEDPPGIRTSGQRKMYLAYLRDPAGNKLCATHHM
STGN
>VCA0433
MYKYISNELPQFFENGMLRFTQPGQFNDPFELLPRYVDFMGENTKQYILDNIEVLVKEIPQNEPWYIKLI
PMSIKVFAIRLLLTSNHKRVKKVTDEIDAFGLSVANGQYRDIIDQSYGILCLSAKEDSLLMWSHYGNSHK
GYVIEFDTSHKFFNQVIPNKKTGGVLDYAGTPLKVTYTKRRKTILFWQKAMSEVFLTKGSDWEYEQEYRM
VLPLETSTEVVNGNIHLFHIPFDAVKSIIFGAKCEDEFIQNSIAKIHHWDSKHIDFQLFQFNLSDNDFEL
VRKKI
>VCA0434
MEHPTTLKHRGLWVFSGFEPAELSTLSTKSASEKLESQVVKLEC
>VCA0435
MLDVPHGKFGFTKGCIIAVILLSLSRTLNRGQLNLERFEFWQPTSQLLALDVCLRDAFA
>VCA0436
MDEKVIIRKVTVEDAESVLSLMYQLDRESKFMLLEPEERTTTLEQQIQIIHSFNDSSNKVMYLLTNDEKA
FGFIVGVGNTANRNKHCMSLVIGLLQAVKGQGFGKELVNKLEGWAISHGYSRLELTVMQHNERAKRLYES
CGFEVEGLKRHSLVVDGEYVNELYMSKLLTA
>VCA0437
MLDVPLGKFDFTKCCIIAVILLSLSRTLNRGQLNLDRFKFW
>VCA0438
MANLTLIVLSFGSQRHSFWRWTCACLILLRKMPFKQMC
>VCA0439
MLYAKALSIGDKIGFFSPSSPATAFAPNRFQRAKAYLKAQGFELVEGSLTGKSDYYRSGSIRERAEELNQ
LIRDPNVRCIMPTIGGNNSNSLLPYIDYEALRNDPKIIIGYSDVTALLLGIYAQTGLITFYGPALVASFG
EYPPLVDETFHSFIDLLCSETNQYQYTMPSSWTDIKHDWETQHSAKPVYPNEWQFIGKGKVTGRIIGGNL
NTMAGIWGSRYMPEIKVGDILLIEDSLKGIENVERSFAHLAACGVFERVSAIILGKHELFDNKGTGRTPL
DVLIEVLADKNVPIFYGFDSCHTHPMLVTPLGVRGTIDFDNHTFKLEDRWVKAK
>VCA0440
MTDEIRQDFIKRIDELRIQITSRYSTLNLEAIWLFVATLGCWSVNQPIVQIIALILVLVFFSYKVSEDKT
YSSTFVKVLKDIRKDIDNSILEGDVKKARLHEVDEIDKNLLSFVSISKSTPKFLLGYGFWTLSLFIFGYR
LFYAAPVA
>VCA0441
MCLQRYRGIKMDDLRRKCFFCKDRIDGKKTLEHIIPNSLLGKLGIKEKTVTGQFNTIQYSRVKVPAHESC
NNQFGSDYENRILSLLENPEQLYNQLLEEAGILMMYSPDSSVSALITTWLSKIYYGLFYYDLISTKAPQW
KDVCSSIIQSDNFKLVQSSYKQGYGFQLPSSLYVFKTKNTETDLVTIVEPSTLLLKIGSLTFVLCICDGF
LTKNYLNGHPLKKLRSWMEEEEKLDPHFPVQKLALAEIIALRKCIPKNPRFVYSKDQIINMSLSTMAKNP
DIAYQINEEHLSHVRREVLLEMGIKIINT
>VCA0442
MNLEEFQESDFDLLIKWIDSDELNYLWGGPAYVFPLTYEQIHSHCSKAEVFPYLLKVKGRHAGFVELYKV
TDEQYRICRVFISNAYRGQGLSKSMLMLLIDKARLDFSATKLSLGVFEQNTVARKCYESLGFEVVSTEIG
TRAFNGKLWDLVRMEKRL
>VCA0443
MRAIFLILCSVLLNGCLGMPESVKPVSDFELNNYLGKWYEVARLDHSFERGLSQVTAEYRARNDGGISVL
NRGYSEEKGEWKEAEGKAYFVNGSTDGYLKVSFFGPFYGSYVVFELDRENYSYAFVSGPNTEYLWLLSRT
PTVERGILDKFIEMSKERGFDTNRLIYVQQQ
>VCA0444
MTYKLEFKKSALKEWKKLAVPLQQQFKKKLIERLENPHVPSAKLSGAENIYKIKLRQSGYRLVYQVENDI
IVVTVLAVGKRERSEVYTKALQRLDD
>VCA0445
MTTRILADVAASITEFKANPMKVATSAFGAPVAVLNRNEPAFYCVPASTYEIMMDKLEDLELLAIAKERL
SEDSVSVNIDDL
>VCA0446
MPDLTKARCPCRGCNKVANNAEEVEELFGLRNMGDGTIRVQSYCRECRGLHCEASNPKCNHHA
>VCA0447
MLGYAFPSILGNLMSKIYQMDAVDWLKTLENCSVDLFITDPPYESLEKYRQIGTTTRLKESKSSSNQWFS
VFPNTRFEELFREVYRVLKKGSHFYLFCDQETMFLAKPIAESVGFKFWKPIVWDKCAIGMGYHYRARYEF
ILFFEKGKRKLNDLSVPDVLEYKRVWKGYPTEKPVELLEVLIRQSSSENEIVADSFFGSGSTLIAANNLS
RKYIGCDISSSAHEYFKNRA
>VCA0448
MEKSNEKVQLLVNAIRFRKPYTANDFQVTASELKVKKESYHLSKIKSIELKRLGFKDNVVKVTTYAILLS
AATWAFVPEFGFFALLIALILALVSMRKYELKVEFKGTDETGDYWVSIARCWTEDEFHILDNIYTELKSR
I
>VCA0450
MEKRRRQKYSLLEPIVVQSGNQYQNAASVLASTDGNLWVACINASLAIEIYLKSFLITEHQVQGYSRFMG
TVHKSHDLAKLFKKLHPQKQSVLLEAVKHVAPGIDLVAELTKYRNVFTNARYTFEPNNVPSMGSDLINLA
SVLRRAVIHIINVHYPVIKPIGLEKAVNEILSTRQT
>VCA0451
MKNIKYILFICVVAYMPFVSANLSHLDKSISLLNTLNYPAIFKNTLLKECDKGLPQFASLKICKQSETLS
DEMIVRIAAKHFISYVSESDTDKLIAFWGGSDGVRISNGLVLWQQTGRLDVLTDTDLYILDKFNQTAENK
ASMAFADNVNVSVQIILEIEEILSSQ
>VCA0452
MLNEKVNSVKMLTFKNVSRMLMSLVLVGRHRKFMQS
>VCA0453
MTESAHNKTKRKLINNIKDIKPTHQTAIFYNNFDEAIEFNDLMQKIKKPVSAAFKSINMIWMLRLKHQPN
YGVVGYIQILTTAELDLKLLNKVLAKYTCENQVRTVQRPFDREKYTDTVSKQRLANLAAYLGSKTSPRRY
AITNKPQINKNAQN
>VCA0455
MCMEAVMNIGIYIYDEAEVLDFSGPFEVFSTAKRLGAGSWNVFLVSETLEPVKARGGFTVLPDYSFQNYP
QIDLLIVVGGVHRNEMNKSNVLHWVASVDKHAKHIASVCTGAFILANAGLLKGLAVTTHWEDIPELKQRF
PDLVVVEDKRWITASKYTTSGGISAGIDMSLFLVSKFHSQSHAELVAHQMEYNWQKCT
>VCA0456
MSCQNLQRSRLSWPFTAFPTKKHDFSDDVAFCETKLTELNIQRL
>VCA0457
MKNIKFKIYHPTLDLVSDRTLRSILKKFSTLLREIQYQEAFFLINHSNITKSEKQSLQDRLKGPLNHIDA
YYIEHIEKGSIIIEAALTATGLWLLKNTIGESIKEAWKQSDMHESIVSYLSEPLQREKVIDRNVDRVIDA
WNMDGFLIETTTKEKVDEDTVVFTVNLKTDPLLETHIKDNLQRIDTELVIREIKSEIERLRSQQ
>VCA0458
MSDGNSVINFGDLAKPATVLIEKVSNAIGVLYEPRRIRKKAEAEVEAEKIKVLAGIELNEIQQRGIERFV
QQEARKQANIEAITAQAASQLDESAKTDNLEEDWIAHFFDKCDKVSDAEMQTLWSSLLAGEAQNPGTYSK
RTVDFVATMDKKDAELFTNFCQFVWMVGGATPLIFDFENEIYTKNGINFASLKHLDAIGLISFESLSGYR
RFGLPKKAVFFYYGQPTLVEFENDNNNEVQIGKVLFTKAGLELINICGAKRSQEFYEYSVSELSKQGLIL
SSLLA
>VCA0459
MLNMKRILSFTLIAAIQGCANEPSVSQPISSGLYCVGSTALSGELSDKFTPVQDESLLSQAIGEPLQGKL
CQGSVYESTQDVIIYRAWNSTNPKSQLGQWWSFELPSGYTADYRKNFEICYQWSPLDKLAKCTLKAGTKV
VVGNGQSAKCSEYLSYPVSEKQQVFISEGASVVENCQVYDSVMSWE
>VCA0460
MQHWGLKVSDLFSTIIIVAIGLTILAVIVSSIVNFYRDWPILSTAWSRMELFEKRLFYIGISFFILIPAL
KDHPAANTYISRVLIEILPALAGSFFVAGVVSFMRQVHDIRNRNG
>VCA0461
MLNPLKSSVCGFRFLWHFVHVLSAIQYCLSLPNEAAMYLAL
>VCA0462
METLSDNPTYNMLVLQLNEAITLKRTAINTLLFH
>VCA0463
MEFLMKISHLDHLVLTVADIPTTTNFYEKVLGMKAVSFGAGRIALEFGHQKINLHQLGNEFEPKAQNVRV
GSADLCFITDTVLSDAMKHVENQGVTIMEGPVKRTGAQGAITSFYFRDPDGNLIEVSTYSNT
>VCA0464
MLWLSLVVMRCQPLRRALALFQSSSWSPKSQAGFEIFFSDISGDSMSTRFCEKCGKNTEHKEVMKQKPSK
YGKSKREQFKAFLDGFFSSSAASLPGGVSLELTDRYVVCAICGSATLENHGEQFQ
>VCA0465
MRPRKKEFRVEKIIDELVAQGYEVSGSSSSIRVNMGVLTGKAIIRKSVYSNTFVVSTHTWTQLIALTLVF
SSILSSIFSQWGQPELSGAMWFSFSVGIPVVITGFVSAIIAEIQLQPIRQIVRMVNSKLSPPVA
>VCA0466
MTVPLEAFVMCVFLMPTLPFKGVAKGIYAKQHSIKNHHIHKTKMLHIDIFRL
>VCA0467
MTVPLEAFVMCVFLMPTLPFKGVAKGIYAKQHSIKSHHIHKTKMLHIDIFRP
>VCA0468
MKSVFVESTIFEKYRDEYLSDEEYRLFQAELMLNPKLGDVIQGTGGLRKIRVASKGKGKRGGSRIIYYFL
DEKRRFYLLTIYGKNEMSDLNANQRKQLMAFMEAWRNEQS
>VCA0469
MSNRDLFAELSSALVEAKQHSEGKLTLKTHHVNDVGELNISPDEIVSIREQFNMSRGVFARLLHTSSRTL
ENWEQGRSVPNGQAVTLLKLVQRHPETLSHIAEL
>VCA0470
MVTFREMDISDYNEVIALWATTENVSLRDADSRPNIEAYLKRNQGLSFVAVSDSLVIGAVLVGTDGRRGY
VQHLAVSSDFRGQGIGKSLIQKATDALSRIGISKTHLFVLIENVVAQDFYTKLDWYPRDEIRMFSYNSSS
NPEV
>VCA0471
MKKTLGILILTLLSVPAYSAIRNSEIRDLEKEIIKKEWPACLTPKEAAIKW
>VCA0472
MSHQLTFADGEFSNKRRQTRKELFLARMEKLLPWSQLLAVIEPFYPKAGNGRRPYPLETMFRIHCMQQWY
SLSDEAMEDALYEIASMRLFAHLSLDRAIPDRTTIMNFRHLLEQHQLGRSVFEPINQWLSERGVLMKQGT
LVDATIIEAPSSTKNKTNQRDPEMHQTKKGNEWHFGMKAHIGVDAKSGLTHTLVTTAANEHDLNQLSNLL
HGDEEFVSGDAGYQGAHKRDELKGADVDWLIAERPGKVRALKKHPRKNKVAIHIEYLKASIRAKVEHPFR
IIKCQFGFIKARYKGLMKNDNQLAMLFTLANLVKVDQLIRRQARSA
>VCA0473
MMVAMISYQRLNRIFPYKGDTVIGNDVWLGYESTIMPGITIGDGAIVASKSVVTQDVPPYSIVGGNPAKV
FKHRFEPHVVDKLLAIAWWDWSAEKITENLKAITQ
>VCA0474
MNLEEFQESDFDLLIKWIDSDELNYLWGCPAYVFPLTYEQIHSHCSKAEVFPYLLKVKGRHAGFVELYKV
TDEQYRICRVFISNAYRGQGLSKSMLMLLIDKARLDFSATKLSLGVFEQNTVARKCYESLGFEVVMVVVI
EFGGMRCQPLRRALCFLSRFGAIIGLTFIDSRCDMNRKVEAYGVDAVERPKIKASKKLDLTGDAGRQIVK
SETKLALRTHQKTFTKLADM
>VCA0475
MDIICFPFERVIEINAFILKTEPGMKGAVDIPKLQGALGRIDNAIVYEGLDDVFEIAAKYTACIAVSHAL
PDANKRTGLAVALEYLSLNDFELTQENDLLADAVRDLVIGIINETDFADILYAQYAKEQNSAL
>VCA0476
MSKVVQQQIGNIALVVENYDDAIEFYTKKLQFSLVEDTDLGGGKRWVQVSPPNSNGTNLLLAQASTEEQA
QFVGNQTGGRVFLFLQTNDFWRDYELMKANGVVFNEEPRVEEYGTVVVFQDLYGNKWDLLQLNKAHK
>VCA0477
MMLIWCFMRQVLANCSASISELKKNPTALLNEADGSAIAILNHNKPAAYLVPAETYEYLIDMLDDYELSQ
IVDSRRADLAQAVEVNIDDL
>VCA0478
MMTYKLKFLPAAQKEWSKLAPTIQSQFKKKLKERLENPHVPSAKLRGYDAVYKIKLRTAGYRLAYEVIDD
EIVVYVLAVGKRDKDAVYKKLASRFG
>VCA0479
MRNMDIKLRPIESEEFDSLFSVVKQGIYSHVDAVFGWDDDFQRKRLKRDYDPSWFYWVQQGGQRIGMLCF
KPYDNVIHVHLLVVFPEFQNQKFGEKIMSYVHKLADAEGRNRVTLSSFIRNEAAVRFYKSLGYQLIDSDE
HFYSLSLQISS
>VCA0480
MVSQRLHHRCDLVFFVVDSKHDQLNLDRFEFWQLTSQLLVLDVCLFDAFA
>VCA0481
MMNTVLLDKDKHDRNRFNCGTEALNNYLKVMASQQAKKDNTRTFVLEDDNNSAYIIGFYTLTMTPIDLKA
LPDKLQKKHQSSTSGGLIARLAVDDRYKGKGFGEWLLIDALRKLLAASDSVAFPVVIVDAKDGAKHFYER
YGFQAFQDAENKLFITIADIRASLG
>VCA0482
MATTLPRITARVDVDTQDLLAKAAALAGMSSINSFVLNAAIEKAKQVIEREQALKLSQADAVLLMEALDN
PAVVNAKLKLASERYESKTQ
>VCA0483
MSKQYDKEEYIKKFETDKSHSILLQSAFAQASDIRKFEIELYWKRATYFWALIAVAFAGFFAVASGDFKG
GGQSLFLTIIASTGFVFTFAWFSANKGSKYWQENWENHLDLLEDSVTGPLYKSFLERPPESEFCKKYITG
PQRYSVSKINQWVAVFTLFIWCVLVIFSLSTYKENCSVGFVFHVLIPITALALCRIMISKGKTHDGSHNP
KFWLREVNVTKD
>VCA0484
MENALNAIAEAIICTNADSVAYISAGSGVIVEFISGVFFWLYSKTTQQLKGYHDSLVDIQNVLLSFKVVE
DTADKETKLEMAKIMITSLNSAKNA
>VCA0485
MQHLDKLLEVAKRKSEFDKNNSWYLGSSTYLAEIKQEVDEVVEEIPKNRLCYLEDELGDVLWDYLNTILS
LEKEAGVKIESVVQRACRKYEERVSAIENGISWDEVKLKQKKELEQEQSSAHT
>VCA0486
MLCLSLVVMRCQPLRRALYSPSPRKLSVRIECALSLAYNRSTDGMYPYAGGVMATARLDIRLDEEIKAKA
EKASALLGLKSLTEYVVRLMDEDATHVIEEHESIMVKDSVFDEFMAACNKVKAPNQALLEAVKFTEKSGI
K
>VCA0487
MSWGKEFVELSKSKHDRDSFDCGEQELNTFIKTQAAKHMQAGISRTMVLPSAHPLLNQKFAICAFYSVAP
SSISRETLPAQLAKKLPRYPIPVFLLAQLAVHKEFHGSGLGKVSLIRALKYLWEVNHHMRAYAIVVDCLT
DSAQAFYTKFGFEVLCEHNERIRMFLPMKTVEQLFNQ
>VCA0488
MKVELVTSLKRQATKILADLHDTKEPVLITEHGKPSAYLIDVDDYEFMQNRLAILEGIARGERALADGKV
VSHQDAKDRMSKWLK
>VCA0489
MVEIIWTELALSDLNDIAEYIALENVVAAKQLVQTVFTKVERLADFPESGRVPPELEHLNYREVVVSPCR
VFYKYDDAKVRILFVMRAERDLRRLMLTKQ
>VCA0490
MFNQYHKLPLFLYTVLCVRLSSRALNTFEELNMTNYLERGIKELVEEFISSGKPCPSKQTISERRAGYLS
STVLAGSSPEMADEFVDELDGIQVKVYKPSDKIDLPITIYFHGGCFISGGFETHEAQLRQLAHLSETIVV
CIKYRLAPEHAYPSAHDDVFQAALGIKEHGHKYGGDTEHVFFVGDSAGAQLALATALRLKNKKLWLPEKQ
ILIYPMVDPLGVSDSYQKNGTDFIITAQMLLSGFQLYAGESERLASEKELNLLARKDLQGLPPTLIITAE
YDPLRDEGEQLYRLLLSQGVDAYCERYLGVIHGFYQLSGVSESARRCIRNIANAIKN
>VCA0491
MLCLSLVVMRCQPLRRALNAQVNSLDLRMNRNIEFRTKKLHSKIVLSMVASYVVFTLVFNWFTETEFQLW
SFLVGVTTMVVIYLFLALFLFKKAHLSVTGGDVFLHGLKAELIAKRGIFGTQYIQITSNTEKGYHRLKVT
KDQIALADWNLLLGKCI
>VCA0493
MGDYRSSSHVYWRCKYHIVWTPKFRFKILKGNVAKELNRSIYILCNMKDCEVLELNVQPGHVHLVAIIPP
KVSISTLMGVLKGRSAIRLFNKFPHIRKKLWGNHFWARGYFVDTVGVNEEIIRRYVRHQDKKELEQEQQL
ELLRD
>VCA0494
MGSMLLNGAKMKYGNLSLKCMVQNQKALNFYLSQGFEIVSQVDDELGGYYYMSFVAQT
>VCA0495
MVSRSAPLPRLDINGRAFVYLEAGKLLYIVYLDEFGHIGPYLSSTDKSHKTHPVFGLGGVVLPYTEVRKF
STYFYQLKNRLLDYELKNSGIHPAKWEKKGASLYTVTNVTKYRQLRQATFRLLNKVKASGGFIIYVGIEK
ERRVDGHDSKRLYHSVLREVIKCIDQECEQRDAKFMLILDQQEENVLRGEIVETASVAMFGDDARYRLIE
PPVQVESHLYQTVQCADWLCGLFGRLAHYECEPTVKADYKAIHDYFDNCIHQVSTRSGIKKLKSRPTAHN
LQKLVDKFSS
>VCA0496
MVMVVLFEFSGNALPAPWAGVMFFGVKMDLSLYSAKGSNSSERVEWMLNFKGIPYERIEVSSDDLATTYR
VMNPFGYVPSLLVDGLVFTESMAIAEYLEERFPTSPLLGQSLEEKTKIRSVCEYVNSSIHSPQNRTVLNF
FRPDLDETSKRKVRGEWIMLCLDKLSQTICNESGFIIGRTFSLADIFVASIYKKALQHGYVESEFYNNHL
IYIRKNERVAVSEPQT
>VCA0497
MAMPEIDALLGLSFCLYFFDNKQHKLPHIHVKYGSYELIIAIETGECLEGYLPNKQRKRAENHILEHREQ
LMVMWNKAVNGENPGKLGDLC
>VCA0498
MLKVIDVDFVSDHTLELTFNDGYQGYADLSVYFKKAPFSEIKDFKRFSLTRDGSLNWDGNELTAATLRDI
TKGSQKSVELSFNVQEMEAVIKQASWESMMEGRPDILQAAIRSYVEQFGHGQVIAKAGIKSRTSAYRSLK
PETTPNFGTLVQLGHAVIELAKDRTVANKEPRI
>VCA0499
MKHLDLLACGDFETTAFSTLSAKSASSKTQKPTCEIWILKAACLMQMSLDFDDF
>VCA0500
MATVNSPRQRKPDHSDDAAFCETKLTALNTQQR
>VCA0501
MNDYDQNSLKILVVGPGKEFFDDVYQSEFSEFREHDLSLNVSEGFSAPAVTEVLISIGANVVAGLSVYYI
SKVFDKIFSAKARAKEQGREMHIHVSISEKLIIKNVESTSEIERSVNFVIETKGDNVQKRS
>VCA0502
MVAVVVFEFSVMRCQPLRRALVANQQQISRLEIFVSDVVHALFEF
>VCA0503
MIFWEEASLNDREKIFEFLYDFNPAAAKKTDELIEAKVENLLEQPLIGVQRDGIRGRLLIIPEISMIVSY
WVDGSKIRIMRVLHQKQKFPND
>VCA0504
MTVPLEAFVSCPTPTPVLTFVHTTKELTMDTRIQFRVDEETKRLAQQMAESQGRTLSDACRELTEQLAEQ
QRKALSHDAWLTEQVNQAFEKFDSGKAVFIEHDIAKARMAERKAKIRNRGHA
>VCA0505
MVTVVVFEFSVMRCQPLRRALCSYLSMDEKVIIRKLTVEDAESVLSLMYQLDRESKFMLLEPEERTTTLE
QQIQIIHSFNDSSNKVIYLLTNDEKAFGFIVGVGNTANRNKHCMSLVIGLLQAVTGQGFGKELVNKLEGW
AISHGYSRLELTVMQHNERAKRLYESCGFEVEGLKRHSLVVDGEYVNELYMSKLLTA
>VCA0506
MSKVVQQQIGNIALVVENYDDAIEFYTKKLQFSLVEDTDLGGGKRWVQVSPPNSNGTNLLLAQASTEEQA
QFVGNQTGGRVFLFLQTNDFWRDYELMKTKGVVFNEEPRVEEYGTVVVFQDLYGNKWDLLELNKAHQ
