# Supplementary material for: Architecture of the superintegron in Vibrio cholerae: identification of core and unique genes
Source: F1000Res. 2013 Feb 27;2:63. [Version 1] doi: 10.12688/f1000research.2-63.v1 (PMC4032106; doi:10.12688/f1000research.2-63.v1)
Supplement: File S1. Gene data from V. cholera and V. mimicus. — Gene data of SI region from seven V. cholerae and one V. mimicus genomes used in this study. [file f1000research-2-1158-s0003.tgz › N16961_SI.nuc]

>VCA0291
ATGAAATCCCAGTTTTTGTTAAGTGTTCGCGAATTTATGCAAACTCGATACTATGCAAAAAAAACCATAGAAGCTTACCTTCATTGGATCACTCGTTACATCCATTTTCATAATAAAAAGCACCCTAGCTTAATGGGAGATAAAGAGGTCGAAGAATTTTTAACCTACTTAGCCGTGCAAGGTAAAGTGGCCACAAAGACTCAATCACTAGCCTTGAACTCACTCAGTTTTCTATACAAAGAAATTCTAAAAACACCCCTTTCTCTTGAGATCCGCTTTCAACGCTCGCAACTAGAACGAAAGTTACCGGTTGTACTGACTAGAGATGAGATTCGACGTTTACTTGAAATTGTCGATCCTAAGCATCAACTTCCCATCAAGTTACTCTACGGTTCGGGGTTAAGGTTGATGGAGTGTATGCGCTTGAGAGTCCAAGATATCGATTTTGATTATGGTGCAATCAGAATCTGGCAAGGTAAGGGGGGTAAAAATCGCACGGTCACGTTAGCAAAAGAACTCTATCCGCATCTTAAAGAGCAAATTGCGCTAGCAAAACGCTATTACGATCGAGACTTGCACCAAAAAAACTACGGCGGGGTTTGGCTGCCCACAGCCTTAAAAGAAAAGTATCCAAATGCACCTTATGAGTTTCGTTGGCACTATCTTTTTCCGTCTTTTCAGTTATCTCTAGATCCGGAATCCGATGTGATGCGCCGCCATCATATGAACGAAACAGTACTACAAAAAGCGGTGAGAAGATCGGCTCAAGAAGCGGGGATTGAAAAGACCGTGACTTGCCACACTCTCAGACATTCATTTGCAACCCATTTGCTTGAAGTGGGGGCTGATATACGTACCGTACAAGAGCAACTAGGACATACCGATGTAAAAACGACACAGATTTACACTCATGTTCTTGATAGAGGTGCAAGCGGTGTTTTAAGCCCATTATCCCGTCTTTAG
>VCA0292
ATGTTGCCATCAAAAGAAGAACTTCTGGCCTTGCTTAGCAAAGAATGCGAATTATATGCATCTATCCCAGATAGTGAACAGCAGAAGAAACGTAATAAAAAGCATTTTATCAATGGTTTAATGACTGCCTGCCGAGTTGTAGGGATCAGTTTTGAAGAACTCAACACAATAATTGAACAGATGCCCAAGAAACCAATATTCAAAGACTTAGATGAGCAGTTGTCTGTCCCAACCTATGTTCGGAACAGGGTTGATATTAAGCTGTAA
>VCA0293
ATGGAAAATTTAACAAATGATGTAATTACAATTTTACAGTATCTGCTCCCGGGGTTTGTGTCTGCTTGGGTGTTTTATAGTTTGACCTCTTATCCCAAGCCATCACAATTTGAGCGTGTGGTACAGGCTCTGATTTTTACTATTTTTATACAAGCAATTGTTGTGGTGGTTGAGTTCTCAGTCCGTTGGTTGTGTGCTACGTATGAAATTACAGGAGTACCGGACAAGTTTGGGTTAGTTGGTTCTGTTGTGACAGCTATCTTACTTGGGGTTGCATTTGCAGGCTTTGCCAACAATGACCTATTGCATAAGTGTCTAAGAAGGTGTTTGATCACAAGAGAAACATCATATCCTTCGGAATGGTTTGGTGCCTTTTTACAGGACGTTACTTTTGTTGTCTTACACCTAAATGATGAACGAAGGTTATATGGCTGGCCAATTGAATGGCCTTCAGAACCACATAAAGGTCATTTTGTTATCGCAGACCCGTCTTGGCTCAACGATGATGGCACTGAGGCAGAAATAACAGGTGTATCTAAACTTGTTATTAGCGCTAGTGAAGTAAAATGGGTGGAATTTCTAGAGAAAAACTGGGAGTAG
>VCA0294
TTGCGTTGTTCACCCCTTAACTGGGCGTTATGTGGTCGGAGAAAAATTATGAATCCATCAGCGGTTCTTGTTCATGTCCCAGATGTAGCGAAAGGGCTTGAATGGTACAAGAAAGCTTTTCCAGAAGCCGTTCCGGTTTACCATCATGACTTTGACTTCACAGCGCTTGACCTAAATGGTTTCTCATTAGAAATAGTCCAAGCAGACAAAAAAGTTGGTGCTGGTAAAAGTGGTACAGTTGTTTACTGGTCAGTAGATAATTTATGTGTTGCTCTGGCTAATTTTGAAGAGCTAGGTGCGAGTCTTTTCGTGGACCAATGGAAATTGAAGATGGGCTTTCAATGTGCCAAGTTGAGGACCCATTTGGAAACTTAA
>VCA0295
GTGAAAATTGTTCTTTGGTTCCTTGCGCGATTTGGGCTTTCTGTTTCAGAGGCTGTTAGCTTGTTGAAAGCCTGCTCTGCTGCATTGTCGTTCCAAAAGGTTTGTTTGGTGTTCAAAGTCCGTTTTCTACGGCGTTGTAAATTCCAAGTGGTTTCAGTGACAGGCGCTTTGAAACTGCGCCTGATTTGA
>VCA0296
GTGGAAAATCCAACAACATTGAAGCTTCGAGGCTTGCTGATTTTCAGCAATTTTGAAACTGTTGAACTTCCAACACTTTCTACCAATGCAACATCAGCCTGA
>VCA0297
ATGTTGTTGGATTTTCCACACGGTCAGTTTGGTTTCACAAATAGCTGCATCATCGCTGTGATCTGGCTTTCTTTGTCGCCGACTCTTAACCGAGGCCAACTTAACCTTGATCGTTTTAAGTTTTGGCTGCCAACTTCACAGCTTTTGGTGTTGGACGTGTGCTTGTTCGATGCATTTGCGTAA
>VCA0298
ATGGAACTGAATACGGCAATCGAGTCAAGAATTATAGAAATGGCATGGGAAGACCGCACCCCATTCGAAGCAATCAAGCATCAATTTGGTCTGAACGAAGCTGAAGTGATTAAGTTTATGCGCAGTCGACTCAAACCTAGTAGTTTTAAATTATGGCGTGGTCGTGTTTCGGGCCGTAACACAAAACATGCGAAGTTGCGCAGCTCAGAAATTAGTAGAGGCTACTGCCCAACCCAGTACAAGCATCGCTAA
>VCA0299
TTGGAGCTAACTATGAAAAATCCGACAGTAGAGAATCTCAAAGTTTTGACCCAAGAATTCTTTTCATTGCATTGGAATGCCGTACTTTTAGGCTCGGATTATCCTGAGTGGTCAGATATCTATGAGTTTACTGGTTCTATGCCCAATCATGATAAACAGGGTGTTTATGCTTTTGTTAAAAATGGAGTGGTTACATATATAGGCGTCGGTGCATCATCTAATGGAACAGGCCGTTATGCAGGGCATGGTTTAGGGAAGCGGTTTCAATCATATTCAAAAGTAGTGGATGGTCGACACGTACCAACCGATCCTAGGCTTGTTGATGCTGGTGCAATGATTACTATCGGTTTCAAACCAGAGCAGTCGTACTTAGCTTATGCACTTGAAATGTTTCTTATTGGCAAAATGAGTACAGAACACAACATAAATCGTCCGAGTAAATAA
>VCA0300
ATGAACTTCTTTACGTCTCCATTTTCTGGGATTCCCTTAGATCAGCAAGTAACAAATCCGAACATTATTGTGGGAAAACACAGTTATTATTCTGGTTATTATCACGGGCACAGTTTCGATGATTGTGTGCGATATTTACATCCAGAAAGAGATGACGTTGATAAGTTAGTCATAGGGAGTTTTTGTTCTATAGGCTCTGGTGCTGTATTTATGATGGCCGGTAATCAAGGGCATCGCAGTGATTGGATAAGTACATTCCCATTTTTCTATCAGGATAATGATAATTTTGCAGATGCACGCGATGGTTTTACGCGTTCAGGAGACACAATTATTGGTCATGATGTGTGGATTGGCACTGAGGCTATGATAATGCCTGGGGTTAAAATTGGACATGGAGCGATAATCGCCAGTCGTTCAGTAGTGACTAAGGATGTTGCACCTTATGAAGTGGTCGGTTCAAATCCTGCTAAACATATCAAGTTTAGATTTTCTGATGTGGAAATAGCGATGTTACTTGAAATGGCATGGTGGAATTGGCCAGAATCGTGGTTGAAAGAGAGTATGCAGTCTCTGTGTTCATCAGACATTGAAGGGCTTTATCTCAATTGGCAGTCAAAAGCACGCACATAA
>VCA0301
ATGAGCGTTCAAAAAGTAGTTGTTATTACTGGCGGTAGCCGAGGGATTGGTGCGGCGACAGCAAAACTTTTTGCTCAAAACGGTTTTTCCGTATGCATAAATTACAAATCTAATGCTGAGGCTGCTAATACTCTCGTTGAAGAAATCAAAGCGTTAGGTGGTCATTGTATTGCGGTTCAAGCTGACGTTTCCAAAGAAAGTGATGTTGTTAAACTGTTTGAAACCGTTGACCAAGAGCTTGGTGTTGTTTCTGTTCTTGTCAACAATGCTGGTATCTTAAAGAAGCAGATGCGCTTAGACGAAATGAGTGCAGAGAGGATTAACTCAATTCTCATCAACAATGTGACAGGTTATTTCTTGTGTTGTCGTGAAACAGTGAAACGAATGTCAACTCGTCATGGTGGTTTCGGTGGTGTCATAGTTAATGTTTCTTCGGGAGCCGCTCGAACAGGTTCACCGAATGAATACATCGATTATGCAGCGTCAAAAGGTGCAATTGACACGTTAACAAAAGGTCTGTCGTTGGAAGTTGCCGCGGAAGGTATCAGAGTTAACTGTGTTCGCCCAGGATTGATTTATACCGATATGCACGCTGACGGTGGAGAGCCTGACCGTATAGAACGACTCAAAAATAAAATCCCAATGCAACGTGGTGGTTTGCCTGATGAAGTCGCTGAGGCAATTTATTGGTTATCGTCTGAAAAATCATCATTTTCCACAGGTAACTTTCTGGATTTAGCCGGTGGTTTGTAA
>VCA0302
ATGCTGTTGGATGTTCAACACGGTCAGTTTGGTTTCATAAAAGGCGGCATCATCGCTGTGATCTGGTTTTCTTTGTCGCGGACTATTAACTGTGGCCAACTTAACCTTGAATGCTTTGAGTTTTGGCTGCCAACTTCACAGCTTTTGGTGTTGGACGTGTGTTTGTTTGATGCATTTGCGTAA
>VCA0303
ATGCGACCTAGGAAAAAGGAGTTTCGAGTGGAAAAAATAATTGATGAATTAGTTGCGCAGGGTTATGAAGTATCTGGTAGCAGTTCAAGTATTCGAGTGAATATGGGTGCATTAACGGGCAAAGCCATTATTCGTAAAAGTGTCTATTCAAATACTTTTGTAGTGTCGACTCATACTTGGACTCAACTTATAGCTTTGACATTGGTATTTTCTTCAATTCTATCGTCGATTTTCAGTCAGTGGGGACAGCCCGAGCTAAGTGGTGCAATGTGGTTTAGTTTTTCAGTCGGCATCCCCGTTGTGATAACTGGTTTTGTATCGGCAATTATTGCGGAAATTCAGTTACAACCTATTCGTCAGATCGTACGAATGGTAAATTCAAAGCTATCACCACCAGTCGCATAA
>VCA0304
GTGTTGTTGGACGTTCAGCGCGGTCAGCTTAGTTTTACAAAATACAGCATCATCACTGTGATCTGGCTTTCTTTGTCGCGGATTCTTAACCGTGGCCAACTTAGCCTTGAGTGTTTTGAGTTTTGGCAGCCAACTTCACAGCTTTTGGTGTTGGACGTGTGTTTGCTTGATGCTTTTGCGTAA
>VCA0305
TTGAAGCATCGAGGTTTGATGGTTTTCAGCGACTTTGAAACCACTGAACTTTCAACACGTTCGACCAAATCAGCATCAAAAAAACTCGAAAGCCAAATTGTGAAACTTGAGCACTAA
>VCA0306
ATGTTGTTGGATGCTCAACTCGGAAAGTTTGGTTTCACAAAAGGCTGCATCATCGCTGAAAGTGTTTTTTCTTTGTCGAGGACTCTTAACCGTGGCCAACTTAGCCTTGAGCGTTTTGAGTTTTGGCAGCCAACTTCACAGCTTTTGGCGTTGGACGTGTGTTTGAGAGATGCTTTTGCATAA
>VCA0307
ATGGTATCTCGACATATACCAGAACGTCTAAAAAAGAAAATATATCAAGAAGCTAATATGACATGCCCCAACTGCGGTGAGCGAGATGTATCCACGTTTGAAATACATCATATCCAGCCCTTTGTAGATGTAAAAAAACACGAAGAACGCAATCTGATACTACTTTGTAGTAATTGCCATTCTAAGGCTACAGTTGGTGAGCTAACTGAAATTGAAGTGTTGAGGTTAAAGGTAGGGCTAATTAGTAGTTCTTCCGGCCAAAGCAAAGAAACTATGCCTTCAAATGTTATCACTTTGGATTCGGTTAAAAATCACGGTGTAATTGCAAATCAGGTTACTTTGAATAATTCACCAGCGAAAGTAGTTCTGTTACCAGCAGTTGGCTCTATTGCAAGCAGCCTCAAACATCAAAACTACATAAAATATTTAATTGATAAATACCATGCTTACAAAATTGTAGAAGTTGGTAAGTCAAATATGAAGTACCCAGTGTTCTACAATGCGCTCAAACGAAAATTTGGAGCTAAATGGGACATGGTTCCAATTGATAGATTCTTGGAATTAAGTACATACATTCAAGATCGGATAGAGAAAACAGTCCTTGGTAAAAAATTAAAGGCTCAAGGGAAAAAATCATATTCGACATTTGAAGAGTATCTGGCCAAAAATTGTAGCTAA
>VCA0308
ATGTACGATAGTGAAGTAATTGAGTATGCAAAAGAGCAAGAGAACATAATCTCCAAGTTGGAGTACCGAGTATACAAACACGACGATGGTCGTTCGGTGAATCGTCAAGATTTGATGCGTGATTATGCAAGAGTTTTATACTCATCATCTTTTCGACGTCTACAAGGTAAGATGCAACTACTTGGTGTGGACGCCAGTAAGTTCAATCGAAATCGTCTAACTCATAGCTTAGAGGTAGCACAAATAGCTCGCTCAATCGCTTATGATTTAGAGCTTAATCATACGGTTGTAGCTGAAACAGCATCACTTGCACACGATATTGGTAATCCTCCTTTTGGACATTATGGTGAAGTTGTACTTAATGATTTAAGTTTGGCTTGTGGCGGTTACGAGGGTAATGCTCAAGCATTTCGCATTTTACGCACTTTAGAAAAGAAACATTATGCGTATCCAGGGCTTAACCTGAATGTACGTACTCTAATGGCCATTACTAAGTACTTCTTTAACAAGCACCAAAACAATAAAAAATTCTTATACGACGCAGACTATGAATTTCTAAAAACTGAGCTCGATAGTAAGGGGGTCACTGTTACCAAGAGTATCGACGCTGAAATAATGGATTTAGCGGACGAAATTGCTTATGCAGCACATGACTTAGAAGATGCACTAAGCTTTGGCATGATCAGCTTAGGTGAAATAGTTCATGAGTTTAGCATTAGCGACAAGTTTAAAGATGCATACCCAACGATGACTGATATTGCTAAAGAGGCACAAAATGTCGCTATGAAAGCCAGTCGAAGTGGTACATCTGAAGAGTATGCAATTGTTCTGAAGAAAGAACTGACGTCAATGATAGTTAATATTCTATGCTCAGATATTGGTTTGGTTGATGGTTGTTTGGGCTACAAACGACATGCAAAATTAGCTGAAGGTCTAAAAAAACTGTTGTTTAAGGCAATACTCCGCAAAAAAGATATTCAACTTTATGAGCGCCGAGGAGAGCAGATTATTCGTGGTTTATTTGAGGTGTATTCTGACGAAAAATACAATAAAGATAATATGTTGTTACCACCAGAACTGCGTGCAATTAATGACTGTAAAACCCGTCTAGTTACGGATTACATCTCTGGTATGATGGATTCATATGCCGCACAGGAGTATGAGAAGTACTTTGGTAAGGGCAGTGCAGATAAGCTTTATTTCAAATAG
>VCA0309
ATGAGTAGAAAAAAATTTATGGAGTCTGTTGGTGCTACTTGCAGCAACTGGAATTGGAGCTGGTCGTTCGTTAATCACGAAGAAAGGTTTGTGGTTTTTGGTCATTGGGATGTCCACAAAGACGGCCTAATTTTTGATGAAAGTTGGAAAGGGCCAGGAAGAAAGCAGTCTCTAGAGCATATATCGCTGATTCAAAATAATGGTTATCGCCTAAAAACCTTTCCCATGCAGTATGACCAAACTGAAACAGGAACAGCCAAAATTAAAAGTTTTGATTGGATTCTTGAGGAGAAACATTTAGCCGGAGTCGATGGGCTTTGGTATGCATTAAATTACTCTGAAAGCGTTGATATAACTTCAATAGAAGAAGTCGTTCATCCAGAAACGTATATTGAAGGGGCAACAAAAGAGATCTCGGTAAATGCTTACGAACGTAACCCAGATGCTAGAGCCAAATGTATATTGCACTATGGATGTAAATGTTATGTCTGTAAATTTGACTTTCAGGAAGTTTATGGAGACATAGGAAAAGGCTTTATTCATGTGCATCATGAAGTTTCGCTTGCTGAGATCAAAAAAGAGTATTCCGTGGATCCTATTAAAGACCTAAAGCCATTGTGCCCTAACTGTCATGGGATAATTCATAGGACACATCCTCCAATATCTGTTGATTCTTTAATAAACTTGTTACGTTCTAGAAACTAA
>VCA0310
ATGTGGCAATCCAGAAAGGGAGCCCAAATGAAGAAATTCTTAGCATTCATAGTGTTGTCCAATCTAATTGCAGTAGCATGTGTTTATCTATTTGAGTTCAGTTTTGGATACTTAAAAATTGCTTTTCTCAAAGATTATGCGTTTTATTCGATGCTTATTCTTCTGGTGCTAGGGGCATTTTTTTCCTTCTCTGGACATGGTGTTGGTTACAGCGATCCAAGTAATGTTGCGGGAGTTGCAGCGAGTAGCTTGATCGACAACGATTCAGCTAAAAAGACCGTGGTTACAAGACTGGAGAGCATTGGCTTAGGGCATAGATTTTTAATCGTCAGTCTGTTGCCATTGATTTTTTGCTTCATCTTATAG
>VCA0311
TTGAGCGTTTACCTCAATATGCAAAATAAACAATATAAGCTCAGCCAATTAGCCCAAGAGCACTTACTCAAGATTAAACACTACACCATTGAAAATTTCGCTGAAGCGCAGTGGCAAAAATATAAGTCGACCTTGCTTTCAGGTTTCCAAACTCTTGCGGATAACCCAGGACTAGGAAAAAGCTGTGAAGATATTTACCAAAATGGTTTTTACTTTCCAGTGGGGAAACACATGGCTTATTACACCAAAGAAGCAAACTTCATTCTCATTGTTGCGGTATTAGGGCAATCACAACTGCCCCAAAAGCATCTCAAACAGTCACGCTTTGTTTCTTAG
>VCA0312
ATGCACACACTAACAGCAAATGATGCTAAACGAAATTTTGGTGAACTTCTTCTAAGCGCACAACGCGAACCTGTCATCATCAGCAAAAACAGTAAGAATACTGTCGTTGTCATGTCCATTAAGGACTTTGAAGAACTTGAAGCAATGAAACTCGATTATCTCAAACACTGCTTTGAGTCTGCTCAGAAAGACTTAGATAGTGGCAAAACCGTTGATGGTGCCACTTTTCTAAACACCCTTTGA
>VCA0313
ATGAATCATCTAGCGATGGCTGTCGTAATAAAGAATAACCTTGTTTTGGTACAAAAACGGTTCAGAAAAAATACTGGGATGATTTTTGAGTTTCCGGGTGGTTCTATTGATGCCGGTGAGTCAGGAGAGCAAGCAGCTATTCGTGAACTCTGGGAGGAAACTGGGCTGAGAAATTTAAAGCTCATTGGCACTCATAAGTCCATCAACGAGAATGGCGGCGATATTTATCATGTTGTTTTCAGCGCTTCGATGGACGCAGAGCCTAAAGAGATCGAACCTTATCGACAACAAACGTTTTATTGGTTTGAGGCTTCCCAAATTCCACTGAATGACTTTTATAGTGCTGATGTAAATTTCATCAAGGAACATTTGGGCAGTTACACATAA
>VCA0314
ATGTGTTTTTCTGAAAAATTTTCACAGCTCTGCGCTTATAATTCAGACGTGAGGTGCACTATGTCTGAAAATCAAAAAGTTAAAAGAGCTGAACCAATTGAAACTTGTTCATATAAAAGTCCTTGTGTTCGTCATTGTTGTTTAGATGACAAAGACATCTGCATAGGTTGTGGTAGGACTCTTGATGAGATATGTCGTTGGAGTAGTGCAACAAATAGCGAAAAACAAGAGATATTAATCAATAGCTTAGCTAGAGTTCAGAGCCGAAATATATCGATATGA
>VCA0315
TTGACAGTCCCTCTTGAGGCGTTTGTTATGTGTGTGTTTCTGATGCCCACCCTTCCATTTAAAGGGGTAGCGAAAGGCATTTATGCCAAACAGCATTCGATAAAAAGCCATCATATACACAAGACTAAGATGCTTCATATCGATATATTTCGGCTCTGA
>VCA0316
ATGTTCATAGAATCATTAAAAATCAGGCTTCGTTCACTTGAAGTGGAGGATGCAGAATCCTTTTATCAGTGGTCTGGTGATAGGGAAGTGACACAATTCAGCTTATCTGCTTATGCCTATCCCCAATCTCGCTCAGATATCGCTAAGTGGCTGTCAGAGATTAACTCAAGTTCAAAGACGATTTCTTTTGGTATCGAGTGTAAAGAAAGCCAAAAGCTGATTGGTTATGCTGGTATTTCGGGGATTAGCTCACTTAACCGAAGTGGTGAGTATTTTATCCTCATTGGTGATAAAGCATTTTGGGGCAAGGGGCTAGGAACAGAAGTTACGCGTTTAGTCACTAATTATGGATTCCGAGAGCTTGGCTTACATCGAATAGAATTGACCGCATATTGTGACAACGTAGCGGCAGTCAAAGCGTATGAAAATGCAGGCTATCAGCATGAAGGTATCAAAAGAGAATCGGGCTATCGCAATGGCCGATTCATGGACAAAGTCCAAATGTCCGTTTTATCGCGAGAGTGGCCGGCCACATAA
>VCA0317
ATGAGAGCTATCTTTTTGATTCTTTGCGCTGTTTTATTGAATGGCTGCTTGGGCATGCCCGAATCAGTAAAACCGGTGTCGGATTTTGAACTGAACAACTATTTAGGCAAATGGTACGAGGTTGCTCGACTCGATCACTCCTTTGAAAGAGGTTTAAGTCAGGTTACTGCGGAATACCGTGTTCGAAATGATGGTGGTATTTCGGTTCTTAATCGTGGTTATTCTGAAGAGAAAGGTGAGTGGAAGGAAGCGGAGGGCAAAGCTTACTTTGTGAATGGCTCAACAGACGGCTATCTGAAGGTTTCATTTTTTGGTCCGTTTTATGGCTCCTACGTAGTGTTTGAGTTAGACCGTGAAAACTACAGTTATGCTTTTGTGTCAGGGCCGAATACAGAATATCTGTGGTTACTTTCAAGAACGCCGACTGTAGAACGAGGCATTCTGGACAAGTTCATAGAAATGTCGAAAGAGCGTGGTTTTGATACAAATCGGCTCATTTACGTTCAGCAGCAATAA
>VCA0318
ATGATGAATACGGTACTTCTCGATAAAGATAAGCACGATAGGAACCGTTTCAATTGTGGCACTGAAGCACTCAACAATTACTTAAAAGTAATGGCGAGTCAGCAAGCCAAAAAAGACAACACCAGAACCTTCGTTTTGGAAGATGACAATAACAGTGCTTATATCATCGGCTTTTACACTCTGACTATGACGCCCATTGATTTGAAAGCCTTGCCCGACAAGTTACAAAAGAAGCACCAATCCTCAACCTCTGGAGGGCTCATTGCTCGTTTAGCTGTCGACGATAGATACAAAGGAAAAGGTTTTGGTGAGTGGCTACTCATTGACGCTCTCAGAAAGCTACTCGCAGCCAGTGACAGTGTAGCGTTCCCTGTTGTCATTGTTGATGCCAAAGATGGTGCAAAACATTTCTATGAGCGCTATGGGTTTCAAGCGTTTCAAGATGCCGAAAACAAACTCTTCATCACCATTGCTGATATCAGAGCAAGCTTAGGCTAG
>VCA0319
ATGGCAACGACTTTGCCTCGCATCACCGCTAGAGTTGATGTCGATACTCAAGATTTACTCGCTAAGGCTGCTGCTCTTGCTGGTATGTCTAGTATTAACTCATTTGTTTTGAATGCAGCAATCGAAAAAGCAAAACAAGTCATTGAACGTGAGCAAGCTCTAAAGCTTAGCCAAGCTGATGCCGTATTGCTGATGGAAGCTCTTGATAATCCAGCTGTAGTAAATGCAAAGCTCAAATTGGCATCCGAACGTTATGAGAGCAAAACTCAATGA
>VCA0320
TTGAAGCATCTTGACTTGTTGGCTTGCGGCGACTTTGAAACTACTGCGTTTTCAACGCTTTCTGCCAAATCAGCATCAAGCAAAACTCAAAAGCCAACTTGTGAAATTTGGATACTAAAAGCTGCATGTTTAATGCAAATGAGCTTAGATTTTGATGATTTTTGA
>VCA0321
TTGTTTACCAATGGTTTTTTAACACCTTTACTTGAAAAGCATTTTACGCAAATGCATCTTGCAAGCACACGTCCAACACCAAAAGCTGTGAAGCAAGCTACCAAAACTTAA
>VCA0322
GTGAGTATGTCGGAATACAAATTAACAGAAGAAATCATTAAGTTGTCTCAATCGCAGCTATGGGATGTCGCAAAATCTGAATGGACTCTGCACGAAATATACGAAGCTAATGAGCCAGAGCGTTGTTTATGTGGGCACTTTCCTATCATTGAAATTTGTAATCTTAAGAACAAGATCAACTCTAACTATGCGATTGTTGGAAACTGCTGCGTTAAAAAGTTCATTGGTTTACCTTCAGATAAAATTTTCCAAGCAATAAAGCGGGTTAGAAAAGATGATCAAAAATCATTAAATGCAGAGGCCATATTTCATGCTTACGACAAAGGTTGGATTAATGATTGGGAAAAAAGCTTTTACTTAGACGTTATGAGAAAGCGTAAACTTACGTCGAGTCAACTTAACAAAAAAATTGAAATCAACAATAAGTTAGCAAACAAAATGAAGCGTACATAA
>VCA0323
ATGAGCTTACTGAAGGCAAAGTTAAGCATGTATAAACTCGAATACTCCACACAGTTTAAGAAAGATTTCAAAAAGATAACTAAGATGCCGATTTCAGACATCATTGAAGTCGGCAATGTTATTTCTAAGCTGCAACGCGGCGAAAAGCTTGAACCCAAGAATGTTGACCATCCGTTAACTGGAAATTGGGTTGGATTTCGAGACTGCCACATTAAACCCGACCTAGTGTTAATCTATCGAGTTTTTAACGATCAACTACAACTAGCGCGCATTGGTTCACATAGTGATTTATTCTAA
>VCA0324
ATGAGAACAGAAATGCTGAGCACGCGCATTGACCACGACACGAAAATTGCGTTCACAAACGTCTGCGATGAGATGGGTCTAAGTACATCACAGGCCATAAAGTTATTTGCAAAAGCGGTTATTAATCATGGTGGAATCCCTTTTGAGCTGCGAGTTCCACAGCCTAATGAGGTTACTGCATCTGCAATTCAAGAGCTCGTTGAAGGAAAAGGACATAAAGCTGAATCCGTTGAAGCTATGCTGAATGAGCTTACTGAAGGCAAAGTTAAGCATGTATAA
>VCA0325
TTGTCGGCAATTCAATATTGTTTTTCGCTGCCTAATGAAGTGGCAATGTATCTGGCGCTGAAAAATCGCAGTGATTGCCTCATTGTGTTGTTGAGTCTGCGTGAGGTTAGTATTGTTGGCTCAAGTCGCTTTGAGCAGTTTGGTGCCTTTACTTACAGGCTTAAAGTCTGTCGGCAATTAAGTATTGTTTTGCGCTGCCTAATGAAACGGCAATCTGTCTGTCGCTGTAAATTTCAGTGTCATTGCCTCATTGAGTTGTCGTGCCCATGCGTGGTGAGTGAGTTTGTCGGAGAGGTTTTCCACATTGACCTAGTTGCTAAGTGA
>VCA0326
TTGAGGCGTTTGTTATGCTTAAGCTTCAACACTTTACATTTGAATCAAATCAATGATAACCAACTGAAATCATTGACCAAACTTCGAATTATCTTGAATTAG
>VCA0327
TTGTCGGCAATTCAATATTGTTTTTCGCTGCCTAATGAAGCGGCAATGTATCTGGTGCTGAAAATTCAGTGTTATTGCCTCATTGAGTTGTCGCGCCCATGCGTGGTGAGTGAGTTTGTCGGAGAGGTTTTCACATTGGCCTAG
>VCA0328
ATGGAGTTTCTGATGAAAATTAGTCACCTTGATCATTTGGTTCTGACTGTTGCAGATATTCCAACAACAACGAACTTTTATGAAAAAGTGTTGGGCATGAAAGCTGTTAGTTTTGGCGCTGGTCGGATTGCTCTAGAGTTTGGTCACCAGAAGATCAATCTTCATCAACTCGGTAATGAGTTTGAACCTAAAGCCCAAAATGTCAGAGTTGGGAGCGCAGATTTGTGCTTTATTACCGACACAGTTCTGTCTGATGCGATGAAGCATGTGGAGAATCAAGGTGTGACTATCATGGAGGGGCCTGTAAAACGTACAGGTGCACAAGGTGCAATCACATCATTCTATTTCAGAGACCCTGATGGGAATCTTATTGAAGTATCAACGTATTCAAACACATAA
>VCA0329
ATGGAACTGAATACGGCAATCGAGTCAAGAATTATAGAAATGGCATGGGAAGACCGCACCCCATTCGAAGCAATCAAGCATCAATTTGGTCTGAACGAAGCTGAAGTGATTAAGTTTATGCGCAGTCGACTCAAACCTAGTAGTTTTAAATTATGGCGTGGTCGTGTTTCGGGCCGTAACACAAAACATGCGAAGTTGCGCAGCTCAGAAATTAGTAGAGGCTACTGCCCAACCCAGTACAAGCATCGCTAA
>VCA0330
GTGAGCTTCGGAGGGAAATCAATGTCAGAACATTCAGCAATCGTGACTTGGAAACGTAAAGATTCCGAAGCTTTCACTGATAATCAGTACAGTCGTGCTCACACTTGGGAGTTCGATGGTGGTTCAAAGATATTAGCTTCAGCATCACCTCATGTTGTACCAGTTCCTCTGTCTGTTGAAGCCAATGTTGATCCGGAAGAGGCTTTTGTTGCGGCATTATCAAGCTGTCATATGTTGGTTTTTTTATCTATTGCAGCAAAGCAAAGATACCTTGTTGAAAGTTATACAGACAATGCAGTTGGTATTTTAGGGAAGAACAGCAAAGGTAAAACCTCAGTAACAAAGGTTGTGCTACGACCTCAAGTGGTCTTTTCAGGCACTTCCAAGCCAACGTTACAGCAGCTCGAAAAGATGCATCATTTGGCTCATGAGAATTGTTTTATTGCTAATTCGGTTGAAACGGAAGTAGTGACTGAAATTATTGCCTAA
>VCA0331
ATGTTGGTACTAATACAATTGATATTAAGTAAAGTTAAAGAGTTTTTTAAAGAGTGGATGCCACTAATTGTATCTATTGCAGCGCTTTATGTTTCATATAACTCGTACAAGGTTTCAGAAAATCAACTGTCTGTTAGTCGAGTCTCTGTAGAGCCTCACTTCTATGTAGATGAAATTCCGCTTATTGATGAAAAAACAGGCTCAGTGTATGAGCGTGAGCTTAAAGTTTTCAATATAGGCTCTCCTGTTGCAAACATTAAGACCACAGTAAGAACATTCTATGAAGTCGATGATTTTGGGCAGATAGGCAAAAAACTTATTCCACTAAATGGCTACTATTATGCATCCTTCCCAACCGGCGAGCCGGAAGGACTTATTGCAACCCACAAAGGAAATGAAAACGCAACAAAGGACTTTGATGCAACATTTATTCATTTCAGAGGGAACTACCCTAACTACTTGCAAGTAGAGCTGAAGAACATAGTTTACATTACCTATATGTCCTTTGAAGGTATAGACAAGCAAGTTTGTTTCTTAAATTCTACACAGATTGATTGTGAACTTGTTTCTTCCTATAAGGGATTATTTAATCAAAGCTATCTGGAACTTGAAGGTCTAACATATCAAAAGCTAGTTGAGGTATACGAAAAGTTTGGAGGATAA
>VCA0332
ATGATTAAATTTGAATTTGATGAAAACAAAAGCAGAAGTAATCTCGAAAAGCACGGTATTGATTTTCATACAGCTCAAGGATTGTGGAATGATTCAGATCTTATCGAGATCCCTGCTAACACGAGTGATGAGCCCAGATATTTGGTTGTCGGCTTACTAAACGGTAAGCATTGGTCAGGAGTAATTACCTACCGAGGTACGAATATCAGGATCATCTCAGTTCGGCGTTCACGGAAAGCGGAGGTAAGCCTTTATGAAAGCGCATGA
>VCA0333
ATGAAAGCGCATGAATTTGATGCCAAGTTTGAAAGTGACGACGATGATATCGTAATGGACTTGGATCTATCGCAAGCTAAAAGACCGATGCATAAGCAAAAACGAGTCAATGTAGATTTTCCAGCCTGGATGCTTGAGTCCTTGGACAGAGAAGCGAGTCGTATTGGTGTAACACGTCAATCAATCATTAAAATTTGGCTGGCAGAAAGGTTAGAGAGCGTGTCTCATCATTCAAGTGTGAGATAA
>VCA0334
TTGAGTGCTTTTGTGCGTTGTTCGCCCCTTAACGCGGCGTTATATTTATTGGAGATTTTGGTGAAAATAAAGAATGTGTTCGCTATTTTACTGATAGTGTATCTGATACCAATAGCCGTATGGTATTTTGTAATGGTTGTTGTTAATGATTATGCTTTAAGCACATTAAATTCTGACTGGGGAGCGTTTGGGTCATTTGTTGGCGGTGTACTATCTCCTATATTTTCCTTGGTTTCTGTTCTTTTTGTAATTAAATCAATTAATGAAAATAATACAAACAACAATATTGAAATTGAATTAATAAAAAAACAAGATAGAAGAAACTATCTTATTAGTTTAATAGCTATATTTAACAATAACATGCTGTCAAATATTGACAGCTATCTAAATGCATTCGATAGACCTATTCAAATTGCTGATAACAAATTTCATATGTTTACTGATGAAAGTGTAAAGGTTTCTCTAATGAAGTATATGTCTATTAAGGACTCTATTAATGTTAACAATAAGCTAATTTTTGACATGATTAATAATTTTACTGCTAATTGTGAGATTTCATTCAGCATAATACTTAAATATGTTAATTCAATTGAAGGTCTTGATGAGGTCAATGAATTTATGGATGTCGTAGAAGCTGCTTTAGATAATAATTTTATTAATGCATTGTTAAGTTTTAGGCTATATGAGCAGGCATGCGGATGGAGTCAAAAATCTCCATTGCTTGATCAGCTTGTATCTATTAATAATAAGACAAGATATAAATCTGAGTGGGTTGAAAGGTATCAAGAACAAATTGGTGCTAAATAA
>VCA0335
GTGGAAAATCCAACAACATTGAAGCTTCGAGGCTTGCTGATTTTCAGCAATTTTGAAACTGTTGAACTTCCAACACTTTCTACCAATGCAACATCAGCCTGA
>VCA0336
ATGTTGTTGGATTTTCCACACGGTCAGTTTGGTTTCACAAATAGCTGCATCATCGCTGTGATCTGGCTTTCTTTGTCGCCGACTCTTAACCGAGGCCAACTTAACCTTGATCGTTTTAAGTTTTGGCTGCCAACTTCACAGCTTTTGGTGTTGGACGTGTGCTTGTTCGATGCATTTGCGTAA
>VCA0337
GTGTTATATGCCAAAGCTTTAAGTATTGGAGACGAAATTGGTTTTTTCTCACCATCTTCACCGGCTACAGCCTTTGCTCCAAATCGATTTCAAAGAGCAAAAGCTTATCTTAAGGCACAGGGATTTGAGTTAGTTGAAGGTTCGCTTACGGGAAAATCTGATTATTACCGCTCAGGCTCGATTCGGGAGCGTGCTGAAGAATTGAATCAACTTATTCGGGATCCGAATGTCCGTTGCATCATGCCTACCATTGGAGGCAATAATAGCAATTCACTGTTGCCGTATATTGATTATGAAGCCTTAAGAAACGATCCAAAGATCATCATTGGTTATTCAGATGTCACAGCTTTATTGCTCGGGATCTATGCTCAAACAGGACTTATCACATTTTATGGCCCAGCCTTAGTCGCTTCGTTTGGTGAGTATCCTCCATTGGTTGATGAAACCTTTCATTCGTTTATCGATCTGTTGTGTTCAGAGACGAATCAATATCAATACACTATGCCCTCGTCATGGACAGATATTAAGCACGATTGGGAAACTCAGCATTCAGCTAAGCCCGTTTATCCGAATGAATGGCAGTTTATCGGTAAAGGCAAAGTGACAGGCAGAATTATTGGCGGGAACCTCAACACCATGGCTGGGATCTGGGGTAGTCGATACATGCCAGAGATTAAAGTTGGCGATATTTTACTCATAGAGGATTCTCTGAAAGGTATCGAAAATGTCGAACGTTCTTTTGCACATCTCGCAGCTTGTGGCGTTTTTGAGCGAGTGAGTGCGATCATTTTGGGGAAGCATGAGTTATTTGACAACAAAGGTACAGGGAGAACACCTCTGGACGTTTTAATCGAAGTATTAGCGGATAAAAATGTACCTATATTTTATGGTTTTGATAGTTGTCATACGCATCCGATGCTCGTCACACCATTAGGTGTGCGAGGTACAATCGATTTCGACAATCATACCTTTAAGCTAGAAGATCGTTGGGTAAAAGCAAAATAA
>VCA0338
ATGAATCAGCATGGAAAACTCAATTATGTAGAATTTGCAGCGAAAGACTTAGAGTCAACGAAAGCGTTCTTTTCAAAGGTTTTTGGCTGGAGCTTTGTTGACTATGGACCTGAATATGCAGCATTTTCAAATGAAGGGTTAGACGGTGGTTTTTTCAAGGCTGAGCTTTCTAGTCGGACTGAAAATGGTGGCGCATTGTTAATTTTCTACAGTTCAGACATTGAAGCCACTTTAGAAAAAGTCGTGAAAAATGGCGGTCATATCATCCGTCCTATCTTTGAGTTTCCTGGTGGTTGTCGTTTTCATTTTACAGAGCCAAGTGGTAATGAATTTGCTGTTTGGTCTGAAGCACGCGCATAA
>VCA0339
TTGCGTCCACGCGAGGTGAGTTTTGCTCTCTCAAGTCGCTTTGAGCAATTTGGTGCCTTTACTTATGGGCTGAAAGTCTGTCGGCAATTGAGCATTGTTTTTCGCTGCCTAATGAAACAGCAATGTGTCTGTCGCTTTAAGTTTCAGCATCATTGCCTCATTGAGTTGTTGTGCCTATGTGTGGTGAGTGAGTTTGTCGGAGAGGGTTTCCACATTGGCCTAGTTGCTAAATGA
>VCA0340
ATGGAAGAAACAGATTTTCTACAAGAACTTGCAGATGAGTTATCTGCTTTACCTGATCCGAGCTACTGGTTCTCAAAGCTAAGAGAAATTGAGGATAAATTGGGTAAAAATAAGCGTGATACCGTCGCTATATTAGCCAAAAGGGCGTGGCTCAAGAAGATATGCAATTCGTCCTATCCCTTACATCCTGATGTGAAACGAGATATAGCGTATAAGCGTTATTTTCTATCTGAGAGTGATAATCTGCTCATTTTGGCAACAATGATTGCTCTGATTGACGGTGATAACTCAGAAGAACGTTACAAGAAATGTAAACAAAACATTGAGAAAAAGTATGGTGAAGAAGCTTGGCTGAGAATACTCAGAACGGCGAGAAAGATAAATAATGTACTATCGAACTCAAGCTCAAATATACCTACTTCATTGAGTGTCATGGCTACACGAAGTGTGACTGTACAAGGTTGGGTACAGGATGAAAAACTTTCAAAGTTGCCTAAGCGCGTGTAA
>VCA0341
ATGGAGTTTCTGATGAAAATTAGTCACCTTGATCATTTGGTTCTGACTGTTGCAGATATTCCAACAACAACGAACTTTTATGAAAAAGTGTTGGGCATGAAAGCTGTTAGTTTTGGCGCTGGTCGGATTGCTCTAGAGTTTGGTCACCAGAAGATCAATCTTCATCAACTCGGTAATGAGTTTGAACCTAAAGCCCAAAATGTCAGAGTTGGGAGCGCAGATTTGTGCTTTATTACCGACACAGTTCTGTCTGATGCGATGAAGCATGTGGAGAATCAAGGTGTGACTATCATGGAGGGGCCTGTAAAACGTACAGGTGCACAAGGTGCAATCACATCATTCTATTTCAGAGACCCTGATGGGAATCTTATTGAAGTATCAACGTATTCAAACACATAA
>VCA0342
ATGCTCTTAATATTCAAAGTAGTAGAGTTTTTAAGTATGGACATAGGCAAGTTAACGCGAAAAGAACTGATAGAATTAAATCATAGGATCGTAGCTCGTTTGGAGCATCTGGATGAACTTGAAGTTCAAGCCAAAAGGCAAGAGTTCATACTTGGTTCGCCGGCGCAGTTTGTCGATGATAAAGGCACTATTCAGCTATGTGTTGTCGTTAAGTTCAATAAGAAGTCAGTATCAGTGTCAACAGCAAATGGTGAGCGTTGGAACATTCCAGCAGAACGAATACTACCGTTGGCAAATGCCTAA
>VCA0343
ATGGAACTGAATACGGCAATCGAGTCAAGAATTATAGAAATGGCATGGGAAGACCGCACCCCATTCGAAGCAATCAAGCATCAATTTGGTCTGAACGAAGCTGAAGTGATTAAGTTTATGCGCAGTCGACTCAAACCTAGTAGTTTTAAATTATGGCGTGGTCGTGTTTCGGGCCGTAACACAAAACATGCGAAGTTGCGCAGCTCAGAAATTAGTAGAGGCTACTGCCCAACCCAGTACAAGCATCGCTAA
>VCA0344
GTGGAAAAAAGTAACGAGAAAGTACAGTTGCTAGTAAATGCTATTCGGTTTCGTAAACCCTACACGGCTAATGATTTTCAAGTAACAGCATCTGAGCTGAAAGTGAAAAAAGAGAGTTATCACTTAAGTAAAATCAAGAGTATTGAACTGAAGCGTCTTGGCTTCAAAGATAACGTGGTTAAAGTGACAACATACGCCATTTTACTGTCAGCAGCGACTTGGGCTTTTGTACCTGAGTTTGGTTTTTTTGCTCTCCTAATTGCTCTGATTTTGGCTTTGGTTTCGATGAGAAAGTATGAGTTGAAAGTAGAGTTTAAAGGTACAGATGAAACGGGTGATTACTGGGTATCAATAGCTCGTTGTTGGACGGAAGATGAATTTCATATTCTAGAGAATATTTATACTGAACTGAAAAGCAGAATCTAG
>VCA0345
TTGGTAATGGTAAATTTTACTGCTGGGAAGTGGATTTCTGAACCGAAAGTGAGTGAAGTCACTTCAGAGTTTGTGTCGATAACTACCGAGCCGAAAACAGATTTTTGGCAACGTTCTTATTATGGTTTTCGTAATGAAAATGCTCCTGCATTATTGATTGACTCAAAAGACAATTTCACATTTACCGCTAAGGTAAGTTTTGCTTATCAACAGCTGTTTGATCAATGTGGATTGATCATTTATCTCGATAATGAAAATTGGTTTAAAGCTTCGATAGAGTACGAAAATCAATCATTTTCTAGACTTGGTAGTGTAGTTACAAATTTAGGGTATTCAGATTGGGCAACTACCGATATCCCGCTTCCTAAAGAGATTTGGTATCGTTTAAGTCGTAGAGGGCCAGATTTTCTTATCGAATCCTCGTTTGATGGCTTGGTTTTTAACCAGATGCGTATCTTTCACTTACATCGGTTGGGAGAGACTACGATAGAAATGGGTAAATGTAATCCCCCTTTACCGACACAAAAAGTGGTCAGTTTTGGAGTTTATGCGTGTAGTCCTTCAGAATCATCGTTTACAGCAAAATTTACCGAAATGAGCCTGGAGCCTTGTAAATGGTTAGCTCACTAG
>VCA0346
ATGTCATTTCAGAATCTAAATGCTGGCGATATTGTTGTCAGCAACTTCGGTGTTTATCAGCACTGGTCTCTAGTCTCAGATGCTTTATGCGAAAAGGGTTTACCTATGCTCATTTCTGCAACTCAGCGAAATGGCACAGTTCAAGAAGAGACTTGGGATGTTGTAACTCAAGGTAAACATACATATCCAGCTAAAGTTACTTACGACCGTCCGGTGTCAGAGGTGCTCGAACTTGCTCGCTCTCAAATTGGAACGTGGAAATACTCATTAACAGACCGAAACTGTGAGCATTTTGTTAAATGGGCTACAGGGTTAAAAATGTCTTCGACTCAAGTTATTGCAGGTGCAACAGGTGCTGTTTTAGGCGCAAGCCTAGTTGGTTTATATTCAGAAAATCCGAAGTTTGCTAAATTTCTTGGTGGTGCTTTAGCTCTTGGTAGTTTAGCTGTTTTAGCGACTAAAGCAGTCGAGAAAAAATAG
>VCA0347
ATGTCTAAAGTCGTTCAACAGCAAATCGGCAATATCGCACTTGTCGTAGAAAACTACGATGATGCCATTGAGTTCTATACAAAAAAGCTTCAGTTCAGTTTGGTTGAAGATACCGATTTGGGTGGTGGTAAACGTTGGGTTCAAGTTTCGCCGCCAAACTCGAATGGAACGAACCTACTTCTTGCTCAAGCAAGTACCGAAGAGCAAGCTCAATTTGTAGGTAATCAGACTGGAGGTCGTGTTTTTCTGTTTCTACAAACGAATGACTTCTGGCGAGATTATGAGTTGATGAAGACCAAGGGTGTTGTTTTTAATGAAGAACCACGAGTAGAAGAGTATGGGACAGTGGTTGTGTTCCAAGATCTTTATGGAAACAAATGGGATCTTTTGGAGTTGAACAAGGCTCATCAATAG
>VCA0348
ATGATTTTCTGGGAAGAAGCATCTCTCAATGATCGTGAGAAAATTTTCGAATTTCTCTACGACTTTAACCCAGCAGCGGCTAAAAAAACGGATGAGCTCATAGAAGCCAAAGTCGAAAATTTGCTTGAGCAACCACTAATCGGTGTTCAGCGTGATGGCATTAGAGGCAGATTGCTTATTATCCCTGAGATATCAATGATTGTTTCGTATTGGGTTGATGGTTCTAAAATTCGAATAATGCGTGTACTACATCAGAAACAAAAATTTCCAAACGACTGA
>VCA0349
TTGACAGTCCCTCTTGAGGCGTTTGTTAGTTGCCCTACCCCAACACCAGTGCTAACATTCGTACACACAACAAAGGAGCTCACCATGGATACTAGAATTCAATTTCGTGTAGACGAAGAAACAAAACGTTTAGCTCAACAAATGGCTGAAAGCCAAGGTCGAACTCTTAGCGATGCTTGCCGTGAACTCACTGAACAATTAGCTGAGCAGCAACGCAAGGCATTATCTCACGATGCATGGCTAACTGAACAAGTGAATCAAGCATTTGAGAAGTTCGACTCAGGAAAAGCAGTATTCATTGAACATGACATCGCCAAAGCACGAATGGCTGAACGTAAAGCTAAAATCCGAAATCGAGGCCACGCATGA
>VCA0350
ATGAGAGCTATCTTTTTGATTCTTTGCTCTGTTTTATTAAATGGCTGCTTGGGCATGCCCGAATCAGTAAAACCAGTGTCGGATTTTGAACTGAACAACTATTTAGGTAAATGGTACGAAGTCGCTCGACTCGATCACTCCTTTGAAAAAGGTTTAAGTCAGGTTACAGCGGAATACCGTGTTCGAAATGATGGTGGCATTTTGGTTCTTAATCGTGGTTATTCTGAAGAGAAAGGTGAGTGGAAGGAAGCCGAAGGCAAAGCTTACTTTGTGAATGGCTCAACAGACGGCTATCTGAAGGTTTCATTTTTTGGTCCGTTTTATGGCTCCTACGTAGTGTTTGAGTTAGACCGTGAAAACTACAGTTATGCTTTTGTGTCAGGGCCGAATACAGAATATCTGTGGTTACTTTCAAGAACGCCGACTGTAGAACGAGGCATTCTGGACAAGTTCATAGAAATGTCGAAAGAGCGTGGTTTTGATACAAATCGGCTCATTTACGTTCAGCAGCAATAA
>VCA0351
GTGGTTTCGGTTGTGGTGTTTGAGTTTAGTGGTATGCGTTGCCAGCCCCTTAGGCGGGCGTTAAGTGCACTAACTATGGGAGAATATGTGAGTTTGGGAAATAGAGAAGAAGTATGGAGTTCAGCTTGGAATGCCTACTATGATGCATATTATTACGAGATCATGATTTCATCGCTTGGTCAGCGATGGGAGTTATTAGACACTATTTCAAAAGTTCTTATTGCATTAACAGCATCTGGTTCTGCAATTGCTGGTTGGGAGTTGTGGGGAAAAGATGGCTATAAAGTCGTTTGGTTAGCATTGGCAGGAGGTGCATCTTTGCTGTCCATTGTCCATGCTGCATTGCAAGTACAGCAAAAATTAGAATTTCATACTAAATTGGCATCGAATTTCACAAATCTTAGGATTGAGCTGGAAACTTTTCGTGAACAAATGGGCATATTTCCAGAATTTGATGTAACTGAGTTCAACAAAGAGTTTTTGAAGCTCAAGGCAAAACTTAAGTTAAATACAAGCAACTATAAACCTGATGTATTGGCAACAAGTGGCCTTCAAATAAAATCACAAAATCGACTGAATCAAAGATTAGGTATCTGA
>VCA0352
GTGGAAAATCCAACAACATTGAAGCTTCGAGGCTTGCTGATTTTCAGCAATTTTGAAACTGTTGAACTTCCAACACTTTCTACCAATGCAACATCAGCCTGA
>VCA0353
ATGTTGTTGGATTTTCCACACGGTCAGTTTGGTTTCACAAATAGCTGCATCATCGCTGTGATCTGGCTTTCTTTGTCGCCGACTCTTAACCGAGGCCAACTTAACCTTGATCGTTTTAAGTTTTGGCTGCCAACTTCACAGCTTTTGGTGTTGGACGTGTGCTTGTTCGATGCATTTGCGTAA
>VCA0354
TTGAGCCGCGGTGGTTTCGGTGGTTTGTGTTTGGGTTTGGTTGTTATGCGTTGTCAGCCCCTTAGGCGGGCGTTATGCCTTTTGGGAGACAATATGCAGTTTTACAAAGCAGATGAATATCAGGCATCTTGTGAAAACCTGTATCGTAAGTACGAACTTGAGATAGCTGCTTTACTTCCAGATGCATCTATTGAGCATATTGGAACTTCCTCTATTCCTAATGCTGTATCTAAAGGTGACCTAGACATACTTGTTGGTGTTAACGGCAAGGAACTAGAAAATGCAGTAAAGTTACTTTCTACTCTAGGTTTCAACGAAAAATCCGATACGTTAAGAACTCCGGAGCTTTGCATGCTGGAAAATAGCTCAGGTGAGGATGTCGCTTTTCAAGTTGTAGCTAATGGTTCGGAATTTGAGTTTTTTGTGGGGTTTAGAGACAAACTCCGTAAAAATCCTGAGTTAGTTCAACGATACAATGAGCTGAAAATATCTTGTACAGGTTGGTCTCACGAAGAGTATCGTCGGAAAAAATCAGCTTTTATTGAGCGCGTGTTAGGGCAGGCATAA
>VCA0355
ATGGATCTTAATTCACTACTACTGTTTATAGTCGCTTGTCTTGCTATCAATATGATACCAGGGCCAGACGTTATCTATATTGTTTCAAACACAATGAAAGGTAAGTTGGTCACTGGGTTCAAAGCTGCAATGGGACTTGGTGTAGGTTATTTTGTTCATACTTTAGCAGCTTCATTAGGATTATCTGCAATTATCCTCAGCTCAGCGGTAGCTTTTAGCGCAGTCAAATGGTTGGGTGCTGCTTATCTAGTCTATTTGGGTGTTCAGTCGTTACTTTCAATGTGGCGTGGGGGTAGCACATTGAAAGTAAGTGAAAGCGTTGAAAGTGACAAAAATGTATTTGTACAAGGCGTAATTGTTAGTGTATTAAACCCGAAAGTTGCACTGTTCTTCCTTTCGTTCCTGCCTCAGTTTATTGACACATCATCAGGTTCGGCTTCGATGCAATTATTGTGGCTTGGTTTGTTATTTAGCGTACTGGTTACAATGTGTAATATCCTGTATGCGTCAGTAGGTAGTTGGGTCTTTAGTCGCCCGAATTCTCAGCGCTACTCGCGAGGGCTAGAGGGCGTATCTGGTGTTTTACTTATTGGGCTAGCAAGCAAAGTTGCGATCAGCGATCGCTAG
>VCA0356
TTGGGCGTTATGAATAAAGGAGATAGTGTGGAAAAATGTTACATGTGCGATGCAGAGGGAAACACTAAGGAGCATGTACCTCCTAAATGTATATTTCCTGAGGCAAAAGATGTTCCAAGTGGGGATAATTATAAAAAGAACCTTATAACTGTTCGCTCTTGTGAGAAACATAATACGGCAAAGTCAAAAGATGACGTATATCTATTGTTCTTTTTAGCAGCTAATGTTGTGTCAAACGATCTTGCTCAGACGCAGTTTGGCACGAAAATTATGAGAGCAGTAAATAGAACACCTCATGTATTTGCTCAGTTCGCTAAGAAAAATACACCAGTAACTCTTAAAGGTGAAAATGGTGAATTGATTCATACTGCTGCCATTGAAATTGATCGTGCTCGATTTGATGCTGCAATTGAACATATTTCTCATGCATTGCATTACCACAAGTATGGAGAGACATTTATTGGTGATATTCAGGTTATTACCAGTGGGTTGGTGGACCTATCAAGTATCGATAGTGTGGAGGTAAACGATAGAATTCAAAACTTTGGTCAAATGGTTGATGAGCTGTTAGCTGATGTAGAACCTGAAGGTGATAACCCTGAAGTATTCACTTATAAGGTGTTAAAAACAGATGAACCTCATCAAGTCATTATCCAGATGAATTTTTATGGTGGTTTTAAGATCGTTTCGATCATGAAGTACTCTTAA
>VCA0357
TTGTTGGATGTTCAACACTCAAAGTTTGGTTTCACAAAAGGCTGCATTATCTCTGTGTTCTGGCTTTCTTTGTCGCGGATTCTTAACCGTGGTCAACTTAGCCTTGAGCGCTTTGAGTTTTGGCAGCCAACTTCACAGCTTTTGGCTCTGGACGTGTGTTTGTGTGATGCATTTGCGTAG
>VCA0359
ATGAAACCATTTAATCTTACCGTCGCCGCCAAAGCCGATTTACGTGATATTGCTTTATTCACTCAACGACGCTGGGGAAAAGAGCAGCGAAATGTTTATTTAAAGCAATTCGATGATTCCTTTTGGCTTTTAGCGGAAAATCCCGACATTGGTAAATCATGCGATGAAATCCGAGAGGGATACAGAAAATTTCCCCAAGGGAGTCACGTCATCTTTTATCAGCAAACCGGCAGCCAACAAATCAGGGTGATCCGAATTCTTCATAAGAGCATGGATGTGAACCCAATATTCGGCGCATAA
>VCA0360
ATGTTTGAAATGGCACATAACGCCCGCCTAAGGGGCTGGCAACGCATAACACTAAACTCAATCACAACAACCGAAACCACCGCGGCTCAATGGGACTGGAAACGCCACGCGTTGACAGTCCCGCTTGAGGCGTTTGTTATGCGCGCCTTGCCCAAAATGCCATTTGATACCATAATTAGGTACTTTTTGGTATTTATGGAGATGAGCTCATGGCTAAAAATACAAGTATCACTCTTGGTGAACACTTCGATGGCTTTATTACAAGCCAAATACAAAGTGGGCGTTACGGCTCAGCAAGTGAAGTCATTCGCTCTGCGCTACGTCTACTCGAAAACCAAGAAACCAAACTACAGTCACTCCGTCAACTACTTATTGAAGGAGAGCAAAGTGGTGACGCTGATTATGACCTTGATAGCTTCATCAATGAACTCGATAGTGAAAACATTCGATGAAACCATTTAA
>VCA0361
ATGAGTGTAGAGTTAACATCTGCTGTATTTGCAAGCGACATTGTAGAATTCAAAGAAAACAACGATAAAAATAGTATCATCCAGCTTGTGAAGCATAGATATGATGAGCGATTTATCAATCCATTCAGAGATAATTCTCAAAAACATGGCTTTGCGATGATGGCTGTATGCTGCTTAATGGTTGAATCACTAATATCTATGAAGCGAGGTATTAATGAAACTTCAGATGCAAGAAATGAGCAGGGTCACAAGATATACTCAGGTGAACTATTCGAAGAGTTTTTTAGCGAGTCTTCATATTTTTGTGGTTTTTCTGGGTTAGGTAGGGATTTCTATAAACATATTCGCTGTGGAATTCTACATCAAGCTGAAACTACAGGTGGGTGGAGAATTAGAAGAAAAGGTGAACTTGTTGATAAAAATGAAAAGATAATAAATGCAACTAAGTTCATGAATGCATTGGAAAGTGAATTGAATGCCTATCTACACAAATTAGAAATAGAAGATTTTACGGATCTTGTATGGGTTAACCTGCTTAAGAAAATAGATTTTATTGCTTCCAATGCAGTCGGCGACTAG
>VCA0362
TTGACAGTCCCTCTTGAGGCGTTTGTTAACTGGCCAGTGCTTATGATTTTCACTGCACTTTTAACCAACACAAAGAAGATTACTCTACTCTTCGTTTGGTGTTTTTACATCTCGGGCTGGTTTTCTGAGCATGAAAAATCCGCAAGCTTCACGCGTTGCAGTCGTAGGTTGCTCCCAAGCACCACAAAGATCCTTGAGATTATTTTTAGCTCTTTCGAAATGACGGCATTGCCCACAACGAAACATTTGCAAACTCCTTTTGCTCAGATGCTTTTGGCATTTCCATTTTGCCAGTTAACGCCCTGTTAA
>VCA0363
ATGAAATATCGAAGTAAATGGGAACTCTGCTTTAATGCTTATAAAAAAGAGTGTACTCGAATTGTGATTTTCAAAGAAAGCCTTAAGTTTATAAGCTTTAAATTTAAAGCACTTATTTTTATTTCGATCATTCTCTTTGGAATATTCTTAGCTTTGGCAATAATCTCAGCAATCAATAATAATCGAGATATGTACTACGTATACCTCGTTGCATTTTTATTTTTTGAAACCTCTAGCTTGATTTCTGTATTTAAAGCCCAGAAAAAATATACTAATGAAGAGTATTCAGATTATGAGTTATCCCAAGCACCACCGGAAGATTATAAAGATCAAAAAGCTAGATATTTAAAGTTTCGTAGAGCTCTTAGGCTAAATGATATTGAGCAATCTCACGTAAGTGGAATATTGGAAATCCTTGAATCAAGAATCGCTGTATGTGAAAACAGTGGAGTTAGTGTACAAAAAATAGTCGGTTTTTCTATTACATTTGCAATGTCAGTTTTAGTTGCAACAATGAAAAGCTTAACTATTCAGACAATTGCTCAAATTGGTGTTATTGGGGTGTTTTCAATTGCTTTTGTTTATATTTTGCATAAATTAACACCCAATACGAGAGAACAGTTGTATGAGTTAAAATATTTTTTAACAATGTTCAGTTATGAAGATCATGAAAAATCGTTATAA
>VCA0364
ATGTTGCCATCAAAAGAAGAACTTCTGGCCTTGCTTAGCAAAGAATGCGAATTATATGCATCTATCCCAGATAGTGAACAGCAGAAGAAACGTAATAAAAAGCATTTTATCAATGGTTTAATGACTGCCTGCCGAGTTGTAGGGATCAGTTTTGAAGAACTCAACACAATAATTGAACAGATGCCCAAGAAACCAATATTCAAAGACTTAGATGAGCAGTTGTCTGTCCCAACCTATGTTCGGAACAGGGTTGATATTAAGCTGTAA
>VCA0365
ATGGAAAATTTAACAAATGATGTAATTACAATTTTACAGTATCTGCTCCCGGGGTTTGTGTCTGCTTGGGTGTTTTATAGTTTGACCTCTTATCCCAAGCCATCACAATTTGAGCGTGTGGTACAGGCTCTGATTTTTACTATTTTTATACAAGCAATTGTTGTGGTGGTTGAGTTCTCAGTCCGTTGGTTGTGTGCTACGTATGAAATTACAGGAGTACCGGACAAGTTTGGGTTAGTTGGTTCTGTTGTGACAGCTATCTTACTTGGGGTTGCATTTGCAGGCTTTGCCAACAATGACCTATTGCATAAGTGTCTAAGAAGGTGTTTGATCACAAGAGAAACATCATATCTTCGGAATGGTTTGGTGCCTTTTTACAGGACGTTACTTTTGTTGTCTTACACCTAA
>VCA0366
TTGAGTTTAGGTTTTTGGGGTTGGCTGAAAAGTAACTTGTCTCACCTGTTTTCATTATTGGGTATCATCTTAACTATCTACTTTTCTATTTGGTATGTTCCTCAATATTCGGAAGAACTAAAATTTAAGCGTATTGAGAGTGTACACAATGAACTTGTAAGTACTATTCAAGAGCTCGTTTATAACAACCATGAGGTTAACGAGCACAATATTGAGACATTGATATCTGGGAAAGAGGTAAAAAACAATATTGTTTATCCTTTTACCAAGCAGGAGCTGCTGATACAGGTTCAAGACGCTTTTTTATCTAATCGTTTTATCCCACTAGACGCGCGAAAGTCATTGGTTGATAAAGTAGATGAGATTAGAAACTCTATAAAACAATCTGTAGAACCAGTTGAGCCAGCAAAATCTAAAGCTTCTAGTCTATTGAGTATTGCCGCAGGTATATTTGGTAGCTTGGCTGCTGCCCTTGGCTTCTCTAGCTTAACTTTCGTTGCCAAGCGTCAACGTAAAGAAGAAATTGAGCTTGAAATTAACGATGCTAAAGAGAAATATCAACAAGTCATCAAGCGTACTATTGCTTTTGAAAGCAAAGTTCATAAGGTGTTAATGGCTTACTTCGGTCGTAAAAACATAGAACAAGAAACAGAGCGAGATATTGGCATAGACTTTATCGTTAAAAATAACGGTGTTGCTAAGCTAGGTGTGGCAATCAAAGATTACAGAAACCAACGTGTTAATTCTAATCAGATTCATATGCTCCACTCAGTATCAGCCTCGCTTAACCTTCCAATATTGTTGGTTACAAACTCCCCATTAACTGAAGATGCGAAGCAACTTGTTGAACGTTTAAACGCTAGAGACCCAAATAGAGCTCGCGTTATGGTGAGTGATTTTGATGGGCTTGGTGGGCAATTGGAGAATTTTGTATAA
>VCA0367
ATGCTGTCATACTATGAGCGAAATATTGATTATCTCGAATTGGAACTTAAGTCAATCCCAACTAATGTAAATGTCCGTTTTAGTTTAAACGAACATATCATTCCTCATTTAAAGAAGGCGGCGGAAGAAAAAACAGCTGTATTTTTAACAAAAAATAAAACCGCATCGCTACATGTTCACTCAGTCGATGTTGATGAATTGAATGAAATAGCAGTTATCCTTTTTCATTACACCGACACTAACCTTACGGATCCAGCATTTAAGAATATGACGTCAGGATCCGTTCGGATTGCGGGAAAAACAAAAGGTGAGGGTATCGCAGTTTCAGCGCACCTAGTAGTAGACTTGAATCATTTCAAAGGTCAGAGAGCACCAATTCATTTAGCGTTGTTGGAAGTCGTACCAGGTATAACCAAATCTCTAATTGAACGAGCTCTTACTAGCTTGTTTAACAAGACTATTAACCGGCCTAAATGGACATACAAATCAAGCACTGAAAGCAAAAGTAAGCCATGTCGCCCAAGTTTTAGTTTTAATAATCTAGCTTCAGAGAGTTTATCCGAAGGCTTGAAAACTCGTCGCTTAACAGGTGTGACGTTGATACACAAGACAAATGAAGATGACTTCGACGAAGACGATCTGATTACTAAAGAGACTCAAGTTAGTTATGCAATAGGTGCTAGTTTGAAAGAAGAGGCAGCCGAACAGCTCCTTTATCGACTTTCTAGAAAAGCTAAAAGCAAAGGCTACTCGACTCTGAAAGTACAATATGATGATGAATATCGAGGCACTAGAACAGGTAAGTTTAACTCTTTGGAAGAAGAAGCTATCAAACGAGCAACTGGAGTATTTTGCAAACGAGGTAAAGTTTATACTGAAAGCCAAATACATCAGTGTCAGGACAGTTTGCATTATCAATTGGTCAATAAAATCAAGGCATTAATATGCAAAGAGTGTGGGGTGGCATATGCTGAAAGCAACAATAAAGAAGTTACTGAAACCACTTTATTACCTCAAAATTAA
>VCA0368
GTGGGGTGGCATATGCTGAAAGCAACAATAAAGAAGTTACTGAAACCACTTTATTACCTCAAAATTAAGCATGAGCAAAAACTATTTATAGATATATATCTGCCACTAATGGTGGCTGCATTATTTTTGTTTTTGCTTTCTCGTACTTCTGTAGAAATCGCTTTTGTAGGAAAAAGTGGTTTAGTGCAGTTGGTGAATGGTTTGTTGCAAGTTCTGATTGGTTTTTTTGTTGCATCGTTAGCTGCTGTTGCAACTTTTCAACGTCCAGGAATGGATGAGAACATGAGAGGTAAAGCTCCAACTTTACAAGGTAAAGGTGTTACTCGAAGACAGTACCTTTGCTATATGTTCGGCTATCTGGCATTTATGAGTATCGCTGTTTATTTTGGTAGTGGTGTTCTTGAGTTGACCATGAAAGTCTGGAAAGAAACTTTCGGCAGCTATTTTACACAGGTAAAGTTGGTAGCGGTTTTTATCTATTTTTCATTGGTTAGCAATATTATTTTTACAACATTGCTTGCTCTACACTTTCTTACAGACAGGATAGTTAGAGACAATGACGTTGAACCTGATGATGTAGCGCGCCAAGATAAAACGCTTAAAATTTCAAGATAA
>VCA0370
TTGACCACTACAGCTAATAGTTTGGCAGAGACTGTGGGAGGTTACGGAAATCTAGCAAAAATTCTGGCTTCAATTTACGCCATTAACAAAATGCTGCGAATAGGCTCACCCCTTCTCAAAGGTGGAGCCATGATTGGAGATATGGTTCTTGGCGGAAAGAAAGGGGCTGCGGGAGCTGGTTCGTTGAGTGCTTTAGGCGCAACTCCAGTCTATGTCGTGAATATGCCTAATGGCGGTCTTGGTGGTCCTGACGTAAACTTTCCAGATAACAAAAAGCCCAATAAATCACTCTTTAATGCAAGTAATTTAGCAAATATTCCATTGATTGGATGGGCTTCTTACGAACTAGCAGATCTAACTGATAGTGTGTTGTCATCCAATTTTGACGGCTATAGAGAGGCTGATGCAAAGTTCACTACGAAGATGAAAGCATTTTTTGGTGATAAGGAGGCTCAAGCTCAAGATGTTCAATATTATGGAGCTGACCCTGCAAAGTATGAAGTCAAGCCAATGTCTCCCCCCGAATACATGACAGGCGGGTATAATAGGAGTCCGATATCAACTCCTAGTTCTTATCTTGCAGCTCAAGCAGGAGAGATGAAATTAAAAGTAGAGGTTTCGGACGATAGGGTAAAAGTGACGCCTACTTACCTTCCAAAAGGATTTTCTGTAGATCCAGATACTGGTATCAACTAG
>VCA0369
TTGATTGGATGGGCTTCTTACGAACTAGCAGATCTAACTGATAGTGTGTTGTCATCCAATTTTGACGGCTATAGAGAGGCTGATGCAAAGTTCACTACGAAGATGAAAGCATTTTTTGGTGATAAGGAGGCTCAAGCTCAAGATGTTCAATATTATGGAGCTGACCCTGCAAAGTATGAAGTCAAGCCAATGTCTCCCCCCGAATACATGACAGGCGGGTATAATAGGAGTCCGATATCAACTCCTAGTTCTTATCTTGCAGCTCAAGCAGGAGAGATGAAATTAAAAGTAGAGGTTTCGGACGATAGGGTAAAAGTGACGCCTACTTACCTTCCAAAAGGATTTTCTGTAGATCCAGATACTGGTATCAACTAG
>VCA0371
TTGATAATCAAGAAACTCAAGCAGAGCCACAGCGTAAAAATATTATGCGAAGTCTTCAATGTTCATCGAAGTAGTTATCACTATTGGCTTAAACGCCCAGCGTTAATTAATGCGGAAACAATAAAACTGCGCAGCTTGATTAGCGAGGCTCACGCCGCAAGCAATGGCTCTGCGGGAGCGAGAACCATTGCAGATATAGTCACAAATCAGGGTGTAAAGCTGAGCCGATACCGAGCAACAAAGCTAATGAGAACTCTTGGTTTAGTAAGCTGCCAAGAACCAAAGCATCGTTACAGAAAGGCTTCACAAGAACATATTGACGTTCCAAATCACTTAAGTCGTCAATTTGCTGTTACGGCTCCAAATGAAGTCTGGGCTGGCGATGTTACGTATATTTGGACTGGTAATCGGTGGATGTATTTAGCGGTCGTTATCGATCTTTTTGCCCGCAAAGTGATCGGTTGGTCAATGTCTTTGTCGCCTGATAGTCGGTTGACAGGTAAAGCGCTGTCTATGGCCTATGAATCTCGCGGAAAGCCAAAAGGTGTCATGTTCCATAGCGATCAAGGCAGTCATTATACTAGCCGTAAATACCGTCAATTACTGTGGCGCTTTCAAATAAAACAGAGTTTATCTCGCCGAGGAAACTGTTGGGATAATGCGCCGATAGAGCGCTTCTTTAGAAGTCTGAAGACGGAATGGGTGCCAACTGTGGGTTATCGTAGCTTCGCTGAGGCTCAACAAGAGATCACCCGCTACATTATCGGATATTACTGCCAACTCAGGCCACATCAGTATAACGGTGGTCTAACTCCCAATGAATCAGAACGATTATATTGGGAAAACTCTAAAACCGTGGCCAATTTTAGTTGA
>VCA0372
GTGATATCATCACCTCATAAGTTAACAGGTGACATTATGACAAAACGTACAAGACGACTATTTAGCGCAGAATTTAAGTTAGAAGCAGCGCAGCTAGTCTTAGACCAAAATTACTCAGTGACGGAAGCAGCCCAAGCCATGAATGTGGGCAAGTCCACGATGGATAAATGGGTTCGCCAGCTTAGAGAAGAACGCCAAGGGAAAACACCTAAAGCTTCACCTATGACCCCTGAGCAAATAGAAATTCGGGAATTGAAAAAGAAGCTGGCTCGCCTTGAAGAGCATAATGAAATACTAAAAAAAGCCACGGCTCTCTTGATGTCGGACTCACTGAACAATTCTTGA
>VCA0373
ATGCTCGAACGTAAGCCAGAATATGAGTCCTTGTGTCAAAATCTTCATGAGCTTCTTTCTGGTAAATACATGAAAATAGATCGCAATGAAGTGGTTGAAATCGAAATATAA
>VCA0374
ATGATATTACGTCAGTTAAATAGGATAGATATGTCTAGTTTTGATTTTCCTAAGTATCAAGCAAATCAAGAAGTAGGGAACACTGGTGAAGCTTTTTTTGAGCATTTTGTAACTAAGGAGTTGGGTTGTATATACCGAAAAGTTCACCGAGAACATGATTTTGGCATCGATGGGTATATTGATATCGTCAATAATGGTGTGGTGAGTGGACGCTCGGTTGCAGTTCAAATCAAGTGTGGTGATAGCTATATCTCTAAAGTCACAAGCGGTGGTATTAAATACTTGGGTGATAATAAGCACTTAAATTTCCTTATTAATCATAATGTTCCTGTTATTTTGGTTGTGCTTAACAGTGACTGTACTAAAGGGTATTGGGTGGAATTTTCTGTTAACGCAACTAATCCAAGTAGCAAATCATGGTGGATTGAAATTCCGTTTGAGAATCAGTTAGGCACTTTAGATATGACTAGTCTCTGTGATATCGCTGGAATTGCAGAGGATTATTCCGAAGATATCAAAGTATCTTGGGCAATAAATTCTGCCATGGATGAACAGTCTGATATATCTTTTGTTCTTTCTAAGGAAGAAGTTGAAGAGCTTGATTTATCGGGGATAAATCAAATGATGGAGCGTTACTTCAGAACGAAAGATTTGCTAATTTCAAATAGAAACAAAACTGTATTTTGGATCTTTGGATATGATGATGACTCACGAGAATTATATGAGATTCCAGAAGTAAGAAGATGGTTTAAATTTACCTTAGAACAAGGTGTGCCTTGGTTCTACCTCCTAGATGTAGGTGCTGACCATATGAGTTTACCTATTAATATGTACTCATGCTGTAATATTTCAGTTAATAAACTAAGTTGTGGTTCAAAGTCAGTAGTTATTTCAAGTGTGTCAGATATTAATAATTGGGTAGAAGTAAACTTTGAAAATTTGAACCGTTTCGCTGATGAAAAGAAAATACCAGATAATATTTTAAAAGAAGTCTCTGAAAAAGTAATTACTTCAGTTCACCGTCTGGTTGCTGGCTAA
>VCA0375
TTGTCGGCAATTCAGTATTGTTTTTCGCTGCCTAATGAAGTGGCAATGTATCTGGCGCTAAAAAATCGCAGTGATTGCCTCATTGTGTTGTTGAGTCTGTGTGAGGTTAGTATTGTTGGCTCAAGTCGCTTTGAGCAGTTTGGTGCCTTTACTTATGGACTTAAAGTTTGTCGGCAATTCAGTATTGTTTTGCGCTGCCTAATGAAACGGCAATCTGTCTTTCGCTGTAAATTTCAGTGTCATTGCCTCATTGAGTTGTCGTGCCAATGTGTGGTGAGTGAGTTTGTCGGAGAGGGTTTCCACATTGGCCTAGTTGCTAAATGA
>VCA0376
ATGGCGCAAGGCATGACACACACATTTATAGGAACGATTATGAATACAATGGAATTTGTTCGCTCACTATTGATCGAAAAGGGTATTAGTGCTCGTTTAGCTAAACCTTATCCATATCTATTCTACAAATTTGCTCGTTTAGATATGAAGCCTAGGGTGTTTGAAAGTCCATTGAAACTATTTGTTCTCCAATCAGTGCTTGGTACTGTCTTTTGGGGTGGGTTCATGTGGCTCTTAGTCTGGCAGTTTCAAGGCTTTGTTGCTTCTCAAGTTTATGCGTCGATGTTTTTTGGTGTGATTACTGGTTTATTACTTGCGGTTGAGGTCGCTAGGATACGCCGGAAGTATGGGGTCACCGATTTTGATAGTTGGCTTAAGGCAAATGGTTTGAAATAG
>VCA0377
TTGCTTCAAGAAGCTAACGCCCGCCTAAGGGGCTGGCAACGCATTACCACGAAACTCAAACACAACAACCGTAACCACCGCGGCTCAATGGGACTGGAAACGCTACGCGTTGACAGTCCCTCTTGA
>VCA0379
ATGGCGCAAGGCATGACACACACATTTATAGGAACGATTATGAATACAATGGAATTTGTTCGCTCACTATTGATCGAAAAGGGTATTAGTGCTCGTTTAGCTAAACCTTATCCATATCTATTCTACAAATTTGCTCGTTTAGATATGAAGCCTAGGGTGTTTGAAAGTCCATTGAAACTATTTGTTCTCCAATCAGTGCTTGGTACTGTCTTTTGGGGTGGGTTCATGTGGCTCTTAGTCTGGCAGTTTCAAGGCTTTGTTGCTTCTCAAGTTTATGCGTCGATGTTTTTTGGTGTGATTACTGGTTTATTACTTGCGGTTGAGGTCGCTAGGGTACGCCGGAAGTATGGGGTCACCGATTTTGATAGTTGGCTTAAGGCAAATGGTTTGAAATAG
>VCA0380
TTGTTGTGTTTGAGTTTCGTGGTAATGCGTTGCCAGCCCCTTAGGCGGGCGTTATGGCGCAAGGTGAAAATGAAAGCCATCGTTGATTTAATTAGAAAAGATCCCATTCGACATGAAGCACTAGAATGTGTTTATCAGCTTGAATTGCCTCAATGCTACATAGCCGCAGGTTTTGTGCGAAACCTTGTCTGGGACTCTTTACATCACAACGTAAAGCTGACGCCATTAAACGACATTGATGTCATTTTCTTCGATGCCGATTGTTTAGATTCAGATTATGAAAAATCGCTTGAACTCAAGTTGTCGGAGCAAATGCCCCAGCTCAATTGGCAAGTGAAAAATCAAGCTAAGATGCACTTACAAAATGGCGACAATCCTTACCAAAGCACATTGGATGCCATGAGCTATTGGCCTGAAAAAGAAACGGCGGTAGCAGTGAGAAAAGTCGAGCACGATCGTTACGAATGTATATCAGCCTTTGGTTTCGAGAGTTTATTTCAAGGTTTCATCACACATAATCCTAAACGAGCATATGGAATCTTCGAAAATCGAGTAAAGTCAAAGGGTTGGTTGGCTATGTGGCCTAACTTGAGAATTGCGCCATAA
>VCA0381
TTGTTGGATGTTCCATGCGGCAAGTTTGGTTTCACAAAAGGCTGCATCATCGCTGTGATCTTGCTTTCTTTGTCGCGGACTCTTAACCGTGGCCAACTTAGCCTAGATCGTTTTAAGTTTTGGCAGCCAACTTCACAGCTTTTGGCGTTGGGTGTGTGTTTGTGTGATGCTTCTGCGTAA
>VCA0382
ATGGAAATCAAAGAGTTTAGTGCCTGTAATCTCGAATCGTTGAGAAAGCTCTACTTGGACTCTAGACGAGATAGTTTCCCATGGCTCAAGGCGGATAGTTTTCGGATAGAAGACTTCGACCGCGATAGTCAAGGTGAACGAATTTGGTTGTCTGAGGTTTTAGGGAATGTTGTCGGCTTCATTTCCATTTGGGAGCCTGACAATTTTATTCATCATCTCTATGTCGCAACCGAATATCAGGGGCAAGGTGTGGGCTCGATGCTGCTTAACGGCGCAAAAATGAAATATGGCAACTTAAGCCTTAAGTGCATGGTTCAAAATCAAAAAGCACTCAACTTTTATTCGTCGCAAGGTTTTGAAATTGTGTCGCAAGTGGATGATGAATTGGGTGGTTATTACTACATGAGCTTCAGCGCACAAACCTAA
>VCA0383
TTGAAGCATCAAAGCTTGTTGGTTATCCGCGGTTTTGAAACCGCTGAACTTTCAACGCTTTCTACCAAATCAACATCAGGAAAAACCCCAAAACCAAATTGTGCAGCTTGA
>VCA0384
GTGATCTGGCTTTCTTTGTGCGGACTCTTAACGTTTTGGCAGCCAACTTCACAGCTTTTGGCGTTGGACGTGTGTTTGCGTGATGCTTTTGCGTAA
>VCA0385
TTGAGCGTTTACCTCAATATGCAAAATAAACAATATAAGCTCAGCCAATTAGCCCAAGAGCACTTACTCAAGATTAAACACTACACCATTGAAAATTTCGCTGAAGCGCAGTGGCAAAAATATAAGTCGACCTTGCTTTCAGGTTTCCAAACTCTTGCGGATAACCCAGGACTAGGAAAAAGCTGTGAAGATATTTACCAAAATGGTTTTTACTTTCCAGTGGGGAAACACATGGCTTATTACACCAAAGAAGCAAACTTCATTCTCATTGTTGCGGTATTAGGGCAATCACAACTGCCCCAAAAGCATCTCAAACAGTCACGCTTTGTTTCTTAG
>VCA0386
ATGCACACACTAACAGCAAATGATGCTAAACGAAATTTTGGTGAACTTCTTCTAAGCGCACAACGCGAACCTGTCATCATCAGCAAAAACAGTAAGAATACTGTCGTTGTCATGTCCATTAAGGACTTTGAAGAACTTGAAGCAATGAAACTCGATTATCTCAAACACTGCTTTGAGTCTGCTCAGAAAGACTTAGATAGTGGCAAAACCGTTGATGGTGCCACTTTTCTAAACACCCTTTGA
>VCA0387
GTGGAAATTYGAACAGGTGAATTTGAAGATATTGCGGGCATTACCGACATCTTTAACTTTTATATTGAACAAACCAATGCACGCTTTGAGGAATTTCCATTTACTCTGGAAAATCGTGAGGAATGGTTCTCTCAGTTTTCTAGAACCGCCAAATATCAAATATATGTGGCTGTAGAAAACGGTGTGTTGCAAGGTTTTGCATGTTCCCAAAAGTACAGAGCAATACCAGCTTTTGATGACACTGTAGAGGTGAGCGTTTATCTGGCACAAGAAGCTAAAGGGAAAGGTTTAGGTTCGAAGCTTTATACTCAGCTGTTTTCATCCATTCGTGCTTATGGCGTCCATCGTATATTGTCGGGTGTTGCATTACCAAATGACGCATCAGTAGCATTACATAAACGGTTTGGTTTCCGAGAAGTCGGCATTTCCAACGAATATGCCAAGAAACATGGGCAGTACATCAGCTCGTTGTGGTTAGAAAAAGCGCTTAACGTAGAGTCCGCTTTATAA
>VCA0388
GTGGTTGCAGTTGTTGTGTTTGAGTTTAGTGGTATGCGTTGCCAGCCCCTTAGGCGGGCGTTAGGTATCTTGGAGGGGGCATTGAGCGACATTATTTTAACAATCTTAGCTTCAGTAACAGCTAGTAGTGTGGCTTCTGCTGTAATTGTTTGGCTTTCAAAAACTTGGATTACAGAGAGAGTTAAAAGCTCAATAAAACATGAATACGACTTGAAGCTAGAGTCTTACAAAGCAAAAGTTGAAATTGAGAAAACAGCAGCGATTGAAAACATCAAATCGGCTCTTAAAGATTCAACATTTAAAAGGGAACTGCGTTTTAGCATGTTACATGGAAAACGCTCTGAAGTGATATCCGATCTACATGCTCATTTACAAGATACAATAATGTTTTTAAGGCATTATTACGATGCTAGCTGCTCACATGGTGACTTTGATAAGCTAAATGAAAGTACATTAAAACTGTCTAACTTTCTCCGTGTTAATCGGTTATTTCTGCCTGATGATATTGAGGTTAAGGTTGACGATCTTTGCGATAAGATTTTAGATAGTTCACAGTTAGAAAAAGATATCAACTTTGATGTAGAAGATGAAATTAAACCTCTATTTTCTGCAATTAAAAAGGAAATGAAAAAGTTACTAGACGATGACATATAG
>VCA0389
TTGAGTCCACGCGAGGTGAGTTTGGCTCTCTCAAGTCGCTTTGACCAGTTTGGCGCCTTTACTTATAAGCTGAAAGTCTATCGGCAATTGAGCATTGTTTTGCGCTGCCTAATGAAACGGCAATGTGTCTGTCGCTTTAAGTTTCAGCGCCATTGCCTCATTGAGTTATCACGCCAATGTGTGGTGAGTTGGTTTGTCGGAGAGGGTCTACACATTGGCCTAGTCGCTAAATGA
>VCA0390
TTGTGGTTTTTGATCTCTTTGGCATTTCGTTCAGTTTTGTCGGCAATTCAATATTGTTCGCCGCTGTCTAACGAAGCGGCAATGTGTCTGGCGCTGTAA
>VCA0391
TTGTGCACAGTGTCATTATGCGTTAGTCTTTGCCTATGGATGCACAATGAGACAGTGCAAGTTGCAATGGCATTAGAATTTAAAGATAAGTGGTTAGAGCAGTTTTACGAGGATGATAAACGACATCGTTTAATTCCAAGTAGCATAGAGAATGCTCTATTTCGGAAGCTGGAAATCTTAGATGCAGCTCAAGCTGAATCAGACTTAAGAATTCCACCGGGTAATCGTTTTGAACATCTTGAAGGAAATCTTAAAGGTTGGTGTTCAATTCGAGTGAACAAACAGTATCGTTTGATTTTTCAGTGGGTTGATGGTGTTGCACTAAATACTTACTTAGACCCACATAAGTATTGA
>VCA0392
ATGCGTAAGACAAAACGTCGTCCAGTTAGCGTTGGGGAAATGTTAAAAGTTGAATTTCTTGAACCAATGGGCATCACATCAAAAGCGCTCGCTGAAGCGATGGGCGTACACAGAAATACGGTCAGTAATTTAATTAATGGTGGTGTGTTAACAGCTCCGGTAGCAATCAAGTTAGCCGCGGCATTAGGTAACACACCAGAATTTTGGCTTAACATTCAACATGCAGTTGATCTTTGGGATACGAGAAATCGTTATCAAGAAGAAGCAAAGTTTGTAAAGCCGTTGTTTGTTTCGCTGGAACAAAGCGCACGTACATAA
>VCA0393
TTGTTGGATGTTCCGCTCGGAAAGTTTGATTTCACAAAATGCTGCATCATCGCTGTGATCTTGCTTTCTTTGTCGCGGACTCTTAACCGTGGCCAACTTAACCTTGATCGTTTTAAGTTTTGGTAG
>VCA0394
GTGGCCAACTTAACCTTGATCGTTTTAAGTTTTGGTAGCCAACGTCACAGCTTTTGGCGTTGGACGTGTGCTTGCTTGATTCTTTTGCGTAAAATGCCTTTCAAACAAATGTGTTAA
>VCA0395
TTGTTGTGTTTGGGTTTAGTAGTAATGCGTTGCCAGCCCCTTAGGCGGGCGTTAAATTGCAGTCAAGGATGGTGGATTATCAAAATTGATATTTATGATGTGTTTATTGGCAAATCGGCCTTTGGCAATCCTTGCGGGGTACTAGAGCTAAATGGCTGGCTTTCCGATAGCGAGTTACATCAAATAACCCGTGAAGTTGGACAGCCTGTGACTTCTTTCATTACTCACGTCGACGGACGGTTTCACATTCGTTGGTTTGCATTGGATGGTGAAATTAATCTTTGTGGTCACGGGAGTTTAGGCGCTGGTGCAGCGATCCTTTCTAAGTACCAACTGGAAAATGTAGTTTTTAACAGTAAATACGGTGAAGTGGTGATTTCTAAAAGAGATGACCAATATTCATTAGTATTACCAAGTTGGGAAGCAAAGCCTTGTGCCGTTCCAGTAGAAATCTCTGATTTAGCGACGGATGCGATTGATGTTTTTTCTACCCGAGACTTAGTCTTGGTTTTGCCTTCGGTGGAGGCTGTCATGAATTTCCAGCCAGATGATGATCGCTTGAGAGAAATCAACGAATACCATGCTCTGATTGTAACGGCTGCAAATGGTAATAGTGGTTATGTTCTAAGATACTTTGCTCCCAAAATTGGCATATCTGAGGATTTAGCAACAGGCTCAGCACAATGCTCTCTTGCACCGTATTGGTTTAAAAAACTTGGCTCCGACGCATTGAATGCGCGTCAACTTTCAATGTCAGGTGGTTATTTTGAAGTAGAGAGAACAACTGAAAATTCAATTACAGTATTTGCCCAAGCAAAGCGGCGAGCAATTGCAATTTAA
>VCA0396
ATGAGTCTACCAATAACCGATAGTTGTATTGTTGCTGTTGCAAAGCTAGTTGATGATGCTCAATCTGATTGCAAACGTGAACCGAGTCATTCTGATTTGTCATTTATGATCAATAAAGCAGGCTTAAAAAATGTAGATCCTAAAGAGAATGGGCAAACAGTAGGTAAGGCTAAACGCTTAAAAGAAACGTTGTATTGGGCTTTAGAAAATTCCCCAAATCAGGGTAGTGAGCTTATTTCATTAGTTTTGTCCCATGTTAGAGCCGTAGGTGGCTTTAGGGTGCAGTCAGCAAACTTCGTCGGTACAGATAGCATTGAAAATGCTATAAGTGCTTTCGATGTGGAAGGGTTCGAACTTTCTTACGATGGTAGCATTCGAGCGAAAGTGCTCGATAATTTATCTGGTAAGCAATTGACAGAAGCGTTGCTTTCTTATGCTCAACGCGCCAAAAAAGGTGTCGGTGACCCCGCATTGCTAGCAGGTACAGGAAAAGAATTACTCGAAGCTACAGCTAAACATGTAATACACACTAAGTATGGTGCGCATCCTCAAAATGCTAATTTCCCAACACTGATGGGACAGGCATATTCTGCACTTCAGATGTCGATCCCTGAAAGTAATGCAACTCCAGTTTCAGATAATCCCGTTGCTGAGTATGAAAAAGCCATGTTCAATATGGCGCTAGCTATCAATAGGGTGCGTAACAAAGAAGGTACGGGGCATGGACGTATTTCAGTTACTAAGCTAAGTGATACCGAAGGTGAGAACATCGTTCAAATGGTTGGTGTCATCGCGGACTTTTTGCTTCATCGGCTAAGCCAAGACAGCTAA
>VCA0397
GTGGTTTCGGCTGTTGTGTTTGAGTTTTGTGTTATGCGTTGCCAGCCCCTTAGGCGGGCGTTAAATGCACTAGTGAACAGTTTGGATTTACGGATGAACAGAAATATAGAGTTTAGAACTAAGAAATGGCACTCGAAAATAGTGTTGTCCATGGTGGCGAGTTATGTGGTTTTTACTCTTGTTTGTAACTGGTTCACCGAAACTGAATTTCAACTATGGTCATTCCTTGTTGGAGTGACAACTATGGTTGTTATCTATTTATTTTTAGCCCTATTCCTATTTAAGAAGGCACATTTGTCCGTTACGGGAGGAGACGTTTTTCTCCATGGTCTAAAAGCCGAGTTGATAGCCAAAAGAGGTATATTTGGAACGCAGTATATTCAAATTACCTCAAATACAGAGGAGGGCTATCATCGGCTGAAAATTACTAAGGGACAGATTGCTCTTTCAGACTGGAATCTTTTATTAGGCAAGTGCATTTGA
>VCA0398
TTGCAAATGTTTCGTTGTGGGCAATGCCGTCATTTCGAAAAAGCTAAAAATAATCTCAAGGATCTTTGTGGTGCTTGGGAACAACCTACGACTGCAACGCGTGAAGCTTGTGGATTTTTCATGCTCAGAAAACCAGCCCTAGATGTGAAAACACCAAACGAAGTGTAG
>VCA0399
GTGGTTACGGTTGGTGTGTTTGAGTTTTGTGTTATGCGTTGTCAGCCCCTTAGGCGGGCGTTAGGCATAAGTAGGGAGATCGTTTTGGCAAATAAAATTATTGAAAATTTACTCGCCAGAAATTTCACAGATTTTGAGTTTGCATTTCAGCAAGCCGAAACGCTGTATGCAAATGAAAGAGGTGAGTTATTCCATAAACTTGAGTACGGGGAATACAGAGAACGTGTATTATTAAGATTACTAAAGTCAATTCTTCCTGCTCGATTTGATATTGGTAGTGGATTTATAGTCAATGCAGACGGCAATGTTAGCACTCAGTGTGACCTCATTATCTATGATAAAAATGAGATGCCAACACTTGAAAGTGATTATGGACAACGATTTTTCCCTGTAGAAGCGGTTGTAGGCGTAGGAGAGGTCAAATCAAAAATAACATGTATATCCAAGCTCAATGAATATCTAGAAAAGTTGTCATCTGTAGCATCCATTAAAAATAAAATACATGATGCTGTAAAAGTGAATGAGTTAAATTACAAATTTTGTCCTATTGATCCCAAAGATGGTATTTTTACTTTCATTGTTTGTGCGGAATTTGACTTCAATTTGTCAACCGATAAAATCGTTGAAAATCATGCGGTAATGAATAGAGTTAACTGTGTGTTAAGCGTAAAAGATGGCATTCTTTGTAGAAAATCACCACAAGGTGAGCTGTATCCTTTCCCTGTTCATCCCGAGTTCAATGATATCTCACTTCATTATATACGTGCTGACAGTAACGAAATGAAATCTCATTTCCAAATATTCACTTCTTTAATTCGTTTAATGGCAGAAACCACACATGTTTATAAGGTTGATATCACAAAATACTTGCCCTAA
>VCA0400
ATGAGGAATATGGATATCAAATTACGACCAATAGAAAGTGAAGAGTTCGATAGTCTTTTTTCTGTTGTAAAGCAGGGAATTTATTCACACGTTGATGCTGTTTTTGGTTGGGACGATGACTTTCAACGTAAACGTCTAAAAAGAGACTATGACCCTAGTTGGTTTTACTGGGTACAACAAGGAGGTCAGCGAATTGGCATGTTGTGTTTCAAACCTTATGACAATGTAATTCATGTTCATCTACTTGTTGTTTTTCCCGAGTTTCAGAACCAAAAGTTTGGGGAAAAGATAATGAGTTATGTCCATAAGCTCGCGGACGCTGAGGGGAGAAATCGGGTGACGTTATCCAGCTTTATCCGAAATGAGGCCGCGGTAAGATTTTACAAATCGCTTGGTTATCAGCTTATTGATAGTGACGAGCACTTTTATTCTTTGTCGCTTCAAATTTCCTCATAA
>VCA0401
ATGTCTAAAGTCGTTCAACAGCAAATCGGCAATATCGCGCTTGTCGTAGAAAACTACGATGATGCTATTGAGTTCTATACAAAAAAGCTTCAGTTCAGTTTAGTTGAAGATACCGATTTGGGTGGTGGTAAACGTTGGGTTCAAGTTTCGCCGCCAAACTCGAATGGAACGAACCTACTTCTTGCTCAAGCAAGTACCGAAGAACAAGCTCAATTTGTAGGTAATCAAACTGGAGGCCGTGTTTTTCTGTTTCTACAAACGAATGACTTCTGGCGAGATTATGAGTTAATGAAGGCCAATGGTGTTGTCTTCAACGAAGAACCACGAGTTGAAGAGTATGGGACAGTTGTTGTGTTTCAAGATCTTTATGGAAACAAATGGGATTTATTGCAACTGAACAAGGCTCACAAATAG
>VCA0402
GTGGTTTCGGTTGTTGTGTTTGAGTTTAGTGGTATGCGTTGCCAGCCCCTTAGGCGGGCGTTATGTGTAAGCAGAGGAAAATGCATGGAAGTAAGTCTGAAAGTTAGTAGTGACCTCTTGTTTGCAGAGTCCTTAACAAAGTCAAATATGGCAAGTTACTATCAAGCCCGTGGGCTAACCTGGGATCATAATCGGTTCCTAAGTAGTTGGGATGAGTTAGACAACTACGAAATCTATCTAGGCCTAGCTCGTGTTGGTGTGTTGCGTTTGAGCTACAGTAACGATGTGACCTTCTTGAGAGATTTTCAAATTTTGCCCGAGTTTCAGGGATGCGGAATTGGGTCTAAGTGCCTTGAGCTAGTTGTTAGACATGCGCTCGACAGACAATCCACGAAGCTAGTTCTGCGTGTGTTTAGTGAAAATCCAGCAATCAATCTGTATGAGTCAAAGGGGTTTGTTAGAGTATCTGAAATCAAAGGGTTGATTGAAATAGAGCTCCCTTTAAATTCACACACATAA
>VCA0403
ATGAATAGATCAAGCATGTTTGGGATTGTGGCATCACTATTAGGATTGGCAGCTTTAATCTTTACTGTGATAGCCGGTTCACATTTTCCAGTAATTCAATGGCCATACGAAGCATATCAAGGCTTAGTATTTTCGTTTGTTTGGGGCTTTGGCGTATCAGCGACGGTTGGATATTTACTCTCAATCCTAGTTTTCATAGGTGTTGCTGTGGTTTGCTTTGCAGTGGGTCATAAAATATCGCGTAGCATGTTTGGGTGA
>VCA0404
GTGAGCTGCCAAAACTTGCAGCGTTCAAGGCTAAGTTGGCCACTTACTGCATTTCCGACAAAGAAGCACGATTTCAGCGACGATGTTGCTTTTTGTGAAACCAAGTTGACCGAATTGAACATTCAACAACTTTGA
>VCA0405
ATGTTTGGTGGTGTGACTATTTGGCTAGCTCTTTCTATTTTAATTGGTTATTGGGCTTCAAAATTAGGTCGAGAAGGTGTGGTTTGGGGGCTTATAGCAGCATTGATTTCCCCATTACTTGCAGCAATCTGCTTATTAATTATTGGGGATTCGAACGAAAAAATTAATTCTACTGATGCCTCAAAAGGTATCAATGTTGAACCTGATGAGCGAGATCGAGAGTGGGAGGTCGTAAAAAAGTATGTTCCAGAGGTAGCTTCTTCATTAAAATTTATTTTAGAAAGTATTGGAAATAAAGGTGTTTCCTCGGCTGAATATAAATTAAAAGAATTGTTCTTTGTCATTGGTAAAGAAGGTCTAACTAGAGATGCTTTAGATATTATTATTGATGATGTAAAAAGAGAAATAGAAGAGCAAGAACGATTAGTTAAAGAGAAAGTTTCAAAGAAAGGTGAAGGGCAAGTTTTTACTAATATGGAATTAATTAACTCTCTCAAAGGTAACGTGAAAACGGGTTTTAATTCAAAATTTAGCCTTTGTGAGATATGCAACGTATCAACAACAGGTCAAACGATAAGCGGTCACTACGTGTGTGGTAACTGCAAGCAAAGCTACCTATAA
>VCA0406
ATGAGAGCTATCTTTTTGATTCTTTGCTCTGTTTTATTGAATGGTTGCTTGGGCATGCCCGAATCAGTAAAACCAGTGCCGGATTTTGAACTGAACAACTATTTAGGCAAATGGTACGAGGTTGCTCGACTCGATCACTCCTTTGAAAGAGGCTTAAGTCAGGTTACAGCGGAATACCGTGTTCGAAATGATGGTGGTGTTTCGGTTCTTAATCGTGGTTATTCTGAAGAGAAAGGTGAGTGGAAAGAAGCGGAAGGCAAAGCTTACTTTGTGAACGGCTCAACAGACGGCTATCTGAAGGTTTCATTTTTTGGTCCGTTTTATGGCTCCTACGTAGTGTTTGAGTTAGACCGTGAAAACTACAGTTATGCTTTTGTGTCAGGGCCGAATACAGAATATCTGTGGTTACTTTCAAGAACGCCGACTGTAGAACGAGGCATTCTGGACAAGTTCATAGAAATGTCGAAAGAGCGTGGTTTTGATACAAATCGGCTCATTTACGTTCAGCAGCAATAA
>VCA0407
ATGTTGTCGGATATTCAACACGATCAGTTTGGTTTCATAAAAGGCTGCATCATCTCTGTGATCTGGCTTTCTTTGTCGCGGACTCTTAACCGTGACCAACTTAACCTTGATCGTTTTGAGTTTTGGCAGCCAACTTCACAGCTTTTGGTGTTGGACGTGTGTTTGTTCGATGCATTTGCGTAA
>VCA0408
ATGCAACATTGGGGATTAAAGGTGAGTGACTTATTTTCGACAATAATTATTGTGGCTATTGGGTTAGCAATTTTAGCTGTCATAGTATCGTCTATTGTTGATTTTTATAGAGATTGGCCGATTTTATCTACAGCTTGGAGTCGAATGGAATTATTCGAAAAACGTTTGTTTTATATTGGGATTTCATTTTTTATTCTCATTCCAGCGCTAAAAGATCACCCTGCAGCGAACACCTACATTTCAAGGGTATTAATAGAAATCCTTCCAGCTCTGGCTGGTAGTTTTTTCGTTGCTGGAGTAGTTAGCTTTATGCGGCAAGTTCACGATATTCGCAATCGCAATGGTTGA
>VCA0409
ATGAAAGATGAAATAAGTAATCCAGATTTAGGCGCAATTTATACCACCAAAATTTTAGGCGTTTTATTAGAAAATTGGCCTAAACAAACTTATCTATGTTGTTCGGAAGTGACAGGAATTGATTTTGATGAAGAGTCCGTGTTTGATTCGTTTTCACCACAGCCTTACCCTAAAGAATGGGAAGTATGTAGAGATTTAATCGTCTGGCTCGAAAATGAGGGCTTCATACGGTCCGAAGGTTCTCGTGGGAGTTCTTTCGGTTTTTTTTCCGTTGAAATAACGATGTCAGCTATGACAGCTTTAAATCAAGTTCCAGATCCACTAGATCCTGAATCGACTAGAACCTTGAAAGATACTCTTAAAGATATTGCTAAAAGTGGATCAGGCAAGTTGGCAGACAAAATTATGGATAAAGCATTCTTTGCATTTGTCACAATGCTAGAAAAAAGTGCTGGATAA
>VCA0410
ATGGAAGTAACTTTGTATGATGGACAAGGCAAACCGGTGGCATACGTAGCAGCAGATAGCGAGAACAGCATTTATACATGGGATGGACATGCAGTAGCGTATATTACCGATGGCAAAGTATATGGTTGGAATGGGCAGCATTTAGGTTGGTTTATAGATGGTGTTATTTTTGATCTACAAGGATATAGAGTTGGTTCAATTGCTGAGCGTTGTCCTTACGCTACCTACGCCCAACCAGCAAAATACGCAAAGTATGCAAAATACGCTAAATATGCGAAGTACGCAGCGTATGCTAAGCCTGCGTTAAGTGTAAGTTATGGGCGTACTCATTTAATTGATTTTTTAAATAGCGGCGCAGTTTAA
>VCA0411
TTGAGTGTTGAACATCCAACAACGTTGAAGCATCGAGACTTGCTAGTTTTCATCGACTTTGAACCCACTGAACTTTCAACACGTTCGACCAAATCAACATCAGAAAAACTCGAAAGCCAAGTCGTCGAATTTGAACGCTAA
>VCA0412
TTGTTGGATGTTCAACACTCAAAGTTTGGTTTCACAAAAGGCTGCATTATCGCTGTGTTCTTGCTTTCTTTGTCGCGGACTCTTAACCGTGGCCAACTTAGCCTAGATCGTTTTAAGTTTTGGCAGCCAACTTCACAGCTTTTGGCGTTGGACATGTGTTTGTGTGATGCTTCTGCGTAA
>VCA0413
ATGAGTTCAGACGTTAATGAAATAATTGACTTGTTTATTACCAGAGAAGCAAAATTTAGATCATGGAGAATTTATTTATTTGAGTCTTCCTTTGAAAAATGGTCATTATTATTGGCGATCTTATCTTTGGTGACAGCAATAATTCTTTTGTTTTTAGGATGTAAGGGTTATTCAATATATTTTCTTATCCTATGTTATCTATTTGTTTTCGCGTATGTTTTATCAACGGTAGTAGGGGCGTTTACATTCATATTTTCAGCTAAGCGTAGTGTGTTGAATGCCATTAAAATTAACAACGAGTCATCTTCTGGGTTGGTTCATGAACTTGCGAAATATAAAGTTGAGTCATTAAAGTATGTGAAATGTTTATTTGAAAAGCACATTGCATTTCTAACGGGGCGAGCGAGCTTTCTAGTTGGAGCTATGGATAAACTGGGGGTTTTTCCTGCTTTGTTCATGTTGTATTACACATATACGCAACTACCAAAAATAGAAAATAACACGTTAAATCTCGCCCAGATTTGGGCTCTATCATTTCTAGGGGGGTTGTACATTGGGATGTTATTAATCAAATCAATAATTGATACATTACAGAACTATATTATCCGTCTTGAGCAAGCGATAGACGAGGCGTCAGAGTTTAGATTGCCCTAA
>VCA0414
ATGGTCAGTGGATTGAACAAGGACAGTTTTATGAAATGGTTTTTAGCGTGTTGGCTCGTTCTCGCGAGCTGTTTTTCGGTCAGCTTGCATGCCAATGACACTGTTTTACAACAAGCTTATCAATCGCAGCAAAGTGACATACAGGTTCAAGGATTTGGACAGGTAGCGAAAGTGTTGCCTGATGACAATGATGGTTCAAGACATCAAAAATTCATCTTAAAGCTCAATAGCGGACAAACATTGCTGGTTGCTCATAACATCGATTTAGCACCGAGAATTCCGGACTTGAAAGTTGGCGATAGTGTTGAGTTTTATGGTGAATACGAATGGAACAAAAAGGGTGGGGTTCTTCACTGGACTCATAAAGATCCTCAAAATCGTCATGCTCATGGTTGGTTAAAACACAATGGGCAGGTGTACGAGTAA
>VCA0415
ATGAACCAGCATGAAAAAATCAATTATGTGGAGTTTGCAGCGAAAGACTTAGAGTCAACGAAAGCGTTCTTTTCAAAGGTTTTTGGTTGGAGCTTTGTTGACTATGGACCTGAATATGCAGCATTTTCAAATGAAGGCTTAGACGGTGGTTTTTTCAAGGCAGAGCTTTCTAGTCGGACTGAAAATGGTGGCGCACTGTTAATTTTCTACAGTTCAGACATTGAAGCTACTTTAGAAAAAGTCGTGAAAAATGGCGGTCATATCATCCGTCCTATCTTTGAGTTTCCTGGTGGTTGTCGTTTTCATTTTACAGAGCCAAGTGGTAATGAATTTGCTGTTTGGTCTGAAGCACGCGCATAA
>VCA0416
TTGTCGGCAATTCAATATTGTTTGTCGCTGCCTAATGAAGCGGCAATGTATCTGGTGCTGAAAATTCAGTGTTATTGCTTCATTGAAATGTTGAGTCTGCGTGGGGTGAATGTTGCTGGCTCAAGTCGCTTTGGGCAATTTGGTGCCTTTACTTATGGGCTGAAAGTCTGTCGGCAATTAAGCATTGTTTTGCGCTGCCTAATGGAACGGCAATGTGTCTGTCGCTGTAAATTTCAGTGTTATTGCCTCATTGAGTTGTCGCGCCCATGCGTGGTGAGTGAGTTTGTCGGAGAGGGTTTCCACATTGGCCTAGTTGCTAAATGA
>VCA0417
ATGTTCATAGAATCATTAAAAATCAGGCTTCGTTCACTTGAAGTGGAGGATGCAGAATCCTTTTATCAGTGGTCTGGTGATAGGGAAGTGACACAATTCAGCTTATCTGCTTATGCCTATCCCCAATCTCGCTCAGATATCGCTAAGTGGCTGTCAGAGATTAACTCAAGTTCAAAGACGATTTCTTTTGGTATCGAGTGTAAAGAAAGCCAAAAGCTGATTGGTTATGCTGGTATTTCGGGGATTAGCTCACTTAACCGAAGTGGTGAGTATTTTATCCTCATTGGTGATAAAGCATTTTGGGGCAAGGGGCTAGGAACAGAAGTTACGCGTTTAGTCACTAATTATGGATTCCGAGAGCTTGGCTTACATCGAATAGAATTGACCGCATATTGTGACAACGTAGCGGCAGTCAAAGCGTATGAAAATGCAGGCTATCAGCATGAAGGTATCAAAAGAGAATCGGGCTATCGCAATGGCCGATTCATGGACAAAGTCCAAATGTCCGTTTTATCGCGAGAGTGGCCGGCCACATAA
>VCA0418
ATGTTGTCGGATATTCAACACGGCAAATTTGGTTTCACAAAAGGCAGCATCATCGCTGTGATCCTGCTTTCTTTGTTGCGGACTCTTAACCGTGGCCAACTTAACCTTGATCGTTTTGAGTTTTGGCAGCTCACTTCACAGCTTTTGGCGTTGGACGTGTGCATGTTCGATGCATTTGCGTAA
>VCA0419
TTGCAGTTGTTGTGGTTGAGTTTAGTGGTAATGCGTTGCCAGCCCCTTAGGCGAGCGTTAGCCCTCAAGAGGAAAAAAGTGATATTTCGGACGTTAAGCATACTAGCAATAATTGGTAGCGTATTGTGGTTCATAAGTGAGCCTAGTCCAGAGCCTGCAGTCGTGTTTGTTGCTAGTCTCGCTGCATTCTTTAGAGACGAAGTTCATGGCATCATTGGTGCTAAATTTGTATCTCTCTCATCACGAGCGGCTCCAATACGTGATTTTCAGCACTACAAATATTCCTTTGTTTCTGATAACTACATATCACCCGCGATATTAGATGATCTTAATGGTTGGGTTTCTGATGTTGGCGACCAAATTGTTTCTATCAATATCTCTGACGCCAACCAGAGTAATCGATATTTTGGTAAAGTTGATACGCGGCATGTTTCTGGCACTTTTCCCGTAGTTGACTATAAAAGTGACGATAAATATTTGAGTTACCAGTATGTTGGTTGTTCGTTTAGTGGTGTTCATATCTTGAAGTTAGTTTCTAACTACGGAGGTAGCGGCTATTTCCATTCGCTGCTACTTGTAACTGTAATGGCGGATAGCTGCATTGAGTTTGAATCAACTTCTAAAGCGATTAAAAAGGAACGTTTTGTTATTAAAAAAGTAGGCACGATACCTTTAGGTGACCGTTACGATGGTACGGTTACATATAGGTTGGGCTTCCTGACAATATCGGCCTGTAAAGGTTTAAAAGCGTTACGTACCAAGCACGAGCGGGTATTCATACTTTAG
>VCA0420
GTGGTTACGGTTGTTGTGATTGAGTTTAGTGTAATGCGTTGCCAGCCCCTTAGGCGGGCGTTATGTTTATCGGAGAAGTTCATGGTCAATTGGCCTTGTATTCTGAAATTAGATGGTGACGATGAGCTTGTTTATTTGGGCTCTGAGGCTGATTTGAATTGCGAGTGTGTGGATCTGATCGTTAGTCCGAGCGATCGAGTCATTGATTCTGAAGGTTTTGTCTATTCAATAGTTTCAGATGGATCAGCAGTCAACTTGATTGAAAACTCAACCCAGATTTCAGTAGAGGAAGCGTCTAGATTGATTCAACGTCATGAGTTCTGTTTAGCGGAAGTCTGTTTGACAAAAATTCAGTTTGAAACAGTCGCGGAAGCATTTAACTGTTTGAAATCTTAG
>VCA0421
ATGAAAAAATTGTTAATGGTACTGACTGTAATGATTGCTTTAGTGGGTTGCGATGATGCAACTAAAGCGATTGATGGGGCTCAAGCTGCAGCGAATAAAGCCGTAGATAACTTGCAGCAAAAAGCGGACTCACTAAATTTGCAAGACCTTAATCTTGACGTTATTGGTGATGCGACTCAAAAAGCACAAGAGTTTACTCAATCAATAGATTTGTTGATCAATACCGATTTCACCGATCACCAAGCAGTTGTTGCCGCTACAGAGAAAATTTCTAATTCCTACAGTTGTTTAGTTGACGTTTCTTCGGAAGCAACAGCGGAAAACTTGCTAGATAAAATCGTATCATCAGTAAAGAACGATCAAGTGTTAGCAATTATCGAAAAAGGCGTGGCACAAGCTAAAACGGCGAAAGAGTGCGTTATGTAA
>VCA0422
ATGGAGTTCGTTATGAGCCGTATTCACCTTGATCAAGATATTCAGCCTTTGTCTGAGTTCCGTGCTGGCGTTGCATCATTTATCAAACAGATCAATGAGACTCGTCGACCATTGGTTATTACACAACGAGGTAAAGGTGTAGCCGTTGTTCTTGACGTTGCGGAGTATGAAGCAATGCAAGAGAAAATCGAATTACTCGAAGAAATGCGTACTGCAGAAGCTCAATTGGCTGCAGGTTTAGGTATATCAAACGAAGATGCTCGTTCACAAGTTCTGGGGCGCATCATCAAATGA
>VCA0423
ATGAAAGTAGTTTGGTCACCTCTAGCGTTACAAAAACTGGGTGATGCCGCAGAGTTTATTGCTTTGGATAACCCATCAGCTGCAGAAAAGTGGGTGAATGAAGTATTCGACAAAACGGAATTGCTCGGCTCAATGCCAGAAATGGGCCGCATGGTTCCTGAAATGCCTCATACGAACTACCGTGAAATAATTTTTGGTCATTACCGCATTATTTATAGTTTGAGCCACGAAATCCGCGTTCTAACATTACGTCAAGAGCAGACGGTGAATCCGCCTCATAACAAACGCCTCAAGAGGGACTGTCAACGCGTGGCGTTTCCAGTCCCATTGAGCCGCGGTGGTTGCAGTTGTTGTGTTTGA
>VCA0424
TTGCAGTTGTTGTGTTTGAGTTTGGTGATAGTGCGTTGCCAGCCCCTTAGGCGGGCGTTATGCTTAATCCATAAAAAATCAGCAGGTTGTGATTGTCGATTCCTTTGGCATTTCGTTCTGGTTTTGTCGGCAATTCAATATTGTTTGTCGCTGTCTAATGAAGCAGCAATGTATCTGGTGCTAAAAATTCAGTGTTATTGCCTCATTGCAATATTGAGTCTGCGCGGGGTGAATGTTGCTGGCTCAAGTCGTTTTGAGCCGTTTGGTGCCTTTACTTACAGGCTGAAAGTCAGTCGGCAATTGAGCATTGTTTTTCGCTGCCTAATGAAACGGCAATGTGTCTGTCGCTGTAAATTTCAGTGTTATTGCCTCATTGAGTTGTCGCGCCCATGCGTGGTGAGTTGGTTTATCGGAGAGGGTCTCCACATTGGCCTAGTTGCTAAATGA
>VCA0425
ATGGTCAGTGGATTGAACAAGGACAGTTTTATGAAATGGTTTTTAGCTTTTTGGCTCGTTCTCACAAGCTGTTTTTCGGTTAGCTTGTATGCCAATGACGCCGTTTTACAACAAGCTTATCAATCGCAGCAAAGTGACTTGCAAGTTCAAGGACTTGGACAAGTAGTAAAAGTGTTGCCCGACGACAATGATGGTTCGAGGCATCAAAAATTCATCTTAAAGCTCAATAGCGGACAAACATTGCTGGTTGCACATAACATCGACTTAGCACCAAGAATTCCGAACTTGAAAGTTGGCGATAGTGTTGAGTTTTATGGTGAATACGAATGGAACAAAAAGGGTGGGGTTCTTCACTGGACTCATAAAGATCCTCAAAATCGTCATGCTCATGGTTGGTTGAAACACAATGATCAGGTGTACGAGTAA
>VCA0426
GTGAGGTGCACTATGTCTGAAAATCAAAACGTTAAAAGAGCTGAACCGATTGAAACGTGTTCATATAAGAGTCCTTGTGTTCGTCATTGTTGTTTAGATGACAAAGACATCTGCATAGGTTGTGGCAGGACTATTGACGAGATATGTCGTTGGAGTAGTGCAACAAATAGCGAAAAACAAGAAATATTAATCAATTGCTTAGCTAGAGTTCAGGGCCGAAATATATCGACATGA
>VCA0427
TTGACAGTCCCTCTTGAGGCGTTTGTTATGTGTGTGTTTCTGATGCCCACCCTTCCATTTAAAGGGGTAGCGAAAGGCATTTATGCCAAACAGCATTCGATAAAAAACTATCATATACACAAGACTAAGATGCTTCATGTCGATATATTTCGGCCCTGA
>VCA0428
GTGGAAAAAAGTAACGAGAAAGTACAGTTGCTAGTAAATGCTATTCGGTTTCGTAAACCCTACACGGCTAATGATTTTCAAGTAACAGCATCTGAGCTGAAAGTGAAAAAAGAGAGTTATCACTTAAGTAAAATCAAGAGTATTGAACTGAAGCGTCTTGGCTTCAAAGATAACGTGGTTAAAGTGACAACATACGCCATTTTACTGTCAGCAGCGACTTGGGCTTTTGTACCTGAGTTTGGTTTTTTTGCGCTCCTAATTGCTCTGATTTTGGCTTTGGTTTCGATGAGAAAGTATGAGTTGAAAGTAGAGTTTAAAGGTACAGATGAAACGGGTGATTACTGGGTATCAATAGCGCGTTGTTGGACGGAAGATGAATTTCATATTCTAGATAATATTTATACTGAACTGAAAAGCAGAATCTAG
>VCA0429
GTGGAAACCCTCTCCGACAAACTCACTCGCCACGCATGGGCGCGACAACTCAATGAGGCAATAACACTGAAATTTACAGCGACAGACACATTGCTGTTTCATTAG
>VCA0430
ATGAAAGCCTGCATTGGTCAGTTCATAGGTGAAATTTTAGCCAGTTCTAATTCAAGGAAACTCGGAATTTGGCCAATGATTTCATTGGGTTACTCTTGA
>VCA0431
GTGGTTACGGTTGTTGTGTTTGAGTTTGGTGTTATGCGTTGTCAGCCCCTTAGGCGGGCGTTATGTTTATCGGAGAAGTTCATGGTCAATTGGCCTTGTATTCTGAAATTAGATGGTGACGATGAGCTTGTTTATTTGGGCTCAGAGGCTGATTTGAATTGCGAATGTGTGGATCTGATCGTTAGTCCGAGCGATCGAGTCATTGATTCTGAAGGTTTTGTCTATTCAATAGTTTCAAATGATTCAGCAGTTAGCTTGATTGGAAATTCAACCCAGATTTCAGCAGAGGAAGCGTCTAGATTGATTCAACGTCATGAGTTTTGTTTAGCGGAAGTCTGTTTGGCGAAAATTCAGTTTGAAACAGTCGCTGAAGCATTTAACTGTTTGAAATCTTAG
>VCA0432
ATGCCTCAGAGTAAATTCCGACTTTGCTCAACAAAAGGAACAAGTATGTTTAGTCACATCATGATCGGCTCAAATGATATTGAAAAGTCAAAGGTTTTCTATGATGCCATATTGTCGGTGTTAGGTTATCCGGCGGGTGTTATTGACGCTAAAGGCCGCTGTCTCTACATAAACCAAGACGGTGTGCTTGGTATTACTAAACCAGTAAATGGTGAACCTGCGACGCATGGTAATGGGATGACAATTGGCTTCAAAGTTAGTAGCCCAGAGTTAGTAGAAGCATGGCATGCAGCCGGTTTAGCAAATGGTGGAGTTGCTTGTGAAGATCCTCCGGGTATCAGAACGAGTGGACAAAGAAAAATGTATTTAGCTTATTTACGAGATCCTGCAGGCAATAAGCTATGTGCAACACATCATATGTCCACGGGCAACTAA
>VCA0433
ATGTACAAATATATTTCGAATGAGTTGCCACAGTTTTTTGAGAATGGAATGTTAAGGTTTACTCAGCCTGGACAGTTCAATGATCCATTCGAGCTTTTACCCCGCTATGTCGACTTTATGGGAGAAAATACCAAACAATATATCCTCGACAATATTGAAGTTTTGGTAAAGGAAATTCCCCAAAATGAACCTTGGTATATAAAATTAATCCCGATGTCTATAAAGGTATTTGCGATTAGGCTTCTTCTGACTAGTAACCATAAACGCGTGAAAAAAGTAACAGATGAAATTGATGCTTTTGGTCTAAGTGTCGCGAATGGACAATATCGAGATATAATTGACCAATCTTATGGAATACTTTGTTTATCAGCAAAAGAAGATAGTCTTTTGATGTGGTCACACTATGGAAATAGCCATAAAGGGTATGTGATAGAATTCGATACCTCGCACAAATTTTTCAATCAAGTTATTCCCAATAAGAAAACTGGTGGTGTGCTTGACTATGCAGGTACTCCATTAAAAGTCACATATACAAAGCGTAGGAAAACAATATTATTTTGGCAAAAGGCGATGTCTGAGGTCTTTCTAACGAAAGGAAGTGATTGGGAATACGAACAAGAGTATCGAATGGTGCTACCTCTTGAGACTTCAACTGAAGTAGTAAATGGAAACATACATTTATTTCACATCCCATTCGATGCTGTCAAAAGCATAATATTCGGCGCAAAATGTGAGGATGAGTTTATTCAGAACAGTATTGCAAAAATCCACCATTGGGATTCCAAACATATAGATTTTCAACTGTTTCAGTTCAACTTGTCTGATAATGATTTTGAGTTAGTGCGAAAGAAAATCTAA
>VCA0434
GTGGAACATCCAACAACCTTGAAGCATCGAGGCTTGTGGGTTTTCAGCGGCTTTGAACCTGCTGAACTTTCAACACTTTCTACCAAATCGGCATCAGAAAAACTCGAAAGCCAAGTTGTGAAACTTGAATGCTAA
>VCA0435
TTGTTGGATGTTCCACACGGCAAGTTTGGTTTCACAAAAGGCTGCATCATCGCTGTGATCTTGCTTTCTTTGTCGCGGACTCTTAACCGTGGCCAACTTAACCTTGAGCGTTTTGAGTTTTGGCAGCCAACTTCACAGCTTTTGGCGTTGGACGTGTGTTTGAGAGATGCTTTTGCATAA
>VCA0436
ATGGATGAAAAAGTGATTATTAGAAAAGTAACAGTCGAAGATGCAGAGTCAGTATTGTCATTAATGTACCAATTAGATCGAGAGTCTAAATTTATGCTGCTTGAACCAGAAGAAAGGACAACCACACTGGAGCAGCAAATCCAAATTATTCACTCATTCAATGATTCATCTAATAAGGTGATGTATTTACTGACCAATGATGAAAAGGCTTTTGGTTTCATTGTCGGTGTAGGTAATACAGCCAATCGCAATAAACACTGCATGTCTTTGGTCATTGGCCTTCTCCAAGCTGTTAAAGGCCAAGGATTTGGAAAAGAATTAGTAAACAAGCTTGAAGGCTGGGCGATTTCTCATGGATATAGCCGGCTAGAGTTGACCGTAATGCAGCACAATGAGAGAGCTAAAAGGCTCTATGAGTCATGTGGTTTTGAAGTTGAGGGTTTAAAGCGCCATTCTCTGGTTGTCGATGGTGAGTATGTTAATGAGCTGTATATGTCTAAGCTATTAACCGCATAA
>VCA0437
TTGTTGGATGTTCCGCTCGGAAAGTTTGATTTCACAAAATGCTGCATCATCGCTGTGATCTTGCTTTCTTTGTCGCGGACTCTTAACCGTGGCCAACTTAACCTTGATCGTTTTAAGTTTTGGTAG
>VCA0438
GTGGCCAACTTAACCTTGATCGTTTTAAGTTTTGGTAGCCAACGTCACAGCTTTTGGCGTTGGACGTGTGCTTGCTTGATTCTTTTGCGTAAAATGCCTTTCAAACAAATGTGTTAA
>VCA0439
GTGTTATATGCCAAAGCTTTAAGTATTGGAGACAAAATTGGTTTTTTCTCACCATCTTCACCGGCTACAGCCTTTGCTCCAAATCGATTTCAAAGAGCAAAAGCTTATCTTAAGGCACAGGGATTTGAGTTAGTTGAAGGTTCGCTTACGGGAAAATCTGATTATTACCGCTCAGGCTCGATTCGGGAGCGTGCTGAAGAATTGAATCAACTTATTCGGGATCCGAATGTCCGTTGCATCATGCCTACCATTGGAGGCAATAATAGCAATTCACTGTTGCCGTATATTGATTATGAAGCCTTAAGAAACGATCCAAAGATCATCATTGGTTATTCAGATGTCACAGCTTTATTGCTCGGGATCTATGCTCAAACAGGACTTATCACATTTTATGGCCCAGCCTTAGTCGCTTCGTTTGGTGAGTATCCTCCATTGGTTGATGAAACCTTTCATTCGTTTATCGATCTGTTGTGTTCAGAGACGAATCAATATCAATACACTATGCCCTCGTCATGGACAGATATTAAGCACGATTGGGAAACTCAGCATTCAGCTAAGCCCGTTTATCCGAATGAATGGCAGTTTATCGGTAAAGGCAAAGTGACAGGCAGAATTATTGGCGGGAACCTCAACACCATGGCTGGGATCTGGGGTAGTCGATACATGCCAGAGATTAAAGTTGGCGATATTTTACTCATAGAGGATTCTCTGAAAGGTATCGAAAATGTCGAACGTTCTTTTGCACATCTCGCAGCTTGTGGCGTTTTTGAGCGAGTGAGTGCGATCATTTTGGGGAAGCATGAGTTATTTGACAACAAAGGTACAGGGAGAACACCTCTGGACGTTTTAATCGAAGTATTAGCGGATAAAAATGTACCTATATTTTATGGTTTTGATAGTTGTCATACGCATCCGATGCTCGTCACACCATTAGGTGTGCGAGGTACAATCGATTTCGACAATCATACCTTTAAGCTAGAAGATCGTTGGGTAAAAGCAAAATAA
>VCA0440
ATGACAGACGAAATAAGACAAGATTTTATAAAAAGAATTGATGAGTTGCGTATACAAATTACTAGTCGTTATAGCACTCTAAATTTAGAGGCTATTTGGCTCTTTGTCGCAACACTGGGCTGCTGGAGTGTTAATCAACCAATAGTCCAAATTATTGCGTTGATACTTGTTTTAGTGTTTTTTTCGTACAAAGTATCTGAAGATAAAACGTATAGCTCTACGTTTGTTAAGGTTTTAAAAGATATTAGGAAGGACATCGACAATTCAATACTTGAAGGTGATGTGAAGAAAGCACGATTACACGAAGTAGACGAAATAGATAAAAACTTATTAAGCTTCGTGTCAATATCTAAATCTACACCTAAGTTCTTATTAGGGTATGGTTTTTGGACGTTATCATTATTTATATTTGGTTACAGGCTCTTCTATGCTGCACCAGTAGCTTAA
>VCA0441
ATGTGTTTACAGAGGTATCGTGGAATCAAAATGGATGATTTAAGAAGGAAGTGTTTTTTCTGTAAAGATAGAATTGATGGCAAAAAGACACTAGAGCACATTATTCCAAATAGTTTGCTCGGGAAATTAGGCATAAAAGAAAAAACGGTCACTGGTCAATTTAACACTATTCAATATAGCAGAGTAAAAGTTCCAGCTCATGAAAGCTGCAATAATCAGTTTGGCAGTGATTATGAAAACAGAATATTAAGCTTACTTGAAAATCCGGAACAACTTTATAACCAGTTACTTGAAGAAGCTGGTATCTTAATGATGTACAGCCCCGATAGCTCCGTATCTGCATTGATTACAACTTGGCTATCGAAGATCTATTATGGACTCTTCTACTATGACTTGATCTCTACGAAAGCCCCTCAATGGAAAGATGTTTGTTCATCAATTATACAAAGTGATAATTTTAAACTCGTGCAGAGCTCGTATAAACAAGGCTATGGTTTTCAACTCCCTTCAAGTCTTTATGTTTTCAAAACCAAGAACACTGAAACCGATCTAGTAACAATAGTAGAACCTAGTACATTATTGCTTAAAATTGGTTCGTTAACATTTGTGCTCTGTATATGTGACGGCTTTCTAACCAAGAATTATTTGAATGGACATCCGCTCAAAAAATTACGTTCTTGGATGGAAGAGGAAGAGAAGCTGGATCCTCATTTTCCAGTACAAAAGCTCGCGCTAGCTGAGATCATTGCACTTAGAAAGTGTATTCCTAAGAACCCCAGGTTTGTCTATTCAAAAGATCAGATAATTAACATGAGCTTGTCCACAATGGCTAAAAATCCCGACATTGCTTATCAAATCAATGAGGAGCATCTTTCACACGTGCGTAGAGAGGTTTTACTTGAAATGGGTATCAAAATAATAAACACATAA
>VCA0442
ATGAACTTAGAAGAGTTTCAAGAATCGGATTTTGACCTGCTTATAAAATGGATTGACTCAGATGAGTTGAACTATTTATGGGGTGGCCCTGCGTATGTTTTCCCGCTGACTTATGAACAGATCCATTCCCACTGTAGCAAAGCGGAAGTATTTCCCTATCTGCTAAAAGTGAAAGGTAGACATGCCGGGTTTGTTGAGTTGTACAAAGTCACCGATGAGCAATATCGGATTTGCCGTGTCTTTATTTCAAATGCTTATCGTGGGCAAGGGCTATCAAAATCGATGTTGATGTTATTAATCGATAAAGCCCGATTAGATTTTTCTGCAACCAAGCTTAGCTTAGGCGTTTTTGAACAGAACACAGTTGCTAGAAAATGCTATGAGTCATTAGGTTTTGAAGTGGTTTCGACAGAAATTGGTACAAGAGCTTTTAATGGTAAGTTATGGGATCTGGTGCGAATGGAAAAACGGTTATAA
>VCA0443
ATGAGAGCTATCTTTTTGATTCTTTGCTCTGTTTTATTAAATGGCTGCTTGGGCATGCCCGAATCAGTAAAACCAGTGTCGGATTTTGAACTGAACAACTATTTAGGCAAATGGTACGAGGTTGCTCGACTCGATCACTCCTTTGAAAGAGGTTTAAGTCAGGTTACTGCGGAATACCGTGCTCGAAATGATGGTGGTATTTCGGTTCTTAATCGTGGTTATTCTGAAGAGAAAGGTGAGTGGAAGGAAGCGGAAGGTAAAGCTTACTTTGTGAATGGCTCAACAGATGGCTATCTGAAGGTTTCATTTTTTGGCCCGTTTTATGGCTCCTACGTAGTGTTTGAGTTAGACCGTGAAAACTACAGTTATGCTTTTGTGTCAGGGCCGAATACAGAATATCTGTGGTTACTTTCAAGAACGCCGACTGTAGAACGAGGCATTCTGGACAAGTTCATAGAAATGTCGAAAGAGCGTGGTTTTGATACAAATCGGCTTATTTACGTTCAGCAGCAATAA
>VCA0444
ATGACCTATAAGCTTGAGTTCAAAAAGAGTGCTTTGAAGGAATGGAAAAAGTTAGCCGTTCCACTCCAACAGCAGTTCAAGAAGAAACTAATAGAACGCCTTGAAAATCCACATGTTCCATCAGCCAAACTGTCTGGCGCTGAGAACATTTATAAAATAAAACTTCGGCAGTCTGGTTATCGCTTAGTCTATCAAGTTGAAAATGACATCATCGTAGTTACTGTTTTAGCTGTCGGTAAACGAGAACGCAGCGAAGTTTACACTAAAGCGCTGCAACGGCTAGACGACTGA
>VCA0445
ATGACCACTAGAATCCTAGCTGATGTTGCAGCAAGCATTACCGAATTTAAAGCAAACCCAATGAAAGTTGCAACTAGTGCCTTCGGTGCTCCTGTTGCTGTACTCAACCGAAATGAGCCGGCTTTCTACTGCGTCCCTGCAAGCACCTACGAGATCATGATGGATAAGCTTGAAGATCTTGAGCTACTGGCTATTGCCAAAGAACGCTTAAGTGAAGACAGCGTATCGGTAAATATCGATGACCTATAA
>VCA0446
ATGCCAGATTTAACGAAAGCTCGCTGTCCGTGTCGTGGATGCAATAAAGTTGCGAACAATGCAGAAGAGGTAGAAGAGCTGTTTGGCCTCAGAAATATGGGTGATGGTACGATTCGCGTACAATCATATTGTCGCGAATGTCGAGGCTTGCATTGTGAAGCTAGTAATCCTAAATGTAATCATCATGCCTAG
>VCA0447
ATGTTAGGTTATGCGTTTCCCTCGATATTAGGCAATTTAATGTCAAAAATTTATCAAATGGATGCGGTTGATTGGCTTAAAACACTTGAAAATTGTAGTGTTGATCTGTTCATCACTGATCCACCATATGAATCGCTAGAAAAATATAGACAAATAGGTACGACTACACGGTTAAAAGAGAGTAAATCATCGAGCAATCAATGGTTTAGTGTTTTTCCTAACACTAGGTTTGAAGAGTTGTTTCGTGAAGTTTATAGAGTGCTAAAAAAAGGTTCTCATTTCTATTTATTTTGCGACCAGGAAACTATGTTTTTGGCGAAACCAATAGCGGAAAGTGTAGGCTTTAAATTTTGGAAGCCTATAGTTTGGGATAAGTGTGCTATAGGTATGGGATATCATTATCGTGCTAGATATGAATTTATTCTATTTTTCGAGAAAGGAAAGAGAAAGTTAAATGATTTAAGTGTTCCTGATGTGTTGGAATATAAGAGAGTTTGGAAAGGCTACCCAACAGAAAAGCCAGTTGAACTTCTGGAGGTTTTGATTAGGCAAAGCTCTTCAGAAAATGAAATTGTAGCGGATTCATTTTTTGGTTCAGGCTCAACTTTAATTGCAGCTAATAATCTCTCTAGAAAATACATTGGTTGTGATATATCAAGTTCTGCACATGAGTATTTTAAGAATAGAGCTTGA
>VCA0448
GTGGAGAAAAGTAACGAGAAAGTACAGTTGCTAGTAAATGCTATTCGGTTTCGTAAACCCTACACGGCTAATGATTTTCAAGTAACAGCATCTGAGCTGAAAGTGAAAAAAGAGAGTTATCACTTAAGTAAAATCAAGAGTATTGAACTGAAGCGTCTTGGCTTCAAAGATAACGTGGTTAAAGTGACAACATACGCCATTTTACTGTCAGCAGCGACTTGGGCTTTTGTACCTGAGTTTGGTTTTTTTGCGCTCCTAATTGCTCTGATTTTGGCTTTGGTTTCGATGAGAAAGTATGAGTTGAAAGTAGAGTTTAAAGGTACAGATGAAACGGGTGATTACTGGGTATCAATAGCGCGTTGTTGGACGGAAGATGAATTTCATATTCTAGATAATATTTATACTGAACTGAAAAGCAGAATCTAG
>VCA0450
ATGGAAAAGAGAAGAAGACAAAAATATAGCTTGTTAGAACCAATAGTTGTTCAGTCTGGCAACCAATATCAAAATGCTGCATCGGTGCTTGCAAGCACCGATGGAAATCTGTGGGTAGCGTGTATCAATGCATCGTTGGCTATAGAGATTTATTTAAAATCATTTTTGATTACAGAACATCAAGTGCAAGGGTACTCAAGATTTATGGGAACCGTTCATAAATCACATGACCTAGCAAAATTATTTAAGAAACTACATCCTCAAAAACAATCGGTACTTTTAGAGGCAGTCAAACATGTTGCTCCAGGCATCGATCTAGTTGCTGAACTGACTAAATACCGAAATGTCTTTACGAATGCTAGGTATACTTTTGAACCAAATAATGTTCCATCTATGGGTTCTGACCTAATAAATTTAGCTAGTGTTTTAAGACGTGCGGTTATCCATATCATAAATGTTCATTATCCAGTGATTAAACCCATAGGTCTTGAAAAAGCGGTCAATGAGATACTTTCGACACGGCAAACATAA
>VCA0451
ATGAAAAATATTAAATACATTTTATTTATTTGTGTTGTAGCGTACATGCCATTTGTAAGTGCTAATTTATCGCATTTGGATAAAAGCATAAGTCTCCTTAATACATTAAATTATCCTGCAATATTTAAAAATACATTACTTAAAGAGTGTGATAAGGGGCTCCCACAGTTCGCTTCACTAAAAATTTGTAAACAATCGGAAACACTATCGGACGAAATGATAGTCAGGATTGCTGCTAAACACTTCATTTCATATGTATCTGAGAGTGATACCGATAAATTAATTGCTTTTTGGGGTGGAAGTGACGGTGTCCGAATTTCAAATGGATTAGTCCTCTGGCAGCAAACTGGCAGACTAGATGTATTGACAGATACTGATTTGTATATTTTAGACAAATTTAACCAAACAGCAGAAAATAAAGCATCTATGGCATTTGCCGACAATGTTAATGTAAGTGTGCAAATAATCTTAGAAATCGAAGAAATTCTAAGCAGTCAATAG
>VCA0452
TTGCTCAACGAAAAGGTGAATTCTGTGAAAATGTTAACCTTTAAAAATGTTTCACGAATGCTTATGAGTTTGGTTTTGGTGGGTCGTCACCGCAAGTTTATGCAAAGTTAA
>VCA0453
ATGACAGAATCAGCACATAATAAAACCAAACGTAAGCTCATAAATAACATCAAAGATATTAAGCCAACACATCAGACAGCGATATTTTATAACAACTTTGATGAAGCCATTGAGTTCAATGATTTGATGCAGAAGATTAAAAAACCTGTCAGTGCTGCATTCAAAAGTATCAATATGATTTGGATGCTGAGATTAAAACATCAGCCTAACTATGGTGTGGTCGGTTACATTCAAATTCTCACCACTGCCGAACTTGATTTGAAATTGCTTAACAAAGTGCTCGCAAAATACACTTGTGAGAACCAAGTTAGAACAGTACAACGTCCATTTGACCGAGAAAAATATACAGATACAGTATCAAAGCAAAGGCTTGCCAATTTAGCCGCCTATTTAGGCTCAAAAACAAGCCCAAGACGATATGCCATAACTAACAAGCCACAAATTAATAAAAACGCTCAAAATTGA
>VCA0455
ATGTGCATGGAGGCAGTAATGAACATTGGTATCTATATTTACGATGAGGCCGAAGTTCTCGACTTTTCAGGACCTTTCGAAGTTTTCAGTACAGCTAAACGATTAGGTGCTGGAAGTTGGAATGTATTTTTAGTCTCAGAAACCTTGGAACCAGTGAAAGCCAGAGGTGGTTTTACTGTTTTACCCGACTATTCGTTTCAGAATTACCCTCAAATTGACCTATTAATCGTTGTTGGCGGTGTCCATAGGAACGAAATGAATAAGTCCAATGTGCTTCATTGGGTTGCATCAGTGGATAAGCATGCTAAACATATTGCATCAGTTTGTACCGGAGCATTCATATTAGCTAATGCCGGTTTGCTGAAAGGACTTGCTGTTACGACTCACTGGGAGGATATTCCTGAGCTGAAACAACGGTTTCCTGACTTAGTCGTTGTGGAAGATAAACGTTGGATAACAGCAAGCAAGTACACAACGTCGGGTGGTATATCTGCGGGCATTGATATGAGTTTGTTCTTGGTATCAAAGTTTCATAGTCAAAGCCATGCTGAATTGGTTGCTCATCAAATGGAGTACAACTGGCAAAAATGCACATAA
>VCA0456
GTGAGCTGCCAAAACTTGCAGCGTTCAAGGTTAAGCTGGCCATTTACTGCATTTCCGACAAAGAAGCACGATTTCAGCGACGATGTTGCTTTTTGTGAAACCAAGTTGACCGAATTGAACATTCAACGACTTTGA
>VCA0457
ATGAAAAATATCAAATTTAAAATATATCATCCAACATTAGATCTTGTTTCAGACCGTACTCTTCGCTCAATACTTAAAAAGTTCTCCACGTTACTTCGAGAGATTCAATATCAAGAAGCCTTCTTTTTAATAAACCATAGCAACATTACTAAATCAGAAAAACAATCTCTTCAAGACCGATTGAAAGGCCCCCTCAATCATATTGACGCTTACTACATTGAGCATATTGAAAAAGGTAGCATCATTATCGAAGCAGCGCTGACTGCTACAGGATTGTGGCTTTTAAAAAATACAATAGGTGAGTCGATCAAGGAAGCTTGGAAGCAATCTGACATGCATGAATCGATAGTTTCTTACCTATCAGAACCACTTCAGCGTGAAAAAGTGATTGATAGGAATGTAGATAGGGTTATTGATGCATGGAATATGGATGGTTTTTTAATAGAGACTACAACGAAAGAGAAAGTTGATGAAGATACTGTGGTTTTTACAGTTAATCTAAAAACCGATCCATTACTTGAAACTCATATAAAAGATAATCTTCAACGAATAGATACTGAATTAGTTATCCGAGAAATTAAATCAGAAATTGAACGATTACGTAGCCAGCAGTAA
>VCA0458
ATGTCAGATGGTAATTCTGTTATTAATTTTGGTGATTTAGCGAAGCCTGCAACAGTTTTAATTGAAAAGGTTTCAAATGCTATCGGTGTACTTTATGAGCCAAGAAGAATTCGCAAAAAAGCTGAAGCAGAGGTAGAAGCCGAGAAAATAAAGGTGCTTGCTGGCATAGAACTAAATGAAATCCAACAAAGAGGCATTGAGAGATTTGTCCAGCAAGAAGCACGTAAACAAGCTAATATTGAAGCAATTACGGCACAGGCTGCTTCTCAATTAGATGAATCAGCTAAAACTGATAACTTAGAAGAGGATTGGATTGCCCATTTCTTTGATAAATGTGACAAAGTCTCAGATGCAGAAATGCAAACGTTATGGTCTAGTTTACTTGCAGGAGAAGCCCAAAACCCAGGAACATATTCAAAAAGGACTGTTGACTTTGTTGCTACCATGGACAAGAAAGACGCAGAGCTGTTTACTAATTTTTGTCAGTTTGTATGGATGGTTGGAGGTGCAACCCCGTTGATATTTGACTTTGAAAATGAAATATATACCAAAAATGGTATTAATTTCGCTTCGTTAAAACATCTTGATGCTATTGGTCTGATTTCATTTGAAAGTCTTTCGGGATATAGGCGTTTTGGATTGCCCAAAAAAGCTGTTTTCTTCTACTACGGTCAGCCGACTTTAGTTGAATTTGAAAATGACAATAATAACGAGGTTCAAATTGGTAAAGTCCTTTTTACTAAAGCTGGGCTTGAACTTATAAATATCTGTGGCGCTAAACGTAGCCAAGAGTTTTATGAATATTCAGTTTCTGAGCTATCTAAGCAAGGATTAATCCTGTCGAGTTTACTTGCCTAA
>VCA0459
GTGTTAAACATGAAAAGGATTCTAAGTTTTACATTAATTGCAGCTATTCAGGGATGTGCAAATGAACCGAGCGTGTCGCAGCCAATATCATCTGGACTGTACTGTGTTGGGAGTACGGCTCTAAGTGGTGAGTTAAGCGATAAGTTCACACCTGTTCAAGATGAATCACTACTTTCTCAAGCAATCGGAGAACCATTACAAGGCAAATTGTGTCAAGGTTCGGTTTATGAAAGCACACAGGATGTGATTATCTATCGTGCATGGAACAGCACAAATCCTAAAAGCCAACTAGGTCAATGGTGGTCATTTGAGCTTCCGTCTGGTTATACAGCAGACTATAGGAAGAATTTTGAGATTTGTTACCAGTGGTCACCGTTGGATAAATTGGCAAAATGCACCTTGAAAGCAGGTACAAAGGTTGTCGTCGGCAATGGCCAAAGTGCAAAATGTTCAGAGTATCTAAGTTATCCGGTATCCGAGAAGCAGCAAGTATTCATTTCAGAGGGGGCCAGCGTAGTAGAAAATTGTCAGGTTTATGACAGTGTAATGAGTTGGGAATAA
>VCA0460
ATGCAACATTGGGGATTAAAGGTGAGTGACTTATTTTCGACAATAATTATTGTGGCTATTGGGTTAACAATTTTAGCTGTCATAGTATCGTCTATTGTTAATTTTTATAGAGATTGGCCGATTTTATCTACAGCTTGGAGTCGAATGGAATTATTCGAAAAACGTTTGTTTTATATTGGGATTTCATTTTTTATTCTCATTCCAGCGCTAAAAGATCACCCTGCAGCGAACACCTACATTTCAAGGGTATTAATAGAAATCCTTCCAGCTCTGGCTGGTAGTTTTTTCGTTGCTGGAGTAGTTAGCTTTATGCGGCAAGTTCACGATATTCGCAATCGCAATGGTTGA
>VCA0461
ATGCTTAATCCATTAAAATCAAGTGTTTGTGGTTTTCGATTTCTTTGGCATTTTGTTCATGTTTTGTCGGCAATTCAATATTGTTTGTCGCTGCCTAACGAAGCGGCAATGTATCTGGCGCTGTAA
>VCA0462
GTGGAAACCCTCTCCGACAACCCCACTTACAACATGTTGGTGCTACAACTCAATGAGGCAATAACGCTGAAACGTACAGCGATAAACACATTGCTGTTTCATTAG
>VCA0463
ATGGAGTTTCTGATGAAAATTAGTCACCTTGATCATTTGGTTCTGACTGTTGCAGATATTCCAACAACAACGAACTTTTATGAAAAAGTGTTGGGCATGAAAGCTGTTAGTTTTGGCGCTGGTCGGATTGCTCTAGAGTTTGGTCACCAGAAGATCAATCTTCATCAGCTCGGTAATGAGTTCGAACCTAAAGCTCAAAATGTCAGAGTTGGGAGCGCAGATTTGTGCTTTATTACCGACACAGTTCTGTCTGATGCGATGAAGCATGTGGAGAATCAAGGTGTGACTATCATGGAGGGACCTGTAAAACGTACAGGTGCACAAGGTGCAATCACATCATTCTATTTCAGAGACCCTGATGGGAATCTTATTGAAGTATCAACGTATTCAAACACATAA
>VCA0464
TTGTTGTGGTTGAGTTTAGTGGTAATGCGTTGCCAGCCCCTTAGGCGGGCGTTAGCTCTCTTTCAAAGTTCATCGTGGAGTCCAAAAAGCCAAGCTGGATTTGAAATTTTTTTTAGCGATATTTCAGGAGATAGTATGAGCACAAGGTTTTGTGAAAAGTGTGGGAAGAACACTGAACATAAAGAGGTGATGAAGCAAAAGCCATCGAAGTACGGTAAGTCAAAAAGAGAGCAGTTCAAGGCATTTCTAGATGGATTTTTTAGTAGTTCGGCAGCCTCTTTACCTGGTGGCGTTTCGCTAGAATTAACAGATAGATATGTTGTTTGTGCTATCTGCGGCAGCGCAACTTTRGAAAATCATGGTGAACAATTTCAGTAA
>VCA0465
ATGCGACCTAGGAAAAAGGAGTTTCGAGTGGAAAAAATAATTGATGAATTAGTTGCGCAGGGTTATGAAGTATCTGGTAGCAGTTCAAGTATTCGAGTGAATATGGGTGTATTAACGGGCAAAGCCATTATTCGTAAAAGTGTCTATTCAAATACTTTTGTAGTGTCGACTCATACTTGGACTCAACTTATAGCTTTGACATTGGTATTTTCTTCAATTCTATCGTCGATTTTCAGTCAGTGGGGACAGCCCGAGCTAAGTGGTGCAATGTGGTTTAGTTTTTCAGTCGGCATCCCCGTTGTGATAACTGGTTTTGTATCGGCAATTATTGCGGAAATTCAGTTACAACCTATTCGTCAGATCGTACGAATGGTAAATTCAAAGCTATCACCACCAGTCGCATAA
>VCA0466
TTGACAGTCCCTCTTGAGGCGTTTGTTATGTGTGTGTTTCTGATGCCCACCCTTCCATTTAAAGGGGTAGCGAAAGGCATTTATGCCAAACAGCATTCGATAAAAAACCATCATATACACAAGACTAAGATGCTTCATATCGATATATTTCGGCTCTGA
>VCA0467
TTGACAGTCCCTCTTGAGGCGTTTGTTATGTGTGTGTTTCTGATGCCCACCCTTCCATTTAAAGGGGTAGCGAAAGGCATTTATGCCAAACAGCATTCGATAAAAAGCCATCATATACACAAGACCAAGATGCTTCATATCGATATATTTCGGCCCTGA
>VCA0468
ATGAAAAGTGTATTTGTCGAATCAACAATTTTTGAAAAGTACCGAGATGAATATCTCAGTGATGAGGAGTATAGGCTCTTTCAAGCAGAGCTAATGCTAAACCCCAAGCTGGGTGATGTGATTCAAGGTACTGGCGGTTTGCGAAAAATTCGAGTTGCGAGTAAAGGCAAGGGAAAGCGTGGTGGTTCACGGATTATCTATTACTTTCTCGATGAAAAGAGGCGTTTCTATTTGCTAACCATTTACGGCAAAAATGAAATGTCTGACTTGAATGCAAATCAAAGGAAACAACTAATGGCTTTTATGGAGGCGTGGCGCAATGAGCAATCGTGA
>VCA0469
ATGAGCAATCGTGATTTATTTGCAGAGTTAAGCTCAGCTCTTGTTGAGGCTAAGCAGCATTCAGAAGGTAAGCTTACTCTGAAAACACATCATGTGAATGATGTGGGTGAGTTGAACATCTCACCGGATGAAATCGTGAGTATTCGCGAGCAGTTCAATATGTCCCGCGGAGTCTTCGCGCGGTTACTTCATACGTCTTCGCGCACATTAGAAAACTGGGAACAAGGTCGTAGTGTGCCAAATGGTCAAGCGGTCACTCTTTTAAAGTTAGTACAGCGTCATCCAGAAACGTTGTCACACATAGCCGAGCTATAA
>VCA0470
GTGGTTACATTTAGGGAAATGGATATTTCCGATTACAACGAAGTGATTGCTTTATGGGCTACTACTGAAAACGTATCCCTCAGAGATGCCGATTCTCGGCCAAACATCGAAGCTTATTTGAAAAGAAATCAAGGTTTAAGCTTTGTCGCAGTTTCAGATTCTCTTGTGATTGGCGCTGTTTTGGTTGGTACAGACGGTAGGCGAGGTTACGTACAACATCTGGCGGTCTCATCTGACTTTCGAGGCCAAGGGATTGGTAAGTCTTTAATTCAAAAAGCGACAGATGCACTATCAAGAATAGGCATTTCTAAGACGCATTTGTTTGTGTTGATTGAGAATGTTGTGGCACAGGACTTCTATACCAAGTTAGATTGGTACCCGAGAGATGAAATCCGAATGTTTTCGTACAACAGTTCGAGTAACCCAGAAGTCTAG
>VCA0471
ATGAAAAAGACATTAGGGATTTTAATTTTAACTCTTTTATCAGTACCTGCGTATTCAGCTATTCGAAATAGTGAAATAAGAGACCTTGAGAAAGAGATTATCAAAAAAGAGTGGCCAGCATGTTTAACGCCTAAGGAAGCTGCGATTAAGTGGTGA
>VCA0472
ATGAGTCATCAACTGACTTTCGCAGACGGTGAGTTTTCCAATAAACGTCGACAAACCCGCAAAGAGCTCTTCCTCGCCAGAATGGAGAAGCTCCTACCATGGTCTCAGTTGCTCGCGGTGATCGAACCCTTTTATCCCAAGGCGGGCAATGGCCGCCGCCCTTATCCTCTCGAAACCATGTTCCGCATCCACTGTATGCAGCAGTGGTACAGCTTAAGTGACGAAGCGATGGAAGATGCACTCTATGAGATCGCGTCCATGCGGTTATTTGCCCATCTTTCGCTGGACAGAGCCATTCCCGACCGCACTACCATCATGAACTTCCGCCACTTGTTAGAGCAGCATCAGCTGGGACGCAGTGTGTTCGAGCCGATCAATCAATGGCTCAGCGAGCGCGGCGTGCTGATGAAGCAAGGCACGTTGGTCGATGCGACGATTATCGAAGCGCCCAGCTCGACCAAGAACAAAACCAACCAACGTGATCCCGAAATGCACCAGACCAAGAAAGGCAATGAGTGGCACTTCGGTATGAAGGCACATATTGGTGTGGATGCCAAAAGTGGCCTCACTCATACACTGGTGACTACTGCCGCTAACGAGCATGATCTGAATCAATTGAGCAACCTGCTACACGGTGATGAAGAATTCGTCTCCGGTGATGCAGGCTACCAAGGTGCACACAAGCGCGACGAGCTGAAGGGGGCAGACGTTGATTGGCTGATAGCCGAACGTCCCGGTAAAGTTCGCGCCCTGAAAAAGCACCCTCGCAAAAACAAAGTGGCCATCCATATCGAATACTTGAAAGCCAGCATTCGGGCCAAAGTCGAGCACCCGTTTCGCATCATTAAATGCCAGTTTGGTTTTATCAAAGCCCGCTACAAAGGCCTGATGAAAAACGACAACCAATTAGCCATGCTATTCACCTTGGCGAATCTGGTCAAAGTCGACCAACTGATACGACGACAGGCGAGATCTGCCTGA
>VCA0473
TTGATGGTTGCTATGATCTCATATCAGAGACTTAATCGCATCTTCCCTTATAAGGGAGATACTGTAATTGGTAATGACGTCTGGTTGGGGTATGAGTCAACTATTATGCCTGGAATAACGATTGGTGATGGTGCAATCGTTGCTAGTAAGTCAGTAGTAACACAAGATGTGCCGCCTTATAGCATTGTTGGCGGAAATCCCGCAAAGGTTTTTAAACATCGTTTTGAGCCACATGTCGTAGATAAATTGTTAGCAATTGCATGGTGGGATTGGAGTGCGGAGAAAATAACGGAAAACCTAAAAGCAATAACACAATGA
>VCA0474
ATGAACTTAGAAGAGTTTCAAGAATCGGATTTTGACCTGCTTATAAAATGGATTGACTCAGATGAGTTGAACTATTTATGGGGTTGCCCTGCGTATGTTTTCCCGCTGACTTATGAACAGATCCATTCCCACTGTAGCAAAGCGGAAGTATTTCCCTATCTGCTAAAAGTGAAAGGTAGACATGCCGGGTTTGTTGAGTTGTACAAAGTCACCGATGAGCAATATCGGATTTGCCGTGTCTTTATTTCAAATGCTTATCGTGGGCAAGGGCTATCAAAATCGATGTTGATGTTATTAATCGATAAAGCCCGATTAGATTTTTCTGCAACCAAGCTTAGCTTAGGCGTTTTTGAACAGAACACAGTTGCTAGAAAATGCTATGAGTCATTAGGTTTTGAAGTGGTTATGGTTGTTGTGATTGAGTTTGGCGGTATGCGTTGTCAGCCCCTTAGGCGGGCGTTATGTTTTTTATCACGTTTTGGGGCTATAATCGGCCTAACCTTTATTGATAGTAGGTGTGATATGAATCGAAAAGTTGAAGCTTACGGCGTTGATGCTGTTGAAAGACCGAAAATTAAGGCTAGTAAAAAGCTTGATTTGACTGGTGATGCTGGTCGTCAAATTGTGAAGTCTGAAACTAAACTTGCTTTGCGTACTCATCAGAAGACATTCACTAAATTGGCTGATATGTAA
>VCA0475
ATGGATATCATCTGTTTTCCTTTTGAACGAGTGATCGAGATTAATGCTTTCATCCTAAAAACAGAACCAGGAATGAAAGGAGCCGTTGATATTCCCAAGCTTCAGGGGGCATTAGGTCGAATCGATAATGCCATCGTTTATGAAGGACTGGATGATGTTTTTGAAATCGCTGCTAAATACACTGCTTGTATAGCGGTTTCACATGCGCTACCTGATGCGAACAAACGCACAGGTTTGGCTGTGGCACTTGAATATTTATCACTTAACGATTTTGAGCTTACGCAGGAAAACGATTTACTTGCGGATGCAGTTCGAGATCTTGTTATCGGCATTATCAACGAAACAGATTTTGCCGACATTCTCTACGCACAATACGCAAAAGAACAAAATTCAGCTCTCTAA
>VCA0476
ATGTCTAAAGTCGTTCAACAGCAAATCGGCAATATCGCGCTTGTCGTAGAAAACTACGATGATGCTATTGAGTTCTATACAAAAAAGCTTCAGTTCAGTTTAGTTGAAGATACCGATTTGGGTGGTGGTAAACGTTGGGTTCAAGTTTCGCCGCCAAACTCGAATGGAACGAACCTACTTCTTGCTCAAGCAAGTACCGAAGAACAAGCTCAATTTGTAGGTAATCAAACTGGAGGCCGTGTTTTTCTGTTTCTACAAACGAATGACTTCTGGCGAGATTATGAGTTAATGAAGGCCAATGGTGTTGTCTTCAACGAAGAACCACGAGTTGAAGAGTATGGGACAGTTGTTGTGTTTCAAGATCTTTATGGAAACAAATGGGATTTATTGCAACTGAACAAGGCTCACAAATAG
>VCA0477
TTGATGCTTATATGGTGTTTTATGAGACAAGTTTTAGCGAATTGCTCTGCAAGTATTTCAGAGTTAAAGAAGAACCCAACAGCTTTGTTGAATGAGGCTGATGGGTCTGCAATTGCAATTTTAAACCACAACAAGCCAGCGGCTTACCTTGTGCCAGCGGAAACGTATGAGTATCTCATCGATATGCTCGATGATTATGAGCTTTCCCAAATTGTCGATAGTCGCCGAGCTGACTTAGCACAAGCTGTGGAAGTAAATATTGATGACCTATAA
>VCA0478
TTGATGACCTATAAGTTAAAGTTTCTGCCGGCTGCGCAAAAGGAATGGAGTAAGTTAGCTCCGACAATTCAGAGTCAGTTCAAGAAGAAGTTAAAGGAACGATTAGAAAATCCGCACGTCCCTTCGGCTAAGCTTCGAGGATACGACGCTGTTTACAAGATTAAACTTCGTACGGCGGGTTATCGTTTAGCTTATGAGGTTATTGACGATGAGATAGTTGTCTATGTCCTTGCTGTCGGTAAACGTGACAAAGATGCTGTCTATAAAAAACTGGCTTCACGCTTCGGTTAG
>VCA0479
ATGAGGAATATGGATATCAAATTACGACCAATAGAAAGTGAAGAGTTCGATAGTCTTTTTTCTGTTGTAAAGCAGGGAATTTATTCACACGTTGATGCTGTTTTTGGTTGGGACGATGACTTTCAACGTAAACGTCTAAAAAGAGACTATGACCCTAGTTGGTTTTACTGGGTACAACAAGGAGGTCAGCGAATTGGCATGTTGTGTTTCAAACCTTATGACAATGTAATTCATGTTCATCTACTTGTTGTTTTTCCCGAGTTTCAGAACCAAAAGTTTGGGGAAAAGATAATGAGTTATGTCCATAAGCTCGCGGACGCTGAGGGGAGAAATCGGGTGACGTTATCCAGCTTTATCCGAAATGAGGCCGCGGTAAGATTTTACAAATCGCTTGGTTATCAGCTTATTGATAGTGACGAGCACTTTTATTCTTTGTCGCTTCAAATTTCCTCATAA
>VCA0480
TTGGTTTCACAAAGGCTGCATCATCGCTGTGATCTGGTTTTCTTTGTCGTGGACTCTAAACATGACCAACTTAACCTTGACCGTTTTGAGTTTTGGCAGCTAACTTCACAGCTTTTGGTGTTGGACGTGTGTTTGTTCGATGCATTTGCGTAA
>VCA0481
ATGATGAATACGGTACTTCTCGATAAAGATAAGCACGATAGGAACCGTTTCAATTGTGGCACTGAAGCACTCAACAATTACTTAAAAGTAATGGCGAGTCAGCAAGCCAAAAAAGACAACACCAGAACCTTCGTTTTGGAAGATGACAATAACAGTGCTTATATCATCGGCTTTTACACTCTGACTATGACGCCCATTGATTTGAAAGCCTTGCCCGACAAGTTACAAAAGAAGCACCAATCCTCAACCTCTGGAGGGCTCATTGCTCGTTTAGCTGTCGACGATAGATACAAAGGAAAAGGTTTTGGTGAGTGGCTACTCATTGACGCTCTCAGAAAGCTACTCGCAGCCAGTGACAGTGTAGCGTTCCCTGTTGTCATTGTTGATGCCAAAGATGGTGCAAAACATTTCTATGAGCGCTATGGGTTTCAAGCGTTTCAAGATGCCGAAAACAAACTCTTCATCACCATTGCTGATATCAGAGCAAGCTTAGGCTAG
>VCA0482
ATGGCAACGACTTTGCCTCGCATCACCGCTAGAGTTGATGTCGATACTCAAGATTTACTCGCTAAGGCTGCTGCTCTTGCTGGTATGTCTAGTATTAACTCATTTGTTTTGAATGCAGCAATCGAAAAAGCAAAACAAGTCATTGAACGTGAGCAAGCTCTAAAGCTTAGCCAAGCTGATGCCGTATTGCTGATGGAAGCTCTTGATAATCCAGCTGTAGTAAATGCAAAGCTCAAATTGGCATCCGAACGTTATGAGAGCAAAACTCAATGA
>VCA0483
ATGAGTAAACAGTACGATAAAGAAGAATACATAAAGAAATTTGAGACAGATAAATCGCACTCTATTTTATTACAGTCGGCATTTGCTCAAGCTTCAGATATACGAAAGTTTGAAATCGAGCTTTACTGGAAAAGAGCGACGTATTTTTGGGCATTGATAGCGGTTGCCTTTGCCGGCTTCTTTGCCGTAGCTTCAGGAGATTTTAAAGGTGGTGGTCAGTCGCTGTTCCTAACAATAATTGCTTCAACTGGTTTTGTTTTTACTTTCGCTTGGTTTTCTGCGAATAAAGGTAGCAAGTATTGGCAGGAAAACTGGGAAAATCATCTAGATCTTCTAGAAGATAGCGTTACAGGGCCATTATACAAATCCTTTTTGGAACGACCGCCTGAAAGTGAGTTCTGTAAAAAATATATAACAGGCCCTCAACGATACTCTGTTTCTAAAATTAACCAATGGGTTGCTGTCTTTACGTTGTTTATCTGGTGTGTGTTAGTGATCTTTTCACTATCGACATACAAAGAAAATTGTTCAGTTGGGTTTGTTTTTCATGTGTTAATTCCTATTACTGCGTTAGCACTGTGCCGAATAATGATCTCAAAAGGCAAAACTCATGATGGCTCGCATAACCCTAAGTTTTGGTTGCGAGAAGTTAACGTGACGAAAGATTAA
>VCA0484
TTGGAAAATGCATTAAATGCCATAGCGGAAGCCATAATATGTACTAATGCAGATTCTGTTGCTTATATATCTGCGGGATCTGGCGTGATTGTAGAGTTTATCTCTGGTGTATTCTTCTGGCTCTATAGTAAAACAACACAACAATTGAAAGGCTATCACGATAGCTTAGTTGATATTCAGAATGTATTACTCTCATTCAAAGTTGTTGAGGATACTGCTGATAAAGAAACAAAGCTTGAGATGGCTAAAATAATGATAACGTCATTAAATAGTGCAAAAAATGCATAA
>VCA0485
ATGCAACATCTTGATAAATTGCTTGAAGTAGCCAAACGAAAATCTGAATTCGACAAGAATAATTCTTGGTATTTAGGCTCATCTACTTATCTGGCTGAGATTAAACAAGAAGTCGATGAAGTTGTCGAAGAAATCCCTAAGAATCGACTCTGTTACCTCGAAGATGAATTAGGTGATGTGCTGTGGGACTACCTAAATACGATCCTGTCTCTCGAAAAAGAGGCAGGAGTTAAGATTGAGTCTGTAGTCCAAAGAGCATGTCGGAAATATGAAGAACGTGTATCTGCAATCGAGAATGGTATTTCTTGGGATGAGGTGAAACTCAAGCAGAAAAAAGAGCTAGAACAAGAGCAATCATCAGCACACACATAA
>VCA0486
TTGTTGTGTTTGAGTTTAGTGGTCATGCGTTGTCAGCCCCTTAGACGGGCGTTATATTCTCCCTCGCCCCGTAAACTTTCCGTACGAATTGAATGTGCTTTAAGTTTGGCCTATAATCGCTCAACTGACGGAATGTATCCGTACGCAGGAGGGGTTATGGCAACGGCACGTTTAGATATCCGCCTTGATGAAGAGATCAAGGCAAAAGCTGAAAAGGCATCGGCTTTACTTGGTTTAAAAAGTCTCACTGAATATGTGGTGAGACTTATGGACGAAGATGCGACTCATGTTATTGAGGAGCATGAAAGTATTATGGTTAAAGACAGTGTTTTTGACGAGTTTATGGCTGCGTGTAATAAAGTAAAAGCACCGAATCAAGCTTTGCTTGAAGCTGTTAAATTTACAGAGAAGAGCGGTATCAAGTGA
>VCA0487
GTGAGTTGGGGCAAAGAGTTTGTAGAACTTAGTAAATCAAAGCATGACCGCGACTCATTTGACTGTGGTGAGCAAGAGCTAAACACATTTATCAAAACTCAAGCTGCAAAGCACATGCAAGCAGGTATTAGCCGAACAATGGTTTTACCTAGTGCTCACCCACTGTTAAATCAAAAATTCGCTATTTGTGCCTTTTATAGTGTTGCACCGAGCTCAATCAGCCGAGAAACATTACCGGCACAATTAGCAAAGAAACTACCGAGGTATCCAATCCCTGTTTTTCTGTTGGCTCAGTTAGCTGTGCACAAAGAATTTCACGGTTCTGGACTTGGAAAGGTCAGTCTAATCCGTGCGCTGAAGTACTTGTGGGAAGTGAATCATCACATGAGAGCATACGCAATAGTTGTGGATTGTCTGACAGATTCCGCTCAAGCGTTCTATACGAAGTTCGGCTTTGAAGTATTGTGCGAACATAATGAGCGTATTCGTATGTTCTTACCGATGAAAACGGTAGAACAACTTTTTAATCAATAG
>VCA0488
ATGAAAGTAGAACTTGTGACGTCACTAAAACGTCAGGCCACTAAGATCCTTGCCGATCTTCATGATACGAAAGAGCCAGTATTGATAACTGAGCACGGAAAACCGTCAGCTTACCTTATTGATGTAGACGACTATGAATTTATGCAAAATCGTTTAGCGATCCTGGAAGGTATTGCTCGCGGAGAGCGAGCTTTAGCGGATGGTAAAGTGGTCAGCCATCAAGATGCTAAGGACAGAATGTCAAAATGGTTGAAATAA
>VCA0489
ATGGTTGAAATAATTTGGACGGAGCTGGCTCTATCCGACTTGAATGATATTGCTGAATACATCGCGCTTGAAAATGTCGTGGCTGCTAAACAACTGGTGCAAACCGTTTTTACAAAAGTTGAACGTTTGGCCGATTTTCCAGAGTCTGGGCGCGTCCCTCCAGAACTAGAACACCTCAATTATCGTGAAGTCGTTGTAAGTCCGTGTCGTGTTTTCTACAAGTATGATGATGCAAAGGTTCGTATTCTTTTTGTTATGCGTGCGGAGCGAGATTTGCGTCGGTTAATGCTTACGAAACAGTAG
>VCA0490
ATGTTTAATCAGTATCACAAATTGCCACTGTTTTTATATACAGTTTTATGTGTTCGGCTATCATCTCGAGCTTTGAACACATTCGAAGAATTAAATATGACCAACTATCTAGAGCGTGGCATTAAAGAACTCGTTGAAGAGTTCATTTCTAGTGGAAAACCCTGTCCATCAAAACAAACTATTTCTGAGCGTCGGGCAGGTTATCTCTCAAGTACGGTTTTGGCTGGCTCAAGTCCTGAAATGGCCGATGAGTTTGTTGATGAGCTGGATGGCATACAAGTCAAAGTTTATAAGCCAAGCGATAAAATTGATTTGCCAATTACAATTTATTTTCATGGCGGTTGTTTCATTAGCGGTGGTTTTGAAACACATGAAGCACAACTAAGGCAGTTAGCTCATTTATCAGAGACTATAGTAGTTTGCATTAAGTACCGCTTAGCACCAGAGCATGCATACCCATCAGCTCATGATGATGTATTTCAGGCCGCATTAGGTATCAAAGAACATGGTCATAAATATGGCGGCGATACTGAACATGTATTCTTTGTCGGTGATAGTGCAGGTGCACAATTAGCTCTTGCTACAGCACTTCGTTTGAAAAATAAAAAGCTGTGGCTACCTGAGAAACAAATCCTAATATATCCCATGGTTGACCCCTTGGGGGTGTCTGATAGTTATCAGAAAAACGGTACAGATTTCATTATTACTGCACAAATGTTGTTGTCCGGTTTCCAGCTTTATGCGGGTGAGTCAGAGCGGTTGGCCAGTGAAAAAGAACTGAATCTATTGGCACGAAAGGATCTTCAAGGTTTACCTCCAACCTTGATTATCACTGCTGAGTATGACCCACTGCGAGATGAAGGAGAGCAGTTGTACAGGTTGCTTCTTTCCCAAGGTGTTGACGCTTATTGTGAACGTTACCTAGGTGTAATACATGGTTTCTATCAACTGTCGGGTGTAAGTGAGTCTGCAAGGCGTTGTATTAGAAATATTGCAAATGCAATCAAAAATTAA
>VCA0491
TTGTTGTGTTTGAGTTTAGTGGTAATGCGTTGTCAGCCCCTTAGGCGGGCGTTAAATGCACAAGTGAACAGTTTGGATTTACGGATGAACAGAAATATAGAGTTTAGAACTAAGAAATTGCACTCGAAAATAGTGTTGTCCATGGTGGCGAGTTATGTGGTTTTTACTCTTGTTTTTAACTGGTTCACCGAAACTGAATTTCAACTATGGTCATTCCTTGTTGGAGTGACAACTATGGTTGTTATCTATTTATTTTTAGCCCTATTCCTATTTAAGAAGGCACATTTGTCCGTTACGGGAGGAGACGTTTTTCTCCATGGTCTAAAAGCCGAGTTGATAGCCAAAAGAGGTATATTTGGAACGCAGTATATTCAAATTACCTCAAATACAGAGAAGGGCTATCATCGGCTTAAAGTTACTAAGGATCAGATTGCTCTTGCAGACTGGAATCTTTTATTAGGAAAGTGCATTTAA
>VCA0493
ATGGGCGACTACAGAAGTTCATCACACGTCTATTGGCGTTGCAAATATCATATCGTTTGGACACCAAAATTTCGTTTTAAGATCTTAAAAGGTAATGTTGCCAAAGAGCTAAATCGTTCGATCTACATTCTTTGTAATATGAAAGATTGTGAAGTTTTGGAACTCAATGTTCAGCCAGGTCATGTCCACTTAGTTGCGATAATTCCGCCCAAAGTATCGATTTCGACGTTGATGGGAGTTTTAAAGGGTAGGAGTGCAATTAGGCTATTCAACAAGTTTCCACATATCAGGAAAAAGTTATGGGGAAATCATTTTTGGGCGCGAGGCTATTTTGTGGATACGGTAGGTGTAAATGAAGAAATCATTAGACGGTATGTACGGCATCAAGACAAAAAAGAGCTTGAGCAAGAGCAGCAGTTAGAGTTATTGAGAGACTAA
>VCA0494
GTGGGCTCGATGCTGCTTAACGGTGCAAAAATGAAATATGGCAATTTAAGCCTTAAGTGCATGGTTCAAAATCAAAAAGCACTCAACTTTTATTTGTCGCAAGGTTTTGAAATTGTGTCGCAAGTGGATGATGAATTGGGTGGTTATTACTACATGAGCTTCGTAGCACAAACCTAA
>VCA0495
GTGGTTTCACGAAGCGCTCCACTTCCGAGGCTCGACATTAATGGTCGAGCTTTCGTGTATCTGGAGGCTGGTAAATTGCTTTACATTGTATATCTTGACGAATTTGGTCACATCGGCCCTTACTTGTCTTCTACCGACAAAAGCCACAAAACACATCCTGTATTTGGGTTGGGTGGAGTTGTCCTACCTTATACAGAAGTTAGAAAATTCTCGACATACTTCTACCAGCTTAAGAATCGCCTGCTAGACTACGAGCTAAAAAATAGCGGCATTCACCCTGCAAAGTGGGAAAAGAAAGGCGCTTCATTATACACTGTGACTAATGTTACCAAATATCGACAGTTAAGGCAGGCGACTTTTCGGCTACTAAATAAGGTAAAAGCATCTGGAGGCTTTATAATTTATGTCGGTATTGAAAAAGAGAGGAGAGTTGATGGCCATGATTCCAAGCGACTTTATCACTCTGTATTAAGGGAAGTCATAAAGTGTATTGATCAAGAGTGTGAACAGCGTGACGCAAAGTTTATGCTTATTCTAGATCAGCAAGAAGAAAACGTTCTCCGTGGTGAAATTGTTGAAACTGCATCTGTTGCAATGTTTGGTGATGATGCTCGTTATCGCTTGATAGAACCTCCAGTACAAGTCGAAAGCCATTTATATCAAACGGTTCAATGTGCAGATTGGCTGTGTGGTCTTTTTGGAAGGCTAGCTCATTATGAATGTGAGCCTACCGTTAAAGCAGACTACAAAGCAATTCATGACTACTTTGATAATTGTATCCATCAGGTTTCGACTCGAAGTGGTATCAAAAAGCTAAAGTCTCGTCCAACTGCTCATAATCTACAAAAATTGGTAGATAAATTTTCTTCCTAG
>VCA0496
GTGGTTATGGTTGTTTTGTTTGAGTTTAGTGGTAATGCGTTGCCAGCCCCTTGGGCGGGCGTTATGTTTTTCGGAGTTAAAATGGACTTGTCACTTTATAGCGCAAAGGGTTCCAACAGCTCAGAAAGGGTTGAATGGATGCTTAATTTCAAAGGTATCCCGTACGAACGAATTGAAGTTAGCTCGGACGACCTTGCTACGACTTATCGTGTGATGAATCCATTTGGCTATGTGCCTTCGTTGTTAGTTGATGGTCTAGTATTTACTGAGTCAATGGCTATTGCCGAATACCTCGAAGAGCGATTTCCAACGAGTCCATTGCTAGGTCAAAGTCTTGAGGAAAAAACAAAAATCCGCTCAGTTTGTGAATACGTGAACTCCAGTATTCATTCACCTCAAAACCGAACTGTGCTTAACTTTTTTAGGCCCGACCTAGATGAAACATCCAAACGGAAAGTTCGGGGAGAGTGGATTATGCTGTGTCTTGATAAGTTAAGTCAGACGATTTGTAATGAATCAGGTTTTATTATTGGTCGGACTTTTAGTCTTGCGGATATTTTTGTAGCGTCAATTTACAAGAAAGCTCTCCAGCATGGTTATGTTGAAAGTGAGTTTTATAATAACCATCTGATCTACATTAGAAAAAATGAAAGAGTAGCCGTTTCAGAACCACAAACATAA
>VCA0497
GTGGCTATGCCAGAGATTGATGCCCTATTAGGTCTTTCATTTTGCTTGTACTTCTTTGATAACAAGCAGCATAAATTACCTCATATTCACGTTAAGTACGGTAGTTACGAGCTAATTATTGCTATTGAAACAGGTGAGTGTTTAGAGGGTTACTTACCCAATAAGCAACGAAAACGTGCTGAAAACCATATTCTTGAACATCGAGAGCAATTGATGGTGATGTGGAATAAAGCGGTGAATGGTGAAAATCCAGGTAAGTTAGGTGATTTATGTTGA
>VCA0498
ATGTTGAAAGTCATAGATGTTGATTTTGTCTCAGACCATACATTAGAACTGACGTTCAATGATGGTTACCAAGGCTATGCCGACTTGTCGGTATACTTTAAAAAAGCACCGTTTTCAGAAATTAAGGACTTTAAACGCTTTTCCTTGACTCGTGATGGCTCGTTAAATTGGGATGGTAATGAGTTAACGGCCGCGACACTCCGTGACATAACCAAGGGCTCACAAAAGTCGGTGGAGTTAAGTTTTAATGTTCAAGAAATGGAAGCCGTCATCAAACAGGCCTCATGGGAATCGATGATGGAGGGGCGTCCCGACATCTTGCAAGCGGCTATTCGTTCTTACGTAGAGCAGTTTGGTCATGGTCAAGTTATTGCAAAGGCGGGTATAAAAAGTCGTACGAGTGCTTATCGCTCCTTGAAGCCAGAAACAACGCCAAACTTTGGCACACTAGTTCAGTTAGGGCACGCCGTCATCGAACTAGCGAAAGATAGAACAGTGGCAAACAAGGAACCACGCATATAA
>VCA0499
TTGAAGCATCTTGACTTGTTGGCTTGCGGCGACTTTGAAACTACTGCGTTTTCAACGCTTTCTGCCAAATCAGCATCAAGCAAAACTCAAAAGCCAACTTGTGAAATTTGGATACTAAAAGCTGCATGTTTAATGCAAATGAGCTTAGATTTTGATGATTTTTGA
>VCA0500
TTGGCCACTGTTAATAGTCCGCGACAAAGAAAACCAGATCACAGCGATGATGCTGCCTTTTGTGAGACTAAGCTGACCGCGCTGAACACCCAACAACGTTGA
>VCA0501
ATGAACGATTATGACCAGAACTCACTAAAAATTTTAGTCGTGGGTCCAGGTAAAGAGTTTTTCGATGATGTTTACCAGTCCGAATTCAGCGAATTTAGAGAACACGATCTCTCTCTAAATGTATCTGAGGGTTTTTCCGCCCCCGCAGTGACGGAAGTTCTAATTTCTATCGGTGCCAATGTCGTTGCAGGCTTGAGTGTTTACTACATATCAAAAGTATTCGATAAAATATTTAGCGCTAAGGCTAGAGCTAAAGAACAGGGACGTGAAATGCATATCCACGTTTCAATATCAGAAAAGCTAATTATTAAAAACGTTGAGAGCACCTCTGAAATTGAGCGCTCAGTTAATTTTGTTATCGAAACTAAAGGTGACAATGTTCAAAAACGCAGCTAA
>VCA0502
GTGGTTGCAGTTGTTGTGTTTGAGTTTAGTGTTATGCGTTGCCAGCCCCTTAGGCGGGCGTTAGTTGCCAATCAGCAACAAATCAGTCGTTTGGAAATTTTTGTTTCTGATGTAGTACACGCATTATTCGAATTTTAG
>VCA0503
ATGATTTTCTGGGAAGAAGCATCTCTCAATGATCGTGAGAAAATTTTCGAATTTCTCTACGACTTTAACCCAGCAGCGGCTAAAAAAACGGATGAGCTCATAGAAGCCAAAGTCGAAAATTTGCTTGAGCAACCACTAATCGGTGTTCAGCGTGATGGCATTAGAGGCAGATTGCTTATTATCCCTGAGATATCAATGATTGTTTCGTATTGGGTTGATGGTTCTAAAATTCGAATAATGCGTGTACTACATCAGAAACAAAAATTTCCAAACGACTGA
>VCA0504
TTGACAGTCCCTCTTGAGGCGTTTGTTAGTTGCCCTACCCCAACACCAGTGCTAACATTCGTACACACAACAAAGGAGCTCACCATGGATACTAGAATTCAATTTCGTGTAGACGAAGAAACAAAACGTTTAGCTCAACAAATGGCTGAAAGCCAAGGTCGAACTCTTAGCGATGCTTGCCGTGAACTCACTGAACAATTAGCTGAGCAGCAACGCAAGGCATTATCTCACGATGCATGGCTAACTGAACAAGTGAATCAAGCATTTGAGAAGTTCGACTCAGGAAAAGCAGTATTCATTGAACATGACATCGCCAAAGCACGAATGGCTGAACGTAAAGCTAAAATCCGAAATCGAGGCCACGCATGA
>VCA0505
GTGGTTACGGTTGTTGTGTTTGAGTTTAGTGTTATGCGTTGTCAGCCCCTTAGGCGGGCGTTATGCAGTTATTTGAGCATGGATGAAAAAGTGATTATTAGAAAATTAACAGTCGAAGATGCAGAGTCAGTATTGTCATTAATGTACCAATTAGATCGAGAGTCTAAATTCATGCTGCTTGAACCAGAAGAAAGGACAACCACACTGGAGCAGCAAATCCAAATTATTCACTCATTCAATGATTCATCTAATAAGGTGATATATTTACTGACCAATGATGAAAAGGCTTTTGGTTTCATTGTCGGTGTAGGTAATACAGCCAATCGCAATAAACACTGCATGTCTTTGGTCATTGGCCTTCTCCAAGCTGTTACAGGCCAAGGATTTGGAAAAGAATTAGTAAACAAGCTTGAAGGTTGGGCGATTTCTCATGGATATAGCCGGCTAGAGTTGACCGTAATGCAGCACAACGAGAGAGCTAAAAGGCTTTATGAATCATGTGGTTTTGAAGTTGAGGGTTTAAAGCGCCATTCTCTGGTTGTCGATGGTGAGTATGTTAATGAGCTGTACATGTCTAAGCTATTAACCGCATAA
>VCA0506
ATGTCTAAAGTCGTTCAACAGCAAATCGGCAATATCGCACTTGTCGTAGAAAACTACGATGATGCCATTGAGTTCTATACAAAAAAGCTTCAGTTCAGTTTGGTTGAAGATACCGATTTGGGTGGTGGTAAACGTTGGGTTCAAGTTTCGCCGCCAAACTCGAATGGAACGAACCTACTTCTTGCTCAAGCAAGTACCGAAGAGCAAGCTCAATTTGTAGGTAATCAGACTGGAGGTCGTGTTTTTCTGTTTCTACAAACGAATGACTTCTGGCGAGATTATGAGTTGATGAAGACCAAGGGTGTTGTTTTTAATGAAGAACCACGAGTAGAAGAGTATGGGACAGTGGTTGTGTTCCAAGATCTTTATGGAAACAAATGGGATCTTTTGGAGTTGAACAAGGCTCATCAATAG
