# Supplementary material for: Architecture of the superintegron in Vibrio cholerae: identification of core and unique genes
Source: F1000Res. 2013 Feb 27;2:63. [Version 1] doi: 10.12688/f1000research.2-63.v1 (PMC4032106; doi:10.12688/f1000research.2-63.v1)
Supplement: File S1. Gene data from V. cholera and V. mimicus. — Gene data of SI region from seven V. cholerae and one V. mimicus genomes used in this study. [file f1000research-2-1158-s0003.tgz › O395_SI.pep]

>VC0395_0740
MSKVVQQQIGNIALVVENYDDAIEFYTKKLQFSLVEDTDLGGGKRWVQVSPPNSNGTNLLLAQASTEEQA
QFVGNQTGGRVFLFLQTNDFWRDYELMKTKGVVFNEEPRVEEYGTVVVFQDLYGNKWDLLELNKAHQ
>VC0395_0741
MVTVVVFEFSVMRCQPLRRALCSYLSMDEKVIIRKLTVEDAESVLSLMYQLDRESKFMLLEPEERTTTLE
QQIQIIHSFNDSSNKVIYLLTNDEKAFGFIVGVGNTANRNKHCMSLVIGLLQAVTGQGFGKELVNKLEGW
AISHGYSRLELTVMQHNERAKRLYESCGFEVEGLKRHSLVVDGEYVNELYMSKLLTA
>VC0395_0742
MTVPLEAFVSCPTPTPVLTFVHTTKELTMDTRIQFRVDEETKRLAQQMAESQGRTLSDACRELTEQLAEQ
QRKALSHDAWLTEQVNQAFEKFDSGKAVFIEHDIAKARMAERKAKIRNRGHA
>VC0395_0743
MVAVVVFEFSVMRCQPLRRALVANQQQISRLEIFVSDVVHALFEF
>VC0395_0744
MNDYDQNSLKILVVGPGKEFFDDVYQSEFSEFREHDLSLNVSEGFSAPAVTEVLISIGANVVAGLSVYYI
SKVFDKIFSAKARAKEQGREMHIHVSISEKLIIKNVESTSEIERSVNFVIETKGDNVQKRS
>VC0395_0745
MQLLCLSLVVVRCQPLRRALVSLNQKSSKSKLICIKHAAFSIQISQVGF
>VC0395_0746
MLKVIDVDFVSDHTLELTFNDGYQGYADLSVYFKKAPFSEIKDFKRFSLTRDGSLNWDGNELTAATLRDI
TKGSQKSVELSFNVQEMEAVIKQASWESMMEGRPDILQAAIRSYVEQFGHGQVIAKAGIKSRTSAYRSLK
PETTPNFGTLVQLGHAVIELAKDRTVANKEPRI
>VC0395_0747
MAMPEIDALLGLSFCLYFFDNKQHKLPHIHVKYGSYELIIAIETGECLEGYLPNKQRKRAENHILEHREQ
LMVMWNKAVNGENPGKLGDLC
>VC0395_0748
MVMVVLFEFSGNALPAPWAGVMFFGVKMDLSLYSAKGSNSSERVEWMLNFKGIPYERIEVSSDDLATTYR
VMNPFGYVPSLLVDGLVFTESMAIAEYLEERFPTSPLLGQSLEEKTKIRSVCEYVNSSIHSPQNRTVLNF
FRPDLDETSKRKVRGEWIMLCLDKLSQTICNESGFIIGRTFSLADIFVASIYKKALQHGYVESEFYNNHL
IYIRKNERVAVSEPQT
>VC0395_0749
MVSRSAPLPRLDINGRAFVYLEAGKLLYIVYLDEFGHIGPYLSSTDKSHKTHPVFGLGGVVLPYTEVRKF
STYFYQLKNRLLDYELKNSGIHPAKWEKKGASLYTVTNVTKYRQLRQATFRLLNKVKASGGFIIYVGIEK
ERRVDGHDSKRLYHSVLREVIKCIDQECEQRDAKFMLILDQQEENVLRGEIVETASVAMFGDDARYRLIE
PPVQVESHLYQTVQCADWLCGLFGRLAHYECEPTVKADYKAIHDYFDNCIHQVSTRSGIKKLKSRPTAHN
LQKLVDKFSS
>VC0395_0750
MGSMLLNGAKMKYGNLSLKCMVQNQKALNFYLSQGFEIVSQVDDELGGYYYMSFVAQT
>VC0395_0751
MGDYRSSSHVYWRCKYHIVWTPKFRFKILKGNVAKELNRSIYILCNMKDCEVLELNVQPDHVHLVAIIPP
KVSISTLMGVLKGRSAIRLFNKFPHIRKKLWGNHFWARGYFVDTVGVNEEIIRRYVRHQDKKELEQEQQL
ELLRD
>VC0395_0752
MQLLCLSLVVMRCQPLRRALGLRLLMEIKEFSACNLESLRKLYLDSRRDSFPWLKADSFRIEDFDRDSQG
ERIWLSEVLGNVAGFISIWEPDNFIVIPKPPLLAVVIVPRGFCPKMRPC
>VC0395_0753
MLCLSLVVMRCQPLRRALNAQVNSLDLRMNRNIEFRTKKLHSKIVLSMVASYVVFTLVFNWFTETEFQLW
SFLVGVTTMVVIYLFLALFLFKKAHLSVTGGDVFLHGLKAELIAKRGIFGTQYIQITSNTEKGYHRLKVT
KDQIALADWNLLLGKCI
>VC0395_0754
MRCQPLRRALALFQSSSQSPKSQAGFEVLFSNISGDSMSTRFCEKCGKNTEHKEVMKQKPSKYGKSKREQ
FKAFLDGFFSSSAASLPGGVSLELTDRYVVCAICGSTTLENHGEQFQ
>VC0395_0755
MFNQYHKLPLFLYTVLCVRLSSRALNTFEELNMTNYLERGIKELVEEFISSGKPCPSKQTISERRAGYLS
STVLAGSSPEMADEFVDELDGIQVKVYKPSDKIDLPITIYFHGGCFISGGFETHEAQLRQLAHLSETIVV
CIKYRLAPEHAYPSAHDDVFQAALGIKEHGHKYGGDTEHVFFVGDSAGAQLALATALRLKNKKLWLPEKQ
ILIYPMVDPLGVSDSYQKNGTDFIITAQMLLSGFQLYAGESERLASEKELNLLARKDLQGLPPTLIITAE
YDPLRDEGEQLYRLLLSQGVDAYCERYLGVIHGFYQLSGVSESARRCIRNIANAIKN
>VC0395_0756
MQLLYLSLVVVRCQPLRRALCLISITNCHCFYIQFYVFGYHLEL
>VC0395_0757
MVEIIWTELALSDLNDIAEYIALENVVAAKQLVQTVFTKVERLADFPESGRVPPELEHLNYREVVVSPCR
VFYKYDDAKVRILFVMRAERDLRRLMLTKQ
>VC0395_0758
MKVELVTSLKRQATKILADLHDTKEPVLITEHGKPSAYLIDVDDYEFMQNRLAILEGIARGERALADGKV
VSHQDAKDRMSKWLK
>VC0395_0759
MSWGKEFVELSKSKHDRDSFDCGEQELNTFIKTQAAKHMQAGISRTMVLPSAHPLLNQKFAICAFYSVAP
SSISRETLPAQLAKKLPRYPIPVFLLAQLAVHKEFHGSGLGKVSLIRALKYLWEVNHHMRAYAIVVDCLT
DSAQAFYTKFGFEVLCEHNERIRMFLPMKTVEQLFNQ
>VC0395_0760
MLCLSLVVMRCQPLRRALYSPSPRKLSVRIECALSLAYNRSTDGMYPYAGGVMATARLDIRLDEEIKAKA
EKASALLGLKSLTEYVVRLMDEDATHVIEEHESIMVKDSVFDEFMAACNKVKAPNQALLEAVKFTEKSGI
K
>VC0395_0761
MQHLDKLLEVAKRKSEFDKNNSWYLGSSTYLAEIKQEVDEVVEEIPKNRLCYLEDELGDVLWDYLNTILS
LEKEAGVKIESVVQRACRKYEERVSAIENGISWDEVKLKQKKELEQEQSSAHT
>VC0395_0762
MENALNAIAEAIICTNADSVAYISAGSGVIVEFISGVFFWLYSKTTQQLKGYHDSLVDIQNVLLSFKVVE
DTADKETKLEMAKIMITSLNSAKNA
>VC0395_0763
MSKQYDKEEYIKKFETDKSHSILLQSAFAQASDIRKFEIELYWKRATYFWALIAVAFAGFFAVASGDFKG
GGQSLFLTIIASTGFVFTFAWFSANKGSKYWQENWENHLDLLEDSVTGPLYKSFLERPPESEFCKKYITG
PQRYSVSKINQWVAVFTLFIWCVLVIFSLSTYKENCSVGFVFHVLIPITALALCRIMISKGKTHDGSHNP
KFWLREVNVTKD
>VC0395_0764
MATTLPRITARVDVDTQDLLAKAAALAGMSSINSFVLNAAIEKAKQVIEREQALKLSQADAVLLMEALDN
PAVVNAKLKLASERYESKTQ
>VC0395_0765
MMNTVLLDKDKHDRNRFNCGTEALNNYLKVMASQQAKKDNTRTFVLEDDNNSAYIIGFYTLTMTPIDLKA
LPDKLQKKHQSSTSGGLIARLAVDDRYKGKGFGEWLLIDALRKLLAASDSVAFPVVIVDAKDGAKHFYER
YGFQAFQDAENKLFITIADIRASLG
>VC0395_0766
MFKVLIHERSKDVKILPDGGFDLTVLLFGVFVPLWRGQYKRALSYLAIVICTLFVAWLFIPFFSNKHYIK
DLLEKDGYLLAEDYTGIKPVIPDTSPLMIMLKDFVSWFMFIHVLLGVLGLFILGDLLLAVTIIALFGLGL
ALRYHRALAKHQAITKYNEVSNAA
>VC0395_0767
MTEELALNSLDVLLHVEDSTLTEIAESTGLTLETVAKLNAKLVLS
>VC0395_0768
MPKLYIFRRVSSKRQTNKTGLKIQVRPETVERLLSEHGLSEVVDLGAEVASASKGKHIEEGSILKRFLMK
CERGEIEQGSILAVYSLDRLSRLEKLGLAKSLIYLPITNNGVSIFGEIDNFLYKPHDVLSEILSSLVFER
AAEESRAKKNRNIDSLAANLAQYQRDGQYTTKLGKSPSWINHKTGKLNEEAVLWREVINCYTSGQYKNLS
ALHTAMQLAIPYNTLSKVINNAHKTLIGTKVIKGVELAEFYEPLLTQEEYNRLLIYVRQMGTGKGKAIAT
TKTENIWLLKGLGECPQCGSLCGSFKNGASVKDKVRYNYRCNAAINKHCDSPTYNLNPIEAIVTLLSADY
LHEVSQRETNTELNAKIEAMQVEVERLETQLDQATQALNTFFSPELAQAIPKYREQLETAQNELQTLLAL
ASNHTPINESLLSAEIILDKANPERVKLVKLLQGCINRVIVTRKSVKKGDIRFNPKIYTGCDYSLLCVRV
EFIDGNIRVFDSVLRDNLRLNLSVSDGTRSIGLENFHRFSRRLREYDLIKYCVINNRKLKIT
>VC0395_0769
MTAQTFNFEYDEYNRLLLPLQYHDITCAFVDALGFRVEDLVGQSNQVRMSLISLIPPQTIVEIKQLVELH
HDYFKRWLTEENKCIFNDILHNFIKAYTTTTAKANTYGSGITWQAINSETFKLMIELIDSK
>VC0395_0770
MSNVYPVYKSNDNIKASLDNHLDTLLEAAKGSNKALGRINKAYDGIMLQLIKACKGEIELTKGQSDAIKI
VLNEQKHLSKVVADLEELLKKVQAVEAVEGGQQPTTTPNTPPKPFDPRQFKSTKF
>VC0395_0771
MSSKILSKIQNDIIGLGMSLMSETRTNNVTKLVVCLSGLNIPRATIANIVKAETGTTLSVNRITKIRSTY
NSIVKTLSEETDRLYQFHEII
>VC0395_0772
MQHNTPYLPHQSLQLQSRLIKLYQNVGLFVPKLTFCFSVDNAETDTHYYNVWFSSNVDGELIIGECNTYE
KATLIAQQWLDNTTDEDLLHLVQSVLSRGYTDGFSECIEGVRQADKLTSNELLVLECLRPQLDFEEGSES
GQYPWSNTDISDKTGIHRSNLHRVLKSLVNKGLIVEETVKRDVWASLKKCGHVQKDVLVYYPVATREEDL
EVMENWHEWRAIRQKEAMQKWRAMLSS
>VC0395_0773
MKYEIPPSLNLKELPLTTQYQLNRMLNGEIRPSAIRRNKANYKLKGDKDKVFENGLAVRLFNLIKEYNNV
ESVESEEV
>VC0395_0774
MKIQLKHPYDKLAGELADLTGLSPTQLTIQLMQELQIKISETNAQEEAKENNNNVKVLPN
>VC0395_0775
MSKFYQINTTLLESNEAVNKQTGEVVPLSPETKLVYAYMLNQYRMHRKYGNRRYTESWDKIFTVCCDVAT
QKQKKLAKELTTLGLIEVIGNKNAYKVVHSVESIMEAWELTNSKLNTFKDPTQTTKRKESKKQRLNKWEE
DKRSKGEWKDFKEPHLEEMQDCNGAESYFTEQPPVEAYEQDYRPIAGDTVNFGVLADIDTSGAPTSDQWD
CPPEDEPESPTPAKDEPQEVVEVVTPQVVEHVTPVVCGDKSKLLKCFRPNTDISEIDISGKGIGFFAKPL
HLKECDKDTARQYLKAIKAYYWDQYNPDNATIANMVSWLTCSVCSNLTNELGYCLDPNCSSNNLPF
>VC0395_0776
MSFTKSEILEALQSNLEITNITCNTATLKFKYENTPFEILPSKMCIKSKNKGFAGSYRTFKSLSELVQLV
KSCERFILGDGLVDTIPDLLYKAKVRDAQFIEDCYYKESAYYKLKRELSNNSDYAKKSFKEIKDSCDDFK
NWWDRIDLPDNWEDFKTWCDTNNCSTQIALELILRRLRFLPSDSGVKAVRFCNIFYWYNGTYRNAKGKTH
YQSKNLLHVIRLQDSFNPLEGANIDDYSLLPTDKATLTKEIAMFLSNTEFYKLDMQAYTKGYKDSYVLDT
KAL
>VC0395_0777
MQQFTIDSITLAAMIRICTIETLTEAQRLELIKAHLLNIKTPTTDEWDEF
>VC0395_0778
MYQIEDGQAYIIVSRAEFDIYTALSDAGKKEYFDELTHNRPIYSLIED
>VC0395_0779
MNIQDVTAAIDLLTIAYVFIKSHPYYTEFMQYLLLNQQ
>VC0395_0780
MNPDYVKLKLKQGQIDSINKKIAKLAKKNTPNAVVKKLTTQCLQGLLTYDHEVKVLMEYVVANADCFVDE
QVKCAKKYLAAKTAPYPILFLMDFYNAGSSDGWNYKNVLLGI
>VC0395_0781
MYQVEFKTKEGARYTVVFTQYVCAMPNPDTLHVTSDRFDFKITRIKNDRSITQDVNFNLKIDGKVIPATQ
YVVSGQNSKRTSKQTDVILSNYYNWVDLI
>VC0395_0782
MPYYSKNAERAALIGCTLQQLKKLNVQFLNIKYRCGRLKGYETCQFKLGTFDDFIEWIASQGGYKTSPHG
HAYHVSRIRDQGDYEYSNIRFCSHAENLRETAHFWLVTDIKTSRQELFQGNLTTKLKELFDVSGYGAYKA
AESGRLYKGRFKIDKLSI
>VC0395_0783
MLTTNLTNSEINKELGVSHNYVYWLKNESPHAETVQMFLQLNNKFKETKE
>VC0395_0784
MITINLKLGNSESITRTYSQISIEESRIILDTPTSTVNETVLSFANGVLSSITVTEPKQGVSTMPQATTR
SAVYATISNKGLVLNFTTYAILSAMLSGISANAEIVKGLKQKPAQQQVVKSAALGKETPEQTQQRLQRAL
AAKQSKQANTGVNKQQIYDELNKARNPIKSGKELAKIANTKQTELVKCGAIMKGNSEWEELVKYLQGGDF
TYDAFDAFSDVLKERDYSTCLTKIRELANRLNIVNGVIHLIK
>VC0395_0785
MLKTRTAQTEREDEQGFIYPHVVIQFVSPMTATQYYSLIGECIKLGFEVCPDWRLHVGTGRQFPACRLVR
KAEWYKPHNEKLMESRIAEAEKHEAERLKAEYFNEQRVQAYVEQAQRKFMAAQAQQAAISLSAAISRELY
ASSGLSDDDLAIVNQSDVWAFNTLAAQLQEKDPNVISASLQSLGYAKGKHKLSDGKQATLWVKDGADVTA
LTLESKYIQ
>VC0395_0786
MKMTAEQFNERLAHIVKCWVEFGYEVETWEEFLAAELKCMEFQAELVAEAEQRVQYALNSLKTLQLK
>VC0395_0787
MKYSDTIINKTFTTDKGDKIVKAVTLHAIKQGMLQFKLARVLAPAMGGVVDGMASKDRTLMYSTVFNLIA
AKATEELFEELQTLLLGSILDSSGEPLETVERINTYFANTSIHQFDLLVWLFEKQLLEPLLKSSALSGFM
PKLKTIADNFMQENKEVE
>VC0395_0788
MTDLFPMPTVSVIGEWLEVMRGDIEDNIEQILTLYLKQFPNTPTQDLLTKTFTYLDFITDTLTKHQRLLT
MAESRIEELQTLLAAPDIPEPKRVELEKTLYSLKQQKQGGKKQQAVTRWLTKHGVEVSEIENWALYISAE
SGLTVNDIYNKPWDAFIKLNNTIAVRTMISEAIQHDARHQQQQQ
>VC0395_0789
MMKTLKKRMMLLAAQTLPYLKELREDETGNIVNVDNTPSQLKYDITALEDELYRASIATMQNDEAKKLGF
EFSAKVDEVAKLLIAQKDNLDLQEVIFDFLVEFPEYSEAFK
>VC0395_0790
MSNAGVVEKFVYENIIDNRKAVRGMRKFEEMTRKYSAKITKLFEDTEKSKQRAIKNTEKEEVKAATKKLT
AEQKAAAQAEKLKAQEAAKLKKFNDWKLAQFRSAAFERLSLEQKMELKRVLSAKRSEEEIREEYRQTTAM
MRRENQRRAAYERKQSKINNSGVKGGLTAGATGGGIVALAGNPAALAAAAVIGGGAMAINSGSQQFRDTK
EGANLVGLDYNEFAQLANGLIAVTETIPDVSTAADKIKDLLDRSGEVMADTVFDSDKGEFDKGEGSILAN
LLLKQGVITGDKESLNNFMNQSPDKFIDSVVKATEGLDAKQQAYVLEAFGSDFYNIVRGIQTNRQGFEAG
KQNAVQFNTAEMTAATEFNKSVASMVSAISNADLNIFKSFTEFLSPSSLAMFGKLGELLNSIATLLGYTL
SGALNLLSPAINLVLDGLNLLLGGLTNVQRYITELTKYVSDGLTIATEWIKNSLKGMLHDILNALPDFAK
KALGISTVEQTPTTPTTTTAPTTPKPYNMTSPTTYGGYSGYGTQNPTTTTNPTNTTATVNLVVDGNTLAT
AVVNSAVGQEGVKQIMHRSRPY
>VC0395_0791
MQLNKQASKGAFNQIKTLTTLLKRSDKHGFEVGVLQDKKHSSGFSIVGIAWVTHSGSGNIPARAWVYISN
AMHKQRRNKAFKAEFKKFLRGKVTLNTVCNVLGNKWVDDDKNVLGDPLILMPNSPQWAARKGKNTPLVET
GELRDSIDHKAI
>VC0395_0792
MVSQRLHHRCDLVFFVVDSKHDQLNLDRFEFWQLTSQLLVLDVCLFDAFA
>VC0395_0793
MRNMDIKLRPIESEEFDSLFSVVKQGIYSHVDAVFGWDDDFQRKRLKRDYDPSWFYWVQQGGQRIGMLCF
KPYDNVIHVHLLVVFPEFQNQKFGEKIMSYVHKLADAEGRNRVTLSSFIRNEAAVRFYKSLGYQLIDSDE
HFYSLSLQISS
>VC0395_0794
MMTYKLKFLPAAQKEWSKLAPTIQSQFKKKLKERLENPHVPSAKLRGYDAVYKIKLRTAGYRLAYEVIDD
EIVVYVLAVGKRDKDAVYKKLASRFG
>VC0395_0795
MMLIWCFMRQVLANCSASISELKKNPTALLNEADGSAIAILNHNKPAAYLVPAETYEYLIDMLDDYELSQ
IVDSRRADLAQAVEVNIDDL
>VC0395_0796
MSKVVQQQIGNIALVVENYDDAIEFYTKKLQFSLVEDTDLGGGKRWVQVSPPNSNGTNLLLAQASTEEQA
QFVGNQTGGRVFLFLQTNDFWRDYELMKANGVVFNEEPRVEEYGTVVVFQDLYGNKWDLLQLNKAHK
>VC0395_0797
MDIICFPFERVIEINAFILKTEPGMKGAVDIPKLQGALGRIDNAIVYEGLDDVFEIAAKYTACIAVSHAL
PDANKRTGLAVALEYLSLNDFELTQENDLLADAVRDLVIGIINETDFADILYAQYAKEQNSAL
>VC0395_0798
MNLEEFQESDFDLLIKWIDSDELNYLWGCPAYVFPLTYEQIHSHCSKAEVFPYLLKVKGRHAGFVELYKV
TDEQYRICRVFISNAYRGQGLSKSMLMLLIDKARLDFSATKLSLGVFEQNTVARKCYESLGFEVVMVVVI
EFGGMRCQPLRRALCFLSRFGAIIGLTFIDSRCDMNRKVEAYGVDAVERPKIKASKKLDLTGDAGRQIVK
SETKLALRTHQKTFTKLADM
>VC0395_0799
MMVAMISYQRLNRIFPYKGDTVIGNDVWLGYESTIMPGITIGDGAIVASKSVVTQDVPPYSIVGGNPAKV
FKHRFEPHVVDKLLAIAWWDWSAEKITENLKAITQ
>VC0395_0800
MSHQLTFADGEFSNKRRQTRKELFLARMEKLLPWSQLLAVIEPFYPKAGNGRRPYPLETMFRIHCMQQWY
SLSDEAMEDALYEIASMRLFAHLSLDRAIPDRTTIMNFRHLLEQHQLGRSVFEPINQWLSERGVLMKQGT
LVDATIIEAPSSTKNKTNQRDPEMHQTKKGNEWHFGMKAHIGVDAKSGLTHTLVTTAANEHDLNQLSNLL
HGDEEFVSGDAGYQGAHKRDELKGADVDWLIAERPGKVRALKKHPRKNKVAIHIEYLKASIRAKVEHPFR
IIKCQFGFIKARYKGLMKNDNQLAMLFTLANLVKVDQLIRRQARSA
>VC0395_0801
MKKTLGILILTLLSVPAYSAIRNSEIRDLEKEIIKKEWPACLTPKEAAIKW
>VC0395_0802
MVTFREMDISDYNEVIALWATTENVSLRDADSRPNIEAYLKRNQGLSFVAVSDSLVIGAVLVGTDGRRGY
VQHLAVSSDFRGQGIGKSLIQKATDALSRIGISKTHLFVLIENVVAQDFYTKLDWYPRDEIRMFSYNSSS
NPEV
>VC0395_0803
MSNRDLFAELSSALVEAKQHSEGKLTLKTHHVNDVGELNISPDEIVSIREQFNMSRGVFARLLHTSSRTL
ENWEQGRSVPNGQAVTLLKLVQRHPETLSHIAEL
>VC0395_0804
MKSVFVESTIFEKYRDEYLSDEEYRLFQAELMLNPKLGDVIQGTGGLRKIRVASKGKGKRGGSRIIYYFL
DEKRRFYLLTIYGKNEMSDLNANQRKQLMAFMEAWRNEQS
>VC0395_0805
MLSLREVSWALSSRFEQFGAFTYRLKVSRQLSIVFRCLMKQQCVYRCTFQRYCLIEL
>VC0395_0806
MLNPLKSSVCGFRFLWHFVHVLSAIQYCLSLPNEAAMYLAL
>VC0395_0807
MQHWGLKVSDLFSTIIIVAIGLTILAVIVSSIVNFYRDWPILSTAWSRMELFEKRLFYIGISFFILIPAL
KDHPAANTYISRVLIEILPALAGSFFVAGVVSFMRQVHDIRNRNG
>VC0395_0808
MSRCITNASRGTVNAWRFQSHLAAVVTVVVIEFSVMRCQPLRRALCNIGD
>VC0395_0809
MLNMKRILSFTLIAAIQGCANEPSVSQPISSGLYCVGSTALSGELSDKFTPVQDESLLSQAIGEPLQGKL
CQGSVYESTQDVIIYRAWNSTNPKSQLGQWWSFELPSGYTADYRKNFEICYQWSPLDKLAKCTLKAGTKV
VVGNGQSAKCSEYLSYPVSEKQQVFISEGASVVENCQVYDSVMSWE
>VC0395_0810
MSDGNSVINFGDLAKPATVLIEKVSNAIGVLYEPRRIRKKAEAEVEAEKIKVLAGIELNEIQQRGIERFV
QQEARKQANIEAITAQAASQLDESAKTDNLEEDWIAHFFDKCDKVSDAEMQTLWSSLLAGEAQNPGTYSK
RTVDFVATMDKKDAELFTNFCQFVWMVGGATPLIFDFENEIYTKNGINFASLKHLDAIGLISFESLSGYR
RFGLPKKAVFFYYGQPTLVEFENDNNNEVQIGKVLFTKAGLELINICGAKRSQEFYEYSVSELSKQGLIL
SSLLA
>VC0395_0811
MKNIKFKIYHPTLDLVSDRTLRSILKKFSTLLREIQYQEVFFLINHSNITKSEKQSLQDRLKGPLNHIDA
YYIEHIEKGSIIIEAALTATGLWLLKNTIGESIKEAWKQSDMHESIVSYLSEPLQREKVIDRNVDRVIDA
WNMDGFLIETTTKEKVDEDTVVFTVNLKTDPLLETHIKDNLQRIDTELVIREIKSEIERLRSQQ
>VC0395_0812
MFNSVNLVSQKATSSLKSCFFVGNAVNGQLNLERCKFWQLTSQLLALDVCLSDASA
>VC0395_0813
MCMEAVMNIGIYIYDEAEVLDFSGPFEVFSTAKRLGAGSWNVFLVSETLEPVKARGGFTVLPDYSFQNYP
QIDLLIVVGGVHRNEMNKSNVLHWVASVDKHAKHIASVCTGAFILANAGLLKGLAVTTHWEDIPELKQRF
PDLVVVEDKRWITASKYTTSGGISAGIDMSLFLVSKFHSQSHAELVAHQMEYNWQKCT
>VC0395_0814
MQKLLLVLTVLTFGSTALANDSTLLNVSYDPTRELYQEYNQAFTTYWASQKKQHIKINQSHGGSGKQAIT
VINGIESDVVTLALAQDIDAIASSGKIAKDWQSRLPHNSAPYTSTIVFLVRKGNPKNIQDWDDLTRENIE
VITPNPKTSGGARWNYLAALGYALTKSNNDEVYAQQFVKSIYSNVKVLDTGARGSSNTFIEREIGDVLIT
WENEALLAINKIENHNVEIIIPSTSILAEPTVSIVDKVVDKKGTRAMAEAYLEYLYSPVGQEIAAKNFYR
PRDKNIAIKYSKQFPELNLFTIDKFSGWDEAHKKHFSQGGIFDQLSKR
>VC0395_0815
MTESAHNKTKRKLINNIKDIKPTHQTAIFYNNFDEAIEFNDLMQKIKKPVSAAFKSINMIWMLRLKHQPN
YGVVGYIQILTTAELDLKLLNKVLAKYTCENQVRTVQRPFDREKYTDTVSKQRLANLAAYLGSKTSPRRY
AITNKPQINKNAQN
>VC0395_0816
MLTFKNVSRMLMSLVLVGASPQVYAKLTLDEFCKMRYDLAFASISDRMDPSASLPELLKNFNILVEEAKT
KQTYNKKIFKNITYGDYMEWGKTVILEAYEESVLYSDGFNDRTIKRFSERAMVDCYRNNGEL
>VC0395_0817
MKNIKYILFICVVAYMPFVSANLSHLDKSISLLNTLNYPAIFKNTLLKECDKGLPQFASLKICKQSETLS
DEMIVRIAAKHFISYVSESDTDKLIAFWGGSDGVRISNGLVLWQQTGRLDVLTDTDLYILDKFNQTAENK
ASMAFADNVNVSVQIILEIEEILSSQ
>VC0395_0818
MEKRRRQKYSLLEPIVIQSGNQYQNAASVLASTDGNLWVACINASLAIEIYLKSFLITEHQVQGYSRFMG
TVHKSHDLAKLFKKLHPQKQSVLLEAVKHVAPGIDLVAELTKYRNVFTNARYTFEPNNVPSMGSDLINLA
SVLRRAVIHIINVHYPVIKPIGLEKAVNEILSTRQT
>VC0395_0819
MKCFLAFWLVFVSFFSVGLHANDAVLQQAYQSQQSDLQVQGFGQVVKVLPDDNDGSKHQKFILKLNSGQT
LLVAHNIDLAPRIPNLKVGDSVEFYGEYEWNKKGGVLHWTHKDPQNRHAHGWLKHNGQVYE
>VC0395_0820
MEKSNEKVQLLVNAIRFRKPYTANDFQVTASELKVKKESYHLSKIKSIELKRLGFKDNVVKVTTYAILLS
AATWAFVPEFGFFALLIALILALVSMRKYELKVEFKGTDETGDYWVSIARCWTEDEFHILDNIYTELKSR
I
>VC0395_0821
MLGYAFPSILGNLMSKIYQMDAVDWLKTLENCSVDLFITDPPYESLEKYRQIGTTTRLKESKSSSNQWFS
VFPNTRFEELFREVYRVLKKGSHFYLFCDQETMFLAKPIAESVGFKFWKPIVWDKCAIGMGYHYRARYEF
ILFFEKGKRKLNDLSVPDVLEYKRVWKGYPTEKPVELLEVLIRQSSSENEIVADSFFGSGSTLIAANNLS
RKYIGCDISSSAHEYFKNRA
>VC0395_0822
MTTRILADVAASITEFKANPMKVATSAFGAPVAVLNRNEPAFYCVPASTYEIMMDKLEDLELLAIAKERL
SEDSVSVNIDDL
>VC0395_0823
MTYKLEFKKSALKEWKKLAVPLQQQFKKKLIERLENPHVPSAKLSGAENIYKIKLRQSGYRLVYQVENDI
IVVTVLAVGKRERSEVYTKALQRLDD
>VC0395_0824
MRAIFLILCSVLLNGCLGMPESVKPVSDFELNNYLGKWYEVARLDHSFERGLSQVTAEYRVRNDGGISVL
NRGYSEEKGEWKEAEGKAYFVNGSTDGYLKVSFFGPFYGSYVVFELDRENYSYAFVSGPNTEYLWLLSRT
PTVERGILDKFIEMSKERGFDTNRLIYVQLQ
>VC0395_0825
MLLLCLSLVVVRCQPLRRALGIWRYHESYLFDSLLCFIKWLLGHARISKTSVGF
>VC0395_0826
MNLEEFQESDFDLLIKWIDSDELNYLWGCPAYVFPLTYEQIHSHCSKAEVFPYLLKVKGRHAGFVELYKV
TDEQYRICRVFISNAYRGQGLSKSMLMLLIDKARLDFSATKLSLGVFEQNTVARKCYESLGFEVVSTEIG
TRAFNGKLWDLVRMEKRL
>VC0395_0827
MCLQRYRGIKMDDLRRKCFFCKDRIDGKKTLEHIIPNSLLGKLGIKEKTVTGQFNTIQYSRVKVPAHESC
NNQFGSDYENRILSLLENPEQLYNQLLEEAGILMMYSPDSSVSALITTWLSKIYYGLFYYDLISTKAPQW
KDVCSSIIQSDNFKLVQSSYKQGYGFQLPSSLYVFKTKNTETDLVTIVEPSTLLLKIGSLTFVLCICDGF
LTKNYLNGHPLKKLRSWMEEEEKLDPHFPVQKLALAEIIALRKCIPKNPRFVYSKDQIINMSLSTMAKNP
DIAYQINEEHLSHVRREVLLEMGIKIINT
>VC0395_0828
MTDEIRQDFIKRIDELRIQITSRYSTLNLEAIWLFVATLGCWSVNQPIVQIIALILVLVFFSYKVSEDKT
YSSTFVKVLKDIRKDIDNSILEGDVKKARLHEVDEIDKNLLSFVSISKSTPKFLLGYGFWTLSLFIFGYR
LFYAAPVA
>VC0395_0829
MLYAKALSIGDKIGFFSPSSPATAFAPNRFQRAKAYLKAQGFELVEGSLTGKSDYYRSGSIRERAEELNQ
LIRDPNVRCIMSTIGGNNSNSLLPYIDYEALRNDPKLIIGYSDVTALLLGIYAQTGLITFYGPALVASFG
EYPPLVNETFHSFIDLLCSETNQYQYTMPSSWTDIKHDWETQHSAKPVYPNEWQFIGKGKVTGRIIGGNL
NTMAGIWGSRYMPEIEVGDILLIEDSLKGIENVERSFAHLAACDVFERVSAIILGKHELFDNKGTGRTPL
DVLIEVLADKNVPIFYGFDSCHTHPMLVTPLGVRGTIDFDNHTFKLEERWVKAK
>VC0395_0830
MANLTLIVLSFGSQRHSFWRWTCACLILLRKMPFKQMC
>VC0395_0831
MDEKVIIRKVTVEDAESVLSLMYQLDRESKFMLLEPEERTTTLEQQIQIIHSFNDSSNKVMYLLTNDEKA
FGFIVGVGNTANRNKHCMSLVIGLLQAVKGQGFGKELVNKLEGWAISHGYSRLELTVMQHNERAKRLYES
CGFEVEGLKRHSLVVDGEYVNELYMSKLLTA
>VC0395_0832
MLDVPHGKFGFTKGCIIAVILLSLSRTLNRGQLNLERFEFWQPTSQLLALDVCLRDAFA
>VC0395_0833
MEHPTTLKHRGLWVFSGFEPAELSTLSTKSASEKLESQVVKLEC
>VC0395_0834
MYKYISNELPQFFENGMLRFTQPGQFNDPFELLPRYVDFMGENTKQYILDNIEVLVKEIPQNEPWYIKLI
PMSIKVFAIRLLLTSNHKRVKKVTDEIDAFGLSVANGQYRDIIDQSYGILCLSAKEDSLLMWSHYGNSHK
GYVIEFDTSHKFFNQVIPNKKTGGVLDYAGTPLKVTYTKRRKTILFWQKAMSEVFLTKGSDWEYEQEYRM
ELPLETSTEVVNGNIHLFHIPFDAVKSIIFGAKCEDEFIQNSIAKIHHWDSKHIDFQLFQFNLSDNDFEL
VRKKI
>VC0395_0835
MPQSKFRLCSTKGTSMFSHIMIGSNDIEKSKVFYDAILSVLGYPAGVIDAKGRCLYINQDGVLGITKPVN
GEPATHGNGMTIGFKVSSPELVEAWHAAGLANGGVACEDPPGIRTSGQRKMYLAYLRDPAGNKLCATHHM
STGN
>VC0395_0836
MVTVVVFEFGVMRCQPLRRALCLSEKFMVNWPCILKLDGDDELVYLGSEADLNCECVDLIVSPSDRVIDS
EGFVYSIVSNDSAVSLIGNSTQISAEEASRLIQRHEFCLAEVCLAKIQFETVAEAFNCLKS
>VC0395_0837
MQLLCLSLVVMRCQPLRRALCLIHKNQQVVNVDSFGISFRFCRQFNIVCRCLMKLQCVWRCKF
>VC0395_0838
MRKYELKVEFKGTDETGDYWVSIARCWTEDEFHILENIYTELKSRI
>VC0395_0839
MEKSNEKVQLLVNAIRFRKPYTANDFQVTASELKVKKESYHLSKIKSIELKRLGFKDNVVKVTTYAILLS
AATWAFVPEFGFLLS
>VC0395_0840
MVSGLNKDSFMKWFLAFWLVLTSCFSVSLYANDAVLQQAYQSQQSDLQVQGLGQVVKVLPDDNDGSRHQK
FILKLNSGQTLLVAHNIDLAPRIPNLKVGDSVEFYGEYEWNKKGGVLHWTHKDPQNRHAHGWLKHNDQVY
E
>VC0395_0841
MTVPLEAFVMLKLQHFTFNQINDNQLKSLAKLRVSLN
>VC0395_0842
MQLLCLSLVIVRCQPLRRALCLIHKKSAGCDCRFLWHFVLVLSAIQYCLSLSNEAAMYLVLKIQCYCLIA
ILSLRGVNVAGSSRFEPFGAFTYRLKVSRQLSIVFRCLMKRQCVCRCKFQCYCLIELSRPCVVSWFIGEG
LHIGLVAK
>VC0395_0843
MNHDEFNQFCRSFPATTYVVQWGGSHVWKVAGKVFSIGSIGKDQHPVFTFKTSDLNFEYLSEHDGYIPAP
YFANRGMKWIQQTETSGVLDEELKYYLSESYRLVVLGLSKRLQKELGITSRADGESAS
>VC0395_0844
MLIVLKNAYNKRLKRDCQRAAFPVPLSRCGCSCLFEFSVMRCQPLRRAL
>VC0395_0845
MDSLNSFRNVTERDIDLLLIEELQVSPSFANWFVYKALGEATTVKSLGVWHSVSDATLGESDLIFKFQSD
NGVVEGLLIENKIDADAQPEQGERYQLRGHKGKEQGYWEDFRTCILAPLAYLERNIEPYDCEIAYEDIIG
YLKSKNSARSNYRANVLTSAVEKQRRGYVSCVSIAMTEYARKYLEYVSKYHPELRPEKSKPRAEGHTWIN
FYPFGVEKKMPIVHQIYGDAVKIMFLAQAERYEELSLIFNDFNAHPLVVRQSGKSVIVEVKVPSIDPIIE
TFEASFPAVQEAIKVALDLYAYCVEKRI
>VC0395_0846
MLAEVERRLAKPIFGERNKNCVVVRLNDDLTEKNSIQESTFKLRAHGFKASISNARDSSFVVLTNAKGVA
LIGSIVDVEPHEELEGRINIYFRDPCHIDSDELAKFVTWNNSNPVRTIRL
>VC0395_0847
MSFALSSRFEQFGAFTYRLKVCRQLSIVLRCLMKRQCVCRCKFQCYYLIELLCQCVVSEFVGEGFNIS
>VC0395_0848
MNIPHETQFFGNLVDLDCYVQDLLLILEKTESIELGSNSDGLTCDCFPDVTRKSHIVTVLIVLEREFSAF
CNQLKLATDQPLKWNDLKGSAIERFIKYCSSVCGVTAPENPSNLQDVKGLIELRNCIVHNDSCIEGFSKA
TAIKQLASRYDGIDINEGYITLSHDACIRLTVVAFNFLESWYHSVLNHLTPSH
>VC0395_0849
MAEIIWTEPALSDLNDIAEYIALENVVAAKQLVQTVFTKVERLADFPESGRVPLELEHLNYREVVVNPCR
VFYKYDDAKVRILFVMRAERDLRRLMLTKQ
>VC0395_0850
MKVELVTSLKRQATKILADLHDTKEPVLITEHGKPSAYLIDVDDYEFMQNRLAILEGIARGERALADGKV
VSHQDAKDRMSKWLK
>VC0395_0851
MQMFRCGQCRHFEKAKNNLKDLCGAWEQPTTATREACGFFMLRKPALDVKTPNEV
>VC0395_0852
MRCQPLRRALTGKMEMSKASEQKEFANVSLWAMPSFRKS
>VC0395_0853
MNNRFCEKCGQKTEHKELIKQKPSKYGKSKKEQFKAFLDGFFGGVASPVGASLDLIDRYVVCSVCGHKTL
DNQGDEFL
>VC0395_0854
MVLVVVFGFSVMRCQPLRRALTLICIYINKFNRLTDF
>VC0395_0855
MEIKEFSACNLESLRKLYLDSRRDSFPWLKADSFRIEDFDRDSQGERIWLSEVLGNVAGFISIWEPDNFI
HHLYVATEYQGQGLGSMLLNCAKMKYGNLSLKCMVQNQKALNFYLSQGFEIVSQVDDELGGYYYMSFVAQ
T
>VC0395_0856
MKLYENVVIGNFLYGLGYSIGTKKGGNEVLSVVNLLQQTPADKELGDVLLEFPGVVKLIEFKNKAGSLKK
EMQRHSQLKSALGEDHANISLSKSIHWYVETEPFNDLCINNIKPYLDAFDSSVNDSFTLETFIEKIVDDV
FSNDTNFSDDDFKDYLSLVARCQGTGEVGTGGIIIAVSESRIKYFQFTDIMQLRLQHEEYVNEIKNQFNK
SIEAKKSLNRTKGFDMEISR
>VC0395_0857
MLLDAQLGKFGFTKGCIIADSVFSLSRTLNRGQLNLERFEFWQPTSQLLALDVCLRDAFA
>VC0395_0858
MKHRGLMVFSDFETTELSTRSTKSASKKLESQIVKLEH
>VC0395_0859
MFLWRKFLNQDSDLMEWPKFLLDHKKLQWIYDRDKAALLSVVILYYSYFYASLLELPSIFSSSGSIVSAI
GLLLTLKHNFLSSVKNPEEAVAKHNQYGRTNSIFMMKMPSVVNPTIIALKDEYVGILLVLLGGITNGYGG
FLPLLGSGT
>VC0395_0860
MLDKENTGLIIVDIQGKLARLVSDSNELVSNCIKLIKGAQLLGLPIVWLEQNPDKLGQTIEELTVLLSNQ
QPISKFSFGACGEPRFIETIQKSNKTSWLICGIEAHICVYQTAIHLKNLGYDIHLVSDCVSSRDASNKEL
AITKLAGAGVEITGLEMSLYELVKDCRAPEFKGILNLIK
>VC0395_0861
MKVVWSPLALQKLGDAAEFIALDNPSAAEKWVNEVFDKTELLGSMPEMGRMVPEMPHTNYREIIFGHYRI
IYSLSHEIRVLTVRNCRQLLTEHDV
>VC0395_0862
MEFVMSRIHLDQDIQPLSEFRAGVASFIKQINETRRPLVITQRGKGVAVVLDVAEYEAMQEKIELLEEMR
TAEAQLAAGLGISNEDARSQVLGRIIK
>VC0395_0863
MLTNASRGTVNARRFQSHWAAVVSVVVFEFSGMRCQPLRRAL
>VC0395_0864
MKKLLMVLTVMIALVGCDDATKAIDGAQAAANKAVDNLQQKADSLNLQDLNLDVIGDATQKAQEFTQSID
LLINTDFTDHQAVVAATEKISNSYSCLVDVSSEATAENLLDKIVSSVKNDQVLAIIEKGVAQAKTAKECV
M
>VC0395_0865
MEVTLYDGQGKPVAYVAADSENSIYTWDGHAVAYITDGKVYGWNGQHLGWFIDGVIFDLQGYRVGSIAER
CPYATYAQPAKYAKYAKYAKYAKYAAYAKPALSVSYGRTHLIDFLNSGAV
>VC0395_0866
MKDEISNPDLGAIYTTKILGVLLENWPKQTYLCCSEVTGIDFDEESVFDSFSPQPYPKEWEVCRDLIVWL
ENEGFIRSEGSRGSSFGFFSVEITMSAMTALNQVPDPLDPESTRTLKDTLKDIAKSGSGKLADKIMDKAF
FAFVTMLEKSAG
>VC0395_0867
MLSDIQHDQFGFIKGCIISVIWLSLSRTLNRDQLNLDRFEFWQPTSQLLVLDVCLFDAFA
>VC0395_0868
MRAIFLILCSVLLNGCLGMPESVKPVSDFELNNYLGKWYEVARLDHSFERGLSQVTAEYRVRNDGGVSVL
NRGYSEEKGEWKEAEGKAYFVNGSTDGYLKVSFFGPFYGSYVVFELDRENYSYAFVSGPNTEYLWLLSRT
PTVERGILDKFIEMSKERGFDTNRLIYVQQQ
>VC0395_0869
MELNTAIESRIIEMAWEDRTPFEAIKHQFGLNEAEVIKFMRSRLKPSSFKLWRGRVSGRNTKHAKLRSSE
ISRGYCPTQYKHR
>VC0395_0870
MWLSLVVVRCQPLRRALGVHQLCEPKVERERKTDFRNFGYLRWN
>VC0395_0871
MLLIFKVVEFLSMDIGKLTRKELIELNHRIVARLEHLDELEVQAKRQEFILGSPAQFVDDKGTIQLCVVV
KFNKKSVSVSTANGERWNIPAERILPLANA
>VC0395_0872
MEFLMKISHLDHLVLTVADIPTTTNFYEKVLGMKAVSFGAGRIALEFGHQKINLHQLGNEFEPKAQNVRV
GSADLCFITDTVLSDAMKHVENQGVTIMEGPVKRTGAQGAITSFYFRDPDGNLIEVSTYSNT
>VC0395_0873
MILRQLNRIDMSSFDFPKYQANQEVGNTGEAFFEHFVTKELGCIYRKVHREHDFGIDGYIDIVNNGVVSG
RSVAVQIKCGDSYISKVTSGDIKYLGDNKHLNFLINHNVPVILVVLNSDCTKGYWVEFSVNATNPSSKSW
WIEIPFENQLGTLDMTSLCDIAGIAEDYSEDIKVSWAINSAMDEQSDISFVLSKEEVEELDLSGINQMME
RYFRTKDLLISNRNKTVFWIFGYDDDSRELYEIPEVRRWFKFTLEQGVPWFYLLDVGADHMSLPINMYSC
CNISVNKLSCGSKSVVISSVSDINNWVEVNFENLNRFADEKKIPDNILKEVSEKVITSVHRLVAG
>VC0395_0874
MLERKPEYESLCQNLHELLSGKYMKIDRNEVVEIEI
>VC0395_0875
MLWNKFRQGSLKILGGNLFFKGLACDVTLLYDFLPLGIGSTIKVSYFEETMQKRSIYIPKNALSHEHWQQ
LLDQRT
>VC0395_0876
MAFPVPLSRGGFGVVFELGAMRCQPLRRALCTR
>VC0395_0877
MIRHILLIKFKASAEPSEIEKLKGLFASMPDKVDGVLSVEWGENDSPEGKNQGYSHSVLMTFSDEKGRQN
YLPHPEHEVLKKVFRPLLEDIVVFDYTI
>VC0395_0878
MNGSTDGYLKVSFFGPFYGSYVVFELDRENYSYAFVSGPNTEYLWLLSRTPTVERGILDKFIEMSKERGF
DTNRLIYVQQQ
>VC0395_0879
MQLLCLSLVVMRCQPLRRALGIWRYHESYLFDSLLCFIKWLLGHARISKTSVGF
>VC0395_0880
MNQHEKLNYVEFAVNDLESTKAFFSKTFGWSFVDYGPEYTAFSNEGLDGGFFKAELSSRTENGGALLIFY
SSDIEATLEKVVKNGGHIIRPIFEFPGGCRFHFTEPSGNEFAVWSEARA
>VC0395_0881
MSIEVTLLTTVLANALGSNVLAESLVKLFKEKLDKKTIDDSCSDEITAAEPKRLYLAGEQESKIVNEAAI
EALDETYTLTAGIAAERMRQAKAAFNIALTLMIVGVLVIFAGVALLYFKEGIEQGLITVVVGAVSEILSV
IVLGFNRETNNRLDDLRKDMSVIETARVGLSFAKQIENQEKRDNAISELSLKIQGG
>VC0395_0882
MLCLSLVFMRCQPLRRALAERRIYCVDRSNIVDNCIS
>VC0395_0883
MGSMLLNGAKMKYGNLSLKCMVQNQKALNFYLSQGFEIVSKVDDELGGYYYMSFSAQT
>VC0395_0884
MLLDFPHGQFGFTNSCIIAVIWLSLSPTLNRGQLNLDRFKFWLPTSQLLVLDVCLFDAFA
>VC0395_0885
MVAVLVFEFSGMRCQPLRRALVSIKKNHQKLRFNVLKNQLSSCPTWFLSFRLMLHW
>VC0395_0886
MLYAKALSIGDEIGFFSPSSPATAFAPNRFQRAKAYLKAQGFELVEGSLTGKSDYYRSGSIRERAEELNQ
LIRDPNVRCIMPTIGGNNSNSLLPYIDYEALRNDPKIIIGYSDVTALLLGIYAQTGLITFYGPALVASFG
EYPPLVDETFHSFIDLLCSETNQYQYTMPSSWTDIKHDWETQHSAKPVYPNEWQFIGKGKVTGRIIGGNL
NTMAGIWGSRYMPEIKVGDILLIEDSLKGIENVERSFAHLAACGVFERVSAIILGKHELFDNKGTGRTPL
DVLIEVLADKNVPIFYGFDSCHTHPMLVTPLGVRGTIDFDNHTFKLEDRWVKAK
>VC0395_0887
MVAALFLFLLSRTSVEIAFVGKSGLVQLVNGLLQVLIGFFVASLAAVATFQRPGMDENMRGKAPTLQGKG
VTRRQYLCYMFGYLAFMSIAVYFGSGVLELTMKVWKETFGSYFTQVKLVAVFIYFSLVSNIIFTTLLALH
FLTDRIVRDNDVEPDEEPAP
>VC0395_0888
MLSYYERNIDYLELELKSIPTNVNVRFSLNEHIIPHLKKAAEEKTAVFLTKNKTASLHVHSVDVDELNEI
AVILFHYTDTNLTDPAFKNMTSGSVRIAGKTKGEGIAVSAHLVVDLNHFKGQRAPIHLALLEVVPGITKS
LIERALTSLFNKTINRPKWTYKSSTESKSKPCRPSFSFNNLASESLSEGLKTRRLTGVTLIHKTNEDDFD
EDDLITKETQVSYAIGASLKEEAAEQLLYRLSRKAKSKGYSTLKVQYDDEYRGTRTGKFNSLEEEAIKRA
TGVFCKRGKVYTESQIHQCQDSLHYQLVNKIKALICKECGVAYAESNNKEVTETTLLPQN
>VC0395_0889
MGLVGNWRILYNKQFKRDSARLAFLVCIGFGVEVQCCNIGIACFTP
>VC0395_0890
MSLGFWGWLKSNLSHLFSLLGIILTIYFSIWYVPQYSEELKFKRIESVHNELVSTIQELVYNNHEVNEHN
IETLISGKEVKNNIVYPFTKQELLIQVQDAFLSNRFIPLDARKSLVDKVDEIRNSIKQSVEPVEPAKSKA
SSLLSIAAGIFGSLAAALGFSSLTFVAKRQRKEEIELEINDAKEKYQQVIKRTIAFESKVHKVLMAYFGR
KNIEQETERDIGIDFIVKNNGVAKLGVAIKDYRNQRVNSNQIHMLHSVSASLNLPILLVTNSPLTEDAKQ
LVERLNARDPNRARVMVSDFDGLGGQLENFV
>VC0395_0891
MENLTNDVITILQYLLPGFVSAWVFYSLTSYPKPSQFERVVQALIFTIFIQAIVVVVEFSVRWLCATYEI
TGVPDKFGLVGSVVTAILLGVAFAGFANNDLLHKCLRRCLITRETSYPSEWFGAFLQDVTFVVLHLNDER
RLYGWPIEWPSEPHKGHFVIADPSWLNDDGTEAEITGVSKLVISASEVKWVEFLEKNWE
>VC0395_0892
MLPSKEELLALLSKECELYASIPDSEQQKKRNKKHFINGLMTACRVVGISFEELNTIIEQMPKKPIFKDL
DEQLSVPTYVRNRVDIKL
>VC0395_0893
MANKAFKSDSQRLAFSVLIVGFCVYGGMVESRVSVAHTLMRR
>VC0395_0894
MENLTNDVITILQYLLPGFVSAWVFYSLTSYPKPSQFERVVQALIFTIFIQAIVVVVEFSVRWLCATYEI
TGVPDKFGLVGSVVTAILLGVAFAGFANNDLLHKCLRRCLITRETSYPSEWFGAFLQDVTFVVLHLNDER
RLYGWPIEWPSEPHKGHFVIADPSWLNDDGTEAEITGVSKLVISASEVKWVEFLEKNWE
>VC0395_0895
MLPSKEELLALLSKECELYASIPDSEQQKKRNKKHFINGLMTACRVVGISFEELNTIIEQMPKKPIFKDL
DEQLSVPTYVRNRVDIKL
>VC0395_0896
MKYRSKWELCFNAYKKECTRIVIFKESLKFISFKFKALIFISIILFGIFLALAIISAINNNRDMYYVYLV
AFLFFETSSLISVFKAQKKYTNEEYSDYELSQAPPEDYKDQKARYLKFRRALRLNDIEQSHVSGILEILE
SRIAVCENSGVSVQKIVGFSITFAMSVLVATMKSLTIQTIAQIGVIGVFSIAFVYILHKLTPNTREQLYE
LKYFLTMFSYEDHEKSL
>VC0395_0897
MFRCGQCRHFERAKNNLKDLCGAWEQPTTATREACGFFMLRKPARDVKTPNEE
>VC0395_0898
MSVELTSAVFASDIVEFKENNDKNSIIQLVKHRYDERFINPFRDNSQKHGFAMMAVCCLMVESLISMKRG
INETSDARNEQGHKIYSGELFEEFFSESSYFCGFSGLGRDFYKHIRCGILHQAETTGGWRIRRKGELVDK
NEKIINATKFMNALESELNAYLHKLEIEDFTDLVWVNLLKKIDFIASNAVGD
>VC0395_0899
MFEMAHNARLRGWQRITLNSITTTETTAAQWDWKRHALTVPLEAFVMRALPKMPFDTIIRYFLVFMEMSS
WLKIQVSLLVNTSMALLQAKYKVGVTAQQVKSFALRYVYSKTKKPNYSHSVNYLLKESKVVTLIMTLIAS
SMNSIVKTFDETI
>VC0395_0900
MKPFNLTVAAKADLRDIALFTQRRWGKEQRNVYLKQFDDSFWLLAENPDIGKSCDEIREGYRKFPQGSHV
IFYQQTGSQQIRVIRILHKSMDVNPIFGA
>VC0395_0901
MVSGLNKDSFMKWFLAFWLVLASFFSVGLHANDSVLQQAYKSQQSDLQVQGFGKVVKVLPDDNDGSKHQK
FILKLNSGQTLLVAHNIDLAPRIPNLQVGDSVEFYGEYEWNKKGGVLHWTHKDPQNRHAHGWLKHNGQVY
E
>VC0395_0902
MLDVQHSKFGFTKGCIISVFWLSLSRILNRGQLSLERFEFWQPTSQLLALDVCLCDAFA
>VC0395_0903
MFRCGQCRHFERAKNNLKDLCGAWEQPTTATREACGFFMLRKPARDVKTPNEE
>VC0395_0904
MGVMNKGDSVEKCYMCDAEGNTKEHVPPKCIFPEAKDVPSGDNYKKNLITVRSCEKHNTAKSKDDVYLLF
FLAANVVSNDLAQTQFGTKIMRAVNRTPHVFAQFAKKNTPVTLKGENGELIHTAAIEIDRARFDAAIEHI
SHALHYHKYGETFIGDIQVITSGLVDLSSIDSVEVNDRIQNFGQMVDELLADVEPEGDNPEVFTYKVLKT
DEPHQVIIQMNFYGGFKIVSIMKYS
>VC0395_0905
MDLNSLLLFIVACLAINMIPGPDVIYIVSNTMKGKLVTGFKAAMGLGVGYFVHTLAASLGLSAIILSSAV
AFSAVKWLGAAYLVYLGVQSLLSMWRGGSTLKVSESVESDKNVFVQGVIVSVLNPKVALFFLSFLPQFID
TSSGSASMQLLWLGLLFSVLATMCNILYASVGSWGFSRPNSQRYSRGLEGVSGVLLIGLASKVAISDR
>VC0395_0906
MSRGGFGGLCLGLVVMRCQPLRRALCLLGDNMQFYKADEYQASCENLYRKYELEIAALLPDASIEHIGTS
SIPNAVSKGDLDILVGVNGKELENAVKLLSTLGFNEKSDTLRTPELCMLENSSGEDVAFQVVANGSEFEF
FVGFRDKLRKNPELVQRYNELKISCTGWSHEEYRRKKSAFIERVLGQA
>VC0395_0907
MLLDFPHGQFGFTNSCIIAVIWLSLSPTLNRGQLNLDRFKFWLPTSQLLVLDVCLFDAFA
>VC0395_0908
MRSLLYCVPAPLNAALVSIKKNHQKLRFNVLKNQLSSCPTWFLSFRLMLHW
>VC0395_0909
MTHNFENQTLNFASQNEKSKIKFLIEPTALTSCLPDTGLRQFSEFPAPKNKCPENSAY
>VC0395_0910
MSVEHPTTLKHRDLLVFIDFEPTELSTRSTKSTSEKLESQVVEFER
>VC0395_0911
MSAIQYCLSLPNEAAMYLVLKIQCYCFIEMLSLRGVNVAGSSRFGQFGAFTYGLKVCRQLSIVLRCLMER
QCVCRCKFQCYCLIELSRPCVVSEFVGEGFHIGLVAK
>VC0395_0912
MVAVVVFEFDGMRCQPLRRALCLIHKNQQVVVVDSFSISFRFCRQFNIVCRCLMKRQCIWC
>VC0395_0913
MVSGLNKDSFMKWFLACWLVLASCFSVSLHANDTVLQQAYQSQQSDIQVQGFGQVAKVLPDDNDGSRHQK
FILKLNSGQTLLVAHNIDLAPRIPDLKVGDSVEFYGEYEWNKKGGVLHWTHKDPQNRHAHGWLKHNGQVY
E
>VC0395_0914
MLSDIQHGKFGFTKGSIIAVILLSLLRTLNRGQLNLDRFEFWQLTSQLLALDVCMFDAFA
>VC0395_0915
MATTLPRITARVDVDTQDLLAKAAALAGMSSINSFVLNAAIEKAKQVIEREQALKLSQADAVLLMEALDN
PAVVNAKLKLASERYESKTQ
>VC0395_0916
MMNTVLLDKDKHDRNRFNCGTEALNNYLKVMASQQAKKDNTRTFVLEDDNNSAYIIGFYTLTMTPIDLKA
LPDKLQKKHQSSTSGGLIARLAVDDRYKGKGFGEWLLIDALRKLLAASDSVAFPVVIVDAKDGAKHFYER
YGFQAFQDAENKLFITIADIRASLG
>VC0395_0917
MFNSVNLVSQKATSSLKSCFFVGNAVSGQLSLERCKFWQLTSQLLALDVCLSDAFA
>VC0395_0918
MNRSSMFGIVASLLGLAALIFTVIAGSHFPVIQWPYEAYQGLVFSFVWGFGVSATVGYLLSILVFIGVAV
VCFAVGHKISRSMFG
>VC0395_0919
MVSVVVFEFSGMRCQPLRRALCVSRGKCMEVSLKVSSDLLFAESLTKSNMASYYQARGLTWDHNRFLSSW
DELDNYEIYLGLARVGVLRLSYSNDVTFLRDFQILPEFQGCGIGSKCLELVVRHALDRQSTKLVLRVFSE
NPAINLYESKGFVRVSEIKGLIEIELPLNSHT
>VC0395_0920
MSKVVQQQIGNIALVVENYDDAIEFYTKKLQFSLVEDTDLGGGKRWVQVSPPNSNGTNLLLAQASTEEQA
QFVGNQTGGRVFLFLQTNDFWRDYELMKANGVVFNEEPRVEEYGTVVVFQDLYGNKWDLLQLNKAHK
>VC0395_0921
MRNMDIKLRPIESEEFDSLFSVVKQGIYSHVDAVFGWDDDFQRKRLKRDYDPSWFYWVQQGGQRIGMLCF
KPYDNVIHVHLLVVFPEFQNQKFGEKIMSYVHKLADAEGRNRVTLSSFIRNEAAVRFYKSLGYQLIDSDE
HFYSLSLQISS
>VC0395_0922
MVTVGVFEFCVMRCQPLRRALGISREIVLANKIIENLLARNFTDFEFAFQQAETLYANERGELFHKLEYG
EYRERVLLRLLKSILPARFDIGSGFIVNADGNVSTQCDLIIYDKNEMPTLESDYGQRFFPVEAVVGVGEV
KSKITCISKLNEYLEKLSSVASIKNKIHDAVKVNELNYKFCPIDPKDGIFTFIVCAEFDFNLSTDKIVEN
HAVMNRVNCVLSVKDGILCRKSPQGELYPFPVHPEFNDISLHYIRADSNEMKSHFQIFTSLIRLMAETTH
VYKVDITKYLP
>VC0395_0923
MQMFRCGQCRHFEKAKNNLKDLCGAWEQPTTATREACGFFMLRKPALDVKTPNEV
>VC0395_0924
MQLLCLSLVVMRCQPLRRALTGKMEMSKASEQKEFANVSLWAMPSFRKS
>VC0395_0925
MVSAVVFEFCVMRCQPLRRALNALVNSLDLRMNRNIEFRTKKWHSKIVLSMVASYVVFTLVCNWFTETEF
QLWSFLVGVTTMVVIYLFLALFLFKKAHLSVTGGDVFLHGLKAELIAKRGIFGTQYIQITSNTEEGYHRL
KITKGQIALSDWNLLLGKCI
>VC0395_0926
MSLPITDSCIVAVAKLVDDAQSDCKREPSHSDLSFMINKAGLKNVDPKENGQTVGKAKRLKETLYWALEN
SPNQGSELISLVLSHVRAVGGFRVQSANFVGTDSIENAISAFDVEGFELSYDGSIRAKVLDNLSGKQLTE
ALLSYAQRAKKGVGDPALLAGTGKELLEATAKHVIHTKYGAHPQNANFPTLMGQAYSALQMSIPESNATP
VSDNPVAEYEKAMFNMALAINRVRNKEGTGHGRISVTKLSDTEGENIVQMVGVIADFLLHRLSQDS
>VC0395_0927
MLCLGLVVMRCQPLRRALNCSQGWWIIKIDIYDVFIGKSAFGNPCGVLELNGWLSDSELHQITREVGQPV
TSFITHVDGRFHIRWFALDGEINLCGHGSLGAGAAILSKYQLENVVFNSKYGEVVISKRDDQYSLVLPSW
EAKPCAVPVEISDLATDAIDVFSTRDLVLVLPSVEAVMNFQPDDDRLREINEYHALIVTAANGNSGYVLR
YFAPKIGISEDLATGSAQCSLAPYWFKKLGSDALNARQLSMSGGYFEVERTTENSITVFAQAKRRAIAI
>VC0395_0928
MANLTLIVLSFGSQRHSFWRWTCACLILLRKMPFKQMC
>VC0395_0929
MRKTKRRPVSVGEMLKVEFLEPMGITSKALAEAMGVHRNTVSNLINGGVLTAPVAIKLAAALGNTPEFWL
NIQHAVDLWDTRNRYQEEAKFVKPLFVSLEQSART
>VC0395_0930
MCTVSLCVSLCLWMHNETVQVAMALEFKDKWLEQFYEDDKRHRLIPSSIENALFRKLEILDAAQAESDLR
IPPGNRFEHLEGNLKGWCSIRVNKQYRLIFQWVDGVALNTYLDPHKY
>VC0395_0931
MLRLSLVLMRCQPLRRALCTFLKSFLQIKLVHSVIMR
>VC0395_0932
MSPREVSLALSSRFDQFGAFTYKLKVYRQLSIVLRCLMKRQCVCRFKFQRHCLIELSRQCVVSWFVGEGL
HIGLVAK
>VC0395_0933
MVVRCQPLRRALCLVHKNQQVVIVDSFGISFWFCRQFNIVCRCLMKRQCVWRCKFCVIASLVF
>VC0395_0934
MVAVVVFEFSGMRCQPLRRALGILEGALSDIILTILASVTASSVASAVIVWLSKTWITERVKSSIKHEYD
LKLESYKAKVEIEKTAAIENIKSALKDSTFKRELRFSMLHGKRSEVISDLHAHLQDTIMFLRHYYDASCS
HGDFDKLNESTLKLSNFLRVNRLFLPDDIEVKVDDLCDKILDSSQLEKDINFDVEDEIKPLFSAIKKEMK
KLLDDDI
>VC0395_0935
MEIRTGEFEDIAGITDIFNFYIEQTNARFEEFPFTLENREEWFSQFSRTAKYQIYVAVENGVLQGFACSQ
KYRAIPAFDDTVEVSVYLAQEAKGKGLGSKLYTQLFSSIRAYGVHRILSGVALPNDASVALHKRFGFREV
GIFNEYAKKHGQYISSLWLEKALNVESAL
>VC0395_0936
MHTLTANDAKRNFGELLLSAQREPVIISKNSKNTVVVMSIKDFEELEAMKLDYLKHCFESAQKDLDSGKT
VDGATFLNTL
>VC0395_0937
MSVYLNMQNKQYKLSQLAQEHLLKIKHYTIENFAEAQWQKYKSTLLSGFQTLADNPGLGKSCEDIYQNGF
YFPVGKHMAYYTKEANFILIVAVLGQSQLPQKHLKQSRFVS
>VC0395_0938
MKSQFLLSVREFMQTRYYAKKTIEAYLHWITRYIHFHNKKHPSLMGDKEVEEFLTYLAVQGKVATKTQSL
ALNSLSFLYKEILKTPLSLEIRFQRSQLERKLPVVLTRDEIRRLLEIVDPKHQLPIKLLYGSGLRLMECM
RLRVQDIDFDYGAIRIWQGKGGKNRTVTLAKELYPHLKEQIALAKRYYDRDLHQKNYGGVWLPTALKEKY
PNAPYEFRWHYLFPSFQLSLDPESDVMRRHHMNETVLQKAVRRSAQEAGIEKTVTCHTLRHSFATHLLEV
GADIRTVQEQLGHTDVKTTQIYTHVLDRGASGVLSPLSRL
