# Supplementary material for: Architecture of the superintegron in Vibrio cholerae: identification of core and unique genes
Source: F1000Res. 2013 Feb 27;2:63. [Version 1] doi: 10.12688/f1000research.2-63.v1 (PMC4032106; doi:10.12688/f1000research.2-63.v1)
Supplement: File S1. Gene data from V. cholera and V. mimicus. — Gene data of SI region from seven V. cholerae and one V. mimicus genomes used in this study. [file f1000research-2-1158-s0003.tgz › O395_SI.nuc]

>VC0395_0740
ATGTCTAAAGTCGTTCAACAGCAAATCGGCAATATCGCACTTGTCGTAGAAAACTACGATGATGCCATTGAGTTCTATACAAAAAAGCTTCAGTTCAGTTTGGTTGAAGATACCGATTTGGGTGGTGGTAAACGTTGGGTTCAAGTTTCGCCGCCAAACTCGAATGGAACGAACCTACTTCTTGCTCAAGCAAGTACCGAAGAGCAAGCTCAATTTGTAGGTAATCAGACTGGAGGTCGTGTTTTTCTGTTTCTACAAACGAATGACTTCTGGCGAGATTATGAGTTGATGAAGACCAAGGGTGTTGTTTTTAATGAAGAACCACGAGTAGAAGAGTATGGGACAGTGGTTGTGTTCCAAGATCTTTATGGAAACAAATGGGATCTTTTGGAGTTGAACAAGGCTCATCAATAG
>VC0395_0741
GTGGTTACGGTTGTTGTGTTTGAGTTTAGTGTTATGCGTTGTCAGCCCCTTAGGCGGGCGTTATGCAGTTATTTGAGCATGGATGAAAAAGTGATTATTAGAAAATTAACAGTCGAAGATGCAGAGTCAGTATTGTCATTAATGTACCAATTAGATCGAGAGTCTAAATTCATGCTGCTTGAACCAGAAGAAAGGACAACCACACTGGAGCAGCAAATCCAAATTATTCACTCATTCAATGATTCATCTAATAAGGTGATATATTTACTGACCAATGATGAAAAGGCTTTTGGTTTCATTGTCGGTGTAGGTAATACAGCCAATCGCAATAAACACTGCATGTCTTTGGTCATTGGCCTTCTCCAAGCTGTTACAGGCCAAGGATTTGGAAAAGAATTAGTAAACAAGCTTGAAGGTTGGGCGATTTCTCATGGATATAGCCGGCTAGAGTTGACCGTAATGCAGCACAACGAGAGAGCTAAAAGGCTTTATGAATCATGTGGTTTTGAAGTTGAGGGTTTAAAGCGCCATTCTCTGGTTGTCGATGGTGAGTATGTTAATGAGCTGTACATGTCTAAGCTATTAACCGCATAA
>VC0395_0742
TTGACAGTCCCTCTTGAGGCGTTTGTTAGTTGCCCTACCCCAACACCAGTGCTAACATTCGTACACACAACAAAGGAGCTCACCATGGATACTAGAATTCAATTTCGTGTAGACGAAGAAACAAAACGTTTAGCTCAACAAATGGCTGAAAGCCAAGGTCGAACTCTTAGCGATGCTTGCCGTGAACTCACTGAACAATTAGCTGAGCAGCAACGCAAGGCATTATCTCACGATGCATGGCTAACTGAACAAGTGAATCAAGCATTTGAGAAGTTCGACTCAGGAAAAGCAGTATTCATTGAACATGACATCGCCAAAGCACGAATGGCTGAACGTAAAGCTAAAATCCGAAATCGAGGCCACGCATGA
>VC0395_0743
GTGGTTGCAGTTGTTGTGTTTGAGTTTAGTGTTATGCGTTGCCAGCCCCTTAGGCGGGCGTTAGTTGCCAATCAGCAACAAATCAGTCGTTTGGAAATTTTTGTTTCTGATGTAGTACACGCATTATTCGAATTTTAG
>VC0395_0744
ATGAACGATTATGACCAGAACTCACTAAAAATTTTAGTCGTGGGTCCAGGTAAAGAGTTTTTCGATGATGTTTACCAGTCCGAATTCAGCGAATTTAGAGAACACGATCTCTCTCTAAATGTATCTGAGGGTTTTTCCGCCCCCGCAGTGACGGAAGTTCTAATTTCTATCGGTGCCAATGTCGTTGCAGGCTTGAGTGTTTACTACATATCAAAAGTATTCGATAAAATATTTAGCGCTAAGGCTAGAGCTAAAGAACAGGGACGTGAAATGCATATCCACGTTTCAATATCAGAAAAGCTAATTATTAAAAACGTTGAGAGCACCTCTGAAATTGAGCGCTCAGTTAATTTTGTTATCGAAACTAAAGGTGACAATGTTCAAAAACGCAGCTAA
>VC0395_0745
TTGCAGTTGTTGTGTTTGAGTTTAGTGGTAGTGCGTTGCCAGCCCCTTAGGCGGGCGTTAGTTTCTCTCAATCAAAAATCATCAAAATCTAAGCTCATTTGCATTAAACATGCAGCTTTTAGTATCCAAATTTCACAAGTTGGCTTTTGA
>VC0395_0746
ATGTTGAAAGTCATAGATGTTGATTTTGTCTCAGACCATACATTAGAACTGACGTTCAATGATGGTTACCAAGGCTATGCCGACTTGTCGGTATACTTTAAAAAAGCACCGTTTTCAGAAATTAAGGACTTTAAACGCTTTTCCTTGACTCGTGATGGCTCGTTAAATTGGGATGGTAATGAGTTAACGGCCGCGACACTCCGTGACATAACCAAGGGCTCACAAAAGTCGGTGGAGTTAAGTTTTAATGTTCAAGAAATGGAAGCCGTCATCAAACAGGCCTCATGGGAATCGATGATGGAGGGGCGTCCCGACATCTTGCAAGCGGCTATTCGTTCTTACGTAGAGCAGTTTGGTCATGGTCAAGTTATTGCAAAGGCGGGTATAAAAAGTCGTACGAGTGCTTATCGCTCCTTGAAGCCAGAAACAACGCCAAACTTTGGCACACTAGTTCAGTTAGGGCACGCCGTCATCGAACTAGCGAAAGATAGAACAGTGGCAAACAAGGAACCACGCATATAA
>VC0395_0747
GTGGCTATGCCAGAGATTGATGCCCTATTAGGTCTTTCATTTTGCTTGTACTTCTTTGATAACAAGCAGCATAAATTACCTCATATTCACGTTAAGTACGGTAGTTACGAGCTAATTATTGCTATTGAAACAGGTGAGTGTTTAGAGGGTTACTTACCCAATAAGCAACGAAAACGTGCTGAAAACCATATTCTTGAACATCGAGAGCAATTGATGGTGATGTGGAATAAAGCGGTGAATGGTGAAAATCCAGGTAAGTTAGGTGATTTATGTTGA
>VC0395_0748
GTGGTTATGGTTGTTTTGTTTGAGTTTAGTGGTAATGCGTTGCCAGCCCCTTGGGCGGGCGTTATGTTTTTCGGAGTTAAAATGGACTTGTCACTTTATAGCGCAAAGGGTTCCAACAGCTCAGAAAGGGTTGAATGGATGCTTAATTTCAAAGGTATCCCGTACGAACGAATTGAAGTTAGCTCGGACGACCTTGCTACGACTTATCGTGTGATGAATCCATTTGGCTATGTGCCTTCGTTGTTAGTTGATGGTCTAGTATTTACTGAGTCAATGGCTATTGCCGAATACCTCGAAGAGCGATTTCCAACGAGTCCATTGCTAGGTCAAAGTCTTGAGGAAAAAACAAAAATCCGCTCAGTTTGTGAATACGTGAACTCCAGTATTCATTCACCTCAAAACCGAACTGTGCTTAACTTTTTTAGGCCCGACCTAGATGAAACATCCAAACGGAAAGTTCGGGGAGAGTGGATTATGCTGTGTCTTGATAAGTTAAGTCAGACGATTTGTAATGAATCAGGTTTTATTATTGGTCGGACTTTTAGTCTTGCGGATATTTTTGTAGCGTCAATTTACAAGAAAGCTCTCCAGCATGGTTATGTTGAAAGTGAGTTTTATAATAACCATCTGATCTACATTAGAAAAAATGAAAGAGTAGCCGTTTCAGAACCACAAACATAA
>VC0395_0749
GTGGTTTCACGAAGCGCTCCACTTCCGAGGCTCGACATTAATGGTCGAGCTTTCGTGTATCTGGAGGCTGGTAAATTGCTTTACATTGTATATCTTGACGAATTTGGTCACATCGGCCCTTACTTGTCTTCTACCGACAAAAGCCACAAAACACATCCTGTATTTGGGTTGGGTGGAGTTGTCCTACCTTATACAGAAGTTAGAAAATTCTCGACATACTTCTACCAGCTTAAGAATCGCCTGCTAGACTACGAGCTAAAAAATAGCGGCATTCACCCTGCAAAGTGGGAAAAGAAAGGCGCTTCATTATACACTGTGACTAATGTTACCAAATATCGACAGTTAAGGCAGGCGACTTTTCGGCTACTAAATAAGGTAAAAGCATCTGGAGGCTTTATAATTTATGTCGGTATTGAAAAAGAGAGGAGAGTTGATGGCCATGATTCCAAGCGACTTTATCACTCTGTATTAAGGGAAGTCATAAAGTGTATTGATCAAGAGTGTGAACAGCGTGACGCAAAGTTTATGCTTATTCTAGATCAGCAAGAAGAAAACGTTCTCCGTGGTGAAATTGTTGAAACTGCATCTGTTGCAATGTTTGGTGATGATGCTCGTTATCGCTTGATAGAACCTCCAGTACAAGTCGAAAGCCATTTATATCAAACGGTTCAATGTGCAGATTGGCTGTGTGGTCTTTTTGGAAGGCTAGCTCATTATGAATGTGAGCCTACCGTTAAAGCAGACTACAAAGCAATTCATGACTACTTTGATAATTGTATCCATCAGGTTTCGACTCGAAGTGGTATCAAAAAGCTAAAGTCTCGTCCAACTGCTCATAATCTACAAAAATTGGTAGATAAATTTTCTTCCTAG
>VC0395_0750
GTGGGCTCGATGCTGCTTAACGGTGCAAAAATGAAATATGGCAATTTAAGCCTTAAGTGCATGGTTCAAAATCAAAAAGCACTCAACTTTTATTTGTCGCAAGGTTTTGAAATTGTGTCGCAAGTGGATGATGAATTGGGTGGTTATTACTACATGAGCTTCGTAGCACAAACCTAA
>VC0395_0751
ATGGGCGACTACAGAAGTTCATCACACGTCTATTGGCGTTGCAAATATCATATCGTTTGGACACCAAAATTTCGTTTTAAGATCTTAAAAGGTAATGTTGCCAAAGAGCTAAATCGTTCGATCTACATTCTTTGTAATATGAAAGATTGTGAAGTTTTGGAACTCAATGTTCAGCCAGATCATGTCCACTTAGTTGCGATAATTCCGCCCAAAGTATCGATTTCGACGTTGATGGGAGTTTTAAAGGGTAGGAGTGCAATTAGGCTATTCAACAAGTTTCCACATATCAGGAAAAAGTTATGGGGAAATCATTTTTGGGCGCGAGGCTATTTTGTGGATACGGTAGGTGTAAATGAAGAAATCATTAGACGGTATGTACGGCATCAAGACAAAAAAGAGCTTGAGCAAGAGCAGCAGTTAGAGTTATTGAGAGACTAA
>VC0395_0752
TTGCAGTTGTTGTGCTTGAGTTTGGTGGTAATGCGTTGCCAGCCCCTTAGGCGGGCGTTAGGTTTAAGGTTGCTCATGGAAATCAAAGAGTTTAGTGCCTGTAATCTCGAATCGTTGAGAAAGCTCTACTTGGACTCTAGACGGGATAGTTTCCCATGGCTCAAGGCGGATAGTTTTCGGATAGAAGACTTCGACCGCGATAGTCAAGGTGAACGAATTTGGTTGTCTGAGGTTTTAGGGAATGTTGCCGGCTTCATTTCCATTTGGGAGCCTGACAATTTTATTGTCATCCCTAAACCACCGCTTTTAGCGGTGGTAATTGTCCCTAGGGGCTTTTGCCCGAAAATGCGCCCATGTTAG
>VC0395_0753
TTGTTGTGTTTGAGTTTAGTGGTAATGCGTTGTCAGCCCCTTAGGCGGGCGTTAAATGCACAAGTGAACAGTTTGGATTTACGGATGAACAGAAATATAGAGTTTAGAACTAAGAAATTGCACTCGAAAATAGTGTTGTCCATGGTGGCGAGTTATGTGGTTTTTACTCTTGTTTTTAACTGGTTCACCGAAACTGAATTTCAACTATGGTCATTCCTTGTTGGAGTGACAACTATGGTTGTTATCTATTTATTTTTAGCCCTATTCCTATTTAAGAAGGCACATTTGTCCGTTACGGGAGGAGACGTTTTTCTCCATGGTCTAAAAGCCGAGTTGATAGCCAAAAGAGGTATATTTGGAACGCAGTATATTCAAATTACCTCAAATACAGAGAAGGGCTATCATCGGCTTAAAGTTACTAAGGATCAGATTGCTCTTGCAGACTGGAATCTTTTATTAGGAAAGTGCATTTAA
>VC0395_0754
ATGCGTTGTCAGCCCCTTAGGCGGGCGTTAGCTCTCTTTCAAAGTTCATCGCAGAGTCCAAAAAGCCAAGCTGGATTTGAAGTTCTTTTTAGCAATATTTCAGGAGATAGTATGAGCACAAGGTTTTGTGAAAAGTGTGGGAAGAACACTGAACATAAAGAAGTGATGAAGCAAAAGCCATCAAAGTACGGTAAGTCCAAAAGAGAGCAGTTCAAAGCATTTCTAGATGGATTTTTTAGTAGTTCGGCAGCCTCTTTACCTGGTGGCGTTTCGTTAGAATTAACAGATAGATATGTTGTTTGTGCTATCTGTGGTAGCACAACTTTAGAAAATCATGGTGAACAATTTCAGTAA
>VC0395_0755
ATGTTTAATCAGTATCACAAATTGCCACTGTTTTTATATACAGTTTTATGTGTTCGGCTATCATCTCGAGCTTTGAACACATTCGAAGAATTAAATATGACCAACTATCTAGAGCGTGGCATTAAAGAACTCGTTGAAGAGTTCATTTCTAGTGGAAAACCCTGTCCATCAAAACAAACTATTTCTGAGCGTCGGGCAGGTTATCTCTCAAGTACGGTTTTGGCTGGCTCAAGTCCTGAAATGGCCGATGAGTTTGTTGATGAGCTGGATGGCATACAAGTCAAAGTTTATAAGCCAAGCGATAAAATTGATTTGCCAATTACAATTTATTTTCATGGCGGTTGTTTCATTAGCGGTGGTTTTGAAACACATGAAGCACAACTAAGGCAGTTAGCTCATTTATCAGAGACTATAGTAGTTTGCATTAAGTACCGCTTAGCACCAGAGCATGCATACCCATCAGCTCATGATGATGTATTTCAGGCCGCATTAGGTATCAAAGAACATGGTCATAAATATGGCGGCGATACTGAACATGTATTCTTTGTCGGTGATAGTGCAGGTGCACAATTAGCTCTTGCTACAGCACTTCGTTTGAAAAATAAAAAGCTGTGGCTACCTGAGAAACAAATCCTAATATATCCCATGGTTGACCCCTTGGGGGTGTCTGATAGTTATCAGAAAAACGGTACAGATTTCATTATTACTGCACAAATGTTGTTGTCCGGTTTCCAGCTTTATGCGGGTGAGTCAGAGCGGTTGGCCAGTGAAAAAGAACTGAATCTATTGGCACGAAAGGATCTTCAAGGTTTACCTCCAACCTTGATTATCACTGCTGAGTATGACCCACTGCGAGATGAAGGAGAGCAGTTGTACAGGTTGCTTCTTTCCCAAGGTGTTGACGCTTATTGTGAACGTTACCTAGGTGTAATACATGGTTTCTATCAACTGTCGGGTGTAAGTGAGTCTGCAAGGCGTTGTATTAGAAATATTGCAAATGCAATCAAAAATTAA
>VC0395_0756
TTGCAGTTGTTGTATTTGAGTTTAGTGGTAGTGCGTTGCCAGCCCCTTAGGCGGGCGTTATGTTTAATCAGTATCACAAATTGCCACTGTTTTTATATACAGTTTTATGTGTTCGGCTATCATCTCGAGCTTTGA
>VC0395_0757
ATGGTTGAAATAATTTGGACGGAGCTGGCTCTATCCGACTTGAATGATATTGCTGAATACATCGCGCTTGAAAATGTCGTGGCTGCTAAACAACTGGTGCAAACCGTTTTTACAAAAGTTGAACGTTTGGCCGATTTTCCAGAGTCTGGGCGCGTCCCTCCAGAACTAGAACACCTCAATTATCGTGAAGTCGTTGTAAGTCCGTGTCGTGTTTTCTACAAGTATGATGATGCAAAGGTTCGTATTCTTTTTGTTATGCGTGCGGAGCGAGATTTGCGTCGGTTAATGCTTACGAAACAGTAG
>VC0395_0758
ATGAAAGTAGAACTTGTGACGTCACTAAAACGTCAGGCCACTAAGATCCTTGCCGATCTTCATGATACGAAAGAGCCAGTATTGATAACTGAGCACGGAAAACCGTCAGCTTACCTTATTGATGTAGACGACTATGAATTTATGCAAAATCGTTTAGCGATCCTGGAAGGTATTGCTCGCGGAGAGCGAGCTTTAGCGGATGGTAAAGTGGTCAGCCATCAAGATGCTAAGGACAGAATGTCAAAATGGTTGAAATAA
>VC0395_0759
GTGAGTTGGGGCAAAGAGTTTGTAGAACTTAGTAAATCAAAGCATGACCGCGACTCATTTGACTGTGGTGAGCAAGAGCTAAACACATTTATCAAAACTCAAGCTGCAAAGCACATGCAAGCAGGTATTAGCCGAACAATGGTTTTACCTAGTGCTCACCCACTGTTAAATCAAAAATTCGCTATTTGTGCCTTTTATAGTGTTGCACCGAGCTCAATCAGCCGAGAAACATTACCGGCACAATTAGCAAAGAAACTACCGAGGTATCCAATCCCTGTTTTTCTGTTGGCTCAGTTAGCTGTGCACAAAGAATTTCACGGTTCTGGACTTGGAAAGGTCAGTCTAATCCGTGCGCTGAAGTACTTGTGGGAAGTGAATCATCACATGAGAGCATACGCAATAGTTGTGGATTGTCTGACAGATTCCGCTCAAGCGTTCTATACGAAGTTCGGCTTTGAAGTATTGTGCGAACATAATGAGCGTATTCGTATGTTCTTACCGATGAAAACGGTAGAACAACTTTTTAATCAATAG
>VC0395_0760
TTGTTGTGTTTGAGTTTAGTGGTCATGCGTTGTCAGCCCCTTAGACGGGCGTTATATTCTCCCTCGCCCCGTAAACTTTCCGTACGAATTGAATGTGCTTTAAGTTTGGCCTATAATCGCTCAACTGACGGAATGTATCCGTACGCAGGAGGGGTTATGGCAACGGCACGTTTAGATATCCGCCTTGATGAAGAGATCAAGGCAAAAGCTGAAAAGGCATCGGCTTTACTTGGTTTAAAAAGTCTCACTGAATATGTGGTGAGACTTATGGACGAAGATGCGACTCATGTTATTGAGGAGCATGAAAGTATTATGGTTAAAGACAGTGTTTTTGACGAGTTTATGGCTGCGTGTAATAAAGTAAAAGCACCGAATCAAGCTTTGCTTGAAGCTGTTAAATTTACAGAGAAGAGCGGTATCAAGTGA
>VC0395_0761
ATGCAACATCTTGATAAATTGCTTGAAGTAGCCAAACGAAAATCTGAATTCGACAAGAATAATTCTTGGTATTTAGGCTCATCTACTTATCTGGCTGAGATTAAACAAGAAGTCGATGAAGTTGTCGAAGAAATCCCTAAGAATCGACTCTGTTACCTCGAAGATGAATTAGGTGATGTGCTGTGGGACTACCTAAATACGATCCTGTCTCTCGAAAAAGAGGCAGGAGTTAAGATTGAGTCTGTAGTCCAAAGAGCATGTCGGAAATATGAAGAACGTGTATCTGCAATCGAGAATGGTATTTCTTGGGATGAGGTGAAACTCAAGCAGAAAAAAGAGCTAGAACAAGAGCAATCATCAGCACACACATAA
>VC0395_0762
TTGGAAAATGCATTAAATGCCATAGCGGAAGCCATAATATGTACTAATGCAGATTCTGTTGCTTATATATCTGCGGGATCTGGCGTGATTGTAGAGTTTATCTCTGGTGTATTCTTCTGGCTCTATAGTAAAACAACACAACAATTGAAAGGCTATCACGATAGCTTAGTTGATATTCAGAATGTATTACTCTCATTCAAAGTTGTTGAGGATACTGCTGATAAAGAAACAAAGCTTGAGATGGCTAAAATAATGATAACGTCATTAAATAGTGCAAAAAATGCATAA
>VC0395_0763
ATGAGTAAACAGTACGATAAAGAAGAATACATAAAGAAATTTGAGACAGATAAATCGCACTCTATTTTATTACAGTCGGCATTTGCTCAAGCTTCAGATATACGAAAGTTTGAAATCGAGCTTTACTGGAAAAGAGCGACGTATTTTTGGGCATTGATAGCGGTTGCCTTTGCCGGCTTCTTTGCCGTAGCTTCAGGAGATTTTAAAGGTGGTGGTCAGTCGCTGTTCCTAACAATAATTGCTTCAACTGGTTTTGTTTTTACTTTCGCTTGGTTTTCTGCGAATAAAGGTAGCAAGTATTGGCAGGAAAACTGGGAAAATCATCTAGATCTTCTAGAAGATAGCGTTACAGGGCCATTATACAAATCCTTTTTGGAACGACCGCCTGAAAGTGAGTTCTGTAAAAAATATATAACAGGCCCTCAACGATACTCTGTTTCTAAAATTAACCAATGGGTTGCTGTCTTTACGTTGTTTATCTGGTGTGTGTTAGTGATCTTTTCACTATCGACATACAAAGAAAATTGTTCAGTTGGGTTTGTTTTTCATGTGTTAATTCCTATTACTGCGTTAGCACTGTGCCGAATAATGATCTCAAAAGGCAAAACTCATGATGGCTCGCATAACCCTAAGTTTTGGTTGCGAGAAGTTAACGTGACGAAAGATTAA
>VC0395_0764
ATGGCAACGACTTTGCCTCGCATCACCGCTAGAGTTGATGTCGATACTCAAGATTTACTCGCTAAGGCTGCTGCTCTTGCTGGTATGTCTAGTATTAACTCATTTGTTTTGAATGCAGCAATCGAAAAAGCAAAACAAGTCATTGAACGTGAGCAAGCTCTAAAGCTTAGCCAAGCTGATGCCGTATTGCTGATGGAAGCTCTTGATAATCCAGCTGTAGTAAATGCAAAGCTCAAATTGGCATCCGAACGTTATGAGAGCAAAACTCAATGA
>VC0395_0765
ATGATGAATACGGTACTTCTCGATAAAGATAAGCACGATAGGAACCGTTTCAATTGTGGCACTGAAGCACTCAACAATTACTTAAAAGTAATGGCGAGTCAGCAAGCCAAAAAAGACAACACCAGAACCTTCGTTTTGGAAGATGACAATAACAGTGCTTATATCATCGGCTTTTACACTCTGACTATGACGCCCATTGATTTGAAAGCCTTGCCCGACAAGTTACAAAAGAAGCACCAATCCTCAACCTCTGGAGGGCTCATTGCTCGTTTAGCTGTCGACGATAGATACAAAGGAAAAGGTTTTGGTGAGTGGCTACTCATTGACGCTCTCAGAAAGCTACTCGCAGCCAGTGACAGTGTAGCGTTCCCTGTTGTCATTGTTGATGCCAAAGATGGTGCAAAACATTTCTATGAGCGCTATGGGTTTCAAGCGTTTCAAGATGCCGAAAACAAACTCTTCATCACCATTGCTGATATCAGAGCAAGCTTAGGCTAG
>VC0395_0766
ATGTTTAAAGTGTTAATTCATGAACGTAGTAAAGACGTTAAAATTCTGCCTGATGGTGGGTTTGATTTAACCGTATTGTTGTTTGGTGTGTTTGTCCCCTTGTGGCGTGGACAATACAAACGTGCATTAAGTTACCTAGCAATTGTTATTTGCACCTTGTTTGTTGCTTGGTTATTTATTCCTTTCTTCTCCAACAAACACTATATCAAGGATTTGTTAGAGAAAGACGGGTATTTATTGGCAGAAGATTATACAGGTATTAAACCTGTAATCCCTGACACCTCCCCACTAATGATCATGCTGAAAGATTTTGTCAGTTGGTTTATGTTTATCCATGTTTTACTTGGTGTTCTTGGTTTATTTATATTAGGGGATTTGTTGTTAGCTGTTACCATAATCGCCCTGTTTGGTTTAGGGTTGGCTTTACGTTACCACCGTGCTTTAGCTAAACACCAAGCTATCACAAAGTATAATGAGGTGAGTAATGCTGCTTGA
>VC0395_0767
TTGACGGAAGAGTTAGCCCTTAATTCTCTTGATGTGCTTTTGCACGTGGAAGATTCCACACTAACAGAAATTGCCGAATCTACAGGGTTAACACTAGAGACAGTTGCAAAGTTAAACGCAAAACTAGTGTTGTCATAG
>VC0395_0768
ATGCCAAAACTTTACATATTTAGACGAGTATCTAGTAAACGCCAAACCAACAAAACAGGTTTAAAGATACAAGTTCGCCCTGAAACTGTAGAGCGTTTATTGTCTGAACATGGTTTATCAGAGGTTGTTGATCTTGGGGCTGAGGTTGCCAGTGCAAGCAAAGGTAAGCATATCGAAGAAGGGAGTATTTTAAAACGCTTTTTAATGAAATGTGAGCGCGGAGAAATTGAACAAGGGTCAATACTCGCTGTTTATTCCCTCGACCGTCTAAGCCGCCTTGAGAAGCTTGGACTGGCTAAGAGTCTAATCTACTTGCCGATTACAAACAACGGCGTGAGTATATTCGGTGAAATAGACAATTTCCTATACAAACCCCACGATGTTTTGAGTGAAATATTATCAAGCTTAGTGTTTGAGCGTGCAGCCGAAGAGAGCCGAGCAAAGAAAAACCGTAACATTGACAGTTTAGCGGCTAACCTCGCACAGTATCAGCGAGATGGACAATACACAACAAAACTGGGTAAATCTCCTAGTTGGATAAATCACAAAACAGGTAAGCTTAACGAAGAGGCTGTATTGTGGCGTGAGGTGATTAATTGTTATACAAGTGGACAATATAAAAACTTATCCGCATTGCATACAGCTATGCAATTGGCAATACCCTACAACACATTGAGCAAGGTTATTAATAACGCTCACAAAACGCTTATAGGGACAAAGGTTATTAAGGGTGTGGAGCTTGCAGAATTTTATGAGCCATTGTTAACACAAGAGGAATACAACCGTTTGTTGATTTATGTCCGACAAATGGGAACTGGTAAAGGTAAAGCTATTGCCACCACTAAAACCGAGAATATCTGGCTATTGAAGGGATTAGGAGAATGTCCTCAATGCGGTAGTTTGTGCGGGAGCTTCAAGAATGGTGCAAGTGTTAAAGATAAGGTGAGGTATAACTACCGATGCAATGCAGCCATAAACAAGCATTGTGATAGTCCCACGTATAACCTAAACCCTATAGAGGCTATCGTAACGCTGTTATCAGCCGACTATTTGCATGAAGTTAGCCAAAGGGAAACCAACACCGAACTAAACGCTAAAATTGAAGCTATGCAGGTAGAGGTTGAACGGTTAGAAACACAATTAGACCAAGCAACACAAGCCTTAAATACCTTTTTCAGCCCTGAGTTGGCACAAGCCATACCAAAATACCGAGAACAACTAGAAACCGCCCAAAACGAACTACAGACACTATTAGCATTAGCTTCTAACCACACACCAATTAATGAAAGCTTATTATCAGCAGAGATTATATTAGACAAAGCTAACCCTGAAAGGGTGAAGCTTGTTAAATTGTTGCAAGGTTGTATTAATCGCGTGATTGTTACACGTAAGAGTGTTAAAAAGGGTGACATACGATTTAACCCAAAGATTTACACAGGCTGCGATTACTCTCTGTTGTGCGTAAGGGTGGAATTTATAGATGGGAATATTAGGGTGTTTGATAGTGTGCTTAGGGACAACCTACGTTTAAATTTAAGTGTTAGCGATGGCACAAGATCAATTGGTTTAGAAAACTTTCATAGATTTAGCCGAAGGTTGAGAGAATACGATTTGATAAAATATTGTGTGATAAATAACCGCAAGCTGAAAATCACGTAA
>VC0395_0769
ATGACAGCGCAAACTTTTAATTTTGAATATGACGAATATAACCGCCTCCTTCTCCCTCTACAATACCATGATATTACTTGCGCCTTTGTGGATGCATTGGGTTTTCGTGTAGAGGATTTAGTGGGGCAAAGCAATCAAGTGCGAATGAGTTTAATCTCGCTTATCCCACCACAAACAATTGTAGAAATAAAACAACTTGTCGAACTGCATCATGATTATTTCAAGCGGTGGTTAACAGAAGAAAATAAGTGCATTTTCAACGACATACTACATAATTTTATCAAGGCTTATACCACCACTACAGCTAAAGCAAACACGTATGGCAGTGGCATTACTTGGCAAGCTATCAATTCAGAAACTTTCAAATTAATGATCGAATTGATTGATTCAAAATAA
>VC0395_0770
ATGAGTAATGTATATCCAGTGTATAAATCAAACGACAATATCAAAGCCTCCTTGGACAATCACCTCGACACCCTGCTAGAAGCTGCCAAAGGTAGCAATAAGGCACTAGGTCGCATCAATAAAGCCTATGACGGGATCATGTTACAACTAATCAAAGCTTGCAAAGGCGAGATCGAATTAACTAAAGGTCAATCCGATGCAATCAAGATTGTATTGAATGAACAGAAACACTTGAGCAAGGTTGTTGCAGATCTAGAGGAATTGCTGAAGAAAGTGCAAGCAGTGGAGGCTGTAGAAGGTGGACAACAACCAACAACTACACCTAATACACCTCCCAAACCATTCGATCCACGTCAATTTAAATCAACCAAGTTTTAA
>VC0395_0771
GTGAGCAGTAAAATTTTAAGTAAGATTCAAAACGATATTATTGGTTTGGGTATGTCACTAATGTCAGAAACTCGCACCAATAATGTAACTAAATTGGTAGTGTGCCTAAGTGGTTTGAATATCCCACGAGCCACAATTGCAAATATCGTTAAAGCGGAAACAGGGACAACATTGAGTGTTAATCGAATTACTAAAATTCGTTCAACATATAACAGTATTGTAAAAACCTTATCGGAAGAAACCGACCGCCTCTACCAATTCCATGAAATCATATAA
>VC0395_0772
ATGCAACACAATACCCCATACCTACCACACCAATCTCTACAACTACAATCGCGCCTAATCAAACTTTATCAGAATGTTGGTTTGTTTGTCCCTAAACTCACTTTTTGTTTTAGTGTAGACAATGCAGAAACAGATACTCACTACTATAATGTGTGGTTTTCATCCAACGTTGATGGTGAGTTGATCATCGGTGAATGTAATACATACGAAAAGGCGACTTTAATCGCCCAACAATGGCTTGATAACACAACAGACGAGGATTTACTTCACCTTGTGCAAAGTGTCTTATCTAGAGGCTATACAGACGGATTTAGTGAATGTATCGAAGGTGTTAGACAGGCAGACAAACTCACCAGTAACGAATTGCTTGTTTTAGAATGCCTACGACCTCAACTAGATTTTGAAGAAGGTTCAGAAAGTGGTCAGTATCCTTGGAGCAATACAGACATTAGTGACAAGACAGGCATTCACCGTTCAAACCTTCACCGTGTGCTTAAAAGTTTGGTTAACAAAGGTTTGATTGTAGAAGAAACCGTCAAACGTGATGTATGGGCAAGCTTGAAGAAGTGCGGCCATGTTCAGAAAGATGTATTGGTTTATTACCCTGTTGCTACCCGTGAAGAAGATCTTGAGGTGATGGAAAACTGGCACGAATGGCGAGCTATCCGACAAAAGGAAGCAATGCAGAAGTGGCGAGCGATGTTGTCTAGTTAA
>VC0395_0773
ATGAAATATGAAATTCCACCATCATTAAATTTGAAAGAACTACCACTAACAACACAGTATCAACTGAACCGCATGTTAAACGGTGAGATTCGCCCGTCAGCAATTCGACGTAATAAAGCTAACTACAAGCTTAAAGGTGATAAAGATAAGGTGTTCGAGAATGGTTTAGCCGTCCGACTATTTAACCTTATTAAAGAATACAACAATGTCGAAAGTGTTGAGAGTGAGGAGGTTTAA
>VC0395_0774
ATGAAAATTCAATTAAAACACCCATACGATAAACTAGCGGGCGAGTTAGCAGATCTTACAGGACTAAGCCCCACTCAATTAACTATCCAACTGATGCAAGAGCTACAAATCAAAATTTCTGAAACAAATGCCCAAGAAGAGGCAAAGGAGAATAATAACAATGTCAAAGTTTTACCAAATTAA
>VC0395_0775
ATGTCAAAGTTTTACCAAATTAATACAACACTTCTAGAAAGTAATGAAGCTGTAAACAAACAAACAGGTGAGGTTGTCCCACTTTCACCAGAAACAAAGCTTGTATATGCCTATATGCTAAATCAATATCGAATGCATAGAAAATACGGCAACCGTAGATATACTGAATCATGGGATAAAATCTTTACAGTGTGTTGTGATGTGGCTACGCAGAAGCAAAAGAAATTAGCCAAAGAACTTACAACACTAGGCTTGATAGAAGTAATCGGTAACAAAAACGCCTACAAGGTTGTGCATAGTGTTGAATCTATTATGGAAGCTTGGGAACTTACCAATTCAAAACTTAACACCTTCAAAGATCCTACCCAAACAACCAAGCGGAAAGAATCTAAGAAACAACGCCTCAATAAATGGGAAGAAGATAAGCGCAGCAAAGGCGAATGGAAGGATTTTAAAGAACCTCACCTAGAAGAGATGCAAGATTGTAACGGCGCAGAAAGCTACTTTACAGAGCAACCACCTGTAGAAGCTTACGAGCAAGATTACCGCCCTATCGCTGGTGATACCGTTAACTTTGGTGTATTAGCTGATATTGATACTTCTGGCGCACCAACGTCTGATCAGTGGGATTGTCCACCAGAAGATGAACCAGAGTCACCTACCCCTGCAAAGGATGAACCTCAAGAAGTTGTTGAAGTGGTTACGCCGCAAGTGGTGGAGCATGTTACCCCTGTAGTGTGTGGTGATAAAAGTAAACTGTTGAAGTGCTTCCGACCAAACACAGATATTAGTGAAATTGATATAAGCGGAAAAGGGATCGGATTCTTTGCCAAACCTTTACACTTGAAAGAGTGCGATAAAGATACAGCAAGGCAATATCTCAAGGCTATAAAAGCGTACTATTGGGATCAATACAATCCTGATAATGCAACGATAGCTAACATGGTTAGTTGGTTGACTTGTTCAGTATGCAGCAATTTAACTAACGAGCTAGGCTACTGCCTCGATCCTAATTGCTCTAGTAATAACCTCCCCTTCTAA
>VC0395_0776
ATGTCATTTACAAAATCTGAAATCCTAGAAGCCTTGCAAAGTAACCTAGAGATTACAAATATCACCTGCAACACTGCAACATTAAAATTTAAGTATGAAAATACACCTTTTGAAATACTACCCTCTAAAATGTGTATTAAATCTAAGAATAAAGGTTTTGCAGGTAGCTACCGAACATTTAAGAGTTTATCGGAGTTGGTTCAACTAGTCAAATCTTGTGAACGTTTTATCCTTGGTGACGGCCTTGTTGATACAATCCCCGACCTACTTTACAAAGCTAAGGTTAGAGATGCTCAGTTTATCGAAGATTGTTATTACAAAGAGAGTGCCTACTACAAACTAAAACGAGAACTTTCAAACAATTCTGACTACGCTAAGAAAAGTTTTAAGGAGATAAAAGATTCTTGTGACGATTTTAAAAATTGGTGGGATAGAATTGACCTCCCTGACAACTGGGAAGATTTTAAAACATGGTGTGACACTAATAATTGCTCTACACAAATCGCACTAGAGTTAATCTTGAGAAGATTACGTTTTCTTCCTTCAGATTCAGGCGTTAAAGCGGTGAGATTTTGCAATATCTTCTATTGGTATAACGGCACATATCGTAATGCAAAAGGTAAAACCCACTACCAATCTAAAAACTTGTTACATGTGATCAGATTGCAGGATAGTTTCAATCCCTTAGAAGGAGCTAACATTGACGATTATTCACTCTTACCTACAGACAAGGCAACGTTGACGAAAGAAATTGCAATGTTTTTAAGTAATACTGAGTTTTATAAGTTAGATATGCAAGCTTACACTAAAGGTTATAAAGATAGTTATGTCCTTGACACCAAAGCTCTATAA
>VC0395_0777
ATGCAACAATTCACAATAGACAGTATCACCCTTGCCGCCATGATTCGCATTTGCACAATCGAAACATTAACGGAAGCGCAGCGCCTTGAACTTATCAAAGCTCACTTACTCAATATTAAAACACCAACCACTGATGAATGGGACGAATTTTAA
>VC0395_0778
ATGTACCAGATTGAAGACGGACAAGCGTATATTATCGTCAGTAGGGCAGAATTCGACATTTACACCGCTTTAAGTGATGCAGGTAAAAAAGAATATTTTGATGAGTTAACACACAACCGCCCTATCTATAGCTTGATCGAAGATTAA
>VC0395_0779
ATGAACATCCAAGACGTGACAGCAGCAATTGATCTTCTAACCATTGCATATGTGTTTATCAAATCGCATCCATATTACACCGAGTTTATGCAATATCTTCTACTAAACCAACAATAA
>VC0395_0780
ATGAACCCAGATTATGTTAAGCTGAAACTAAAACAAGGCCAGATTGACTCCATTAATAAAAAGATCGCCAAACTAGCCAAGAAAAACACACCAAATGCTGTTGTTAAAAAGCTTACTACCCAATGCTTACAAGGTTTGCTGACATATGATCACGAAGTTAAAGTATTGATGGAGTATGTTGTAGCAAATGCAGATTGTTTTGTGGATGAACAGGTAAAGTGCGCTAAAAAGTATCTAGCAGCTAAAACCGCACCTTATCCTATTCTGTTCTTGATGGACTTTTATAATGCAGGATCAAGTGACGGCTGGAATTATAAAAATGTGCTATTAGGTATTTAA
>VC0395_0781
ATGTACCAAGTGGAATTTAAGACAAAAGAAGGTGCACGTTACACCGTGGTATTCACACAATATGTTTGTGCCATGCCAAATCCCGACACCTTGCATGTTACTAGCGACCGTTTCGATTTTAAAATTACCCGTATTAAAAATGACCGCAGTATTACTCAGGATGTAAATTTCAATTTAAAAATCGACGGTAAGGTTATCCCTGCAACCCAATACGTTGTAAGTGGGCAAAACAGTAAACGCACAAGCAAGCAGACGGATGTAATACTATCGAACTATTACAACTGGGTGGATTTAATTTAA
>VC0395_0782
ATGCCTTACTACAGTAAAAATGCAGAACGTGCCGCTTTAATTGGTTGCACACTACAACAACTTAAAAAACTTAACGTGCAGTTTTTAAATATTAAATATAGATGCGGTCGATTAAAAGGTTATGAAACCTGCCAGTTTAAATTAGGAACCTTTGACGATTTTATTGAATGGATTGCCTCGCAAGGTGGATACAAAACAAGTCCTCACGGTCATGCATACCACGTCAGCCGCATCCGAGATCAAGGTGATTACGAATATTCAAACATCAGATTTTGTAGTCACGCAGAGAATTTAAGAGAGACTGCTCATTTTTGGTTAGTTACCGACATTAAAACCTCACGTCAGGAACTATTTCAAGGAAATTTAACAACCAAGCTAAAAGAATTATTTGATGTGAGTGGCTATGGTGCTTATAAAGCCGCTGAAAGTGGTCGTTTATACAAAGGCCGATTTAAAATTGACAAGTTAAGTATTTAA
>VC0395_0783
ATGCTAACCACAAACTTAACTAATAGTGAAATTAACAAAGAGCTAGGCGTTAGTCACAACTATGTTTACTGGCTTAAAAATGAAAGCCCACACGCTGAAACTGTGCAAATGTTTTTACAACTGAATAACAAATTTAAGGAAACAAAAGAATGA
>VC0395_0784
ATGATTACGATTAATTTAAAACTTGGTAATAGTGAAAGTATTACACGCACATATAGCCAGATTAGTATTGAAGAGTCTCGTATTATCCTTGATACCCCTACCTCAACAGTTAACGAGACAGTATTAAGTTTTGCAAATGGTGTGCTTAGTAGTATTACGGTGACGGAACCGAAGCAAGGGGTTAGCACAATGCCGCAAGCAACCACCCGTAGTGCCGTATATGCGACGATTAGTAACAAGGGGTTGGTGCTTAACTTTACAACATACGCCATATTAAGTGCAATGCTAAGTGGTATTAGTGCGAATGCCGAGATTGTGAAGGGTTTAAAACAAAAACCTGCACAGCAACAGGTTGTTAAAAGCGCTGCACTAGGTAAAGAAACACCGGAACAAACACAACAACGCTTACAACGTGCATTAGCAGCTAAACAAAGCAAACAAGCTAATACTGGTGTTAATAAGCAGCAAATTTACGATGAGTTAAATAAAGCTCGCAACCCTATCAAATCTGGTAAAGAACTAGCCAAAATTGCAAACACTAAACAAACAGAATTGGTTAAGTGTGGTGCAATCATGAAAGGTAATAGCGAATGGGAAGAATTGGTTAAATACCTACAAGGTGGTGATTTTACCTACGATGCATTTGACGCCTTTTCCGATGTTTTAAAAGAGCGTGATTATTCAACATGTCTAACAAAAATTCGTGAATTAGCAAACCGCTTAAACATTGTTAACGGTGTTATTCACCTAATCAAATAA
>VC0395_0785
ATGCTTAAAACACGCACCGCACAAACGGAACGAGAAGACGAACAAGGCTTTATTTACCCACACGTTGTTATTCAGTTTGTGTCCCCGATGACAGCTACACAATACTACAGTTTGATTGGGGAGTGTATCAAGCTAGGGTTTGAAGTGTGTCCAGACTGGCGCTTACATGTTGGAACTGGTCGCCAATTTCCCGCATGTCGATTGGTGCGCAAAGCTGAATGGTATAAGCCACATAACGAGAAGCTGATGGAAAGTCGCATTGCAGAAGCTGAAAAACACGAAGCGGAACGCCTGAAAGCTGAATACTTCAACGAACAGCGTGTGCAAGCATATGTGGAACAAGCACAACGTAAGTTTATGGCTGCACAAGCACAACAAGCCGCCATTAGCTTATCAGCCGCTATCTCTCGTGAGTTGTATGCATCAAGTGGTTTGAGTGATGATGACCTTGCAATCGTTAACCAAAGCGATGTATGGGCGTTTAATACCCTAGCCGCACAACTGCAAGAAAAAGACCCTAATGTAATTTCTGCAAGCTTACAATCACTAGGTTACGCAAAAGGTAAGCATAAACTTTCGGACGGTAAACAAGCTACCTTGTGGGTGAAAGATGGTGCAGATGTCACAGCACTAACCCTAGAAAGTAAGTATATTCAATAA
>VC0395_0786
ATGAAAATGACAGCAGAACAATTTAACGAGCGTTTAGCACACATTGTAAAATGTTGGGTGGAGTTTGGTTACGAAGTGGAAACTTGGGAAGAATTTTTGGCCGCTGAATTAAAATGTATGGAGTTTCAAGCAGAATTAGTCGCCGAAGCAGAACAGCGTGTGCAGTATGCTTTAAATTCTTTAAAAACATTACAACTTAAATAA
>VC0395_0787
ATGAAATATAGTGACACCATTATTAATAAAACTTTTACAACCGATAAAGGCGATAAAATTGTAAAAGCCGTAACACTACATGCTATTAAACAAGGTATGTTGCAATTTAAATTAGCTCGCGTTTTAGCCCCTGCGATGGGCGGCGTAGTCGATGGTATGGCAAGCAAAGATCGCACCTTAATGTACTCAACAGTGTTTAACCTGATTGCAGCAAAAGCGACAGAAGAGTTGTTTGAGGAACTACAAACTCTACTACTAGGCAGTATTTTAGATAGTAGTGGCGAACCTTTAGAAACTGTTGAACGTATTAACACTTATTTTGCTAATACCAGTATTCACCAATTTGATCTTTTAGTGTGGTTGTTTGAAAAACAACTACTAGAACCCCTCCTTAAATCTTCTGCCTTATCTGGTTTTATGCCAAAACTTAAAACTATTGCAGATAACTTTATGCAGGAAAATAAAGAGGTGGAATAA
>VC0395_0788
ATGACCGACCTTTTCCCTATGCCAACGGTTAGTGTTATTGGGGAATGGTTGGAGGTAATGAGGGGTGATATTGAGGACAATATAGAGCAAATTTTAACGCTATACCTTAAACAATTTCCAAACACCCCTACTCAAGATTTACTCACAAAAACATTCACCTACCTAGATTTTATAACCGATACATTAACAAAACATCAACGATTGTTAACTATGGCAGAAAGTAGGATCGAAGAATTACAAACCCTACTTGCAGCCCCTGATATACCGGAACCTAAACGTGTCGAGCTAGAGAAAACCTTGTATAGTTTGAAACAACAAAAGCAAGGTGGCAAAAAGCAACAAGCTGTTACACGTTGGTTAACTAAGCATGGTGTTGAAGTTAGCGAGATCGAAAATTGGGCTTTATATATTAGTGCTGAAAGTGGTTTAACAGTAAACGATATTTATAATAAACCGTGGGATGCGTTTATAAAGCTTAATAACACTATCGCCGTTCGCACTATGATTAGTGAAGCAATTCAACATGATGCGAGGCATCAACAACAACAACAATAA
>VC0395_0789
ATGATGAAAACATTAAAAAAGCGGATGATGTTACTAGCAGCACAAACCCTACCCTATTTAAAAGAACTAAGGGAAGATGAGACAGGTAATATTGTAAACGTTGATAATACCCCTAGCCAGTTAAAATACGACATTACAGCTCTTGAGGATGAGTTATATAGAGCATCCATTGCAACTATGCAAAATGATGAAGCTAAAAAGCTAGGGTTTGAATTTAGTGCAAAAGTGGATGAGGTAGCTAAATTACTTATTGCACAGAAAGATAATTTAGATCTACAGGAAGTTATTTTTGATTTTCTTGTGGAATTTCCAGAATACAGCGAGGCGTTTAAATGA
>VC0395_0790
ATGAGTAATGCAGGTGTAGTAGAGAAATTTGTCTACGAGAATATTATTGACAACCGAAAGGCTGTGCGTGGTATGCGTAAATTTGAAGAGATGACACGCAAATATAGCGCTAAAATTACAAAACTGTTTGAAGATACAGAAAAAAGTAAACAACGTGCAATTAAAAACACAGAGAAAGAAGAAGTAAAAGCCGCTACCAAGAAATTAACAGCAGAGCAAAAAGCCGCTGCACAAGCTGAAAAGTTAAAAGCACAAGAAGCCGCCAAACTTAAAAAGTTTAATGATTGGAAGCTTGCACAATTCCGTAGTGCTGCGTTTGAGCGTTTAAGCTTAGAGCAAAAGATGGAATTGAAACGTGTGTTAAGTGCAAAACGAAGTGAGGAGGAAATCCGCGAGGAATACCGCCAAACCACCGCAATGATGCGTAGAGAAAACCAACGCCGTGCAGCCTATGAACGCAAACAAAGCAAGATTAATAATAGTGGTGTTAAGGGTGGTTTAACAGCAGGTGCAACAGGGGGTGGTATTGTAGCCCTTGCAGGTAATCCGGCAGCTTTAGCGGCAGCCGCTGTTATTGGTGGTGGTGCGATGGCTATAAATAGTGGTAGCCAACAATTCAGGGACACCAAGGAAGGTGCAAACCTAGTAGGCTTGGATTATAACGAGTTCGCCCAATTAGCCAACGGTTTAATAGCTGTAACGGAGACTATCCCAGACGTAAGCACCGCAGCCGACAAAATTAAAGATTTGCTAGACCGTAGCGGCGAAGTTATGGCTGACACCGTGTTCGATAGTGATAAGGGTGAGTTTGATAAGGGAGAAGGTTCGATTTTAGCTAACTTGTTGTTAAAACAGGGTGTTATAACTGGTGATAAAGAATCGTTAAATAACTTTATGAATCAATCCCCTGACAAGTTTATCGATAGTGTTGTCAAAGCAACAGAAGGGCTAGACGCTAAACAACAAGCTTATGTCCTAGAGGCATTTGGTTCTGACTTTTATAACATTGTTCGAGGCATTCAGACTAATAGACAAGGGTTTGAGGCAGGTAAACAAAATGCTGTGCAGTTTAACACTGCAGAAATGACAGCCGCTACAGAGTTTAATAAAAGTGTTGCAAGTATGGTTAGTGCCATTAGTAATGCCGATTTAAACATTTTTAAAAGCTTTACGGAGTTTCTGAGCCCATCGAGTCTTGCAATGTTTGGTAAGCTTGGGGAGTTGTTAAATAGTATCGCTACTCTTTTAGGTTACACATTATCTGGTGCATTAAACTTGTTATCCCCTGCTATTAACCTAGTGTTAGATGGTTTGAATTTATTACTTGGTGGACTAACTAACGTTCAGCGTTATATTACCGAATTAACAAAATATGTAAGCGATGGTTTAACGATAGCTACCGAGTGGATTAAAAACAGTTTGAAGGGAATGTTACACGATATTTTGAACGCATTACCAGATTTTGCTAAAAAGGCGTTAGGTATCTCAACTGTAGAACAAACCCCAACTACACCTACTACCACGACTGCACCAACTACACCAAAACCCTATAATATGACCTCGCCCACAACATACGGCGGCTACAGTGGTTATGGCACACAAAACCCTACAACCACTACAAACCCCACAAACACAACAGCTACTGTTAATCTTGTTGTGGACGGTAACACATTAGCTACGGCGGTAGTTAATTCTGCCGTAGGTCAGGAAGGCGTTAAACAGATTATGCATAGATCGAGACCTTACTAA
>VC0395_0791
ATGCAACTGAATAAACAAGCCTCGAAAGGGGCTTTTAATCAAATCAAAACCCTCACCACTTTGTTAAAACGTAGTGATAAACATGGTTTCGAGGTTGGTGTATTACAGGACAAAAAGCATAGTTCTGGTTTTAGCATTGTGGGTATAGCATGGGTTACACATAGCGGTAGTGGTAACATACCTGCAAGGGCTTGGGTGTATATTAGCAATGCTATGCATAAACAACGGCGTAATAAAGCGTTTAAAGCTGAATTTAAAAAGTTTTTACGTGGTAAGGTTACGCTTAACACTGTTTGCAATGTATTGGGTAATAAATGGGTAGACGATGATAAAAATGTATTAGGTGATCCGTTAATCCTCATGCCCAACTCGCCACAATGGGCAGCACGTAAAGGTAAAAACACTCCCCTTGTGGAAACTGGTGAACTAAGAGACAGCATTGACCACAAAGCTATCTAA
>VC0395_0792
TTGGTTTCACAAAGGCTGCATCATCGCTGTGATCTGGTTTTCTTTGTCGTGGACTCTAAACATGACCAACTTAACCTTGACCGTTTTGAGTTTTGGCAGCTAACTTCACAGCTTTTGGTGTTGGACGTGTGTTTGTTCGATGCATTTGCGTAA
>VC0395_0793
ATGAGGAATATGGATATCAAATTACGACCAATAGAAAGTGAAGAGTTCGATAGTCTTTTTTCTGTTGTAAAGCAGGGAATTTATTCACACGTTGATGCTGTTTTTGGTTGGGACGATGACTTTCAACGTAAACGTCTAAAAAGAGACTATGACCCTAGTTGGTTTTACTGGGTACAACAAGGAGGTCAGCGAATTGGCATGTTGTGTTTCAAACCTTATGACAATGTAATTCATGTTCATCTACTTGTTGTTTTTCCCGAGTTTCAGAACCAAAAGTTTGGGGAAAAGATAATGAGTTATGTCCATAAGCTCGCGGACGCTGAGGGGAGAAATCGGGTGACGTTATCCAGCTTTATCCGAAATGAGGCCGCGGTAAGATTTTACAAATCGCTTGGTTATCAGCTTATTGATAGTGACGAGCACTTTTATTCTTTGTCGCTTCAAATTTCCTCATAA
>VC0395_0794
TTGATGACCTATAAGTTAAAGTTTCTGCCGGCTGCGCAAAAGGAATGGAGTAAGTTAGCCCCGACAATTCAGAGTCAGTTCAAGAAGAAGTTAAAGGAACGATTAGAAAATCCGCACGTCCCTTCGGCTAAGCTTCGAGGATACGACGCTGTTTACAAGATTAAACTTCGTACGGCGGGTTATCGTTTAGCTTATGAGGTTATTGACGATGAGATAGTTGTCTATGTCCTTGCTGTCGGTAAACGTGACAAAGATGCTGTCTATAAAAAACTGGCTTCACGCTTCGGTTAG
>VC0395_0795
TTGATGCTTATATGGTGTTTTATGAGACAAGTTTTAGCGAATTGCTCTGCAAGTATTTCAGAGTTAAAGAAGAACCCAACAGCTTTGTTGAATGAGGCTGATGGGTCTGCAATTGCAATTTTAAACCACAACAAGCCAGCGGCTTACCTTGTGCCAGCGGAAACGTATGAGTATCTCATCGATATGCTCGATGATTATGAGCTTTCCCAAATTGTCGATAGTCGCCGAGCTGACTTAGCACAAGCTGTGGAAGTAAATATTGATGACCTATAA
>VC0395_0796
ATGTCTAAAGTCGTTCAACAGCAAATCGGCAATATCGCGCTTGTCGTAGAAAACTACGATGATGCTATTGAGTTCTATACAAAAAAGCTTCAGTTCAGTTTAGTTGAAGATACCGATTTGGGTGGTGGTAAACGTTGGGTTCAAGTTTCGCCGCCAAACTCGAATGGAACGAACCTACTTCTTGCTCAAGCAAGTACCGAAGAACAAGCTCAATTTGTAGGTAATCAAACTGGAGGCCGTGTTTTTCTGTTTCTACAAACGAATGACTTCTGGCGAGATTATGAGTTAATGAAGGCCAATGGTGTTGTCTTCAACGAAGAACCACGAGTTGAAGAGTATGGGACAGTTGTTGTGTTTCAAGATCTTTATGGAAACAAATGGGATTTATTGCAACTGAACAAGGCTCACAAATAG
>VC0395_0797
ATGGATATCATCTGTTTTCCTTTTGAACGAGTGATCGAGATTAATGCTTTCATCCTAAAAACAGAACCAGGAATGAAAGGAGCCGTTGATATTCCCAAGCTTCAGGGGGCATTAGGTCGAATCGATAATGCCATCGTTTATGAAGGACTGGATGATGTTTTTGAAATCGCTGCTAAATACACTGCTTGTATAGCGGTTTCACATGCGCTACCTGATGCGAACAAACGCACAGGTTTGGCTGTGGCACTTGAATATTTATCACTTAACGATTTTGAGCTTACGCAGGAAAACGATTTACTTGCGGATGCAGTTCGAGATCTTGTTATCGGCATTATCAACGAAACAGATTTTGCCGACATTCTCTACGCACAATACGCAAAAGAACAAAATTCAGCTCTCTAA
>VC0395_0798
ATGAACTTAGAAGAGTTTCAAGAATCGGATTTTGACCTGCTTATAAAATGGATTGACTCAGATGAGTTGAACTATTTATGGGGTTGCCCTGCGTATGTTTTCCCGCTGACTTATGAACAGATCCATTCCCACTGTAGCAAAGCGGAAGTATTTCCCTATCTGCTAAAAGTGAAAGGTAGACATGCCGGGTTTGTTGAGTTGTACAAAGTCACCGATGAGCAATATCGGATTTGCCGTGTCTTTATTTCAAATGCTTATCGTGGGCAAGGGCTATCAAAATCGATGTTGATGTTATTAATCGATAAAGCCCGATTAGATTTTTCTGCAACCAAGCTTAGCTTAGGCGTTTTTGAACAGAACACAGTTGCTAGAAAATGCTATGAGTCATTAGGTTTTGAAGTGGTTATGGTTGTTGTGATTGAGTTTGGCGGTATGCGTTGTCAGCCCCTTAGGCGGGCGTTATGTTTTTTATCACGTTTTGGGGCTATAATCGGCCTAACCTTTATTGATAGTAGGTGTGATATGAATCGAAAAGTTGAAGCTTACGGCGTTGATGCTGTTGAAAGACCGAAAATTAAGGCTAGTAAAAAGCTTGATTTGACTGGTGATGCTGGTCGTCAAATTGTGAAGTCTGAAACTAAACTTGCTTTGCGTACTCATCAGAAGACATTCACTAAATTGGCTGATATGTAA
>VC0395_0799
TTGATGGTTGCTATGATCTCATATCAGAGACTTAATCGCATCTTCCCTTATAAGGGAGATACTGTAATTGGTAATGACGTCTGGTTGGGGTATGAGTCAACTATTATGCCTGGAATAACGATTGGTGATGGTGCAATCGTTGCTAGTAAGTCAGTAGTAACACAAGATGTGCCGCCTTATAGCATTGTTGGCGGAAATCCCGCAAAGGTTTTTAAACATCGTTTTGAGCCACATGTCGTAGATAAATTGTTAGCAATTGCATGGTGGGATTGGAGTGCGGAGAAAATAACGGAAAACCTAAAAGCAATAACACAATGA
>VC0395_0800
ATGAGTCATCAACTGACTTTCGCAGACGGTGAGTTTTCCAATAAACGTCGACAAACCCGCAAAGAGCTCTTCCTCGCCAGAATGGAGAAGCTCCTACCATGGTCTCAGTTGCTCGCGGTGATCGAACCCTTTTATCCCAAGGCGGGCAATGGCCGCCGCCCTTATCCTCTCGAAACCATGTTCCGCATCCACTGTATGCAGCAGTGGTACAGCTTAAGTGACGAAGCGATGGAAGATGCACTCTATGAGATCGCGTCCATGCGGTTATTTGCCCATCTTTCGCTGGACAGAGCCATTCCCGACCGCACTACCATCATGAACTTCCGCCACTTGTTAGAGCAGCATCAGCTGGGACGCAGTGTGTTCGAGCCGATCAATCAATGGCTCAGCGAGCGCGGCGTGCTGATGAAGCAAGGCACGTTGGTCGATGCGACGATTATCGAAGCGCCCAGCTCGACCAAGAACAAAACCAACCAACGTGATCCCGAAATGCACCAGACCAAGAAAGGCAATGAGTGGCACTTCGGTATGAAGGCACATATTGGTGTGGATGCCAAAAGTGGCCTCACTCATACACTGGTGACTACTGCCGCTAACGAGCATGATCTGAATCAATTGAGCAACCTGCTACACGGTGATGAAGAATTCGTCTCCGGTGATGCAGGCTACCAAGGTGCACACAAGCGCGACGAGCTGAAGGGGGCAGACGTTGATTGGCTGATAGCCGAACGTCCCGGTAAAGTTCGCGCCCTGAAAAAGCACCCTCGCAAAAACAAAGTGGCCATCCATATCGAATACTTGAAAGCCAGCATTCGGGCCAAAGTCGAGCACCCGTTTCGCATCATTAAATGCCAGTTTGGTTTTATCAAAGCCCGCTACAAAGGCCTGATGAAAAACGACAACCAATTAGCCATGCTATTCACCTTGGCGAATCTGGTCAAAGTCGACCAACTGATACGACGACAGGCGAGATCTGCCTGA
>VC0395_0801
ATGAAAAAGACATTAGGGATTTTAATTTTAACTCTTTTATCAGTACCTGCGTATTCAGCTATTCGAAATAGTGAAATAAGAGACCTTGAGAAAGAGATTATCAAAAAAGAGTGGCCAGCATGTTTAACGCCTAAGGAAGCTGCGATTAAGTGGTGA
>VC0395_0802
GTGGTTACATTTAGGGAAATGGATATTTCCGATTACAACGAAGTGATTGCTTTATGGGCTACTACTGAAAACGTATCCCTCAGAGATGCCGATTCTCGGCCAAACATCGAAGCTTATTTGAAAAGAAATCAAGGTTTAAGCTTTGTCGCAGTTTCAGATTCTCTTGTGATTGGCGCTGTTTTGGTTGGTACAGACGGTAGGCGAGGTTACGTACAACATCTGGCGGTCTCATCTGACTTTCGAGGCCAAGGGATTGGTAAGTCTTTAATTCAAAAAGCGACAGATGCACTATCAAGAATAGGCATTTCTAAGACGCATTTGTTTGTGTTGATTGAGAATGTTGTGGCACAGGACTTCTATACCAAGTTAGATTGGTACCCGAGAGATGAAATCCGAATGTTTTCGTACAACAGTTCGAGTAACCCAGAAGTCTAG
>VC0395_0803
ATGAGCAATCGTGATTTATTTGCAGAGTTAAGCTCAGCTCTTGTTGAGGCTAAGCAGCATTCAGAAGGTAAGCTTACTCTGAAAACACATCATGTGAATGATGTGGGTGAGTTGAACATCTCACCGGATGAAATCGTGAGTATTCGCGAGCAGTTCAATATGTCCCGCGGAGTCTTCGCGCGGTTACTTCATACGTCTTCGCGCACATTAGAAAACTGGGAACAAGGTCGTAGTGTGCCAAATGGTCAAGCGGTCACTCTTTTAAAGTTAGTACAGCGTCATCCAGAAACGTTGTCACACATAGCCGAGCTATAA
>VC0395_0804
ATGAAAAGTGTATTTGTCGAATCAACAATTTTTGAAAAGTACCGAGATGAATATCTCAGTGATGAGGAGTATAGGCTCTTTCAAGCAGAGCTAATGCTAAACCCCAAGCTGGGTGATGTGATTCAAGGTACTGGCGGTTTGCGAAAAATTCGAGTTGCGAGTAAAGGCAAGGGAAAGCGTGGTGGTTCACGGATTATCTATTACTTTCTCGATGAAAAGAGGCGTTTCTATTTGCTAACCATTTACGGCAAAAATGAAATGTCTGACTTGAATGCAAATCAAAGGAAACAACTAATGGCTTTTATGGAGGCGTGGCGCAATGAGCAATCGTGA
>VC0395_0805
ATGTTGAGCCTGCGCGAGGTGAGTTGGGCTCTCTCAAGTCGCTTTGAACAGTTTGGTGCCTTTACTTACAGGCTGAAAGTTAGTCGGCAATTGAGCATTGTTTTTCGCTGCCTAATGAAACAGCAATGTGTTTATCGCTGTACGTTTCAGCGTTATTGCCTCATTGAGTTGTAG
>VC0395_0806
ATGCTTAATCCATTAAAATCAAGTGTTTGTGGTTTTCGATTTCTTTGGCATTTTGTTCATGTTTTGTCGGCAATTCAATATTGTTTGTCGCTGCCTAACGAAGCGGCAATGTATCTGGCGCTGTAA
>VC0395_0807
ATGCAACATTGGGGATTAAAGGTGAGTGACTTATTTTCGACAATAATTATTGTGGCTATTGGGTTAACAATTTTAGCTGTCATAGTATCGTCTATTGTTAATTTTTATAGAGATTGGCCGATTTTATCTACAGCTTGGAGTCGAATGGAATTATTCGAAAAACGTTTGTTTTATATTGGGATTTCATTTTTTATTCTCATTCCAGCGCTAAAAGATCACCCTGCAGCGAACACCTACATTTCAAGGGTATTAATAGAAATCCTTCCAGCTCTGGCTGGTAGTTTTTTCGTTGCTGGAGTAGTTAGCTTTATGCGGCAAGTTCACGATATTCGCAATCGCAATGGTTGA
>VC0395_0808
TTGAGCCGCTGCATAACAAACGCCTCAAGAGGGACTGTCAACGCGTGGCGTTTCCAGTCCCATTTAGCCGCGGTGGTTACGGTTGTTGTGATTGAGTTTAGTGTTATGCGTTGTCAGCCCCTTAGGCGGGCGTTATGCAACATTGGGGATTAA
>VC0395_0809
GTGTTAAACATGAAAAGGATTCTAAGTTTTACATTAATTGCAGCTATTCAGGGATGTGCAAATGAACCGAGCGTGTCGCAGCCAATATCATCTGGACTGTACTGTGTTGGGAGTACGGCTCTAAGTGGTGAGTTAAGCGATAAGTTCACACCTGTTCAAGATGAATCACTACTTTCTCAAGCAATCGGAGAACCATTACAAGGCAAATTGTGTCAAGGTTCGGTTTATGAAAGCACACAGGATGTGATTATCTATCGTGCATGGAACAGCACAAATCCTAAAAGCCAACTAGGTCAATGGTGGTCATTTGAGCTTCCGTCTGGTTATACAGCAGACTATAGGAAGAATTTTGAGATTTGTTACCAGTGGTCACCGTTGGATAAATTGGCAAAATGCACCTTGAAAGCAGGTACAAAGGTTGTCGTCGGCAATGGCCAAAGTGCAAAATGTTCAGAGTATCTAAGTTATCCGGTATCCGAGAAGCAGCAAGTATTCATTTCAGAGGGGGCCAGCGTAGTAGAAAATTGTCAGGTTTATGACAGTGTAATGAGTTGGGAATAA
>VC0395_0810
ATGTCAGATGGTAATTCTGTTATTAATTTTGGTGATTTAGCGAAGCCTGCAACAGTTTTAATTGAAAAGGTTTCAAATGCTATCGGTGTACTTTATGAGCCAAGAAGAATTCGCAAAAAAGCTGAAGCAGAGGTAGAAGCCGAGAAAATAAAGGTGCTTGCTGGCATAGAACTAAATGAAATCCAACAAAGAGGCATTGAGAGATTTGTCCAGCAAGAAGCACGTAAACAAGCTAATATTGAAGCAATTACGGCACAGGCTGCTTCTCAATTAGATGAATCAGCTAAAACTGATAACTTAGAAGAGGATTGGATTGCCCATTTCTTTGATAAATGTGACAAAGTCTCAGATGCAGAAATGCAAACGTTATGGTCTAGTTTACTTGCAGGAGAAGCCCAAAACCCAGGAACATATTCAAAAAGGACTGTTGACTTTGTTGCTACCATGGACAAGAAAGACGCAGAGCTGTTTACTAATTTTTGTCAGTTTGTATGGATGGTTGGAGGTGCAACCCCGTTGATATTTGACTTTGAAAATGAAATATATACCAAAAATGGTATTAATTTCGCTTCGTTAAAACATCTTGATGCTATTGGTCTGATTTCATTTGAAAGTCTTTCGGGATATAGGCGTTTTGGATTGCCCAAAAAAGCTGTTTTCTTCTACTACGGTCAGCCGACTTTAGTTGAATTTGAAAATGACAATAATAACGAGGTTCAAATTGGTAAAGTCCTTTTTACTAAAGCTGGGCTTGAACTTATAAATATCTGTGGCGCTAAACGTAGCCAAGAGTTTTATGAATATTCAGTTTCTGAGCTATCTAAGCAAGGATTAATCCTGTCGAGTTTACTTGCCTAA
>VC0395_0811
ATGAAAAATATCAAATTTAAAATATATCATCCAACATTAGATCTTGTTTCAGACCGTACTCTTCGCTCAATACTTAAAAAGTTCTCCACGTTACTTCGAGAGATTCAATATCAAGAAGTCTTCTTTTTAATAAACCATAGCAACATTACTAAATCAGAAAAACAATCTCTTCAAGACCGATTGAAAGGCCCCCTCAATCATATTGACGCTTACTACATTGAGCATATTGAAAAAGGTAGCATCATTATCGAAGCAGCGCTGACTGCTACAGGATTGTGGCTTTTAAAAAATACAATAGGTGAGTCGATCAAGGAAGCTTGGAAGCAATCTGACATGCATGAATCGATAGTTTCTTACCTATCAGAACCACTTCAGCGTGAAAAAGTGATTGATAGGAATGTAGATAGGGTTATTGATGCATGGAATATGGATGGTTTTTTAATAGAGACTACAACGAAAGAGAAAGTTGATGAAGATACTGTGGTTTTTACAGTTAATCTAAAAACCGATCCATTACTTGAAACTCATATAAAAGATAATCTTCAACGAATAGATACTGAATTAGTTATCCGAGAAATTAAATCAGAAATTGAACGATTACGTAGCCAGCAGTAA
>VC0395_0812
ATGTTCAATTCGGTCAACTTGGTTTCACAAAAAGCAACATCGTCGCTGAAATCGTGCTTCTTTGTCGGAAATGCAGTAAATGGCCAGCTTAACCTTGAACGCTGCAAGTTTTGGCAGCTCACTTCACAGCTTTTGGCGTTGGACGTGTGTTTGAGTGATGCTTCTGCGTAA
>VC0395_0813
ATGTGCATGGAGGCAGTAATGAACATTGGTATCTATATTTACGATGAGGCCGAAGTTCTCGACTTTTCAGGACCTTTCGAAGTTTTCAGTACAGCTAAACGATTAGGTGCTGGAAGTTGGAATGTATTTTTAGTCTCAGAAACCTTGGAACCAGTGAAAGCCAGAGGTGGTTTTACTGTTTTACCCGACTATTCGTTTCAGAATTACCCTCAAATTGACCTATTAATCGTTGTTGGCGGTGTCCATAGGAACGAAATGAATAAGTCCAATGTGCTTCATTGGGTTGCATCAGTGGATAAGCATGCTAAACATATTGCATCAGTTTGTACCGGAGCATTCATATTAGCTAATGCCGGTTTGCTGAAAGGACTTGCTGTTACGACTCACTGGGAGGATATTCCTGAGCTGAAACAACGGTTTCCTGACTTAGTCGTTGTGGAAGATAAACGTTGGATAACAGCAAGCAAGTACACAACGTCGGGTGGTATATCTGCGGGCATTGATATGAGTTTGTTCTTGGTATCAAAGTTTCATAGTCAAAGCCATGCTGAATTGGTTGCTCATCAAATGGAGTACAACTGGCAAAAATGCACATAA
>VC0395_0814
ATGCAGAAATTACTTTTAGTTTTAACAGTGCTCACTTTCGGAAGCACAGCCCTAGCAAACGATTCCACTTTACTCAATGTCTCATACGATCCTACTCGTGAGCTATACCAAGAGTATAATCAGGCATTTACTACATATTGGGCAAGCCAAAAAAAACAACACATCAAGATAAATCAATCTCATGGAGGCTCTGGTAAACAGGCAATTACAGTTATTAATGGTATTGAATCTGATGTGGTAACTTTGGCATTGGCTCAAGATATTGATGCAATCGCTAGCTCAGGAAAAATAGCAAAGGACTGGCAATCTCGGCTACCACATAATTCGGCTCCATACACATCCACTATTGTTTTTCTTGTCCGTAAGGGCAACCCAAAAAACATTCAAGATTGGGATGATTTAACCAGAGAGAATATTGAAGTCATCACACCAAATCCGAAAACTTCTGGAGGAGCTCGTTGGAATTACCTAGCAGCTTTGGGCTACGCACTGACAAAAAGTAATAACGACGAAGTCTATGCCCAACAATTTGTAAAATCAATCTATAGCAATGTTAAAGTCCTAGATACTGGTGCTAGAGGTTCATCAAATACCTTTATTGAACGAGAAATTGGTGATGTTCTGATTACATGGGAAAATGAAGCGTTATTGGCTATTAATAAGATCGAAAATCACAATGTAGAAATAATAATTCCGAGCACGTCGATATTAGCGGAACCAACAGTATCGATAGTAGATAAAGTCGTTGATAAAAAAGGAACTCGCGCTATGGCTGAAGCATATCTTGAGTATCTTTATTCTCCTGTAGGACAGGAAATTGCAGCCAAAAACTTTTATAGACCTCGGGATAAAAACATAGCCATTAAATATTCCAAGCAGTTTCCAGAACTAAACTTATTTACTATAGATAAGTTTTCTGGATGGGATGAAGCCCATAAGAAACATTTTTCGCAAGGCGGAATATTCGATCAGTTAAGTAAAAGGTAG
>VC0395_0815
ATGACAGAATCAGCACATAATAAAACCAAACGTAAGCTCATAAATAACATCAAAGATATTAAGCCAACACATCAGACAGCGATATTTTATAACAACTTTGATGAAGCCATTGAGTTCAATGATTTGATGCAGAAGATTAAAAAACCTGTCAGTGCTGCATTCAAAAGTATCAATATGATTTGGATGCTGAGATTAAAACATCAGCCTAACTATGGTGTGGTCGGTTACATTCAAATTCTCACCACTGCCGAACTTGATTTGAAATTGCTTAACAAAGTGCTCGCAAAATACACTTGTGAGAACCAAGTTAGAACAGTACAACGTCCATTTGACCGAGAAAAATATACAGATACAGTATCAAAGCAAAGGCTTGCCAATTTAGCCGCCTATTTAGGCTCAAAAACAAGCCCAAGACGATATGCCATAACTAACAAGCCACAAATTAATAAAAACGCTCAAAATTGA
>VC0395_0816
ATGTTAACCTTTAAAAATGTTTCACGAATGCTTATGAGTTTGGTTTTGGTGGGTGCGTCACCGCAAGTTTATGCAAAGTTAACACTGGATGAATTTTGCAAAATGCGATACGACTTAGCTTTTGCGTCTATAAGCGATAGAATGGATCCATCTGCATCTTTACCAGAACTATTAAAAAATTTTAACATCCTTGTAGAGGAAGCAAAAACGAAGCAAACTTATAATAAAAAAATCTTCAAAAACATTACTTATGGTGACTATATGGAATGGGGGAAAACGGTCATCTTAGAGGCTTACGAAGAGTCAGTTTTATATAGTGATGGGTTTAATGACCGCACAATCAAAAGATTCTCAGAAAGAGCAATGGTAGATTGTTATAGAAATAATGGCGAACTTTAA
>VC0395_0817
ATGAAAAATATTAAATACATTTTATTTATTTGTGTTGTAGCGTACATGCCATTTGTAAGTGCTAATTTATCGCATTTGGATAAAAGCATAAGTCTCCTTAATACATTAAATTATCCTGCAATATTTAAAAATACATTACTTAAAGAGTGTGATAAGGGGCTCCCACAGTTCGCTTCACTAAAAATTTGTAAACAATCGGAAACACTATCGGACGAAATGATAGTCAGGATTGCTGCTAAACACTTCATTTCATATGTATCTGAGAGTGATACCGATAAATTAATTGCTTTTTGGGGTGGAAGTGACGGTGTCCGAATTTCAAATGGATTAGTCCTCTGGCAGCAAACTGGCAGACTAGATGTATTGACAGATACTGATTTGTATATTTTAGACAAATTTAACCAAACAGCAGAAAATAAAGCATCTATGGCATTTGCCGACAATGTTAATGTAAGTGTGCAAATAATCTTAGAAATCGAAGAAATTCTAAGCAGTCAATAG
>VC0395_0818
ATGGAAAAGAGAAGAAGACAAAAATATAGCTTGTTAGAACCAATAGTTATTCAGTCTGGCAACCAATATCAAAATGCTGCATCGGTGCTTGCAAGCACCGATGGAAATCTGTGGGTAGCGTGTATCAATGCATCGTTGGCTATAGAGATTTATTTAAAATCATTTTTGATTACAGAACATCAAGTGCAAGGGTACTCAAGATTTATGGGAACCGTTCATAAATCACATGACCTAGCAAAATTATTTAAGAAACTACATCCTCAAAAACAATCGGTACTTTTAGAGGCAGTCAAACATGTTGCTCCAGGCATCGATCTAGTTGCTGAACTGACTAAATACCGAAATGTCTTTACGAATGCTAGGTATACTTTTGAACCAAATAATGTTCCATCTATGGGTTCTGACCTAATAAATTTAGCTAGTGTTTTAAGACGTGCGGTTATCCATATCATAAATGTTCATTATCCAGTGATTAAACCCATAGGTCTTGAAAAAGCGGTCAATGAGATACTTTCGACACGGCAAACATAA
>VC0395_0819
ATGAAATGTTTTTTAGCTTTTTGGCTCGTTTTCGTCAGCTTTTTTTCGGTCGGCTTGCATGCCAATGACGCCGTTTTACAACAAGCTTATCAATCGCAACAAAGTGATTTACAGGTTCAAGGATTCGGACAGGTAGTGAAAGTGTTACCTGACGACAATGATGGTTCAAAGCATCAAAAATTCATCTTAAAGCTCAATAGCGGACAAACATTGCTGGTTGCTCATAACATCGACTTAGCACCGAGAATTCCGAACTTGAAAGTTGGCGATAGTGTTGAGTTTTATGGTGAATATGAATGGAACAAAAAAGGTGGGGTTCTTCACTGGACTCATAAAGATCCTCAAAATCGTCATGCTCATGGTTGGTTGAAACACAATGGGCAGGTGTACGAGTAA
>VC0395_0820
GTGGAAAAAAGTAACGAGAAAGTACAGTTGCTAGTAAATGCTATTCGGTTTCGTAAACCCTACACGGCTAATGATTTTCAAGTAACAGCATCTGAGCTGAAAGTGAAAAAAGAGAGTTATCACTTAAGTAAAATCAAGAGTATTGAACTGAAGCGTCTTGGCTTCAAAGATAACGTGGTTAAAGTGACAACATACGCCATTTTACTGTCAGCAGCGACTTGGGCTTTTGTACCTGAGTTTGGTTTTTTTGCGCTCCTAATTGCTCTGATTTTGGCTTTGGTTTCGATGAGAAAGTATGAGTTGAAAGTAGAGTTTAAAGGTACAGATGAAACGGGTGATTACTGGGTATCAATAGCGCGTTGTTGGACGGAAGATGAATTTCATATTCTAGATAATATTTATACTGAACTGAAAAGCAGAATCTAG
>VC0395_0821
ATGTTAGGTTATGCGTTTCCCTCGATATTAGGCAATTTAATGTCAAAAATTTATCAAATGGATGCGGTTGATTGGCTTAAAACACTTGAAAATTGTAGTGTTGATCTGTTCATCACTGATCCACCATATGAATCGCTAGAAAAATATAGACAAATAGGTACGACTACACGGTTAAAAGAGAGTAAATCATCGAGCAATCAATGGTTTAGTGTTTTTCCTAACACTAGGTTTGAAGAGTTGTTTCGTGAAGTTTATAGAGTGCTAAAAAAAGGTTCTCATTTCTATTTATTTTGCGACCAGGAAACTATGTTTTTGGCGAAACCAATAGCGGAAAGTGTAGGCTTTAAATTTTGGAAGCCTATAGTTTGGGATAAGTGTGCTATAGGTATGGGATATCATTATCGTGCTAGATATGAATTTATTCTATTTTTCGAGAAAGGAAAGAGAAAGTTAAATGATTTAAGTGTTCCTGATGTGTTGGAATATAAGAGAGTTTGGAAAGGCTACCCAACAGAAAAGCCAGTTGAACTTCTGGAGGTTTTGATTAGGCAAAGCTCTTCAGAAAATGAAATTGTAGCGGATTCATTTTTTGGTTCAGGCTCAACTTTAATTGCAGCTAATAATCTCTCTAGAAAATACATTGGTTGTGATATATCAAGTTCTGCACATGAGTATTTTAAGAATAGAGCTTGA
>VC0395_0822
ATGACCACTAGAATCCTAGCTGATGTTGCAGCAAGCATTACCGAATTTAAAGCAAACCCAATGAAAGTTGCAACTAGTGCCTTCGGTGCTCCTGTTGCTGTACTCAACCGAAATGAGCCGGCTTTCTACTGCGTCCCTGCAAGCACCTACGAGATCATGATGGATAAGCTTGAAGATCTTGAGCTACTGGCTATTGCCAAAGAACGCTTAAGTGAAGACAGCGTATCGGTAAATATCGATGACCTATAA
>VC0395_0823
ATGACCTATAAGCTTGAGTTCAAAAAGAGTGCTTTGAAGGAATGGAAAAAGTTAGCCGTTCCACTCCAACAGCAGTTCAAGAAGAAACTAATAGAACGCCTTGAAAATCCACATGTTCCATCAGCCAAACTGTCTGGCGCTGAGAACATTTATAAAATAAAACTTCGGCAGTCTGGTTATCGCTTAGTCTATCAAGTTGAAAATGACATCATCGTAGTTACTGTTTTAGCTGTCGGTAAACGAGAACGCAGCGAAGTTTACACTAAAGCGCTGCAACGGCTAGACGACTGA
>VC0395_0824
ATGAGAGCTATCTTTTTGATTCTTTGCTCTGTTTTATTAAATGGCTGCTTGGGCATGCCCGAATCAGTAAAACCAGTGTCGGATTTTGAACTGAACAACTATTTAGGCAAATGGTACGAGGTTGCTCGACTCGATCACTCCTTTGAAAGAGGTTTAAGTCAGGTTACTGCGGAATACCGTGTTCGAAATGATGGTGGTATTTCGGTTCTTAATCGTGGTTATTCTGAAGAGAAAGGTGAGTGGAAGGAAGCGGAAGGTAAAGCTTACTTTGTGAATGGCTCAACAGATGGCTATCTGAAGGTTTCATTTTTTGGCCCGTTTTATGGCTCCTACGTAGTGTTTGAGTTAGACCGTGAAAACTACAGTTATGCTTTTGTGTCAGGGCCGAATACAGAATATCTGTGGTTACTTTCAAGAACGCCGACTGTAGAACGAGGCATTCTGGACAAGTTCATAGAAATGTCGAAAGAGCGTGGTTTTGATACAAATCGGCTTATTTACGTTCAGCTGCAATAA
>VC0395_0825
TTGCTGTTGTTGTGTTTGAGTTTAGTGGTAGTGCGTTGTCAGCCCCTTAGGCGGGCGTTAGGTATTTGGAGATATCATGAGAGCTATCTTTTTGATTCTTTGCTCTGTTTTATTAAATGGCTGCTTGGGCATGCCCGAATCAGTAAAACCAGTGTCGGATTTTGA
>VC0395_0826
ATGAACTTAGAAGAGTTTCAAGAATCGGATTTTGACCTGCTTATAAAATGGATTGACTCAGATGAGTTGAACTATTTATGGGGTTGCCCTGCGTATGTTTTCCCGCTGACTTATGAACAGATCCATTCCCACTGTAGCAAAGCGGAAGTATTTCCCTATCTGCTAAAAGTGAAAGGTAGACATGCCGGGTTTGTTGAGTTGTACAAAGTCACCGATGAGCAATATCGGATTTGCCGTGTCTTTATTTCAAATGCTTATCGTGGGCAAGGGCTATCAAAATCGATGTTGATGTTATTAATCGATAAAGCCCGATTAGATTTTTCTGCAACCAAGCTTAGCTTAGGCGTTTTTGAACAGAACACAGTTGCTAGAAAATGCTATGAGTCATTAGGTTTTGAAGTGGTTTCGACAGAAATTGGTACAAGAGCTTTTAATGGTAAGTTATGGGATCTGGTGCGAATGGAAAAACGGTTATAA
>VC0395_0827
ATGTGTTTACAGAGGTATCGTGGAATCAAAATGGATGATTTAAGAAGGAAGTGTTTTTTCTGTAAAGATAGAATTGATGGCAAAAAGACACTAGAGCACATTATTCCAAATAGTTTGCTCGGGAAATTAGGCATAAAAGAAAAAACGGTCACTGGTCAATTTAACACTATTCAATATAGCAGAGTAAAAGTTCCAGCTCATGAAAGCTGCAATAATCAGTTTGGCAGTGATTATGAAAACAGAATATTAAGCTTACTTGAAAATCCGGAACAACTTTATAACCAGTTACTTGAAGAAGCTGGTATCTTAATGATGTACAGCCCCGATAGCTCCGTATCTGCATTGATTACAACTTGGCTATCGAAGATCTATTATGGACTCTTCTACTATGACTTGATCTCTACGAAAGCCCCTCAATGGAAAGATGTTTGTTCATCAATTATACAAAGTGATAATTTTAAACTCGTGCAGAGCTCGTATAAACAAGGCTATGGTTTTCAACTCCCTTCAAGTCTTTATGTTTTCAAAACCAAGAACACTGAAACCGATCTAGTAACAATAGTAGAACCTAGTACATTATTGCTTAAAATTGGTTCGTTAACATTTGTGCTCTGTATATGTGACGGCTTTCTAACCAAGAATTATTTGAATGGACATCCGCTCAAAAAATTACGTTCTTGGATGGAAGAGGAAGAGAAGCTGGATCCTCATTTTCCAGTACAAAAGCTCGCGCTAGCTGAGATCATTGCACTTAGAAAGTGTATTCCTAAGAACCCCAGGTTTGTCTATTCAAAAGATCAGATAATTAACATGAGCTTGTCCACAATGGCTAAAAATCCCGACATTGCTTATCAAATCAATGAGGAGCATCTTTCACACGTGCGTAGAGAGGTTTTACTTGAAATGGGTATCAAAATAATAAACACATAA
>VC0395_0828
ATGACAGACGAAATAAGACAAGATTTTATAAAAAGAATTGATGAGTTGCGTATACAAATTACTAGTCGTTATAGCACTCTAAATTTAGAGGCTATTTGGCTCTTTGTCGCAACACTGGGCTGCTGGAGTGTTAATCAACCAATAGTCCAAATTATTGCGTTGATACTTGTTTTAGTGTTTTTTTCGTACAAAGTATCTGAAGATAAAACGTATAGCTCTACGTTTGTTAAGGTTTTAAAAGATATTAGGAAGGACATCGACAATTCAATACTTGAAGGTGATGTGAAGAAAGCACGATTACACGAAGTAGACGAAATAGATAAAAACTTATTAAGCTTCGTGTCAATATCTAAATCTACACCTAAGTTCTTATTAGGGTATGGTTTTTGGACGTTATCATTATTTATATTTGGTTACAGGCTCTTCTATGCTGCACCAGTAGCTTAA
>VC0395_0829
GTGTTATATGCCAAAGCTTTAAGTATTGGAGACAAAATTGGTTTTTTCTCACCATCTTCACCGGCTACAGCCTTTGCTCCAAATCGATTTCAAAGAGCAAAAGCTTACCTTAAGGCACAGGGATTTGAGTTAGTTGAAGGTTCGCTTACGGGAAAATCTGATTATTACCGCTCAGGCTCGATTCGGGAGCGTGCTGAAGAATTGAATCAACTTATTCGGGATCCGAATGTCCGTTGCATCATGTCTACCATTGGAGGCAATAATAGCAATTCACTGTTGCCGTATATTGATTATGAAGCCTTAAGAAACGATCCAAAGCTCATCATTGGTTATTCAGATGTCACAGCTTTATTGCTCGGGATCTATGCTCAAACAGGACTCATCACATTTTATGGCCCAGCCTTAGTCGCTTCGTTTGGTGAGTATCCTCCATTGGTGAATGAAACCTTTCATTCGTTTATCGATCTATTGTGTTCAGAGACGAATCAATATCAATACACTATGCCCTCGTCATGGACAGATATTAAGCACGATTGGGAAACTCAGCATTCAGCTAAGCCCGTTTATCCGAATGAATGGCAGTTTATCGGTAAAGGCAAAGTGACAGGCAGAATTATTGGCGGGAACCTCAACACCATGGCTGGGATCTGGGGCAGTCGATACATGCCAGAGATTGAAGTTGGCGATATTTTACTCATAGAGGATTCTCTGAAAGGTATCGAAAATGTCGAACGTTCTTTTGCACATCTCGCAGCTTGTGACGTTTTTGAGCGGGTGAGTGCGATCATTTTGGGGAAGCATGAGTTATTTGACAACAAAGGTACAGGGAGAACACCTCTGGACGTTTTAATCGAAGTATTAGCGGATAAAAATGTACCTATATTTTATGGTTTTGATAGTTGTCATACGCATCCGATGCTCGTCACACCATTAGGTGTGCGAGGTACAATCGATTTCGACAATCATACCTTTAAGCTAGAAGAGCGTTGGGTAAAAGCAAAATAA
>VC0395_0830
GTGGCCAACTTAACCTTGATCGTTTTAAGTTTTGGTAGCCAACGTCACAGCTTTTGGCGTTGGACGTGTGCTTGCTTGATTCTTTTGCGTAAAATGCCTTTCAAACAAATGTGTTAA
>VC0395_0831
ATGGATGAAAAAGTGATTATTAGAAAAGTAACAGTCGAAGATGCAGAGTCAGTATTGTCATTAATGTACCAATTAGATCGAGAGTCTAAATTTATGCTGCTTGAACCAGAAGAAAGGACAACCACACTGGAGCAGCAAATCCAAATTATTCACTCATTCAATGATTCATCTAATAAGGTGATGTATTTACTGACCAATGATGAAAAGGCTTTTGGTTTCATTGTCGGTGTAGGTAATACAGCCAATCGCAATAAACACTGCATGTCTTTGGTCATTGGCCTTCTCCAAGCTGTTAAAGGCCAAGGATTTGGAAAAGAATTAGTAAACAAGCTTGAAGGCTGGGCGATTTCTCATGGATATAGCCGGCTAGAGTTGACCGTAATGCAGCACAATGAGAGAGCTAAAAGGCTCTATGAGTCATGTGGTTTTGAAGTTGAGGGTTTAAAGCGCCATTCTCTGGTTGTCGATGGTGAGTATGTTAATGAGCTGTATATGTCTAAGCTATTAACCGCATAA
>VC0395_0832
TTGTTGGATGTTCCACACGGCAAGTTTGGTTTCACAAAAGGCTGCATCATCGCTGTGATCTTGCTTTCTTTGTCGCGGACTCTTAACCGTGGCCAACTTAACCTTGAGCGTTTTGAGTTTTGGCAGCCAACTTCACAGCTTTTGGCGTTGGACGTGTGTTTGAGAGATGCTTTTGCATAA
>VC0395_0833
GTGGAACATCCAACAACCTTGAAGCATCGAGGCTTGTGGGTTTTCAGCGGCTTTGAACCTGCTGAACTTTCAACACTTTCTACCAAATCGGCATCAGAAAAACTCGAAAGCCAAGTTGTGAAACTTGAATGCTAA
>VC0395_0834
ATGTACAAATATATTTCGAATGAGTTGCCACAGTTTTTTGAGAATGGAATGTTAAGGTTTACTCAGCCTGGACAGTTCAATGATCCATTCGAGCTTTTACCCCGCTATGTCGACTTTATGGGAGAAAATACCAAACAATATATCCTCGACAATATTGAAGTTTTGGTAAAGGAAATTCCCCAAAATGAACCTTGGTATATAAAATTAATCCCGATGTCTATAAAGGTATTTGCGATTAGGCTTCTTCTGACTAGTAACCATAAACGCGTGAAAAAAGTAACAGATGAAATTGATGCTTTTGGTCTAAGTGTCGCGAATGGACAATATCGAGATATAATTGACCAATCTTATGGAATACTTTGTTTATCAGCAAAAGAAGATAGTCTTTTGATGTGGTCACACTATGGAAATAGCCATAAAGGGTATGTGATAGAATTCGATACCTCGCACAAATTTTTCAATCAAGTTATTCCCAATAAGAAAACTGGTGGTGTGCTTGACTATGCAGGTACTCCATTAAAAGTCACATATACAAAGCGTAGGAAAACAATATTATTTTGGCAAAAGGCGATGTCTGAGGTCTTTCTAACGAAAGGAAGTGATTGGGAATACGAACAAGAGTATCGAATGGAGCTACCTCTTGAGACTTCAACTGAAGTAGTAAATGGAAACATACATTTATTTCACATCCCATTCGATGCTGTCAAAAGCATAATATTCGGCGCAAAATGTGAGGATGAGTTTATTCAGAACAGTATTGCAAAAATCCACCATTGGGATTCCAAACATATAGATTTTCAACTGTTTCAGTTCAACTTGTCTGATAATGATTTTGAGTTAGTGCGAAAGAAAATCTAA
>VC0395_0835
ATGCCTCAGAGTAAATTCCGACTTTGCTCAACAAAAGGAACAAGTATGTTTAGTCACATCATGATCGGCTCAAATGATATTGAAAAGTCAAAGGTTTTCTATGATGCCATATTGTCGGTGTTAGGTTATCCGGCGGGTGTTATTGACGCTAAAGGCCGCTGTCTCTACATAAACCAAGACGGTGTGCTTGGTATTACTAAACCAGTAAATGGTGAACCTGCGACGCATGGTAATGGGATGACAATTGGCTTCAAAGTTAGTAGCCCAGAGTTAGTAGAAGCATGGCATGCAGCCGGTTTAGCAAATGGTGGAGTTGCTTGTGAAGATCCTCCGGGTATCAGAACGAGTGGACAAAGAAAAATGTATTTAGCTTATTTACGAGATCCTGCAGGCAATAAGCTATGTGCAACACATCATATGTCCACGGGCAACTAA
>VC0395_0836
GTGGTTACGGTTGTTGTGTTTGAGTTTGGTGTTATGCGTTGTCAGCCCCTTAGGCGGGCGTTATGTTTATCGGAGAAGTTCATGGTCAATTGGCCTTGTATTCTGAAATTAGATGGTGACGATGAGCTTGTTTATTTGGGCTCAGAGGCTGATTTGAATTGCGAATGTGTGGATCTGATCGTTAGTCCGAGCGATCGAGTCATTGATTCTGAAGGTTTTGTCTATTCAATAGTTTCAAATGATTCAGCAGTTAGCTTGATTGGAAATTCAACCCAGATTTCAGCAGAGGAAGCGTCTAGATTGATTCAACGTCATGAGTTTTGTTTAGCGGAAGTCTGTTTGGCGAAAATTCAGTTTGAAACAGTCGCTGAAGCATTTAACTGTTTGAAATCTTAG
>VC0395_0837
TTGCAGTTGTTGTGTTTGAGTTTAGTTGTTATGCGTTGCCAGCCCCTTAGGCGGGCGTTATGCTTAATCCATAAAAATCAGCAGGTTGTGAATGTCGATTCCTTTGGGATTTCGTTCAGGTTTTGTCGGCAATTCAATATTGTTTGTCGCTGCCTAATGAAGCTGCAATGTGTCTGGCGCTGTAAATTCTGA
>VC0395_0838
ATGAGAAAGTATGAGTTGAAAGTAGAGTTTAAAGGTACAGATGAAACGGGTGATTACTGGGTATCAATAGCTCGTTGTTGGACGGAAGATGAATTTCATATTCTAGAGAATATTTATACTGAACTGAAAAGCAGAATCTAG
>VC0395_0839
GTGGAAAAAAGTAACGAGAAAGTACAGTTGCTAGTAAATGCTATTCGGTTTCGTAAACCCTACACGGCTAATGATTTTCAAGTAACAGCATCTGAGCTGAAAGTGAAAAAAGAGAGTTATCACTTAAGTAAAATCAAGAGTATTGAACTGAAGCGTCTTGGCTTCAAAGATAACGTGGTTAAAGTGACAACATACGCCATTTTACTGTCAGCAGCGACTTGGGCTTTTGTACCTGAGTTTGGTTTTTTGCTCTCCTAA
>VC0395_0840
ATGGTCAGTGGATTGAACAAGGACAGTTTTATGAAATGGTTTTTAGCTTTTTGGCTCGTTCTCACAAGCTGTTTTTCGGTTAGCTTGTATGCCAATGACGCCGTTTTACAACAAGCTTATCAATCGCAGCAAAGTGACTTGCAAGTTCAAGGACTTGGACAAGTAGTAAAAGTGTTGCCCGACGACAATGATGGTTCGAGGCATCAAAAATTCATCTTAAAGCTCAATAGCGGACAAACATTGCTGGTTGCACATAACATCGACTTAGCACCAAGAATTCCGAACTTGAAAGTTGGCGATAGTGTTGAGTTTTATGGTGAATACGAATGGAACAAAAAGGGTGGGGTTCTTCACTGGACTCATAAAGATCCTCAAAATCGTCATGCTCATGGTTGGTTGAAACACAATGATCAGGTGTACGAGTAA
>VC0395_0841
TTGACAGTCCCTCTTGAGGCGTTTGTTATGCTTAAGCTTCAACACTTTACATTTAATCAAATCAATGATAACCAACTGAAATCATTGGCCAAACTCCGAGTTTCCTTGAATTAG
>VC0395_0842
TTGCAGTTGTTGTGTTTGAGTTTGGTGATAGTGCGTTGCCAGCCCCTTAGGCGGGCGTTATGCTTAATCCATAAAAAATCAGCAGGTTGTGATTGTCGATTCCTTTGGCATTTCGTTCTGGTTTTGTCGGCAATTCAATATTGTTTGTCGCTGTCTAATGAAGCAGCAATGTATCTGGTGCTAAAAATTCAGTGTTATTGCCTCATTGCAATATTGAGTCTGCGCGGGGTGAATGTTGCTGGCTCAAGTCGTTTTGAGCCGTTTGGTGCCTTTACTTACAGGCTGAAAGTCAGTCGGCAATTGAGCATTGTTTTTCGCTGCCTAATGAAACGGCAATGTGTCTGTCGCTGTAAATTTCAGTGTTATTGCCTCATTGAGTTGTCGCGCCCATGCGTGGTGAGTTGGTTTATCGGAGAGGGTCTCCACATTGGCCTAGTTGCTAAATGA
>VC0395_0843
ATGAATCACGATGAGTTCAACCAATTTTGTCGTTCCTTTCCTGCTACTACATACGTGGTGCAATGGGGTGGCTCCCATGTTTGGAAAGTGGCGGGAAAAGTGTTTTCTATTGGCAGTATCGGCAAGGATCAGCACCCCGTTTTTACTTTCAAAACATCGGATTTGAACTTTGAGTATCTGAGTGAACACGATGGTTATATTCCCGCCCCTTACTTCGCCAACCGAGGTATGAAGTGGATCCAACAAACGGAGACGTCAGGTGTATTAGACGAAGAGTTGAAGTATTACTTGTCTGAGTCCTACCGTCTTGTTGTGCTCGGGCTTAGTAAAAGGTTACAGAAAGAGTTGGGAATTACGTCAAGAGCAGACGGTGAATCCGCCTCATAA
>VC0395_0844
ATGCTTATTGTGTTGAAAAACGCATATAACAAACGCCTCAAGAGGGACTGTCAACGCGCGGCGTTTCCAGTCCCATTGAGCCGCTGTGGTTGCAGTTGTTTGTTTGAGTTCAGTGTTATGCGTTGCCAGCCCCTTAGGCGGGCGTTATGA
>VC0395_0845
ATGGATAGTTTGAACTCATTTCGTAATGTGACAGAAAGAGACATTGATCTCCTATTGATTGAAGAGTTACAAGTATCACCTAGCTTTGCAAATTGGTTTGTTTACAAAGCTCTGGGAGAGGCTACCACTGTAAAATCACTCGGAGTGTGGCATTCAGTTTCTGACGCTACTTTGGGGGAGTCAGATCTTATTTTTAAATTCCAATCTGACAATGGAGTTGTTGAAGGTCTTTTGATAGAAAATAAAATTGATGCAGACGCTCAACCTGAACAAGGTGAGAGATATCAGCTTCGAGGTCATAAAGGTAAAGAGCAAGGATATTGGGAAGATTTCAGAACATGCATATTAGCTCCTCTGGCCTATCTAGAAAGAAATATAGAGCCATATGACTGTGAAATTGCATATGAAGACATTATTGGCTACTTAAAGTCCAAGAATAGTGCACGTAGTAATTATCGTGCTAATGTCCTGACTTCTGCAGTTGAAAAGCAAAGAAGAGGATATGTTTCATGCGTTTCTATAGCGATGACAGAATATGCCAGAAAGTATTTAGAGTACGTTTCTAAATATCATCCAGAGCTTCGGCCAGAAAAAAGTAAACCAAGAGCAGAAGGGCATACTTGGATTAATTTTTACCCTTTTGGTGTAGAGAAAAAGATGCCGATTGTTCATCAAATTTATGGTGATGCGGTGAAAATTATGTTTTTGGCTCAAGCAGAAAGGTATGAAGAGTTATCACTCATCTTCAACGATTTCAATGCCCATCCATTAGTGGTCAGGCAATCTGGAAAGTCAGTTATTGTCGAGGTCAAAGTCCCAAGCATAGACCCTATTATTGAAACGTTCGAAGCTTCATTTCCAGCAGTCCAAGAGGCTATCAAGGTTGCGCTGGATTTGTATGCTTATTGTGTTGAAAAACGCATATAA
>VC0395_0846
TTGTTGGCAGAGGTTGAACGTCGACTAGCGAAGCCTATTTTTGGTGAGCGTAATAAAAATTGTGTTGTTGTACGGCTAAATGATGACCTGACAGAAAAAAATAGTATTCAAGAAAGCACATTTAAGCTGAGAGCTCATGGTTTTAAAGCCAGTATTAGTAATGCTAGAGATTCTTCTTTTGTGGTATTAACGAATGCCAAAGGTGTTGCTTTAATAGGGAGCATTGTTGATGTTGAGCCACATGAAGAGCTTGAAGGACGAATTAATATCTATTTCAGGGATCCTTGCCATATTGATTCCGATGAGTTGGCTAAATTCGTAACTTGGAACAATAGCAACCCAGTTCGCACAATACGTCTGTAA
>VC0395_0847
GTGAGTTTTGCTCTCTCAAGTCGCTTTGAGCAGTTTGGTGCCTTTACTTATAGGCTTAAAGTTTGTCGGCAATTGAGCATTGTTTTGCGCTGCCTAATGAAACGGCAATGTGTCTGTCGCTGTAAATTTCAGTGTTATTACCTCATTGAGTTGTTGTGCCAATGTGTGGTGAGTGAGTTTGTCGGAGAGGGTTTCAACATTAGCTGA
>VC0395_0848
TTGAATATACCTCATGAAACGCAGTTTTTCGGTAATTTGGTGGATTTGGATTGTTATGTACAAGACTTATTATTGATACTTGAGAAAACAGAAAGTATTGAGCTTGGTAGTAATTCTGACGGTCTTACTTGTGACTGTTTTCCTGACGTTACCCGAAAAAGCCATATTGTTACTGTGCTAATTGTTCTCGAACGGGAATTCTCTGCATTTTGTAATCAGCTCAAGCTAGCAACCGATCAGCCACTAAAGTGGAATGATCTAAAAGGTAGTGCTATTGAAAGATTTATTAAGTATTGCTCGTCAGTTTGTGGTGTTACCGCACCAGAAAATCCGTCAAATCTCCAAGATGTTAAAGGGTTAATCGAACTACGAAATTGTATCGTTCACAATGACTCTTGCATTGAGGGGTTTTCTAAAGCTACTGCAATAAAACAATTAGCTTCCCGATACGACGGTATCGACATCAATGAAGGTTATATAACTCTTAGTCATGATGCTTGTATCAGGCTTACGGTTGTTGCTTTCAACTTTTTAGAAAGCTGGTATCACTCAGTATTAAATCATTTAACTCCATCACACTAA
>VC0395_0849
ATGGCTGAAATAATTTGGACGGAGCCGGCTCTATCCGACCTGAATGATATTGCTGAATACATCGCGCTTGAAAATGTCGTGGCTGCTAAACAACTCGTGCAAACCGTTTTTACAAAAGTTGAACGTTTGGCCGATTTTCCAGAGTCTGGGCGCGTCCCTTTAGAACTAGAACACCTCAATTATCGTGAAGTCGTTGTAAATCCGTGTCGTGTTTTCTATAAGTATGATGATGCAAAGGTTCGTATTCTTTTTGTTATGCGTGCGGAGCGAGATTTGCGTCGGTTAATGCTTACGAAACAGTAG
>VC0395_0850
ATGAAAGTAGAACTTGTGACGTCACTAAAACGTCAGGCCACTAAGATCCTTGCCGATCTTCATGATACGAAAGAGCCAGTATTGATAACTGAGCACGGAAAACCGTCAGCTTACCTTATTGATGTAGACGACTATGAATTTATGCAAAATCGTTTAGCGATCCTGGAAGGTATTGCTCGTGGAGAGCGAGCTCTAGCGGATGGCAAAGTGGTCAGCCATCAAGATGCTAAGGACAGAATGTCAAAATGGCTGAAATAA
>VC0395_0851
TTGCAAATGTTTCGTTGTGGGCAATGCCGTCATTTCGAAAAAGCTAAAAATAATCTCAAGGATCTTTGTGGTGCTTGGGAACAACCTACGACTGCAACGCGTGAAGCTTGTGGATTTTTCATGCTCAGAAAACCAGCCCTAGATGTGAAAACACCAAACGAAGTGTAG
>VC0395_0852
ATGCGTTGCCAGCCCCTTAGGCGGGCGTTAACTGGCAAAATGGAAATGTCAAAAGCATCTGAGCAAAAGGAGTTTGCAAATGTTTCGTTGTGGGCAATGCCGTCATTTCGAAAAAGCTAA
>VC0395_0853
ATGAATAATAGATTTTGTGAAAAGTGTGGCCAAAAAACTGAGCATAAAGAACTCATAAAGCAAAAACCCTCAAAGTATGGAAAAAGTAAAAAAGAACAATTTAAAGCTTTTCTGGATGGCTTTTTTGGTGGTGTAGCAAGTCCGGTTGGAGCATCGTTAGATCTCATCGATAGATATGTGGTTTGTAGTGTGTGTGGTCACAAGACTCTCGATAATCAAGGTGATGAATTTCTCTAG
>VC0395_0854
GTGGTTTTGGTTGTTGTTTTTGGGTTTAGTGTAATGCGTTGTCAGCCCCTTAGGCGGGCGTTAACTCTCATCTGTATATACATCAATAAATTCAATCGCTTGACTGATTTTTGA
>VC0395_0855
ATGGAAATCAAAGAGTTTAGTGCTTGTAATCTCGAATCGTTGAGAAAGCTCTACTTGGACTCTAGACGAGATAGTTTCCCATGGCTCAAGGCGGATAGTTTTCGGATAGAAGACTTCGACCGCGATAGTCAAGGTGAACGAATTTGGTTGTCTGAGGTTTTAGGGAATGTTGCCGGCTTCATTTCCATTTGGGAGCCTGACAATTTTATTCATCATCTCTATGTCGCAACCGAATATCAGGGGCAAGGTTTGGGCTCGATGCTGCTTAACTGCGCAAAAATGAAATATGGCAACTTAAGCCTTAAGTGCATGGTTCAAAATCAAAAAGCACTCAACTTTTATTTGTCGCAAGGTTTTGAAATTGTGTCGCAAGTGGATGATGAATTGGGTGGTTATTACTATATGAGCTTCGTAGCACAAACCTAA
>VC0395_0856
ATGAAACTATATGAGAATGTAGTTATTGGAAACTTTCTTTATGGATTAGGCTACTCTATTGGTACTAAGAAAGGCGGAAATGAGGTTCTGTCAGTCGTAAACCTGCTTCAACAAACGCCAGCAGACAAAGAGTTGGGCGATGTACTTTTAGAATTTCCTGGAGTTGTAAAACTCATAGAGTTTAAAAACAAAGCTGGCAGCTTAAAAAAAGAGATGCAAAGACACTCTCAATTAAAGTCGGCATTGGGAGAAGACCATGCAAATATTTCTTTGTCTAAGAGTATTCACTGGTATGTTGAAACCGAGCCTTTTAATGATCTTTGTATAAATAATATCAAACCTTATTTGGATGCTTTTGATAGTAGTGTTAACGATAGTTTTACATTAGAAACTTTTATTGAGAAAATTGTAGACGATGTATTTAGTAACGATACCAATTTTAGCGATGATGACTTTAAGGACTATTTGAGTTTGGTTGCTAGGTGCCAAGGTACAGGAGAGGTAGGAACTGGAGGTATAATCATCGCAGTTTCTGAGAGTAGAATTAAGTATTTCCAGTTTACGGATATTATGCAGCTCAGGTTACAACATGAAGAATATGTGAATGAGATAAAGAATCAATTTAATAAAAGTATAGAGGCTAAAAAAAGTCTTAATAGAACCAAAGGTTTCGATATGGAGATAAGTCGATAA
>VC0395_0857
ATGTTGTTGGATGCTCAACTCGGAAAGTTTGGTTTCACAAAAGGCTGCATCATCGCTGACAGTGTTTTTTCTTTGTCGAGGACTCTTAACCGTGGCCAACTTAACCTTGAGCGTTTTGAGTTTTGGCAGCCAACTTCACAGCTTTTGGCGTTGGACGTGTGTTTGAGAGATGCTTTTGCATAA
>VC0395_0858
TTGAAGCATCGAGGTTTGATGGTTTTCAGCGACTTTGAAACCACTGAACTTTCAACACGTTCGACCAAATCAGCATCAAAAAAACTCGAAAGCCAAATTGTGAAACTTGAGCACTAA
>VC0395_0859
ATGTTCCTTTGGAGAAAATTTTTGAACCAAGATAGTGATTTAATGGAGTGGCCTAAATTTTTACTCGATCATAAGAAATTACAGTGGATCTATGATCGAGATAAAGCAGCGCTATTATCTGTAGTGATTTTATATTACTCATATTTTTATGCATCGCTACTTGAGTTACCTTCTATTTTCTCTAGTTCAGGTTCGATAGTTTCAGCTATAGGCCTTCTATTAACACTAAAACACAACTTCTTAAGTAGCGTAAAAAATCCTGAAGAAGCAGTTGCTAAACATAACCAGTATGGTCGTACAAATTCTATCTTTATGATGAAAATGCCCAGTGTGGTAAATCCTACGATAATTGCGTTAAAGGATGAATATGTGGGAATCTTGTTGGTACTACTTGGAGGTATTACTAATGGATATGGTGGCTTTTTGCCACTACTTGGCAGTGGAACATAA
>VC0395_0860
ATGCTTGACAAGGAAAATACTGGTCTGATTATCGTTGATATCCAAGGCAAGTTGGCTCGATTGGTTTCTGACAGTAATGAGCTTGTTTCAAATTGCATAAAACTAATTAAAGGAGCTCAATTGCTAGGATTGCCAATAGTTTGGCTTGAGCAAAATCCAGATAAATTAGGCCAAACCATCGAAGAGCTCACTGTGTTACTGAGTAATCAACAACCGATTAGCAAGTTCAGTTTTGGTGCCTGTGGTGAGCCTCGTTTCATCGAAACTATCCAAAAATCGAATAAAACGTCTTGGTTAATATGTGGTATCGAAGCTCACATATGTGTTTATCAAACGGCTATTCATCTCAAAAATCTAGGTTACGACATACATTTAGTGAGTGATTGCGTGTCTTCACGTGATGCATCAAACAAGGAGCTAGCAATTACAAAGCTAGCAGGAGCTGGTGTTGAAATAACAGGTTTAGAAATGAGTCTTTATGAACTGGTTAAAGATTGTCGAGCGCCAGAGTTTAAAGGAATACTCAATCTAATTAAGTAG
>VC0395_0861
ATGAAAGTAGTTTGGTCACCTCTAGCGTTACAAAAACTGGGTGATGCCGCAGAGTTTATTGCTTTGGATAACCCATCAGCTGCAGAAAAGTGGGTGAATGAAGTATTCGACAAAACGGAATTGCTCGGCTCAATGCCAGAAATGGGCCGCATGGTTCCTGAAATGCCTCATACGAACTACCGTGAAATAATTTTTGGTCATTACCGCATTATTTATAGTTTGAGCCACGAAATCCGCGTTCTAACAGTTCGTAACTGTCGTCAATTGCTCACGGAACATGATGTGTGA
>VC0395_0862
ATGGAGTTCGTTATGAGCCGTATTCACCTTGATCAAGATATTCAGCCTTTGTCTGAGTTCCGTGCTGGCGTTGCATCATTTATCAAACAGATCAATGAGACTCGTCGACCATTGGTTATTACACAACGAGGTAAAGGTGTAGCCGTTGTTCTTGACGTTGCGGAGTATGAAGCAATGCAAGAGAAAATCGAATTACTCGAAGAAATGCGTACTGCAGAAGCTCAATTGGCTGCAGGTTTAGGTATATCAAACGAAGATGCTCGTTCACAAGTTCTGGGGCGCATCATCAAATGA
>VC0395_0863
GTGCTAACAAACGCCTCAAGAGGGACTGTCAACGCGCGGCGTTTCCAGTCCCATTGGGCTGCGGTGGTTTCGGTTGTTGTGTTTGAGTTTAGTGGTATGCGTTGCCAGCCCCTTAGGCGGGCGTTATAA
>VC0395_0864
ATGAAAAAATTGTTAATGGTACTGACTGTAATGATTGCTTTAGTGGGTTGCGATGATGCAACTAAAGCGATTGATGGGGCTCAAGCTGCAGCGAATAAAGCCGTAGATAACTTGCAGCAAAAAGCGGACTCACTAAATTTGCAAGACCTTAATCTTGACGTTATTGGTGATGCGACTCAAAAAGCACAAGAGTTTACTCAATCAATAGATTTGTTGATCAATACCGATTTCACCGATCACCAAGCAGTTGTTGCCGCTACAGAGAAAATTTCTAATTCCTACAGTTGTTTAGTTGACGTTTCTTCGGAAGCAACAGCGGAAAACTTGCTAGATAAAATCGTATCATCAGTAAAGAACGATCAAGTGTTAGCAATTATCGAAAAAGGCGTGGCACAAGCTAAAACGGCGAAAGAGTGCGTTATGTAA
>VC0395_0865
ATGGAAGTAACTTTGTATGATGGACAAGGCAAACCGGTGGCATACGTAGCAGCAGATAGCGAGAACAGCATTTATACATGGGATGGACATGCAGTAGCGTATATTACCGATGGCAAAGTATATGGTTGGAATGGGCAGCATTTAGGTTGGTTTATAGATGGTGTTATTTTTGATCTACAAGGATATAGAGTTGGTTCAATTGCTGAGCGTTGTCCTTACGCTACCTACGCCCAACCAGCAAAATACGCAAAGTATGCAAAATACGCTAAATATGCGAAGTACGCAGCGTATGCTAAGCCTGCGTTAAGTGTAAGTTATGGGCGTACTCATTTAATTGATTTTTTAAATAGCGGCGCAGTTTAA
>VC0395_0866
ATGAAAGATGAAATAAGTAATCCAGATTTAGGCGCAATTTATACCACCAAAATTTTAGGCGTTTTATTAGAAAATTGGCCTAAACAAACTTATCTATGTTGTTCGGAAGTGACAGGAATTGATTTTGATGAAGAGTCCGTGTTTGATTCGTTTTCACCACAGCCTTACCCTAAAGAATGGGAAGTATGTAGAGATTTAATCGTCTGGCTCGAAAATGAGGGCTTCATACGGTCCGAAGGTTCTCGTGGGAGTTCTTTCGGTTTTTTTTCCGTTGAAATAACGATGTCAGCTATGACAGCTTTAAATCAAGTTCCAGATCCACTAGATCCTGAATCGACTAGAACCTTGAAAGATACTCTTAAAGATATTGCTAAAAGTGGATCAGGCAAGTTGGCAGACAAAATTATGGATAAAGCATTCTTTGCATTTGTCACAATGCTAGAAAAAAGTGCTGGATAA
>VC0395_0867
ATGTTGTCGGATATTCAACACGATCAGTTTGGTTTCATAAAAGGCTGCATCATCTCTGTGATCTGGCTTTCTTTGTCGCGGACTCTTAACCGTGACCAACTTAACCTTGATCGTTTTGAGTTTTGGCAGCCAACTTCACAGCTTTTGGTGTTGGACGTGTGTTTGTTCGATGCATTTGCGTAA
>VC0395_0868
ATGAGAGCTATCTTTTTGATTCTTTGCTCTGTTTTATTGAATGGTTGCTTGGGCATGCCCGAATCAGTAAAACCAGTGTCGGATTTTGAACTGAACAACTATTTAGGCAAATGGTACGAGGTTGCTCGACTCGATCACTCCTTTGAAAGAGGCTTAAGTCAGGTTACAGCGGAATACCGTGTTCGAAATGATGGTGGTGTTTCGGTTCTTAATCGTGGTTATTCTGAAGAGAAAGGTGAGTGGAAAGAAGCGGAAGGCAAAGCTTACTTTGTGAACGGCTCAACAGACGGCTATCTGAAGGTTTCATTTTTTGGTCCGTTTTATGGCTCCTACGTAGTGTTTGAGTTAGACCGTGAAAACTACAGTTATGCTTTTGTGTCAGGGCCGAATACAGAATATCTGTGGTTACTTTCAAGAACGCCGACTGTAGAACGAGGCATTCTGGACAAGTTCATAGAAATGTCGAAAGAGCGTGGTTTTGATACAAATCGGCTCATTTACGTTCAGCAGCAATAA
>VC0395_0869
ATGGAACTGAATACGGCAATCGAGTCAAGAATTATAGAAATGGCATGGGAAGACCGCACCCCATTCGAAGCAATCAAGCATCAATTTGGTCTGAACGAAGCTGAAGTGATTAAGTTTATGCGCAGTCGACTCAAACCTAGTAGTTTTAAATTATGGCGTGGTCGTGTTTCGGGCCGTAACACAAAACATGCGAAGTTGCGCAGCTCAGAAATTAGTAGAGGCTACTGCCCAACCCAGTACAAGCATCGCTAA
>VC0395_0870
TTGTGGTTGAGTTTAGTGGTAGTGCGTTGCCAGCCCCTTAGGCGGGCGTTAGGTGTTCATCAGCTATGTGAACCAAAAGTTGAGCGTGAACGTAAAACCGATTTTCGAAACTTCGGTTATTTGAGATGGAACTGA
>VC0395_0871
ATGCTCTTAATATTCAAAGTAGTAGAGTTTTTAAGTATGGACATAGGCAAGTTAACGCGAAAAGAACTGATAGAATTAAATCATAGGATCGTAGCTCGTTTGGAGCATCTGGATGAACTTGAAGTTCAAGCCAAAAGGCAAGAGTTCATACTTGGTTCGCCGGCGCAGTTTGTCGATGATAAAGGCACTATTCAGCTATGTGTTGTCGTTAAGTTCAATAAGAAGTCAGTATCAGTGTCAACAGCAAATGGTGAGCGTTGGAACATTCCAGCAGAACGAATACTACCGTTGGCAAATGCCTAA
>VC0395_0872
ATGGAGTTTCTGATGAAAATTAGTCACCTTGATCATTTGGTTCTGACTGTTGCAGATATTCCAACAACAACGAACTTTTATGAAAAAGTGTTGGGCATGAAAGCTGTTAGTTTTGGCGCTGGTCGGATTGCTCTAGAGTTTGGTCACCAGAAGATCAATCTTCATCAACTCGGTAATGAGTTTGAACCTAAAGCCCAAAATGTCAGAGTTGGGAGCGCAGATTTGTGCTTTATTACCGACACAGTTCTGTCTGATGCGATGAAGCATGTGGAGAATCAAGGTGTGACTATCATGGAGGGGCCTGTAAAACGTACAGGTGCACAAGGTGCAATCACATCATTCTATTTCAGAGACCCTGATGGGAATCTTATTGAAGTATCAACGTATTCAAACACATAA
>VC0395_0873
ATGATATTACGTCAGTTAAATAGGATAGATATGTCTAGTTTTGATTTTCCTAAGTATCAAGCAAATCAAGAAGTAGGGAACACTGGTGAAGCTTTTTTTGAGCATTTTGTAACTAAGGAGTTGGGTTGTATATACCGAAAAGTTCACCGAGAACATGATTTTGGCATCGATGGGTATATTGATATCGTCAATAATGGTGTGGTGAGTGGACGCTCGGTTGCAGTTCAAATCAAGTGTGGTGATAGCTATATCTCTAAAGTCACAAGCGGTGATATTAAATACTTGGGTGATAATAAGCACTTAAATTTCCTTATTAATCATAATGTTCCTGTTATTTTGGTTGTGCTTAACAGTGACTGTACTAAAGGGTATTGGGTGGAATTTTCTGTTAACGCAACTAATCCAAGTAGCAAATCATGGTGGATTGAAATTCCGTTTGAGAATCAGTTAGGCACTTTAGATATGACTAGTCTCTGTGATATCGCTGGAATTGCAGAGGATTATTCCGAAGATATCAAAGTATCTTGGGCAATAAATTCTGCCATGGATGAACAGTCTGATATATCTTTTGTTCTTTCTAAGGAAGAAGTTGAAGAGCTTGATTTATCGGGGATAAATCAAATGATGGAGCGTTACTTCAGAACGAAAGATTTGCTAATTTCAAATAGAAACAAAACTGTATTTTGGATCTTTGGATATGATGATGACTCACGAGAATTATATGAGATTCCAGAAGTAAGAAGATGGTTTAAATTTACCTTAGAACAAGGTGTGCCTTGGTTCTACCTCCTAGATGTAGGTGCTGACCATATGAGTTTACCTATTAATATGTACTCATGCTGTAATATTTCAGTTAATAAACTAAGTTGTGGTTCAAAGTCAGTAGTTATTTCAAGTGTGTCAGATATTAATAATTGGGTAGAAGTAAACTTTGAAAATTTGAACCGTTTCGCTGATGAAAAGAAAATACCAGATAATATTTTAAAAGAAGTCTCTGAAAAAGTAATTACTTCAGTTCACCGTCTGGTTGCTGGCTAA
>VC0395_0874
ATGCTCGAACGTAAGCCAGAATATGAGTCCTTGTGTCAAAATCTTCATGAGCTTCTTTCTGGTAAATACATGAAAATAGATCGCAATGAAGTGGTTGAAATCGAAATATAA
>VC0395_0875
ATGTTATGGAATAAGTTTCGGCAAGGTTCTCTAAAAATATTAGGTGGGAATTTATTTTTCAAAGGTTTAGCTTGCGATGTAACTTTGTTGTATGACTTTCTGCCGTTAGGAATAGGCTCGACCATAAAGGTCTCATACTTTGAAGAGACTATGCAGAAACGTAGTATTTACATTCCGAAAAATGCGCTAAGCCATGAACACTGGCAACAATTGTTAGATCAACGTACATAA
>VC0395_0876
GTGGCGTTTCCAGTCCCGTTGAGCCGCGGTGGTTTCGGTGTTGTGTTTGAGTTGGGTGCTATGCGTTGCCAGCCCCTTAGGCGGGCGTTATGTACTAGGTAG
>VC0395_0877
ATGATCCGGCACATATTGCTTATAAAGTTTAAAGCGTCGGCAGAGCCATCCGAAATTGAAAAATTAAAAGGCTTGTTTGCTTCAATGCCGGACAAAGTGGATGGAGTTTTATCTGTTGAGTGGGGAGAAAATGATAGTCCTGAAGGTAAAAATCAAGGCTATTCACATTCGGTTTTAATGACATTTTCAGATGAGAAAGGCAGGCAAAATTACTTGCCTCATCCAGAGCATGAAGTCCTGAAAAAAGTCTTTCGTCCGTTGCTTGAGGATATCGTGGTTTTTGATTACACAATTTAA
>VC0395_0878
GTGAATGGCTCAACAGATGGCTATCTGAAAGTTTCATTTTTTGGTCCGTTTTATGGCTCCTACGTAGTGTTTGAGTTAGACCGTGAAAACTACAGTTATGCTTTTGTGTCAGGGCCGAATACAGAATATCTGTGGTTACTTTCAAGAACGCCGACTGTAGAACGAGGCATTCTGGACAAGTTCATAGAAATGTCGAAAGAGCGTGGTTTTGATACAAATCGGCTCATTTACGTTCAGCAGCAATAA
>VC0395_0879
TTGCAGTTGTTGTGTTTGAGTTTAGTGGTAATGCGTTGCCAGCCCCTTAGGCGGGCGTTAGGTATTTGGAGATATCATGAGAGCTATCTTTTTGATTCTTTGCTCTGTTTTATTAAATGGCTGCTTGGGCATGCCCGAATCAGTAAAACCAGTGTCGGATTTTGA
>VC0395_0880
ATGAACCAGCATGAAAAGCTTAATTATGTGGAGTTTGCAGTGAACGACTTAGAGTCAACGAAAGCGTTCTTTTCAAAGACTTTTGGCTGGAGTTTTGTTGACTATGGACCTGAATATACAGCTTTCTCAAATGAAGGCTTAGACGGTGGTTTTTTCAAGGCTGAGCTTTCTAGTCGGACTGAAAATGGTGGCGCACTGTTAATTTTCTACAGTTCGGACATTGAAGCTACTTTAGAAAAAGTCGTGAAAAATGGCGGTCATATCATCCGTCCTATCTTTGAATTTCCTGGTGGTTGTCGTTTTCATTTTACAGAGCCAAGTGGTAATGAATTTGCTGTTTGGTCTGAAGCACGCGCATAA
>VC0395_0881
GTGTCGATAGAAGTAACATTGTTGACAACTGTATTAGCTAATGCGCTTGGTTCAAATGTATTAGCTGAATCATTGGTTAAGCTCTTTAAGGAAAAACTTGATAAAAAAACCATTGATGACTCATGTTCAGATGAAATAACCGCAGCCGAACCAAAAAGGCTGTACTTGGCAGGGGAGCAGGAGTCAAAAATAGTCAATGAAGCAGCTATTGAAGCTTTAGACGAAACCTATACGCTCACTGCTGGAATTGCCGCGGAAAGGATGAGGCAAGCAAAAGCAGCATTTAACATTGCGCTAACACTTATGATTGTTGGAGTTTTGGTTATCTTTGCCGGTGTCGCACTATTGTATTTTAAAGAAGGTATCGAGCAGGGGTTAATTACTGTTGTGGTGGGTGCAGTTTCGGAGATTCTTAGTGTCATTGTGCTCGGTTTTAACAGAGAAACAAACAATCGTTTAGATGACTTGAGAAAAGATATGTCAGTTATAGAAACAGCTAGAGTGGGCTTGTCTTTTGCAAAGCAAATTGAGAATCAGGAAAAAAGAGATAATGCTATTTCTGAATTATCACTCAAAATCCAAGGCGGCTAA
>VC0395_0882
TTGTTGTGTTTGAGTTTGGTTTTTATGCGTTGTCAGCCCCTTAGGCGGGCGTTAGCCGAAAGGAGAATCTATTGTGTCGATAGAAGTAACATTGTTGACAACTGTATTAGCTAA
>VC0395_0883
GTGGGCTCGATGCTGCTTAACGGCGCAAAAATGAAATATGGCAACTTAAGCCTTAAGTGCATGGTTCAAAATCAAAAGGCACTCAACTTTTATTTGTCGCAAGGTTTTGAAATTGTGTCGAAAGTGGATGATGAATTGGGTGGTTATTACTACATGAGCTTCAGCGCACAAACCTAA
>VC0395_0884
ATGTTGTTGGATTTTCCACACGGTCAGTTTGGTTTCACAAATAGCTGCATCATCGCTGTGATCTGGCTTTCTTTGTCGCCGACTCTTAACCGAGGCCAACTTAACCTTGATCGTTTTAAGTTTTGGCTGCCAACTTCACAGCTTTTGGTGTTGGACGTGTGCTTGTTCGATGCATTTGCGTAA
>VC0395_0885
GTGGTTGCAGTTCTTGTGTTTGAGTTTAGTGGCATGCGTTGCCAGCCCCTTAGGCGGGCGTTAGTTTCTATCAAGAAAAATCATCAAAAGCTCAGGTTCAACGTTTTGAAAAATCAGCTTTCAAGTTGTCCGACTTGGTTTTTGAGTTTCAGGCTGATGTTGCATTGGTAG
>VC0395_0886
GTGTTATATGCCAAAGCTTTAAGTATTGGAGACGAAATTGGTTTTTTCTCACCATCTTCACCGGCTACAGCCTTTGCTCCAAATCGATTTCAAAGAGCAAAAGCTTATCTTAAGGCACAGGGATTTGAGTTAGTTGAAGGTTCGCTTACGGGAAAATCTGATTATTACCGCTCAGGCTCGATTCGGGAGCGTGCTGAAGAATTGAATCAACTTATTCGGGATCCGAATGTCCGTTGCATCATGCCTACCATTGGAGGCAATAATAGCAATTCACTGTTGCCGTATATTGATTATGAAGCCTTAAGAAACGATCCAAAGATCATCATTGGTTATTCAGATGTCACAGCTTTATTGCTCGGGATCTATGCTCAAACAGGACTTATCACATTTTATGGCCCAGCCTTAGTCGCTTCGTTTGGTGAGTATCCTCCATTGGTTGATGAAACCTTTCATTCGTTTATCGATCTGTTGTGTTCAGAGACGAATCAATATCAATACACTATGCCCTCGTCATGGACAGATATTAAGCACGATTGGGAAACTCAGCATTCAGCTAAGCCCGTTTATCCGAATGAATGGCAGTTTATCGGTAAAGGCAAAGTGACAGGCAGAATTATTGGCGGGAACCTCAACACCATGGCTGGGATCTGGGGTAGTCGATACATGCCAGAGATTAAAGTTGGCGATATTTTACTCATAGAGGATTCTCTGAAAGGTATCGAAAATGTCGAACGTTCTTTTGCACATCTCGCAGCTTGTGGCGTTTTTGAGCGAGTGAGTGCGATCATTTTGGGGAAGCATGAGTTATTTGACAACAAAGGTACAGGGAGAACACCTCTGGACGTTTTAATCGAAGTATTAGCGGATAAAAATGTACCTATATTTTATGGTTTTGATAGTTGTCATACGCATCCGATGCTCGTCACACCATTAGGTGTGCGAGGTACAATCGATTTCGACAATCATACCTTTAAGCTAGAAGATCGTTGGGTAAAAGCAAAATAA
>VC0395_0887
ATGGTGGCTGCATTATTTTTGTTTTTGCTTTCTCGTACTTCTGTAGAAATCGCTTTTGTAGGAAAAAGTGGTTTAGTGCAGTTGGTGAATGGTTTGTTGCAAGTTCTGATTGGTTTTTTTGTTGCATCGTTAGCTGCTGTTGCAACTTTTCAACGTCCAGGAATGGATGAGAACATGAGAGGTAAAGCTCCAACTTTACAAGGTAAAGGTGTTACTCGAAGACAGTACCTTTGCTATATGTTCGGCTATCTGGCATTTATGAGTATCGCTGTTTATTTTGGTAGTGGTGTTCTTGAGTTGACCATGAAAGTCTGGAAAGAAACTTTCGGCAGCTATTTTACACAGGTAAAGTTGGTAGCGGTTTTTATCTATTTTTCATTGGTTAGCAATATTATTTTTACAACATTGCTTGCTCTACACTTTCTTACAGACAGGATAGTTAGAGACAATGACGTTGAACCTGATGAAGAACCAGCGCCATAA
>VC0395_0888
ATGCTGTCATACTATGAGCGAAATATTGATTATCTCGAATTGGAACTTAAGTCAATCCCAACTAATGTAAATGTCCGTTTTAGTTTAAACGAACATATCATTCCTCATTTAAAGAAGGCGGCGGAAGAAAAAACAGCTGTATTTTTAACAAAAAATAAAACCGCATCGCTACATGTTCACTCAGTCGATGTTGATGAATTGAATGAAATAGCAGTTATCCTTTTTCATTACACCGACACTAACCTTACGGATCCAGCATTTAAGAATATGACGTCAGGATCCGTTCGGATTGCGGGAAAAACAAAAGGTGAGGGTATCGCAGTTTCAGCGCACCTAGTAGTAGACTTGAATCATTTCAAAGGTCAGAGAGCACCAATTCATTTAGCGTTGTTGGAAGTCGTACCAGGTATAACCAAATCTCTAATTGAACGAGCTCTTACTAGCTTGTTTAACAAGACTATTAACCGGCCTAAATGGACATACAAATCAAGCACTGAAAGCAAAAGTAAGCCATGTCGCCCAAGTTTTAGTTTTAATAATCTAGCTTCAGAGAGTTTATCCGAAGGCTTGAAAACTCGTCGCTTAACAGGTGTGACGTTGATACACAAGACAAATGAAGATGACTTCGACGAAGACGATCTGATTACTAAAGAGACTCAAGTTAGTTATGCAATAGGTGCTAGTTTGAAAGAAGAGGCAGCCGAACAGCTCCTTTATCGACTTTCTAGAAAAGCTAAAAGCAAAGGCTACTCGACTCTGAAAGTACAATATGATGATGAATATCGAGGCACTAGAACAGGTAAGTTTAACTCTTTGGAAGAAGAAGCTATCAAACGAGCAACTGGAGTATTTTGCAAACGAGGTAAAGTTTATACTGAAAGCCAAATACATCAGTGTCAGGACAGTTTGCATTATCAATTGGTCAATAAAATCAAGGCATTAATATGCAAAGAGTGTGGGGTGGCATATGCTGAAAGCAACAATAAAGAAGTTACTGAAACCACTTTATTACCTCAAAATTAA
>VC0395_0889
ATGGGCTTGGTGGGCAATTGGAGAATTTTGTATAACAAACAGTTCAAGAGGGATTCAGCACGCTTGGCATTTTTGGTATGCATTGGTTTCGGTGTTGAAGTGCAATGCTGTAACATCGGTATTGCGTGCTTCACCCCTTAA
>VC0395_0890
TTGAGTTTAGGTTTTTGGGGTTGGCTGAAAAGTAACTTGTCTCACCTGTTTTCATTATTGGGTATCATCTTAACTATCTACTTTTCTATTTGGTATGTTCCTCAATATTCGGAAGAACTAAAATTTAAGCGTATTGAGAGTGTACACAATGAACTTGTAAGTACTATTCAAGAGCTCGTTTATAACAACCATGAGGTTAACGAGCACAATATTGAGACATTGATATCTGGGAAAGAGGTAAAAAACAATATTGTTTATCCTTTTACCAAGCAGGAGCTGCTGATACAGGTTCAAGACGCTTTTTTATCTAATCGTTTTATCCCACTAGACGCGCGAAAGTCATTGGTTGATAAAGTAGATGAGATTAGAAACTCTATAAAACAATCTGTAGAACCAGTTGAGCCAGCAAAATCTAAAGCTTCTAGTCTATTGAGTATTGCCGCAGGTATATTTGGTAGCTTGGCTGCTGCCCTTGGCTTCTCTAGCTTAACTTTCGTTGCCAAGCGTCAACGTAAAGAAGAAATTGAGCTTGAAATTAACGATGCTAAAGAGAAATATCAACAAGTCATCAAGCGTACTATTGCTTTTGAAAGCAAAGTTCATAAGGTGTTAATGGCTTACTTCGGTCGTAAAAACATAGAACAAGAAACAGAGCGAGATATTGGCATAGACTTTATCGTTAAAAATAACGGTGTTGCTAAGCTAGGTGTGGCAATCAAAGATTACAGAAACCAACGTGTTAATTCTAATCAGATTCATATGCTCCACTCAGTATCAGCCTCGCTTAACCTTCCAATATTGTTGGTTACAAACTCCCCATTAACTGAAGATGCGAAGCAACTTGTTGAACGTTTAAACGCTAGAGACCCAAATAGAGCTCGCGTTATGGTGAGTGATTTTGATGGGCTTGGTGGGCAATTGGAGAATTTTGTATAA
>VC0395_0891
ATGGAAAATTTAACAAATGATGTAATTACAATTTTACAGTATCTGCTCCCGGGGTTTGTGTCTGCTTGGGTGTTTTATAGTTTGACCTCTTATCCCAAGCCATCACAATTTGAGCGTGTGGTACAGGCTCTGATTTTTACTATTTTTATACAAGCAATTGTTGTGGTGGTTGAGTTCTCAGTCCGTTGGTTGTGTGCTACGTATGAAATTACAGGAGTACCGGACAAGTTTGGGTTAGTTGGTTCTGTTGTGACAGCTATCTTACTTGGGGTTGCATTTGCAGGCTTTGCCAACAATGACCTATTGCATAAGTGTCTAAGAAGGTGTTTGATCACAAGAGAAACATCATATCCTTCGGAATGGTTTGGTGCCTTTTTACAGGACGTTACTTTTGTTGTCTTACACCTAAATGATGAACGAAGGTTATATGGCTGGCCAATTGAATGGCCTTCAGAACCACATAAAGGTCATTTTGTTATCGCAGACCCGTCTTGGCTCAACGATGATGGCACTGAGGCAGAAATAACAGGTGTATCTAAACTTGTTATTAGCGCTAGTGAAGTAAAATGGGTGGAATTTCTAGAGAAAAACTGGGAGTAG
>VC0395_0892
ATGTTGCCATCAAAAGAAGAACTTCTGGCCTTGCTTAGCAAAGAATGCGAATTATATGCATCTATCCCAGATAGTGAACAGCAGAAGAAACGTAATAAAAAGCATTTTATCAATGGTTTAATGACTGCCTGCCGAGTTGTAGGGATCAGTTTTGAAGAACTCAACACAATAATTGAACAGATGCCCAAGAAACCAATATTCAAAGACTTAGATGAGCAGTTGTCTGTCCCAACCTATGTTCGGAACAGGGTTGATATTAAGCTGTAA
>VC0395_0893
ATGGCTAACAAAGCATTTAAGAGTGATTCCCAACGCTTGGCATTTTCAGTGCTAATCGTTGGGTTTTGTGTTTATGGTGGCATGGTTGAGTCTCGTGTTAGCGTTGCTCACACCTTAATGCGGCGTTAG
>VC0395_0894
ATGGAAAATTTAACAAATGATGTAATTACAATTTTACAGTATCTGCTCCCGGGGTTTGTGTCTGCTTGGGTGTTTTATAGTTTGACCTCTTATCCCAAGCCATCACAATTTGAGCGTGTGGTACAGGCTCTGATTTTTACTATTTTTATACAAGCAATTGTTGTGGTGGTTGAGTTCTCAGTCCGTTGGTTGTGTGCTACGTATGAAATTACAGGAGTACCGGACAAGTTTGGGTTAGTTGGTTCTGTTGTGACAGCTATCTTACTTGGGGTTGCATTTGCAGGCTTTGCCAACAATGACCTATTGCATAAGTGTCTAAGAAGGTGTTTGATCACAAGAGAAACATCATATCCTTCGGAATGGTTTGGTGCCTTTTTACAGGACGTTACTTTTGTTGTCTTACACCTAAATGATGAACGAAGGTTATATGGCTGGCCAATTGAATGGCCTTCAGAACCACATAAAGGTCATTTTGTTATCGCAGACCCGTCTTGGCTCAACGATGATGGCACTGAGGCAGAAATAACAGGTGTATCTAAACTTGTTATTAGCGCTAGTGAAGTAAAATGGGTGGAATTTCTAGAGAAAAACTGGGAGTAG
>VC0395_0895
ATGTTGCCATCAAAAGAAGAACTTCTGGCCTTGCTTAGCAAAGAATGCGAATTATATGCATCTATCCCAGATAGTGAACAGCAGAAGAAACGTAATAAAAAGCATTTTATCAATGGTTTAATGACTGCCTGCCGAGTTGTAGGGATCAGTTTTGAAGAACTCAACACAATAATTGAACAGATGCCCAAGAAACCAATATTCAAAGACTTAGATGAGCAGTTGTCTGTCCCAACCTATGTTCGGAACAGGGTTGATATTAAGCTGTAA
>VC0395_0896
ATGAAATATCGAAGTAAATGGGAACTCTGCTTTAATGCTTATAAAAAAGAGTGTACTCGAATTGTGATTTTCAAAGAAAGCCTTAAGTTTATAAGCTTTAAATTTAAAGCACTTATTTTTATTTCGATCATTCTCTTTGGAATATTCTTAGCTTTGGCAATAATCTCAGCAATCAATAATAATCGAGATATGTACTACGTATACCTCGTTGCATTTTTATTTTTTGAAACCTCTAGCTTGATTTCTGTATTTAAAGCCCAGAAAAAATATACTAATGAAGAGTATTCAGATTATGAGTTATCCCAAGCACCACCGGAAGATTATAAAGATCAAAAAGCTAGATATTTAAAGTTTCGTAGAGCTCTTAGGCTAAATGATATTGAGCAATCTCACGTAAGTGGAATATTGGAAATCCTTGAATCAAGAATCGCTGTATGTGAAAACAGTGGAGTTAGTGTACAAAAAATAGTCGGTTTTTCTATTACATTTGCAATGTCAGTTTTAGTTGCAACAATGAAAAGCTTAACTATTCAGACAATTGCTCAAATTGGTGTTATTGGGGTGTTTTCAATTGCTTTTGTTTATATTTTGCATAAATTAACACCCAATACGAGAGAACAGTTGTATGAGTTAAAATATTTTTTAACAATGTTCAGTTATGAAGATCATGAAAAATCGTTATAA
>VC0395_0897
ATGTTTCGTTGTGGGCAATGCCGTCATTTCGAAAGAGCTAAAAATAATCTCAAGGATCTTTGTGGTGCTTGGGAGCAACCTACGACTGCAACGCGTGAAGCTTGCGGATTTTTCATGCTCAGAAAACCAGCCCGAGATGTAAAAACACCAAACGAAGAGTAG
>VC0395_0898
ATGAGTGTAGAGTTAACATCTGCTGTATTTGCAAGCGACATTGTAGAATTCAAAGAAAACAACGATAAAAATAGTATCATCCAGCTTGTGAAGCATAGATATGATGAGCGATTTATCAATCCATTCAGAGATAATTCTCAAAAACATGGCTTTGCGATGATGGCTGTATGCTGCTTAATGGTTGAATCACTAATATCTATGAAGCGAGGTATTAATGAAACTTCAGATGCAAGAAATGAGCAGGGTCACAAGATATACTCAGGTGAACTATTCGAAGAGTTTTTTAGCGAGTCTTCATATTTTTGTGGTTTTTCTGGGTTAGGTAGGGATTTCTATAAACATATTCGCTGTGGAATTCTACATCAAGCTGAAACTACAGGTGGGTGGAGAATTAGAAGAAAAGGTGAACTTGTTGATAAAAATGAAAAGATAATAAATGCAACTAAGTTCATGAATGCATTGGAAAGTGAATTGAATGCCTATCTACACAAATTAGAAATAGAAGATTTTACGGATCTTGTATGGGTTAACCTGCTTAAGAAAATAGATTTTATTGCTTCCAATGCAGTCGGCGACTAG
>VC0395_0899
ATGTTTGAAATGGCACATAACGCCCGCCTAAGGGGCTGGCAACGCATAACACTAAACTCAATCACAACAACCGAAACCACCGCGGCTCAATGGGACTGGAAACGCCACGCGTTGACAGTCCCGCTTGAGGCGTTTGTTATGCGCGCCTTGCCCAAAATGCCATTTGATACCATAATTAGGTACTTTTTGGTATTTATGGAGATGAGCTCATGGCTAAAAATACAAGTATCACTCTTGGTGAACACTTCGATGGCTTTATTACAAGCCAAATACAAAGTGGGCGTTACGGCTCAGCAAGTGAAGTCATTCGCTCTGCGCTACGTCTACTCGAAAACCAAGAAACCAAACTACAGTCACTCCGTCAACTACTTATTGAAGGAGAGCAAAGTGGTGACGCTGATTATGACCTTGATAGCTTCATCAATGAACTCGATAGTGAAAACATTCGATGAAACCATTTAA
>VC0395_0900
ATGAAACCATTTAATCTTACCGTCGCCGCCAAAGCCGATTTACGTGATATTGCTTTATTCACTCAACGACGCTGGGGAAAAGAGCAGCGAAATGTTTATTTAAAGCAATTCGATGATTCCTTTTGGCTTTTAGCGGAAAATCCCGACATTGGTAAATCATGCGATGAAATCCGAGAGGGATACAGAAAATTTCCCCAAGGGAGTCACGTCATCTTTTATCAGCAAACCGGCAGCCAACAAATCAGGGTGATCCGAATTCTTCATAAGAGCATGGATGTGAACCCAATATTCGGCGCATAA
>VC0395_0901
ATGGTCAGTGGATTGAACAAGGACAGTTTTATGAAATGGTTTTTAGCTTTTTGGCTTGTTCTCGCAAGCTTTTTTTCGGTCGGCTTGCATGCCAATGACTCCGTTTTACAACAAGCTTATAAATCGCAACAAAGTGATCTACAGGTTCAAGGATTCGGAAAGGTAGTGAAAGTGTTACCTGATGACAATGATGGTTCAAAGCATCAAAAATTCATCTTAAAGCTCAATAGCGGACAAACATTGCTGGTTGCTCATAACATCGACTTAGCACCGAGAATTCCAAACTTACAGGTTGGTGACAGTGTTGAGTTTTATGGTGAATACGAATGGAACAAAAAGGGTGGAGTTCTTCACTGGACTCATAAAGATCCTCAAAATCGTCATGCTCATGGTTGGTTGAAACACAATGGGCAGGTGTACGAGTAA
>VC0395_0902
TTGTTGGATGTTCAACACTCAAAGTTTGGTTTCACAAAAGGCTGCATTATCTCTGTGTTCTGGCTTTCTTTGTCGCGGATTCTTAACCGTGGTCAACTTAGCCTTGAGCGCTTTGAGTTTTGGCAGCCAACTTCACAGCTTTTGGCTCTGGACGTGTGTTTGTGTGATGCATTTGCGTAG
>VC0395_0903
ATGTTTCGTTGTGGGCAATGCCGTCATTTCGAAAGAGCTAAAAATAATCTCAAGGATCTTTGTGGTGCTTGGGAACAACCTACGACTGCAACGCGTGAAGCTTGCGGATTTTTTATGCTCAGAAAACCAGCCCGAGATGTGAAAACACCAAATGAAGAGTAG
>VC0395_0904
TTGGGCGTTATGAATAAAGGAGATAGTGTGGAAAAATGTTACATGTGCGATGCAGAGGGAAACACTAAGGAGCATGTACCTCCTAAATGTATATTTCCTGAGGCAAAAGATGTTCCAAGTGGGGATAATTATAAAAAGAACCTTATAACTGTTCGCTCTTGTGAGAAACATAATACGGCAAAGTCAAAAGATGACGTATATCTATTGTTCTTTTTAGCAGCTAATGTTGTGTCAAACGATCTTGCTCAGACGCAGTTTGGCACGAAAATTATGAGAGCAGTAAATAGAACACCTCATGTATTTGCTCAGTTCGCTAAGAAAAATACACCAGTAACTCTTAAAGGTGAAAATGGTGAATTGATTCATACTGCTGCCATTGAAATTGATCGTGCTCGATTTGATGCTGCAATTGAACATATTTCTCATGCATTGCATTACCACAAGTATGGAGAGACATTTATTGGTGATATTCAGGTTATTACCAGTGGGTTGGTGGACCTATCAAGTATCGATAGTGTGGAGGTAAACGATAGAATTCAAAACTTTGGTCAAATGGTTGATGAGCTGTTAGCTGATGTAGAACCTGAAGGTGATAACCCTGAAGTATTCACTTATAAGGTGTTAAAAACAGATGAACCTCATCAAGTCATTATCCAGATGAATTTTTATGGTGGTTTTAAGATCGTTTCGATCATGAAGTACTCTTAA
>VC0395_0905
ATGGATCTTAATTCACTACTACTGTTTATAGTCGCTTGTCTTGCTATCAATATGATACCAGGGCCAGACGTTATCTATATTGTTTCAAACACAATGAAAGGTAAGTTGGTCACTGGGTTCAAAGCTGCAATGGGACTTGGTGTAGGTTATTTTGTTCATACTTTAGCAGCTTCATTAGGATTATCTGCAATTATCCTCAGCTCAGCGGTAGCTTTTAGCGCAGTCAAATGGTTGGGTGCTGCTTATCTAGTCTATTTGGGTGTTCAGTCGTTACTTTCAATGTGGCGTGGGGGTAGCACATTGAAAGTAAGTGAAAGCGTTGAAAGTGACAAAAATGTATTTGTACAAGGCGTAATTGTTAGTGTATTAAACCCGAAAGTTGCACTGTTCTTCCTTTCGTTCCTGCCTCAGTTTATTGACACATCATCAGGTTCGGCTTCGATGCAATTATTGTGGCTTGGTTTGTTATTTAGCGTACTGGCTACAATGTGTAATATCCTGTATGCGTCAGTAGGTAGTTGGGGCTTTAGTCGCCCGAATTCTCAGCGCTACTCGCGAGGGCTAGAGGGCGTATCTGGTGTTTTACTTATTGGGCTAGCAAGCAAAGTTGCGATCAGCGATCGCTAG
>VC0395_0906
TTGAGCCGCGGTGGTTTCGGTGGTTTGTGTTTGGGTTTGGTTGTTATGCGTTGTCAGCCCCTTAGGCGGGCGTTATGCCTTTTGGGAGACAATATGCAGTTTTACAAAGCAGATGAATATCAGGCATCTTGTGAAAACCTGTATCGTAAGTACGAACTTGAGATAGCTGCTTTACTTCCAGATGCATCTATTGAGCATATTGGAACTTCCTCTATTCCTAATGCTGTATCTAAAGGTGACCTAGACATACTTGTTGGTGTTAACGGCAAGGAACTAGAAAATGCAGTAAAGTTACTTTCTACTCTAGGTTTCAACGAAAAATCCGATACGTTAAGAACTCCGGAGCTTTGCATGCTGGAAAATAGCTCAGGTGAGGATGTCGCTTTTCAAGTTGTAGCTAATGGTTCGGAATTTGAGTTTTTTGTGGGGTTTAGAGACAAACTCCGTAAAAATCCTGAGTTAGTTCAACGATACAATGAGCTGAAAATATCTTGTACAGGTTGGTCTCACGAAGAGTATCGTCGGAAAAAATCAGCTTTTATTGAGCGCGTGTTAGGGCAGGCATAA
>VC0395_0907
ATGTTGTTGGATTTTCCACACGGTCAGTTTGGTTTCACAAATAGCTGCATCATCGCTGTGATCTGGCTTTCTTTGTCGCCGACTCTTAACCGAGGCCAACTTAACCTTGATCGTTTTAAGTTTTGGCTGCCAACTTCACAGCTTTTGGTGTTGGACGTGTGCTTGTTCGATGCATTTGCGTAA
>VC0395_0908
ATGCGGTCACTTTTGTATTGCGTGCCTGCGCCCCTTAACGCGGCGTTAGTTTCTATCAAGAAAAATCATCAAAAGCTCAGGTTCAACGTTTTGAAAAATCAGCTTTCAAGTTGTCCGACTTGGTTTTTGAGTTTCAGGCTGATGTTGCATTGGTAG
>VC0395_0909
ATGACTCATAATTTTGAAAACCAGACTTTGAACTTTGCCAGCCAAAACGAAAAATCCAAGATCAAATTTCTGATTGAGCCAACCGCTCTAACCTCGTGCCTGCCCGATACTGGATTGAGGCAATTCTCTGAATTTCCAGCGCCAAAGAATAAGTGTCCGGAAAACAGCGCCTACTGA
>VC0395_0910
TTGAGTGTTGAACATCCAACAACGTTGAAGCATCGAGACTTGCTAGTTTTCATCGACTTTGAACCCACTGAACTTTCAACACGTTCGACCAAATCAACATCAGAAAAACTCGAAAGCCAAGTCGTCGAATTTGAACGCTAA
>VC0395_0911
TTGTCGGCAATTCAATATTGTTTGTCGCTGCCTAATGAAGCGGCAATGTATCTGGTGCTGAAAATTCAGTGTTATTGCTTCATTGAAATGTTGAGTCTGCGTGGGGTGAATGTTGCTGGCTCAAGTCGCTTTGGGCAATTTGGTGCCTTTACTTATGGGCTGAAAGTCTGTCGGCAATTAAGCATTGTTTTGCGCTGCCTAATGGAACGGCAATGTGTCTGTCGCTGTAAATTTCAGTGTTATTGCCTCATTGAGTTGTCGCGCCCATGCGTGGTGAGTGAGTTTGTCGGAGAGGGTTTCCACATTGGCCTAGTTGCTAAATGA
>VC0395_0912
GTGGTTGCAGTTGTTGTGTTTGAGTTTGATGGTATGCGTTGCCAGCCCCTTAGGCGGGCGTTATGCTTAATCCATAAAAATCAGCAGGTTGTGGTTGTTGATTCCTTTAGCATTTCGTTCAGGTTTTGTCGGCAATTCAATATTGTTTGTCGCTGCCTAATGAAGCGGCAATGTATCTGGTGCTGA
>VC0395_0913
ATGGTCAGTGGATTGAACAAGGACAGTTTTATGAAATGGTTTTTAGCGTGTTGGCTCGTTCTCGCGAGCTGTTTTTCGGTCAGCTTGCATGCCAATGACACTGTTTTACAACAAGCTTATCAATCGCAGCAAAGTGACATACAGGTTCAAGGATTTGGACAGGTAGCGAAAGTGTTGCCTGATGACAATGATGGTTCAAGACATCAAAAATTCATCTTAAAGCTCAATAGCGGACAAACATTGCTGGTTGCTCATAACATCGATTTAGCACCGAGAATTCCGGACTTGAAAGTTGGCGATAGTGTTGAGTTTTATGGTGAATACGAATGGAACAAAAAGGGTGGGGTTCTTCACTGGACTCATAAAGATCCTCAAAATCGTCATGCTCATGGTTGGTTAAAACACAATGGGCAGGTGTACGAGTAA
>VC0395_0914
ATGTTGTCGGATATTCAACACGGCAAATTTGGTTTCACAAAAGGCAGCATCATCGCTGTGATCCTGCTTTCTTTGTTGCGGACTCTTAACCGTGGCCAACTTAACCTTGATCGTTTTGAGTTTTGGCAGCTCACTTCACAGCTTTTGGCGTTGGACGTGTGCATGTTCGATGCATTTGCGTAA
>VC0395_0915
ATGGCAACGACTTTGCCTCGCATCACCGCTAGAGTTGATGTCGATACTCAAGATTTACTCGCTAAGGCTGCTGCTCTTGCTGGTATGTCTAGTATTAACTCATTTGTTTTGAATGCAGCAATCGAAAAAGCAAAACAAGTCATTGAACGTGAGCAAGCTCTAAAGCTTAGCCAAGCTGATGCCGTATTGCTGATGGAAGCTCTTGATAATCCAGCTGTAGTAAATGCAAAGCTCAAATTGGCATCCGAACGTTATGAGAGCAAAACTCAATGA
>VC0395_0916
ATGATGAATACGGTACTTCTCGATAAAGATAAGCACGATAGGAACCGTTTCAATTGTGGCACTGAAGCACTCAACAATTACTTAAAAGTAATGGCGAGTCAGCAAGCCAAAAAAGACAACACCAGAACCTTCGTTTTGGAAGATGACAATAACAGTGCTTATATCATCGGCTTTTACACTCTGACTATGACGCCCATTGATTTGAAAGCCTTGCCCGACAAGTTACAAAAGAAGCACCAATCCTCAACCTCTGGAGGGCTCATTGCTCGTTTAGCTGTCGACGATAGATACAAAGGAAAAGGTTTTGGTGAGTGGCTACTCATTGACGCTCTCAGAAAGCTACTCGCAGCCAGTGACAGTGTAGCGTTCCCTGTTGTCATTGTTGATGCCAAAGATGGTGCAAAACATTTCTATGAGCGCTATGGGTTTCAAGCGTTTCAAGATGCCGAAAACAAACTCTTCATCACCATTGCTGATATCAGAGCAAGCTTAGGCTAG
>VC0395_0917
ATGTTCAATTCGGTCAACTTGGTTTCACAAAAAGCAACATCGTCGCTGAAATCGTGCTTCTTTGTCGGAAATGCAGTAAGTGGCCAACTTAGCCTTGAACGCTGCAAGTTTTGGCAGCTCACTTCACAGCTTTTGGCGTTGGACGTGTGTTTGAGTGATGCTTTTGCGTAA
>VC0395_0918
ATGAATAGATCAAGCATGTTTGGGATTGTGGCATCACTATTAGGATTGGCAGCTTTAATCTTTACTGTGATAGCCGGTTCACATTTTCCAGTAATTCAATGGCCATACGAAGCATATCAAGGCTTAGTATTTTCGTTTGTTTGGGGCTTTGGCGTATCAGCGACGGTTGGATATTTACTCTCAATCCTAGTTTTCATAGGTGTTGCTGTGGTTTGCTTTGCAGTGGGTCATAAAATATCGCGTAGCATGTTTGGGTGA
>VC0395_0919
GTGGTTTCGGTTGTTGTGTTTGAGTTTAGTGGTATGCGTTGCCAGCCCCTTAGGCGGGCGTTATGTGTAAGCAGAGGAAAATGCATGGAAGTAAGTCTGAAAGTTAGTAGTGACCTCTTGTTTGCAGAGTCCTTAACAAAGTCAAATATGGCAAGTTACTATCAAGCCCGTGGGCTAACCTGGGATCATAATCGGTTCCTAAGTAGTTGGGATGAGTTAGACAACTACGAAATCTATCTAGGCCTAGCTCGTGTTGGTGTGTTGCGTTTGAGCTACAGTAACGATGTGACCTTCTTGAGAGATTTTCAAATTTTGCCCGAGTTTCAGGGATGCGGAATTGGGTCTAAGTGCCTTGAGCTAGTTGTTAGACATGCGCTCGACAGACAATCCACGAAGCTAGTTCTGCGTGTGTTTAGTGAAAATCCAGCAATCAATCTGTATGAGTCAAAGGGGTTTGTTAGAGTATCTGAAATCAAAGGGTTGATTGAAATAGAGCTCCCTTTAAATTCACACACATAA
>VC0395_0920
ATGTCTAAAGTCGTTCAACAGCAAATCGGCAATATCGCGCTTGTCGTAGAAAACTACGATGATGCTATTGAGTTCTATACAAAAAAGCTTCAGTTCAGTTTAGTTGAAGATACCGATTTGGGTGGTGGTAAACGTTGGGTTCAAGTTTCGCCGCCAAACTCGAATGGAACGAACCTACTTCTTGCTCAAGCAAGTACCGAAGAACAAGCTCAATTTGTAGGTAATCAAACTGGAGGCCGTGTTTTTCTGTTTCTACAAACGAATGACTTCTGGCGAGATTATGAGTTAATGAAGGCCAATGGTGTTGTCTTCAACGAAGAACCACGAGTTGAAGAGTATGGGACAGTTGTTGTGTTTCAAGATCTTTATGGAAACAAATGGGATTTATTGCAACTGAACAAGGCTCACAAATAG
>VC0395_0921
ATGAGGAATATGGATATCAAATTACGACCAATAGAAAGTGAAGAGTTCGATAGTCTTTTTTCTGTTGTAAAGCAGGGAATTTATTCACACGTTGATGCTGTTTTTGGTTGGGACGATGACTTTCAACGTAAACGTCTAAAAAGAGACTATGACCCTAGTTGGTTTTACTGGGTACAACAAGGAGGTCAGCGAATTGGCATGTTGTGTTTCAAACCTTATGACAATGTAATTCATGTTCATCTACTTGTTGTTTTTCCCGAGTTTCAGAACCAAAAGTTTGGGGAAAAGATAATGAGTTATGTCCATAAGCTCGCGGACGCTGAGGGGAGAAATCGGGTGACGTTATCCAGCTTTATCCGAAATGAGGCCGCGGTAAGATTTTACAAATCGCTTGGTTATCAGCTTATTGATAGTGACGAGCACTTTTATTCTTTGTCGCTTCAAATTTCCTCATAA
>VC0395_0922
GTGGTTACGGTTGGTGTGTTTGAGTTTTGTGTTATGCGTTGTCAGCCCCTTAGGCGGGCGTTAGGCATAAGTAGGGAGATCGTTTTGGCAAATAAAATTATTGAAAATTTACTCGCCAGAAATTTCACAGATTTTGAGTTTGCATTTCAGCAAGCCGAAACGCTGTATGCAAATGAAAGAGGTGAGTTATTCCATAAACTTGAGTACGGGGAATACAGAGAACGTGTATTATTAAGATTACTAAAGTCAATTCTTCCTGCTCGATTTGATATTGGTAGTGGATTTATAGTCAATGCAGACGGCAATGTTAGCACTCAGTGTGACCTCATTATCTATGATAAAAATGAGATGCCAACACTTGAAAGTGATTATGGACAACGATTTTTCCCTGTAGAAGCGGTTGTAGGCGTAGGAGAGGTCAAATCAAAAATAACATGTATATCCAAGCTCAATGAATATCTAGAAAAGTTGTCATCTGTAGCATCCATTAAAAATAAAATACATGATGCTGTAAAAGTGAATGAGTTAAATTACAAATTTTGTCCTATTGATCCCAAAGATGGTATTTTTACTTTCATTGTTTGTGCGGAATTTGACTTCAATTTGTCAACCGATAAAATCGTTGAAAATCATGCGGTAATGAATAGAGTTAACTGTGTGTTAAGCGTAAAAGATGGCATTCTTTGTAGAAAATCACCACAAGGTGAGCTGTATCCTTTCCCTGTTCATCCCGAGTTCAATGATATCTCACTTCATTATATACGTGCTGACAGTAACGAAATGAAATCTCATTTCCAAATATTCACTTCTTTAATTCGTTTAATGGCAGAAACCACACATGTTTATAAGGTTGATATCACAAAATACTTGCCCTAA
>VC0395_0923
TTGCAAATGTTTCGTTGTGGGCAATGCCGTCATTTCGAAAAAGCTAAAAATAATCTCAAGGATCTTTGTGGTGCTTGGGAACAACCTACGACTGCAACGCGTGAAGCTTGTGGATTTTTCATGCTCAGAAAACCAGCCCTAGATGTGAAAACACCAAACGAAGTGTAG
>VC0395_0924
TTGCAGTTGCTGTGTTTGAGTTTAGTGGTAATGCGTTGCCAGCCCCTTAGGCGGGCGTTAACTGGCAAAATGGAAATGTCAAAAGCATCTGAGCAAAAGGAGTTTGCAAATGTTTCGTTGTGGGCAATGCCGTCATTTCGAAAAAGCTAA
>VC0395_0925
GTGGTTTCGGCTGTTGTGTTTGAGTTTTGTGTTATGCGTTGCCAGCCCCTTAGGCGGGCGTTAAATGCACTAGTGAACAGTTTGGATTTACGGATGAACAGAAATATAGAGTTTAGAACTAAGAAATGGCACTCGAAAATAGTGTTGTCCATGGTGGCGAGTTATGTGGTTTTTACTCTTGTTTGTAACTGGTTCACCGAAACTGAATTTCAACTATGGTCATTCCTTGTTGGAGTGACAACTATGGTTGTTATCTATTTATTTTTAGCCCTATTCCTATTTAAGAAGGCACATTTGTCCGTTACGGGAGGAGACGTTTTTCTCCATGGTCTAAAAGCCGAGTTGATAGCCAAAAGAGGTATATTTGGAACGCAGTATATTCAAATTACCTCAAATACAGAGGAGGGCTATCATCGGCTGAAAATTACTAAGGGACAGATTGCTCTTTCAGACTGGAATCTTTTATTAGGCAAGTGCATTTAA
>VC0395_0926
ATGAGTCTACCAATAACCGATAGTTGTATTGTTGCTGTTGCAAAGCTAGTTGATGATGCTCAATCTGATTGCAAACGTGAACCGAGTCATTCTGATTTGTCATTTATGATCAATAAAGCAGGCTTAAAAAATGTAGATCCTAAAGAGAATGGGCAAACAGTAGGTAAGGCTAAACGCTTAAAAGAAACGTTGTATTGGGCTTTAGAAAATTCCCCAAATCAGGGTAGTGAGCTTATTTCATTAGTTTTGTCCCATGTTAGAGCCGTAGGTGGCTTTAGGGTGCAGTCAGCAAACTTCGTCGGTACAGATAGCATTGAAAATGCTATAAGTGCTTTCGATGTGGAAGGGTTCGAACTTTCTTACGATGGTAGCATTCGAGCGAAAGTGCTCGATAATTTATCTGGTAAGCAATTGACAGAAGCGTTGCTTTCTTATGCTCAACGCGCCAAAAAAGGTGTCGGTGACCCCGCATTGCTAGCAGGTACAGGAAAAGAATTACTCGAAGCTACAGCTAAACATGTAATACACACTAAGTATGGTGCGCATCCTCAAAATGCTAATTTCCCAACACTGATGGGACAGGCATATTCTGCACTTCAGATGTCGATCCCTGAAAGTAATGCAACTCCAGTTTCAGATAATCCCGTTGCTGAGTATGAAAAAGCCATGTTCAATATGGCGCTAGCTATCAATAGGGTGCGTAACAAAGAAGGTACGGGGCATGGACGTATTTCAGTTACTAAGCTAAGTGATACCGAAGGTGAGAACATCGTTCAAATGGTTGGTGTCATCGCGGACTTTTTGCTTCATCGGCTAAGCCAAGACAGCTAA
>VC0395_0927
TTGTTGTGTTTGGGTTTAGTAGTAATGCGTTGCCAGCCCCTTAGGCGGGCGTTAAATTGCAGTCAAGGATGGTGGATTATCAAAATTGATATTTATGATGTGTTTATTGGCAAATCGGCCTTTGGCAATCCTTGCGGGGTACTAGAGCTAAATGGCTGGCTTTCCGATAGCGAGTTACATCAAATAACCCGTGAAGTTGGACAGCCTGTGACTTCTTTCATTACTCACGTCGACGGACGGTTTCACATTCGTTGGTTTGCATTGGATGGTGAAATTAATCTTTGTGGTCACGGGAGTTTAGGCGCTGGTGCAGCGATCCTTTCTAAGTACCAACTGGAAAATGTAGTTTTTAACAGTAAATACGGTGAAGTGGTGATTTCTAAAAGAGATGACCAATATTCATTAGTATTACCAAGTTGGGAAGCAAAGCCTTGTGCCGTTCCAGTAGAAATCTCTGATTTAGCGACGGATGCGATTGATGTTTTTTCTACCCGAGACTTAGTCTTGGTTTTGCCTTCGGTGGAGGCTGTCATGAATTTCCAGCCAGATGATGATCGCTTGAGAGAAATCAACGAATACCATGCTCTGATTGTAACGGCTGCAAATGGTAATAGTGGTTATGTTCTAAGATACTTTGCTCCCAAAATTGGCATATCTGAGGATTTAGCAACAGGCTCAGCACAATGCTCTCTTGCACCGTATTGGTTTAAAAAACTTGGCTCCGACGCATTGAATGCGCGTCAACTTTCAATGTCAGGTGGTTATTTTGAAGTAGAGAGAACAACTGAAAATTCAATTACAGTATTTGCCCAAGCAAAGCGGCGAGCAATTGCAATTTAA
>VC0395_0928
GTGGCCAACTTAACCTTGATCGTTTTAAGTTTTGGTAGCCAACGTCACAGCTTTTGGCGTTGGACGTGTGCTTGCTTGATTCTTTTGCGTAAAATGCCTTTCAAACAAATGTGTTAA
>VC0395_0929
ATGCGTAAGACAAAACGTCGTCCAGTTAGCGTTGGGGAAATGTTAAAAGTTGAATTTCTTGAACCAATGGGCATCACATCAAAAGCGCTCGCTGAAGCGATGGGCGTACACAGAAATACGGTCAGTAATTTAATTAATGGTGGTGTGTTAACAGCTCCGGTAGCAATCAAGTTAGCCGCGGCATTAGGTAACACACCAGAATTTTGGCTTAACATTCAACATGCAGTTGATCTTTGGGATACGAGAAATCGTTATCAAGAAGAAGCAAAGTTTGTAAAGCCGTTGTTTGTTTCGCTGGAACAAAGCGCACGTACATAA
>VC0395_0930
TTGTGCACAGTGTCATTATGCGTTAGTCTTTGCCTATGGATGCACAATGAGACAGTGCAAGTTGCAATGGCATTAGAATTTAAAGATAAGTGGTTAGAGCAGTTTTACGAGGATGATAAACGACATCGTTTAATTCCAAGTAGCATAGAGAATGCTCTATTTCGGAAGCTGGAAATCTTAGATGCAGCTCAAGCTGAATCAGACTTAAGAATTCCACCGGGTAATCGTTTTGAACATCTTGAAGGAAATCTTAAAGGTTGGTGTTCAATTCGAGTGAACAAACAGTATCGTTTGATTTTTCAGTGGGTTGATGGTGTTGCACTAAATACTTACTTAGACCCACATAAGTATTGA
>VC0395_0931
TTGTTGAGGTTGAGTTTAGTGTTAATGCGTTGCCAGCCCCTTAGGCGGGCGTTATGTACTTTTCTGAAATCCTTCCTACAAATCAAACTTGTGCACAGTGTCATTATGCGTTAG
>VC0395_0932
TTGAGTCCACGCGAGGTGAGTTTGGCTCTCTCAAGTCGCTTTGACCAGTTTGGCGCCTTTACTTATAAGCTGAAAGTCTATCGGCAATTGAGCATTGTTTTGCGCTGCCTAATGAAACGGCAATGTGTCTGTCGCTTTAAGTTTCAGCGCCATTGCCTCATTGAGTTATCACGCCAATGTGTGGTGAGTTGGTTTGTCGGAGAGGGTCTACACATTGGCCTAGTCGCTAAATGA
>VC0395_0933
GTGGTAGTGCGTTGCCAGCCCCTTAGGCGGGCGTTATGCTTAGTCCATAAAAATCAGCAGGTTGTGATTGTCGATTCCTTTGGCATTTCGTTCTGGTTTTGTCGGCAATTCAATATTGTTTGTCGCTGCCTAATGAAGCGGCAATGTGTCTGGCGCTGTAAATTCTGTGTTATTGCCTCATTGGTTTTTTGA
>VC0395_0934
GTGGTTGCAGTTGTTGTGTTTGAGTTTAGTGGTATGCGTTGCCAGCCCCTTAGGCGGGCGTTAGGTATCTTGGAGGGGGCATTGAGCGACATTATTTTAACAATCTTAGCTTCAGTAACAGCTAGTAGTGTGGCTTCTGCTGTAATTGTTTGGCTTTCAAAAACTTGGATTACAGAGAGAGTTAAAAGCTCAATAAAACATGAATACGACTTGAAGCTAGAGTCTTACAAAGCAAAAGTTGAAATTGAGAAAACAGCAGCGATTGAAAACATCAAATCGGCTCTTAAAGATTCAACATTTAAAAGGGAACTGCGTTTTAGCATGTTACATGGAAAACGCTCTGAAGTGATATCCGATCTACATGCTCATTTACAAGATACAATAATGTTTTTAAGGCATTATTACGATGCTAGCTGCTCACATGGTGACTTTGATAAGCTAAATGAAAGTACATTAAAACTGTCTAACTTTCTCCGTGTTAATCGGTTATTTCTGCCTGATGATATTGAGGTTAAGGTTGACGATCTTTGCGATAAGATTTTAGATAGTTCACAGTTAGAAAAAGATATCAACTTTGATGTAGAAGATGAAATTAAACCTCTATTTTCTGCAATTAAAAAGGAAATGAAAAAGTTACTAGACGATGACATATAG
>VC0395_0935
GTGGAAATTCGAACAGGTGAATTTGAAGATATTGCGGGCATTACCGACATCTTTAACTTTTATATTGAACAAACCAATGCACGCTTTGAGGAATTTCCATTTACTCTGGAAAATCGTGAGGAATGGTTCTCTCAGTTTTCTAGAACCGCCAAATATCAAATATATGTGGCTGTAGAAAACGGTGTGTTGCAAGGTTTTGCATGTTCCCAAAAGTACAGAGCAATACCAGCTTTTGATGACACTGTAGAGGTGAGCGTTTATCTGGCACAAGAAGCTAAAGGGAAAGGTTTAGGTTCGAAGCTTTATACTCAGCTGTTTTCATCCATTCGTGCTTATGGCGTCCATCGTATATTGTCGGGTGTTGCATTACCAAATGACGCATCAGTAGCATTACATAAACGGTTTGGTTTCCGAGAAGTCGGCATTTTCAACGAATATGCCAAGAAACATGGGCAGTACATCAGCTCGTTGTGGTTAGAAAAAGCGCTTAACGTAGAGTCCGCTTTATAA
>VC0395_0936
ATGCACACACTAACAGCAAATGATGCTAAACGAAATTTTGGTGAACTTCTTCTAAGCGCACAACGCGAACCTGTCATCATCAGCAAAAACAGTAAGAATACTGTCGTTGTCATGTCCATTAAGGACTTTGAAGAACTTGAAGCAATGAAACTCGATTATCTCAAACACTGCTTTGAGTCTGCTCAGAAAGACTTAGATAGTGGCAAAACCGTTGATGGTGCCACTTTTCTAAACACCCTTTGA
>VC0395_0937
TTGAGCGTTTACCTCAATATGCAAAATAAACAATATAAGCTCAGCCAATTAGCCCAAGAGCACTTACTCAAGATTAAACACTACACCATTGAAAATTTCGCTGAAGCGCAGTGGCAAAAATATAAGTCGACCTTGCTTTCAGGTTTCCAAACTCTTGCGGATAACCCAGGACTAGGAAAAAGCTGTGAAGATATTTACCAAAATGGTTTTTACTTTCCAGTGGGGAAACACATGGCTTATTACACCAAAGAAGCAAACTTCATTCTCATTGTTGCGGTATTAGGGCAATCACAACTGCCCCAAAAGCATCTCAAACAGTCACGCTTTGTTTCTTAG
>VC0395_0938
ATGAAATCCCAGTTTTTGTTAAGTGTTCGCGAATTTATGCAAACTCGATACTATGCAAAAAAAACCATAGAAGCTTACCTTCATTGGATCACTCGTTACATCCATTTTCATAATAAAAAGCACCCTAGCTTAATGGGAGATAAAGAGGTCGAAGAATTTTTAACCTACTTAGCCGTGCAAGGTAAAGTGGCCACAAAGACTCAATCACTAGCCTTGAACTCACTCAGTTTTCTATACAAAGAAATTCTAAAAACACCCCTTTCTCTTGAGATCCGCTTTCAACGCTCGCAACTAGAACGAAAGTTACCGGTTGTACTGACTAGAGATGAGATTCGACGTTTACTTGAAATTGTCGATCCTAAGCATCAACTTCCCATCAAGTTACTCTACGGTTCGGGGTTAAGGTTGATGGAGTGTATGCGCTTGAGAGTCCAAGATATCGATTTTGATTATGGTGCAATCAGAATCTGGCAAGGTAAGGGGGGTAAAAATCGCACGGTCACGTTAGCAAAAGAACTCTATCCGCATCTTAAAGAGCAAATTGCGCTAGCAAAACGCTATTACGATCGAGACTTGCACCAAAAAAACTACGGCGGGGTTTGGCTGCCCACAGCCTTAAAAGAAAAGTATCCAAATGCACCTTATGAGTTTCGTTGGCACTATCTTTTTCCGTCTTTTCAGTTATCTCTAGATCCGGAATCCGATGTGATGCGCCGCCATCATATGAACGAAACAGTACTACAAAAAGCGGTGAGAAGATCGGCTCAAGAAGCGGGGATTGAAAAGACCGTGACTTGCCACACTCTCAGACATTCATTTGCAACCCATTTGCTTGAAGTGGGGGCTGATATACGTACCGTACAAGAGCAACTAGGACATACCGATGTAAAAACGACACAGATTTACACTCATGTTCTTGATAGAGGTGCAAGCGGTGTTTTAAGCCCATTATCCCGTCTTTAG
