# Supplementary material for: Architecture of the superintegron in Vibrio cholerae: identification of core and unique genes
Source: F1000Res. 2013 Feb 27;2:63. [Version 1] doi: 10.12688/f1000research.2-63.v1 (PMC4032106; doi:10.12688/f1000research.2-63.v1)
Supplement: File S1. Gene data from V. cholera and V. mimicus. — Gene data of SI region from seven V. cholerae and one V. mimicus genomes used in this study. [file f1000research-2-1158-s0003.tgz › IEC224_SI.function]

O3Y_14823	-	site-specific recombinase IntI4
O3Y_14828	-	hypothetical protein
O3Y_14833	-	hypothetical protein
O3Y_14838	-	hypothetical protein
O3Y_14843	-	hypothetical protein
O3Y_14848	-	hypothetical protein
O3Y_14853	-	hypothetical protein
O3Y_14858	-	hypothetical protein
O3Y_14863	-	hypothetical protein
O3Y_14868	-	acetyltransferase
O3Y_14873	-	short chain dehydrogenase/reductase family oxidoreductase
O3Y_14878	-	hypothetical protein
O3Y_14883	-	hypothetical protein
O3Y_14888	-	hypothetical protein
O3Y_14893	-	hypothetical protein
O3Y_14898	-	hypothetical protein
O3Y_14903	-	hypothetical protein
O3Y_14908	-	hypothetical protein
O3Y_14913	-	deoxyguanosinetriphosphate triphosphohydrolase-likeprotein
O3Y_14918	-	hypothetical protein
O3Y_14923	-	hypothetical protein
O3Y_14928	-	hypothetical protein
O3Y_14933	-	prevent-host-death protein
O3Y_14938	-	NUDIX hydrolase
O3Y_14943	-	hypothetical protein
O3Y_14948	-	hypothetical protein
O3Y_14953	-	hypothetical protein
O3Y_14958	-	outer membrane lipoprotein Blc
O3Y_14963	-	hypothetical protein
O3Y_14968	-	hypothetical protein
O3Y_14973	-	hypothetical protein
O3Y_14978	-	hypothetical protein
O3Y_14983	-	hypothetical protein
O3Y_14988	-	plasmid stabilization system protein
O3Y_14993	-	DNA-damage-inducible protein J
O3Y_14998	-	glyoxalase family protein
O3Y_15003	-	hypothetical protein
O3Y_15008	-	hypothetical protein
O3Y_15013	-	hypothetical protein
O3Y_15028	-	hypothetical protein
O3Y_15033	-	hypothetical protein
O3Y_15038	-	hypothetical protein
O3Y_15043	-	hypothetical protein
O3Y_15048	-	hypothetical protein
O3Y_15053	-	microcin immunity protein MccF
O3Y_15058	-	hypothetical protein
O3Y_15063	-	hypothetical protein
O3Y_15068	-	hypothetical protein
O3Y_15073	-	glyoxalase family protein
O3Y_15078	-	hypothetical protein
O3Y_15083	-	hypothetical protein
O3Y_15088	-	hypothetical protein
O3Y_15093	-	H-REV 107-likeprotein
O3Y_15098	-	glyoxalase family protein
O3Y_15103	-	plasmid stabilization system protein
O3Y_15108	-	CopG family transcriptional regulator
O3Y_15113	-	outer membrane lipoprotein Blc
O3Y_15118	-	hypothetical protein
O3Y_15123	-	hypothetical protein
O3Y_15128	-	hypothetical protein
O3Y_15133	-	hypothetical protein
O3Y_15138	-	hypothetical protein
O3Y_15143	-	hypothetical protein
O3Y_15148	-	hypothetical protein
O3Y_15153	-	hypothetical protein
O3Y_15158	-	hypothetical protein
O3Y_15163	-	hypothetical protein
O3Y_15168	-	hypothetical protein
O3Y_15173	-	hypothetical protein
O3Y_15178	-	hypothetical protein
O3Y_15183	-	hypothetical protein
O3Y_15188	-	hypothetical protein
O3Y_15193	-	hypothetical protein
O3Y_15198	-	hypothetical protein
O3Y_15203	-	hypothetical protein
O3Y_15208	-	hypothetical protein
O3Y_15213	-	hypothetical protein
O3Y_15218	-	hypothetical protein
O3Y_15223	-	hypothetical protein
O3Y_15228	-	hypothetical protein
O3Y_15233	-	hypothetical protein
O3Y_15238	-	transposase OrfAB subunit B
O3Y_15243	-	transposase OrfAB subunit A
O3Y_15248	-	hypothetical protein
O3Y_15253	-	hypothetical protein
O3Y_15258	-	hypothetical protein
O3Y_15263	-	hypothetical protein
O3Y_15268	-	hypothetical protein
O3Y_15273	-	hypothetical protein
O3Y_15278	-	hypothetical protein
O3Y_15283	-	hypothetical protein
O3Y_15288	-	hypothetical protein
O3Y_15293	-	hypothetical protein
O3Y_15298	-	hypothetical protein
O3Y_15303	-	hypothetical protein
O3Y_15308	-	hypothetical protein
O3Y_15313	-	hypothetical protein
O3Y_15318	-	prevent-host-death protein
O3Y_15323	-	phosphinothricin acetyltransferase
O3Y_15328	-	hypothetical protein
O3Y_15333	-	hypothetical protein
O3Y_15338	-	hypothetical protein
O3Y_15343	-	proteic killer suppression protein
O3Y_15348	-	hypothetical protein
O3Y_15353	-	hypothetical protein
O3Y_15358	-	hypothetical protein
O3Y_15363	-	hypothetical protein
O3Y_15368	-	hypothetical protein
O3Y_15373	-	hypothetical protein
O3Y_15378	-	hypothetical protein
O3Y_15383	-	hypothetical protein
O3Y_15388	-	N-acetyltransferase GCN5
O3Y_15393	-	hypothetical protein
O3Y_15398	-	acetyltransferase
O3Y_15403	-	hypothetical protein
O3Y_15408	-	hypothetical protein
O3Y_15413	-	hypothetical protein
O3Y_15418	-	lipoprotein Blc
O3Y_15423	-	hypothetical protein
O3Y_15428	-	hypothetical protein
O3Y_15433	-	hypothetical protein
O3Y_15438	-	hypothetical protein
O3Y_15443	-	hypothetical protein
O3Y_15448	-	hypothetical protein
O3Y_15453	-	hypothetical protein
O3Y_15458	-	lipoprotein
O3Y_15463	-	hypothetical protein
O3Y_15468	-	hypothetical protein
O3Y_15473	-	hypothetical protein
O3Y_15478	-	hypothetical protein
O3Y_15483	-	hypothetical protein
O3Y_15488	-	hypothetical protein
O3Y_15493	-	hypothetical protein
O3Y_15498	-	lipoprotein
O3Y_15503	-	hypothetical protein
O3Y_15508	-	hypothetical protein
O3Y_15513	-	lipoprotein
O3Y_15518	-	hypothetical protein
O3Y_15523	-	hypothetical protein
O3Y_15528	-	hypothetical protein
O3Y_15533	-	hypothetical protein
O3Y_15538	-	hypothetical protein
O3Y_15543	-	hypothetical protein
O3Y_15548	-	hypothetical protein
O3Y_15553	-	hypothetical protein
O3Y_15558	-	N-acetyltransferase GCN5
O3Y_15563	-	hypothetical protein
O3Y_15568	-	hypothetical protein
O3Y_15573	-	microcin immunity protein MccF
O3Y_15578	-	hypothetical protein
O3Y_15583	-	hypothetical protein
O3Y_15588	-	hypothetical protein
O3Y_15593	-	outer membrane lipoprotein Blc
O3Y_15598	-	RelE protein
O3Y_15603	-	antitoxin of toxin-antitoxin stability system, StbD family protein
O3Y_15608	-	hypothetical protein
O3Y_15613	-	hemagglutinin associated protein
O3Y_15618	-	hypothetical protein
O3Y_15623	-	hypothetical protein
O3Y_15628	-	hypothetical protein
O3Y_15633	-	hypothetical protein
O3Y_15638	-	hypothetical protein
O3Y_15643	-	hypothetical protein
O3Y_15648	-	sulfate transport system substrate-binding protein
O3Y_15653	-	hypothetical protein
O3Y_15658	-	hypothetical protein
O3Y_15663	-	hypothetical protein
O3Y_15668	-	hypothetical protein
O3Y_15673	-	hypothetical protein
O3Y_15678	-	hypothetical protein
O3Y_15683	-	hypothetical protein
O3Y_15688	-	hypothetical protein
O3Y_15693	-	hypothetical protein
O3Y_15698	-	hypothetical protein
O3Y_15703	-	glyoxalase family protein
O3Y_15708	-	hypothetical protein
O3Y_15713	-	hypothetical protein
O3Y_15718	-	hypothetical protein
O3Y_15723	-	hypothetical protein
O3Y_15728	-	hypothetical protein
O3Y_15733	-	cytotoxic translational repressor of toxin-antitoxin stability system
O3Y_15738	-	hypothetical protein
O3Y_15743	-	hypothetical protein
O3Y_15748	-	hypothetical protein
O3Y_15753	-	ISVch5 transposase
O3Y_15758	-	hypothetical protein
O3Y_15763	-	N-acetyltransferase GCN5
O3Y_15768	-	doc protein
O3Y_15773	-	hypothetical protein
O3Y_15778	-	hypothetical protein
O3Y_15783	-	stability protein StbE
O3Y_15788	-	N-acetyltransferase GCN5
O3Y_15793	-	hypothetical protein
O3Y_15798	-	hypothetical protein
O3Y_15803	-	hypothetical protein
O3Y_15808	-	hypothetical protein
O3Y_15813	-	hypothetical protein
O3Y_15818	-	MazG-likeprotein
O3Y_15823	-	hypothetical protein
O3Y_15828	-	N-acetyltransferase GCN5
O3Y_15833	-	toxin-antitoxin (TA) system antitoxin
O3Y_15838	-	hypothetical protein
O3Y_15843	-	GDXG family lipase
O3Y_15848	-	hypothetical protein
O3Y_15853	-	hypothetical protein
O3Y_15858	-	IS1004 transposase
O3Y_15863	-	hypothetical protein
O3Y_15868	-	hypothetical protein
O3Y_15873	-	glutathione S-transferase
O3Y_15878	-	hypothetical protein
O3Y_15883	-	hypothetical protein
O3Y_15888	-	hypothetical protein
O3Y_15893	-	hypothetical protein
O3Y_15898	-	hypothetical protein
O3Y_15903	-	plasmid stabilization system protein
O3Y_15908	-	CopG family transcriptional regulator
O3Y_15913	-	hypothetical protein
O3Y_15918	-	glyoxalase family protein
