# Supplementary material for: Architecture of the superintegron in Vibrio cholerae: identification of core and unique genes
Source: F1000Res. 2013 Feb 27;2:63. [Version 1] doi: 10.12688/f1000research.2-63.v1 (PMC4032106; doi:10.12688/f1000research.2-63.v1)
Supplement: File S1. Gene data from V. cholera and V. mimicus. — Gene data of SI region from seven V. cholerae and one V. mimicus genomes used in this study. [file f1000research-2-1158-s0003.tgz › 2010EL_SI.pep]

>Vch1786_II0037
MKSQFLLSVREFMQTRYYAKKTIEAYLHWITRYIHFHNKKHPSLMGDKEVEEFLTYLAVQGKVATKTQSL
ALNSLSFLYKEILKTPLSLEIRFQRSQLERKLPVVLTRDEIRRLLEIVDPKHQLPIKLLYGSGLRLMECM
RLRVQDIDFDYGAIRIWQGKGGKNRTVTLAKELYPHLKEQIALAKRYYDRDLHQKNYGGVWLPTALKEKY
PNAPYEFRWHYLFPSFQLSLDPESDVMRRHHMNETVLQKAVRRSAQEAGIEKTVTCHTLRHSFATHLLEV
GADIRTVQEQLGHTDVKTTQIYTHVLDRGASGVLSPLSRL
>Vch1786_II0038
MGGIGRSCRLLANSERKISLTNSSRGIHNAWHFYYALVLVFKAVCSGFGIALFTP
>Vch1786_II0039
MRCSPLNWALCGRRKIMNPSAVLVHVPDVAKGLEWYKKAFPEAVPVYHHDFDFTALDLNGFSLEIVQADK
KVGAGKSGTVVYWSVDNLCVALANFEELGASLFVDQWKLKMGFQCAKLRTHLET
>Vch1786_II0040
MKIVLWFLARFGLSVSEAVSLLKACSAALSFQKVCLVFKVRFLRRCKFQVVSVTGALKLRLI
>Vch1786_II0041
MLLDFPHGQFGFTNSCIIAVIWLSLSPTLNRGQLNLDRFKFWLPTSQLLVLDVCLFDAFA
>Vch1786_II0042
MRCQPLRRALGVHQLCEPKVERERKTDFRNFGYLRWN
>Vch1786_II0043
MELNTAIESRIIEMAWEDRTPFEAIKHQFGLNEAEVIKFMRSRLKPSSFKLWRGRVSGRNTKHAKLRSSE
ISRGYCPTQYKHR
>Vch1786_II0044
MELTMKNPTVENLKVLTQEFFSLHWNAVLLGSDYPEWSDIYEFTGSMPNHDKQGVYAFVKNGVVTYIGVG
ASSNGTGRYAGHGLGKRFQSYSKVVDGRHVPTDPRLVDAGAMITIGFKPEQSYLAYALEMFLIGKMSTEH
NINRPSK
>Vch1786_II0045
MNFFTSPFSGIPLDQQVTNPNIIVGKHSYYSGYYHGHSFDDCVRYLHPERDDVDKLVIGSFCSIGSGAVF
MMAGNQGHRSDWISTFPFFYQDNDNFADARDGFTRSGDTIIGHDVWIGTEAMIMPGVKIGHGAIIASRSV
VTKDVAPYEVVGSNPAKHIKFRFSDVEIAMLLEMAWWNWPESWLKESMQSLCSSDIEGLYLNWQSKART
>Vch1786_II0046
MSVQKVVVITGGSRGIGAATAKLFAQNGFSVCINYKSNAEAANTLVEEIKALGGHCIAVQADVSKESDVV
KLFETVDQELGVVSVLVNNAGILKKQMRLDEMSAERINSILINNVTGYFLCCRETVKRMSTRHGGFGGVI
VNVSSGAARTGSPNEYIDYAASKGAIDTLTKGLSLEVAAEGIRVNCVRPGLIYTDMHADGGEPDRIERLK
NKIPMQRGGLPDEVAEAIYWLSSEKSSFSTGNFLDLAGGL
>Vch1786_II0047
MHNKRLKRDCQRAAFPVPLSRGGFGCCVWVWLLCVASPLGGR
>Vch1786_II0048
MLLDVQHGQFGFIKGGIIAVIWFSLSRTINCGQLNLECFEFWLPTSQLLVLDVCLFDAFA
>Vch1786_II0049
MVSRHIPERLKKKIYQEANMTCPNCGERDVSTFEIHHIQPFVDVKKHEERNLILLCSNCHSKATVGELTE
IEVLRLKVGLISSSSGQSKETMPSNVITLDSVKNHGVIANQVTLNNSPAKVVLLPAVGSIASSLKHQNYI
KYLIDKYHAYKIVEVGKSNMKYPVFYNALKRKFGAKWDMVPIDRFLELSTYIQDRIEKTVLGKKLKAQGK
KSYSTFEEYLAKNCS
>Vch1786_II0050
MAYNARLRGWQRITTKLKHKNCNHRGSMGLETPRVDSPS
>Vch1786_II0051
MYDSEVIEYAKEQENIISKLEYRVYKHDDGRSVNRQDLMRDYARVLYSSSFRRLQGKMQLLGVDASKFNR
NRLTHSLEVAQIARSIAYDLELNHTVVAETASLAHDIGNPPFGHYGEVVLNDLSLACGGYEGNAQAFRIL
RTLEKKHYAYPGLNLNVRTLMAITKYFFNKHQNNKKFLYDADYEFLKTELDSKGVTVTKSIDAEIMDLAD
EIAYAAHDLEDALSFGMISLGEIVHEFSISDKFKDAYPTMTDIAKEAQNVAMKASRSGTSEEYAIVLKKE
LTSMIVNILCSDIGLVDGCLGYKRHAKLAEGLKKLLFKAILRKKDIQLYERRGEQIIRGLFEVYSDEKYN
KDNMLLPPELRAINDCKTRLVTDYISGMMDSYAAQEYEKYFGKGSADKLYFK
>Vch1786_II0052
MMEAYNARLRGWQRINTKLKHSNRKRRSSLGLETPRVDSPS
>Vch1786_II0053
MSRKKFMESVGATCSNWNWSWSFVNHEERFVVFGHWDVHKDGLIFDESWKGPGRKQSLEHISLIQNNGYR
LKTFPMQYDQTETGTAKIKSFDWILEEKHLAGVDGLWYALNYSESVDITSIEEVVHPETYIEGATKEISV
NAYERNPDARAKCILHYGCKCYVCKFDFQEVYGDIGKGFIHVHHEVSLAEIKKEYSVDPIKDLKPLCPNC
HGIIHRTHPPISVDSLINLLRSRN
>Vch1786_II0055
MPHNARLRGWKRITTKPKHNSCNHRGSLGLETPRVDSPS
>Vch1786_II0054
MWQSRKGAQMKKFLAFIVLSNLIAVACVYLFEFSFGYLKIAFLKDYAFYSMLILLVLGAFFSFSGHGVGY
SDPSNVAGVAASSLIDNDSAKKTVVTRLESIGLGHRFLIVSLLPLIFCFIL
>Vch1786_II0056
MQNKQYKLSQLAQEHLLKIKHYTIENFAEAQWQKYKSTLLSGFQTLADNPGLGKSCEDIYQNGFYFPVGK
HMAYYTKEANFILIVAVLGQSQLPQKHLKQSRFVS
>Vch1786_II0057
MHTLTANDAKRNFGELLLSAQREPVIISKNSKNTVVVMSIKDFEELEAMKLDYLKHCFESAQKDLDSGKT
VDGATFLNTL
>Vch1786_II0058
MNHLAMAVVIKNNLVLVQKRFRKNTGMIFEFPGGSIDAGESGEQAAIRELWEETGLRNLKLIGTHKSINE
NGGDIYHVVFSASMDAEPKEIEPYRQQTFYWFEASQIPLNDFYSADVNFIKEHLGSYT
>Vch1786_II0059
MTVPLEAFVMCVFLMPTLPFKGVAKGIYAKQHSIKSHHIHKTKMLHIDIFRL
>Vch1786_II0060
MFIESLKIRLRSLEVEDAESFYQWSGDREVTQFSLSAYAYPQSRSDIAKWLSEINSSSKTISFGIECKES
QKLIGYAGISGISSLNRSGEYFILIGDKAFWGKGLGTEVTRLVTNYGFRELGLHRIELTAYCDNVAAVKA
YENAGYQHEGIKRESGYRNGRFMDKVQMSVLSREWPAT
>Vch1786_II0061
MRAIFLILCAVLLNGCLGMPESVKPVSDFELNNYLGKWYEVARLDHSFERGLSQVTAEYRVRNDGGISVL
NRGYSEEKGEWKEAEGKAYFVNGSTDGYLKVSFFGPFYGSYVVFELDRENYSYAFVSGPNTEYLWLLSRT
PTVERGILDKFIEMSKERGFDTNRLIYVQQQ
>Vch1786_II0062
MMNTVLLDKDKHDRNRFNCGTEALNNYLKVMASQQAKKDNTRTFVLEDDNNSAYIIGFYTLTMTPIDLKA
LPDKLQKKHQSSTSGGLIARLAVDDRYKGKGFGEWLLIDALRKLLAASDSVAFPVVIVDAKDGAKHFYER
YGFQAFQDAENKLFITIADIRASLG
>Vch1786_II0063
MATTLPRITARVDVDTQDLLAKAAALAGMSSINSFVLNAAIEKAKQVIEREQALKLSQADAVLLMEALDN
PAVVNAKLKLASERYESKTQ
>Vch1786_II0064
MSMSEYKLTEEIIKLSQSQLWDVAKSEWTLHEIYEANEPERCLCGHFPIIEICNLKNKINSNYAIVGNCC
VKKFIGLPSDKIFQAIKRVRKDDQKSLNAEAIFHAYDKGWINDWEKSFYLDVMRKRKLTSSQLNKKIEIN
NKLANKMKRT
>Vch1786_II0065
MSLLKAKLSMYKLEYSTQFKKDFKKITKMPISDIIEVGNVISKLQRGEKLEPKNVDHPLTGNWVGFRDCH
IKPDLVLIYRVFNDQLQLARIGSHSDLF
>Vch1786_II0066
MRTEMLSTRIDHDTKIAFTNVCDEMGLSTSQAIKLFAKAVINHGGIPFELRVPQPNEVTASAIQELVEGK
GHKAESVEAMLNELTEGKVKHV
>Vch1786_II0067
MVNNFSELLLSWLKCKVLKLKHNKRLKRDCQRVAFPVPLSRGGCGCCV
>Vch1786_II0068
MKISHLDHLVLTVADIPTTTNFYEKVLGMKAVSFGAGRIALEFGHQKINLHQLGNEFEPKAQNVRVGSAD
LCFITDTVLSDAMKHVENQGVTIMEGPVKRTGAQGAITSFYFRDPDGNLIEVSTYSNT
>Vch1786_II0069
MWCLSLVVMRCQPLRRALGVHQLCEPKVERERKTDFRNFGYLRWN
>Vch1786_II0070
MELNTAIESRIIEMAWEDRTPFEAIKHQFGLNEAEVIKFMRSRLKPSSFKLWRGRVSGRNTKHAKLRSSE
ISRGYCPTQYKHR
>Vch1786_II0071
MHCSPLSRALALFQSSSWSPKSQAGFEIFFSDISGDSMSTRFCEKCGKNTEHKEVMKQKPSKYGKSKREQ
FKAFLDGFFSSSAASLPGGVSLELTDRYVVCAICGSATLENHGEQFQ
>Vch1786_II0072
MVNNFSNLFAKLRANKRLKRDCQRVAFPVPLSRGGYGCCV
>Vch1786_II0073
MANSTLNAVSFDSSLHSFWRWTCVCLMLLRKMTFKQMCLKNHC
>Vch1786_II0074
MSFGGKSMSEHSAIVTWKRKDSEAFTDNQYSRAHTWEFDGGSKILASASPHVVPVPLSVEANVDPEEAFV
AALSSCHMLVFLSIAAKQRYLVESYTDNAVGILGKNSKGKTSVTKVVLRPQVVFSGTSKPTLQQLEKMHH
LAHENCFIANSVETEVVTEIIA
>Vch1786_II0075
MLVLIQLILSKVKEFFKEWMPLIVSIAALYVSYNSYKVSENQLSVSRVSVEPHFYVDEIPLIDEKTGSVY
ERELKVFNIGSPVANIKTTVRTFYEVDDFGQIGKKLIPLNGYYYASFPTGEPEGLIATHKGNENATKDFD
ATFIHFRGNYPNYLQVELKNIVYITYMSFEGIDKQVCFLNSTQIDCELVSSYKGLFNQSYLELEGLTYQK
LVEVYEKFGG
>Vch1786_II0076
MIKFEFDENKSRSNLEKHGIDFHTAQGLWNDSDLIEIPANTSDEPRYLVVGLLNGKHWSGVITYRGTNIR
IISVRRSRKAEVSLYESA
>Vch1786_II0077
MKAHEFDAKFESDDDDIVMDLDLSQAKRPMHKQKRVNVDFPAWMLESLDREASRIGVTRQSIIKIWLAER
LESVSHHSSVR
>Vch1786_II0078
MRCSPLNAALYLLEILVKIKNVFAILLIVYLIPIAVWYFVMVVVNDYALSTLNSDWGAFGSFVGGVLSPI
FSLVSVLFVIKSINENNTNNNIEIELIKKQDRRNYLISLIAIFNNNMLSNIDSYLNAFDRPIQIADNKFH
MFTDESVKVSLMKYMSIKDSINVNNKLIFDMINNFTANCEISFSIILKYVNSIEGLDEVNEFMDVVEAAL
DNNFINALLSFRLYEQACGWSQKSPLLDQLVSINNKTRYKSEWVERYQEQIGAK
>Vch1786_II0079
MLLDFPHGQFGFTNSCIIAVIWLSLSPTLNRGQLNLDRFKFWLPTSQLLVLDVCLFDAFA
>Vch1786_II0080
MLYAKALSIGDEIGFFSPSSPATAFAPNRFQRAKAYLKAQGFELVEGSLTGKSDYYRSGSIRERAEELNQ
LIRDPNVRCIMPTIGGNNSNSLLPYIDYEALRNDPKIIIGYSDVTALLLGIYAQTGLITFYGPALVASFG
EYPPLVDETFHSFIDLLCSETNQYQYTMPSSWTDIKHDWETQHSAKPVYPNEWQFIGKGKVTGRIIGGNL
NTMAGIWGSRYMPEIKVGDILLIEDSLKGIENVERSFAHLAACGVFERVSAIILGKHELFDNKGTGRTPL
DVLIEVLADKNVPIFYGFDSCHTHPMLVTPLGVRGTIDFDNHTFKLEDRWVKAK
>Vch1786_II0081
MNQHGKLNYVEFAAKDLESTKAFFSKVFGWSFVDYGPEYAAFSNEGLDGGFFKAELSSRTENGGALLIFY
SSDIEATLEKVVKNGGHIIRPIFEFPGGCRFHFTEPSGNEFAVWSEARA
>Vch1786_II0082
MDNDFSGLFLSWFKCKLLKLKHNKRLKRDCQRVAFPVPLSRGGYGCCVLV
>Vch1786_II0083
MEETDFLQELADELSALPDPSYWFSKLREIEDKLGKNKRDTVAILAKRAWLKKICNSSYPLHPDVKRDIA
YKRYFLSESDNLLILATMIALIDGDNSEERYKKCKQNIEKKYGEEAWLRILRTARKINNVLSNSSSNIPT
SLSVMATRSVTVQGWVQDEKLSKLPKRV
>Vch1786_II0084
MKISHLDHLVLTVADIPTTTNFYEKVLGMKAVSFGAGRIALEFGHQKINLHQLGNEFEPKAQNVRVGSAD
LCFITDTVLSDAMKHVENQGVTIMEGPVKRTGAQGAITSFYFRDPDGNLIEVSTYSNT
>Vch1786_II0085
MPNARLRGWQRMTTKLKHHNRNHRGSMGLETLRVDSPS
>Vch1786_II0086
MLLIFKVVEFLSMDIGKLTRKELIELNHRIVARLEHLDELEVQAKRQEFILGSPAQFVDDKGTIQLCVVV
KFNKKSVSVSTANGERWNIPAERILPLANA
>Vch1786_II0087
MWLSLVVVRCQPLRRALGVHQLCEPKVERERKTDFRNFGYLRWN
>Vch1786_II0088
MELNTAIESRIIEMAWEDRTPFEAIKHQFGLNEAEVIKFMRSRLKPSSFKLWRGRVSGRNTKHAKLRSSE
ISRGYCPTQYKHR
>Vch1786_II0089
MEKSNEKVQLLVNAIRFRKPYTANDFQVTASELKVKKESYHLSKIKSIELKRLGFKDNVVKVTTYAILLS
AATWAFVPEFGFFALLIALILALVSMRKYELKVEFKGTDETGDYWVSIARCWTEDEFHILENIYTELKSR
I
>Vch1786_II0090
MVNFTAGKWISEPKVSEVTSEFVSITTEPKTDFWQRSYYGFRNENAPALLIDSKDNFTFTAKVSFAYQQL
FDQCGLIIYLDNENWFKASIEYENQSFSRLGSVVTNLGYSDWATTDIPLPKEIWYRLSRRGPDFLIESSF
DGLVFNQMRIFHLHRLGETTIEMGKCNPPLPTQKVVSFGVYACSPSESSFTAKFTEMSLEPCKWLAH
>Vch1786_II0091
MHRYNARLRGWQRINTKLNHNNCNHRGSLGLETPRVDSPS
>Vch1786_II0092
MSFQNLNAGDIVVSNFGVYQHWSLVSDALCEKGLPMLISATQRNGTVQEETWDVVTQGKHTYPAKVTYDR
PVSEVLELARSQIGTWKYSLTDRNCEHFVKWATGLKMSSTQVIAGATGAVLGASLVGLYSENPKFAKFLG
GALALGSLAVLATKAVEKK
>Vch1786_II0093
MSKVVQQQIGNIALVVENYDDAIEFYTKKLQFSLVEDTDLGGGKRWVQVSPPNSNGTNLLLAQASTEEQA
QFVGNQTGGRVFLFLQTNDFWRDYELMKTKGVVFNEEPRVEEYGTVVVFQDLYGNKWDLLELNKAHQ
>Vch1786_II0094
MIFWEEASLNDREKIFEFLYDFNPAAAKKTDELIEAKVENLLEQPLIGVQRDGIRGRLLIIPEISMIVSY
WVDGSKIRIMRVLHQKQKFPND
>Vch1786_II0095
MDTRIQFRVDEETKRLAQQMAESQGRTLSDACRELTEQLAEQQRKALSHDAWLTEQVNQAFEKFDSGKAV
FIEHDIAKARMAERKAKIRNRGHA
>Vch1786_II0096
MRAIFLILCSVLLNGCLGMPESVKPVSDFELNNYLGKWYEVARLDHSFEKGLSQVTAEYRVRNDGGILVL
NRGYSEEKGEWKEAEGKAYFVNGSTDGYLKVSFFGPFYGSYVVFELDRENYSYAFVSGPNTEYLWLLSRT
PTVERGILDKFIEMSKERGFDTNRLIYVQQQ
>Vch1786_II0097
MLLDFPHGQFGFTNSCIIAVIWLSLSPTLNRGQLNLDRFKFWLPTSQLLVLDVCLFDAFA
>Vch1786_II0098
MRCQPLRRALCLLGDNMQFYKADEYQASCENLYRKYELEIAALLPDASIEHIGTSSIPNAVSKGDLDILV
GVNGKELENAVKLLSTLGFNEKSDTLRTPELCMLENSSGEDVAFQVVANGSEFEFFVGFRDKLRKNPELV
QRYNELKISCTGWSHEEYRRKKSAFIERVLGQA
>Vch1786_II0099
MDLNSLLLFIVACLAINMIPGPDVIYIVSNTMKGKLVTGFKAAMGLGVGYFVHTLAASLGLSAIILSSAV
AFSAVKWLGAAYLVYLGVQSLLSMWRGGSTLKVSESVESDKNVFVQGVIVSVLNPKVALFFLSFLPQFID
TSSGSASMQLLWLGLLFSVLVTMCNILYASVGSWVFSRPNSQRYSRGLEGVSGVLLIGLASKVAISDR
>Vch1786_II0100
MNKGDSVEKCYMCDAEGNTKEHVPPKCIFPEAKDVPSGDNYKKNLITVRSCEKHNTAKSKDDVYLLFFLA
ANVVSNDLAQTQFGTKIMRAVNRTPHVFAQFAKKNTPVTLKGENGELIHTAAIEIDRARFDAAIEHISHA
LHYHKYGETFIGDIQVITSGLVDLSSIDSVEVNDRIQNFGQMVDELLADVEPEGDNPEVFTYKVLKTDEP
HQVIIQMNFYGGFKIVSIMKYS
>Vch1786_II0101
MTVPLEAFVNWPVLMIFTALLTNTKKITLLFIWCFHISGWFSEHKKSASFTRCSRRLFPSTTKILEIIFS
SFEMTALPTTKHLQTPFAQMLLAFPFCQLTPC
>Vch1786_II0103
MSVEHPTTLKHRGLLVFSDFEPTELSTRSTKSASRKVQKPNCAI
>Vch1786_II0102
MLDVQHSKFGFTKGCIISVFWLSLSRILNRGQLSLERFEFWQPTSQLLALDVCLCDAFA
>Vch1786_II0104
MKWFLAFWLVLASFFSVGLHANDSVLQQAYKSQQSDLQVQGFGKVVKVLPDDNDGSKHQKFILKLNSGQT
LLVAHNIDLAPRIPNLQVGDSVEFYGEYEWNKKGGVLHWTHKDPQNRHAHGWLKHNGQVYE
>Vch1786_II0105
MKPFNLTVAAKADLRDIALFTQRRWGKEQRNVYLKQFDDSFWLLAENPDIGKSCDEIREGYRKFPQGSHV
IFYQQTGSQQIRVIRILHKSMDVNPIFGA
>Vch1786_II0106
MAKNTSITLGEHFDGFITSQIQSGRYGSASEVIRSALRLLENQETKLQSLRQLLIEGEQSGDADYDLDSF
INELDSENIR
>Vch1786_II0107
MSVELTSAVFASDIVEFKENNDKNSIIQLVKHRYDERFINPFRDNSQKHGFAMMAVCCLMVESLISMKRG
INETSDARNEQGHKIYSGELFEEFFSESSYFCGFSGLGRDFYKHIRCGILHQAETTGGWRIRRKGELVDK
NEKIINATKFMNALESELNAYLHKLEIEDFTDLVWVNLLKKIDFIASNAVGD
>Vch1786_II0108
MIRNAWHFDYALRLVFKVVCGGFGIALLTP
>Vch1786_II0109
MTVPLEAFVNWPVLMIFTALLTNTKKITLLFVWCFYISGWFSEHEKSASFTRCSRRLLPSTTKILEIIFS
SFEMTALPTTKHLQTPFAQMLLAFPFCQLTPC
>Vch1786_II0110
MKYRSKWELCFNAYKKECTRIVIFKESLKFISFKFKALIFISIILFGIFLALAIISAINNNRDMYYVYLV
AFLFFETSSLISVFKAQKKYTNEEYSDYELSQAPPEDYKDQKARYLKFRRALRLNDIEQSHVSGILEILE
SRIAVCENSGVSVQKIVGFSITFAMSVLVATMKSLTIQTIAQIGVIGVFSIAFVYILHKLTPNTREQLYE
LKYFLTMFSYEDHEKSL
>Vch1786_II0111
MLPSKEELLALLSKECELYASIPDSEQQKKRNKKHFINGLMTACRVVGISFEELNTIIEQMPKKPIFKDL
DEQLSVPTYVRNRVDIKL
>Vch1786_II0112
MENLTNDVITILQYLLPGFVSAWVFYSLTSYPKPSQFERVVQALIFTIFIQAIVVVVEFSVRWLCATYEI
TGVPDKFGLVGSVVTAILLGVAFAGFANNDLLHKCLRRCLITRETSYPSEWFGAFLQDVTFVVLHLNDER
RLYGWPIEWPSEPHKGHFVIADPSWLNDDGTEAEITGVSKLVISASEVKWVEFLEKNWE
>Vch1786_II0113
MANKAFKSDSQRLAFSVLIVGFCVYGGMVESRVSVAHTLMRRYTKRRKT
>Vch1786_II0114
MSLGFWGWLKSNLSHLFSLLGIILTIYFSIWYVPQYSEELKFKRIESVHNELVSTIQELVYNNHEVNEHN
IETLISGKEVKNNIVYPFTKQELLIQVQDAFLSNRFIPLDARKSLVDKVDEIRNSIKQSVEPVEPAKSKA
SSLLSIAAGIFGSLAAALGFSSLTFVAKRQRKEEIELEINDAKEKYQQVIKRTIAFESKVHKVLMAYFGR
KNIEQETERDIGIDFIVKNNGVAKLGVAIKDYRNQRVNSNQIHMLHSVSASLNLPILLVTNSPLTEDAKQ
LVERLNARDPNRARVMVSDFDGLGGQLENFV
>Vch1786_II0115
MGNWRILYNKQFKRDSARLAFLVCIGFGVEVQCCNIGIACFTP
>Vch1786_II0116
MLSYYERNIDYLELELKSIPTNVNVRFSLNEHIIPHLKKAAEEKTAVFLTKNKTASLHVHSVDVDELNEI
AVILFHYTDTNLTDPAFKNMTSGSVRIAGKTKGEGIAVSAHLVVDLNHFKGQRAPIHLALLEVVPGITKS
LIERALTSLFNKTINRPKWTYKSSTESKSKPCRPSFSFNNLASESLSEGLKTRRLTGVTLIHKTNEDDFD
EDDLITKETQVSYAIGASLKEEAAEQLLYRLSRKAKSKGYSTLKVQYDDEYRGTRTGKFNSLEEEAIKRA
TGVFCKRGKVYTESQIHQCQDSLHYQLVNKIKALICKECGVAYAESNNKEVTETTLLPQN
>Vch1786_II0117
MGGYGNLAKILASIYAINKMLRIGSPLLKGGAMIGDMVLGGKKGAAGAGSLSALGATPVYVVNMPNGGLG
GPDVNFPDNKKPNKSLFNASNLANIPLIGWASYELADLTDSVLSSNFDGYREADAKFTTKMKAFFGDKEA
QAQDVQYYGADPAKYEVKPMSPPEYMTGGYNRSPISTPSSYLAAQAGEMKLKVEVSDDRVKVTPTYLPKG
FSVDPDTGIN
>Vch1786_II0118
MIIKKLKQSHSVKILCEVFNVHRSSYHYWLKRPALINAETIKLRSLISEAHAASNGSAGARTIADIVTNQ
GVKLSRYRATKLMRTLGLVSCQEPKHRYRKASQEHIDVPNHLSRQFAVTAPNEVWAGDVTYIWTGNRWMY
LAVVIDLFARKVIGWSMSLSPDSRLTGKALSMAYESRGKPKGVMFHSDQGSHYTSRKYRQLLWRFQIKQS
LSRRGNCWDNAPIERFFRSLKTEWVPTVGYRSFAEAQQEITRYIIGYYCQLRPHQYNGGLTPNESERLYW
ENSKTVANFS
>Vch1786_II0119
MTKRTRRLFSAEFKLEAAQLVLDQNYSVTEAAQAMNVGKSTMDKWVRQLREERQGKTPKASPMTPEQIEI
RELKKKLARLEEHNEILKKATALLMSDSLNNS
>Vch1786_II0120
MLERKPEYESLCQNLHELLSGKYMKIDRNEVVEIEI
>Vch1786_II0121
MSSFDFPKYQANQEVGNTGEAFFEHFVTKELGCIYRKVHREHDFGIDGYIDIVNNGVVSGRSVAVQIKCG
DSYISKVTSGGIKYLGDNKHLNFLINHNVPVILVVLNSDCTKGYWVEFSVNATNPSSKSWWIEIPFENQL
GTLDMTSLCDIAGIAEDYSEDIKVSWAINSAMDEQSDISFVLSKEEVEELDLSGINQMMERYFRTKDLLI
SNRNKTVFWIFGYDDDSRELYEIPEVRRWFKFTLEQGVPWFYLLDVGADHMSLPINMYSCCNISVNKLSC
GSKSVVISSVSDINNWVEVNFENLNRFADEKKIPDNILKEVSEKVITSVHRLVAG
>Vch1786_II0122
MVNDFSGLFLSWFKCKVLKLKHNKRLKRDCQRVAFPVPLSRGGFGCCV
>Vch1786_II0123
MNTMEFVRSLLIEKGISARLAKPYPYLFYKFARLDMKPRVFESPLKLFVLQSVLGTVFWGGFMWLLVWQF
QGFVASQVYASMFFGVITGLLLAVEVARIRRKYGVTDFDSWLKANGLK
>Vch1786_II0124
MNTMEFVRSLLIEKGISARLAKPYPYLFYKFARLDMKPRVFESPLKLFVLQSVLGTVFWGGFMWLLVWQF
QGFVASQVYASMFFGVITGLLLAVEVARVRRKYGVTDFDSWLKANGLK
>Vch1786_II0125
MRCQPLRRALWRKVKMKAIVDLIRKDPIRHEALECVYQLELPQCYIAAGFVRNLVWDSLHHNVKLTPLND
IDVIFFDADCLDSDYEKSLELKLSEQMPQLNWQVKNQAKMHLQNGDNPYQSTLDAMSYWPEKETAVAVRK
VEHDRYECISAFGFESLFQGFITHNPKRAYGIFENRVKSKGWLAMWPNLRIAP
>Vch1786_II0126
MGYEANKRLKRDCQRVAFPVPMSRGGYGWCVLVL
>Vch1786_II0127
MEIKEFSACNLESLRKLYLDSRRDSFPWLKADSFRIEDFDRDSQGERIWLSEVLGNVVGFISIWEPDNFI
HHLYVATEYQGQGVGSMLLNGAKMKYGNLSLKCMVQNQKALNFYSSQGFEIVSQVDDELGGYYYMSFSAQ
T
>Vch1786_II0128
MLNLLRFFLISNLTASAVVVMFEKSTGFFGLRSWPDYAFFVVVILWGLAALFFMYPPEGGFGGDRAESVA
GSMVDSSVANEIDSERFSSNTMLCIKLFVSGLPAFLTCIIVSTAT
>Vch1786_II0129
MQNKQYKLSQLAQEHLLKIKHYTIENFAEAQWQKYKSTLLSGFQTLADNPGLGKSCEDIYQNGFYFPVGK
HMAYYTKEANFILIVAVLGQSQLPQKHLKQSRFVS
>Vch1786_II0130
MHTLTANDAKRNFGELLLSAQREPVIISKNSKNTVVVMSIKDFEELEAMKLDYLKHCFESAQKDLDSGKT
VDGATFLNTL
>Vch1786_II0131
MEIRTGEFEDIAGITDIFNFYIEQTNARFEEFPFTLENREEWFSQFSRTAKYQIYVAVENGVLQGFACSQ
KYRAIPAFDDTVEVSVYLAQEAKGKGLGSKLYTQLFSSIRAYGVHRILSGVALPNDASVALHKRFGFREV
GISNEYAKKHGQYISSLWLEKALNVESAL
>Vch1786_II0132
MRCQPLRRALGILEGALSDIILTILASVTASSVASAVIVWLSKTWITERVKSSIKHEYDLKLESYKAKVE
IEKTAAIENIKSALKDSTFKRELRFSMLHGKRSEVISDLHAHLQDTIMFLRHYYDASCSHGDFDKLNEST
LKLSNFLRVNRLFLPDDIEVKVDDLCDKILDSSQLEKDINFDVEDEIKPLFSAIKKEMKKLLDDDI
>Vch1786_II0133
MCTVSLCVSLCLWMHNETVQVAMALEFKDKWLEQFYEDDKRHRLIPSSIENALFRKLEILDAAQAESDLR
IPPGNRFEHLEGNLKGWCSIRVNKQYRLIFQWVDGVALNTYLDPHKY
>Vch1786_II0134
MRKTKRRPVSVGEMLKVEFLEPMGITSKALAEAMGVHRNTVSNLINGGVLTAPVAIKLAAALGNTPEFWL
NIQHAVDLWDTRNRYQEEAKFVKPLFVSLEQSART
>Vch1786_II0135
MLYAKALSIGDKIGFFSPSSPATAFAPNRFQRAKAYLKAQGFELVEGSLTGKSDYYRSGSIRERAEELNQ
LIRDPNVRCIMPTIGGNNSNSLLPYIDYEALRNDPKIIIGYSDVTALLLGIYAQTGLITFYGPALVASFG
EYPPLVDETFHSFIDLLCSETNQYQYTMPSSWTDIKHDWETQHSAKPVYPNEWQFIGKGKVTGRIIGGNL
NTMAGIWGSRYMPEIKVGDILLIEDSLKGIENVERSFAHLAACGVFERVSAIILGKHELFDNKGTGRTPL
DVLIEVLADKNVPIFYGFDSCHTHPMLVTPLGVRGTIDFDNHTFKLEDRWVKAK
>Vch1786_II0136
MTDEIRQDFIKRIDELRIQITSRYSTLNLEAIWLFVATLGCWSVNQPIVQIIALILVLVFFSYKVSEDKT
YSSTFVKVLKDIRKDIDNSILEGDVKKARLHEVDEIDKNLLSFVSISKSTPKFLLGYGFWTLSLFIFGYR
LFYAAPVA
>Vch1786_II0137
MCLQRYRGIKMDDLRRKCFFCKDRIDGKKTLEHIIPNSLLGKLGIKEKTVTGQFNTIQYSRVKVPAHESC
NNQFGSDYENRILSLLENPEQLYNQLLEEAGILMMYSPDSSVSALITTWLSKIYYGLFYYDLISTKAPQW
KDVCSSIIQSDNFKLVQSSYKQGYGFQLPSSLYVFKTKNTETDLVTIVEPSTLLLKIGSLTFVLCICDGF
LTKNYLNGHPLKKLRSWMEEEEKLDPHFPVQKLALAEIIALRKCIPKNPRFVYSKDQIINMSLSTMAKNP
DIAYQINEEHLSHVRREVLLEMGIKIINT
>Vch1786_II0138
MNLEEFQESDFDLLIKWIDSDELNYLWGGPAYVFPLTYEQIHSHCSKAEVFPYLLKVKGRHAGFVELYKV
TDEQYRICRVFISNAYRGQGLSKSMLMLLIDKARLDFSATKLSLGVFEQNTVARKCYESLGFEVVSTEIG
TRAFNGKLWDLVRMEKRL
>Vch1786_II0139
MRAIFLILCSVLLNGCLGMPESVKPVSDFELNNYLGKWYEVARLDHSFERGLSQVTAEYRARNDGGISVL
NRGYSEEKGEWKEAEGKAYFVNGSTDGYLKVSFFGPFYGSYVVFELDRENYSYAFVSGPNTEYLWLLSRT
PTVERGILDKFIEMSKERGFDTNRLIYVQQQ
>Vch1786_II0140
MKFNARLRGWQRITTQLKHNNRNHRGSMGLETPRVDSPS
>Vch1786_II0141
MTYKLEFKKSALKEWKKLAVPLQQQFKKKLIERLENPHVPSAKLSGAENIYKIKLRQSGYRLVYQVENDI
IVVTVLAVGKRERSEVYTKALQRLDD
>Vch1786_II0142
MTTRILADVAASITEFKANPMKVATSAFGAPVAVLNRNEPAFYCVPASTYEIMMDKLEDLELLAIAKERL
SEDSVSVNIDDL
>Vch1786_II0143
MVFNWVIIVLKMQFNKRLKRDCQRAAFPVPMSRGGCSCCVWV
>Vch1786_II0144
MPDLTKARCPCRGCNKVANNAEEVEELFGLRNMGDGTIRVQSYCRECRGLHCEASNPKCNHHA
>Vch1786_II0145
MLGYAFPSILGNLMSKIYQMDAVDWLKTLENCSVDLFITDPPYESLEKYRQIGTTTRLKESKSSSNQWFS
VFPNTRFEELFREVYRVLKKGSHFYLFCDQETMFLAKPIAESVGFKFWKPIVWDKCAIGMGYHYRARYEF
ILFFEKGKRKLNDLSVPDVLEYKRVWKGYPTEKPVELLEVLIRQSSSENEIVADSFFGSGSTLIAANNLS
RKYIGCDISSSAHEYFKNRA
>Vch1786_II0146
MEKSNEKVQLLVNAIRFRKPYTANDFQVTASELKVKKESYHLSKIKSIELKRLGFKDNVVKVTTYAILLS
AATWAFVPEFGFFALLIALILALVSMRKYELKVEFKGTDETGDYWVSIARCWTEDEFHILDNIYTELKSR
I
>Vch1786_II0147
MKCFLAFWLVFVSFFSVGLHANDAVLQQAYQSQQSDLQVQGFGQVVKVLPDDNDGSKHQKFILKLNSGQT
LLVAHNIDLAPRIPNLKVGDSVEFYGEYEWNKKGGVLHWTHKDPQNRHAHGWLKHNGQVYE
>Vch1786_II0148
MEKRRRQKYSLLEPIVVQSGNQYQNAASVLASTDGNLWVACINASLAIEIYLKSFLITEHQVQGYSRFMG
TVHKSHDLAKLFKKLHPQKQSVLLEAVKHVAPGIDLVAELTKYRNVFTNARYTFEPNNVPSMGSDLINLA
SVLRRAVIHIINVHYPVIKPIGLEKAVNEILSTRQT
>Vch1786_II0149
MKNIKYILFICVVAYMPFVSANLSHLDKSISLLNTLNYPAIFKNTLLKECDKGLPQFASLKICKQSETLS
DEMIVRIAAKHFISYVSESDTDKLIAFWGGSDGVRISNGLVLWQQTGRLDVLTDTDLYILDKFNQTAENK
ASMAFADNVNVSVQIILEIEEILSSQ
>Vch1786_II0150
MLNEKVNSVKMLTFKNVSRMLMSLVLVGASPQVYAKLTLDEFCKMRYDLAFASISDRMDPSASLPELLKN
FNILVEEAKTKQTYNKKIFKNITYGDYMEWGKTVILEAYEESVLYSDGFNDRTIKRFSERAMVDCYRNNG
EL
>Vch1786_II0151
MTESAHNKTKRKLINNIKDIKPTHQTAIFYNNFDEAIEFNDLMQKIKKPVSAAFKSINMIWMLRLKHQPN
YGVVGYIQILTTAELDLKLLNKVLAKYTCENQVRTVQRPFDREKYTDTVSKQRLANLAAYLGSKTSPRRY
AITNKPQINKNAQN
>Vch1786_II0152
MGKPKKQHIKINQSHGGSGKQAITVINGIESDVVTLALAQDIDAIASSGKIAKDWQSRLPHNSAPYTSTI
VFLVRKGNPKNIQDWDDLTRENIEVITPNPKTSGGARWNYLAALGYALTKSNNDEVYAQQFVKSIYSNVK
VLDTGARGSSNTFIEREIGDVLITWENEALLAINKIENHNVEIIIPSTSILAEPTVSIVDKVVDKKGTRA
MAEAYLEYLYSPVGQEIAAKNFYRPRDKNIAIKYSKQFPELNLFTIDKFSGWDEAHKKHFSQGGIFDQLS
KR
>Vch1786_II0153
MCMEAVMNIGIYIYDEAEVLDFSGPFEVFSTAKRLGAGSWNVFLVSETLEPVKARGGFTVLPDYSFQNYP
QIDLLIVVGGVHRNEMNKSNVLHWVASVDKHAKHIASVCTGAFILANAGLLKGLAVTTHWEDIPELKQRF
PDLVVVEDKRWITASKYTTSGGISAGIDMSLFLVSKFHSQSHAELVAHQMEYNWQKCT
>Vch1786_II0154
MFNSVNLVSQKATSSLKSCFFVGNAVNGQLNLERCKFWQLTSQLLALDVCLSDASA
>Vch1786_II0155
MKNIKFKIYHPTLDLVSDRTLRSILKKFSTLLREIQYQEAFFLINHSNITKSEKQSLQDRLKGPLNHIDA
YYIEHIEKGSIIIEAALTATGLWLLKNTIGESIKEAWKQSDMHESIVSYLSEPLQREKVIDRNVDRVIDA
WNMDGFLIETTTKEKVDEDTVVFTVNLKTDPLLETHIKDNLQRIDTELVIREIKSEIERLRSQQ
>Vch1786_II0156
MSDGNSVINFGDLAKPATVLIEKVSNAIGVLYEPRRIRKKAEAEVEAEKIKVLAGIELNEIQQRGIERFV
QQEARKQANIEAITAQAASQLDESAKTDNLEEDWIAHFFDKCDKVSDAEMQTLWSSLLAGEAQNPGTYSK
RTVDFVATMDKKDAELFTNFCQFVWMVGGATPLIFDFENEIYTKNGINFASLKHLDAIGLISFESLSGYR
RFGLPKKAVFFYYGQPTLVEFENDNNNEVQIGKVLFTKAGLELINICGAKRSQEFYEYSVSELSKQGLIL
SSLLA
>Vch1786_II0157
MLNMKRILSFTLIAAIQGCANEPSVSQPISSGLYCVGSTALSGELSDKFTPVQDESLLSQAIGEPLQGKL
CQGSVYESTQDVIIYRAWNSTNPKSQLGQWWSFELPSGYTADYRKNFEICYQWSPLDKLAKCTLKAGTKV
VVGNGQSAKCSEYLSYPVSEKQQVFISEGASVVENCQVYDSVMSWE
>Vch1786_II0158
MSRCITNASRGTVNAWRFQSHLAAVVTVVVIEFSVMRCQPLRRALCNIGD
>Vch1786_II0159
MQHWGLKVSDLFSTIIIVAIGLTILAVIVSSIVNFYRDWPILSTAWSRMELFEKRLFYIGISFFILIPAL
KDHPAANTYISRVLIEILPALAGSFFVAGVVSFMRQVHDIRNRNG
>Vch1786_II0160
MKISHLDHLVLTVADIPTTTNFYEKVLGMKAVSFGAGRIALEFGHQKINLHQLGNEFEPKAQNVRVGSAD
LCFITDTVLSDAMKHVENQGVTIMEGPVKRTGAQGAITSFYFRDPDGNLIEVSTYSNT
>Vch1786_II0161
MTVPLEAFVMCVFLMPTLPFKGVAKGIYAKQHSIKSHHIHKTKMLHIDIFRP
>Vch1786_II0162
MKSVFVESTIFEKYRDEYLSDEEYRLFQAELMLNPKLGDVIQGTGGLRKIRVASKGKGKRGGSRIIYYFL
DEKRRFYLLTIYGKNEMSDLNANQRKQLMAFMEAWRNEQS
>Vch1786_II0163
MSNRDLFAELSSALVEAKQHSEGKLTLKTHHVNDVGELNISPDEIVSIREQFNMSRGVFARLLHTSSRTL
ENWEQGRSVPNGQAVTLLKLVQRHPETLSHIAEL
>Vch1786_II0164
MVTFREMDISDYNEVIALWATTENVSLRDADSRPNIEAYLKRNQGLSFVAVSDSLVIGAVLVGTDGRRGY
VQHLAVSSDFRGQGIGKSLIQKATDALSRIGISKTHLFVLIENVVAQDFYTKLDWYPRDEIRMFSYNSSS
NPEV
>Vch1786_II0165
MSHQLTFADGEFSNKRRQTRKELFLARMEKLLPWSQLLAVIEPFYPKAGNGRRPYPLETMFRIHCMQQWY
SLSDEAMEDALYEIASMRLFAHLSLDRAIPDRTTIMNFRHLLEQHQLGRSVFEPINQWLSERGVLMKQGT
LVDATIIEAPSSTKNKTNQRDPEMHQTKKGNEWHFGMKAHIGVDAKSGLTHTLVTTAANEHDLNQLSNLL
HGDEEFVSGDAGYQGAHKRDELKGADVDWLIAERPGKVRALKKHPRKNKVAIHIEYLKASIRAKVEHPFR
IIKCQFGFIKARYKGLMKNDNQLAMLFTLANLVKVDQLIRRQARSA
>Vch1786_II0166
MMVAMISYQRLNRIFPYKGDTVIGNDVWLGYESTIMPGITIGDGAIVASKSVVTQDVPPYSIVGGNPAKV
FKHRFEPHVVDKLLAIAWWDWSAEKITENLKAITQ
>Vch1786_II0167
MNLEEFQESDFDLLIKWIDSDELNYLWGCPAYVFPLTYEQIHSHCSKAEVFPYLLKVKGRHAGFVELYKV
TDEQYRICRVFISNAYRGQGLSKSMLMLLIDKARLDFSATKLSLGVFEQNTVARKCYESLGFEVVMVVVI
EFGGMRCQPLRRALCFLSRFGAIIGLTFIDSRCDMNRKVEAYGVDAVERPKIKASKKLDLTGDAGRQIVK
SETKLALRTHQKTFTKLADM
>Vch1786_II0168
MDIICFPFERVIEINAFILKTEPGMKGAVDIPKLQGALGRIDNAIVYEGLDDVFEIAAKYTACIAVSHAL
PDANKRTGLAVALEYLSLNDFELTQENDLLADAVRDLVIGIINETDFADILYAQYAKEQNSAL
>Vch1786_II0169
MSKVVQQQIGNIALVVENYDDAIEFYTKKLQFSLVEDTDLGGGKRWVQVSPPNSNGTNLLLAQASTEEQA
QFVGNQTGGRVFLFLQTNDFWRDYELMKANGVVFNEEPRVEEYGTVVVFQDLYGNKWDLLQLNKAHK
>Vch1786_II0170
MLIWCFMRQVLANCSASISELKKNPTALLNEADGSAIAILNHNKPAAYLVPAETYEYLIDMLDDYELSQI
VDSRRADLAQAVEVNIDDL
>Vch1786_II0171
MMTYKLKFLPAAQKEWSKLAPTIQSQFKKKLKERLENPHVPSAKLRGYDAVYKIKLRTAGYRLAYEVIDD
EIVVYVLAVGKRDKDAVYKKLASRFG
>Vch1786_II0172
MRNMDIKLRPIESEEFDSLFSVVKQGIYSHVDAVFGWDDDFQRKRLKRDYDPSWFYWVQQGGQRIGMLCF
KPYDNVIHVHLLVVFPEFQNQKFGEKIMSYVHKLADAEGRNRVTLSSFIRNEAAVRFYKSLGYQLIDSDE
HFYSLSLQISS
>Vch1786_II0173
MVSQRLHHRCDLVFFVVDSKHDQLNLDRFEFWQLTSQLLVLDVCLFDAFA
>Vch1786_II0174
MGYETNKRLKRDCQRVAFPVPMSRSGYGCCV
>Vch1786_II0175
MMNTVLLDKDKHDRNRFNCGTEALNNYLKVMASQQAKKDNTRTFVLEDDNNSAYIIGFYTLTMTPIDLKA
LPDKLQKKHQSSTSGGLIARLAVDDRYKGKGFGEWLLIDALRKLLAASDSVAFPVVIVDAKDGAKHFYER
YGFQAFQDAENKLFITIADIRASLG
>Vch1786_II0176
MATTLPRITARVDVDTQDLLAKAAALAGMSSINSFVLNAAIEKAKQVIEREQALKLSQADAVLLMEALDN
PAVVNAKLKLASERYESKTQ
>Vch1786_II0177
MVCVVSPLGGRYMNRKHMSKQYDKEEYIKKFETDKSHSILLQSAFAQASDIRKFEIELYWKRATYFWALI
AVAFAGFFAVASGDFKGGGQSLFLTIIASTGFVFTFAWFSANKGSKYWQENWENHLDLLEDSVTGPLYKS
FLERPPESEFCKKYITGPQRYSVSKINQWVAVFTLFIWCVLVIFSLSTYKENCSVGFVFHVLIPITALAL
CRIMISKGKTHDGSHNPKFWLREVNVTKD
>Vch1786_II0178
MENALNAIAEAIICTNADSVAYISAGSGVIVEFISGVFFWLYSKTTQQLKGYHDSLVDIQNVLLSFKVVE
DTADKETKLEMAKIMITSLNSAKNA
>Vch1786_II0179
MQHLDKLLEVAKRKSEFDKNNSWYLGSSTYLAEIKQEVDEVVEEIPKNRLCYLEDELGDVLWDYLNTILS
LEKEAGVKIESVVQRACRKYEERVSAIENGISWDEVKLKQKKELEQEQSSAHT
>Vch1786_II0180
MATARLDIRLDEEIKAKAEKASALLGLKSLTEYVVRLMDEDATHVIEEHESIMVKDSVFDEFMAACNKVK
APNQALLEAVKFTEKSGIK
>Vch1786_II0181
MSWGKEFVELSKSKHDRDSFDCGEQELNTFIKTQAAKHMQAGISRTMVLPSAHPLLNQKFAICAFYSVAP
SSISRETLPAQLAKKLPRYPIPVFLLAQLAVHKEFHGSGLGKVSLIRALKYLWEVNHHMRAYAIVVDCLT
DSAQAFYTKFGFEVLCEHNERIRMFLPMKTVEQLFNQ
>Vch1786_II0182
MKVELVTSLKRQATKILADLHDTKEPVLITEHGKPSAYLIDVDDYEFMQNRLAILEGIARGERALADGKV
VSHQDAKDRMSKWLK
>Vch1786_II0183
MVEIIWTELALSDLNDIAEYIALENVVAAKQLVQTVFTKVERLADFPESGRVPPELEHLNYREVVVSPCR
VFYKYDDAKVRILFVMRAERDLRRLMLTKQ
>Vch1786_II0184
MFNQYHKLPLFLYTVLCVRLSSRALNTFEELNMTNYLERGIKELVEEFISSGKPCPSKQTISERRAGYLS
STVLAGSSPEMADEFVDELDGIQVKVYKPSDKIDLPITIYFHGGCFISGGFETHEAQLRQLAHLSETIVV
CIKYRLAPEHAYPSAHDDVFQAALGIKEHGHKYGGDTEHVFFVGDSAGAQLALATALRLKNKKLWLPEKQ
ILIYPMVDPLGVSDSYQKNGTDFIITAQMLLSGFQLYAGESERLASEKELNLLARKDLQGLPPTLIITAE
YDPLRDEGEQLYRLLLSQGVDAYCERYLGVIHGFYQLSGVSESARRCIRNIANAIKN
>Vch1786_II0185
MGDYRSSSHVYWRCKYHIVWTPKFRFKILKGNVAKELNRSIYILCNMKDCEVLELNVQPGHVHLVAIIPP
KVSISTLMGVLKGRSAIRLFNKFPHIRKKLWGNHFWARGYFVDTVGVNEEIIRRYVRHQDKKELEQEQQL
ELLRD
>Vch1786_II0186
MLLNGAKMKYGNLSLKCMVQNQKALNFYLSQGFEIVSQVDDELGGYYYMSFVAQT
>Vch1786_II0187
MVSRSAPLPRLDINGRAFVYLEAGKLLYIVYLDEFGHIGPYLSSTDKSHKTHPVFGLGGVVLPYTEVRKF
STYFYQLKNRLLDYELKNSGIHPAKWEKKGASLYTVTNVTKYRQLRQATFRLLNKVKASGGFIIYVGIEK
ERRVDGHDSKRLYHSVLREVIKCIDQECEQRDAKFMLILDQQEENVLRGEIVETASVAMFGDDARYRLIE
PPVQVESHLYQTVQCADWLCGLFGRLAHYECEPTVKADYKAIHDYFDNCIHQVSTRSGIKKLKSRPTAHN
LQKLVDKFSS
>Vch1786_II0188
MVVLFEFSGNALPAPWAGVMFFGVKMDLSLYSAKGSNSSERVEWMLNFKGIPYERIEVSSDDLATTYRVM
NPFGYVPSLLVDGLVFTESMAIAEYLEERFPTSPLLGQSLEEKTKIRSVCEYVNSSIHSPQNRTVLNFFR
PDLDETSKRKVRGEWIMLCLDKLSQTICNESGFIIGRTFSLADIFVASIYKKALQHGYVESEFYNNHLIY
IRKNERVAVSEPQT
>Vch1786_II0189
MPEIDALLGLSFCLYFFDNKQHKLPHIHVKYGSYELIIAIETGECLEGYLPNKQRKRAENHILEHREQLM
VMWNKAVNGENPGKLGDLC
>Vch1786_II0190
MLKVIDVDFVSDHTLELTFNDGYQGYADLSVYFKKAPFSEIKDFKRFSLTRDGSLNWDGNELTAATLRDI
TKGSQKSVELSFNVQEMEAVIKQASWESMMEGRPDILQAAIRSYVEQFGHGQVIAKAGIKSRTSAYRSLK
PETTPNFGTLVQLGHAVIELAKDRTVANKEPRI
>Vch1786_II0191
MNDYDQNSLKILVVGPGKEFFDDVYQSEFSEFREHDLSLNVSEGFSAPAVTEVLISIGANVVAGLSVYYI
SKVFDKIFSAKARAKEQGREMHIHVSISEKLIIKNVESTSEIERSVNFVIETKGDNVQKRS
>Vch1786_II0192
MIFWEEASLNDREKIFEFLYDFNPAAAKKTDELIEAKVENLLEQPLIGVQRDGIRGRLLIIPEISMIVSY
WVDGSKIRIMRVLHQKQKFPND
>Vch1786_II0193
MDTRIQFRVDEETKRLAQQMAESQGRTLSDACRELTEQLAEQQRKALSHDAWLTEQVNQAFEKFDSGKAV
FIEHDIAKARMAERKAKIRNRGHA
>Vch1786_II0194
MVTVVVFEFSVMRCQPLRRALCSYLSMDEKVIIRKLTVEDAESVLSLMYQLDRESKFMLLEPEERTTTLE
QQIQIIHSFNDSSNKVIYLLTNDEKAFGFIVGVGNTANRNKHCMSLVIGLLQAVTGQGFGKELVNKLEGW
AISHGYSRLELTVMQHNERAKRLYESCGFEVEGLKRHSLVVDGEYVNELYMSKLLTA
>Vch1786_II0195
MSKVVQQQIGNIALVVENYDDAIEFYTKKLQFSLVEDTDLGGGKRWVQVSPPNSNGTNLLLAQASTEEQA
QFVGNQTGGRVFLFLQTNDFWRDYELMKTKGVVFNEEPRVEEYGTVVVFQDLYGNKWDLLELNKAHQ
