# Supplementary material for: Architecture of the superintegron in Vibrio cholerae: identification of core and unique genes
Source: F1000Res. 2013 Feb 27;2:63. [Version 1] doi: 10.12688/f1000research.2-63.v1 (PMC4032106; doi:10.12688/f1000research.2-63.v1)
Supplement: File S1. Gene data from V. cholera and V. mimicus. — Gene data of SI region from seven V. cholerae and one V. mimicus genomes used in this study. [file f1000research-2-1158-s0003.tgz › 2010EL_SI.nuc]

>Vch1786_II0037
ATGAAATCCCAGTTTTTGTTAAGTGTTCGCGAATTTATGCAAACTCGATACTATGCAAAAAAAACCATAGAAGCTTACCTTCATTGGATCACTCGTTACATCCATTTTCATAATAAAAAGCACCCTAGCTTAATGGGAGATAAAGAGGTCGAAGAATTTTTAACCTACTTAGCCGTGCAAGGTAAAGTGGCCACAAAGACTCAATCACTAGCCTTGAACTCACTCAGTTTTCTATACAAAGAAATTCTAAAAACACCCCTTTCTCTTGAGATCCGCTTTCAACGCTCGCAACTAGAACGAAAGTTACCGGTTGTACTGACTAGAGATGAGATTCGACGTTTACTTGAAATTGTCGATCCTAAGCATCAACTTCCCATCAAGTTACTCTACGGTTCGGGGTTAAGGTTGATGGAGTGTATGCGCTTGAGAGTCCAAGATATCGATTTTGATTATGGTGCAATCAGAATCTGGCAAGGTAAGGGGGGTAAAAATCGCACGGTCACGTTAGCAAAAGAACTCTATCCGCATCTTAAAGAGCAAATTGCGCTAGCAAAACGCTATTACGATCGAGACTTGCACCAAAAAAACTACGGCGGGGTTTGGCTGCCCACAGCCTTAAAAGAAAAGTATCCAAATGCACCTTATGAGTTTCGTTGGCACTATCTTTTTCCGTCTTTTCAGTTATCTCTAGATCCGGAATCCGATGTGATGCGCCGCCATCATATGAACGAAACAGTACTACAAAAAGCGGTGAGAAGATCGGCTCAAGAAGCGGGGATTGAAAAGACCGTGACTTGCCACACTCTCAGACATTCATTTGCAACCCATTTGCTTGAAGTGGGGGCTGATATACGTACCGTACAAGAGCAACTAGGACATACCGATGTAAAAACGACACAGATTTACACTCATGTTCTTGATAGAGGTGCAAGCGGTGTTTTAAGCCCATTATCCCGTCTTTAG
>Vch1786_II0038
ATGGGTGGTATTGGCCGTTCTTGTCGGTTACTGGCGAATAGCGAGCGTAAAATTAGCCTAACAAACAGTTCAAGAGGGATTCACAACGCGTGGCATTTTTACTATGCGTTGGTTTTAGTGTTTAAGGCGGTATGCAGCGGCTTCGGTATTGCGTTGTTCACCCCTTAA
>Vch1786_II0039
TTGCGTTGTTCACCCCTTAACTGGGCGTTATGTGGTCGGAGAAAAATTATGAATCCATCAGCGGTTCTTGTTCATGTCCCAGATGTAGCGAAAGGGCTTGAATGGTACAAGAAAGCTTTTCCAGAAGCCGTTCCGGTTTACCATCATGACTTTGACTTCACAGCGCTTGACCTAAATGGTTTCTCATTAGAAATAGTCCAAGCAGACAAAAAAGTTGGTGCTGGTAAAAGTGGTACAGTTGTTTACTGGTCAGTAGATAATTTATGTGTTGCTCTGGCTAATTTTGAAGAGCTAGGTGCGAGTCTTTTCGTGGACCAATGGAAATTGAAGATGGGCTTTCAATGTGCCAAGTTGAGGACCCATTTGGAAACTTAA
>Vch1786_II0040
GTGAAAATTGTTCTTTGGTTCCTTGCGCGATTTGGGCTTTCTGTTTCAGAGGCTGTTAGCTTGTTGAAAGCCTGCTCTGCTGCATTGTCGTTCCAAAAGGTTTGTTTGGTGTTCAAAGTCCGTTTTCTACGGCGTTGTAAATTCCAAGTGGTTTCAGTGACAGGCGCTTTGAAACTGCGCCTGATTTGA
>Vch1786_II0041
ATGTTGTTGGATTTTCCACACGGTCAGTTTGGTTTCACAAATAGCTGCATCATCGCTGTGATCTGGCTTTCTTTGTCGCCGACTCTTAACCGAGGCCAACTTAACCTTGATCGTTTTAAGTTTTGGCTGCCAACTTCACAGCTTTTGGTGTTGGACGTGTGCTTGTTCGATGCATTTGCGTAA
>Vch1786_II0042
ATGCGTTGTCAGCCCCTTAGGCGGGCGTTAGGTGTTCATCAGCTATGTGAACCAAAAGTTGAGCGTGAACGTAAAACCGATTTTCGAAACTTCGGTTATTTGAGATGGAACTGA
>Vch1786_II0043
ATGGAACTGAATACGGCAATCGAGTCAAGAATTATAGAAATGGCATGGGAAGACCGCACCCCATTCGAAGCAATCAAGCATCAATTTGGTCTGAACGAAGCTGAAGTGATTAAGTTTATGCGCAGTCGACTCAAACCTAGTAGTTTTAAATTATGGCGTGGTCGTGTTTCGGGCCGTAACACAAAACATGCGAAGTTGCGCAGCTCAGAAATTAGTAGAGGCTACTGCCCAACCCAGTACAAGCATCGCTAA
>Vch1786_II0044
TTGGAGCTAACTATGAAAAATCCGACAGTAGAGAATCTCAAAGTTTTGACCCAAGAATTCTTTTCATTGCATTGGAATGCCGTACTTTTAGGCTCGGATTATCCTGAGTGGTCAGATATCTATGAGTTTACTGGTTCTATGCCCAATCATGATAAACAGGGTGTTTATGCTTTTGTTAAAAATGGAGTGGTTACATATATAGGCGTCGGTGCATCATCTAATGGAACAGGCCGTTATGCAGGGCATGGTTTAGGGAAGCGGTTTCAATCATATTCAAAAGTAGTGGATGGTCGACACGTACCAACCGATCCTAGGCTTGTTGATGCTGGTGCAATGATTACTATCGGTTTCAAACCAGAGCAGTCGTACTTAGCTTATGCACTTGAAATGTTTCTTATTGGCAAAATGAGTACAGAACACAACATAAATCGTCCGAGTAAATAA
>Vch1786_II0045
ATGAACTTCTTTACGTCTCCATTTTCTGGGATTCCCTTAGATCAGCAAGTAACAAATCCGAACATTATTGTGGGAAAACACAGTTATTATTCTGGTTATTATCACGGGCACAGTTTCGATGATTGTGTGCGATATTTACATCCAGAAAGAGATGACGTTGATAAGTTAGTCATAGGGAGTTTTTGTTCTATAGGCTCTGGTGCTGTATTTATGATGGCCGGTAATCAAGGGCATCGCAGTGATTGGATAAGTACATTCCCATTTTTCTATCAGGATAATGATAATTTTGCAGATGCACGCGATGGTTTTACGCGTTCAGGAGACACAATTATTGGTCATGATGTGTGGATTGGCACTGAGGCTATGATAATGCCTGGGGTTAAAATTGGACATGGAGCGATAATCGCCAGTCGTTCAGTAGTGACTAAGGATGTTGCACCTTATGAAGTGGTCGGTTCAAATCCTGCTAAACATATCAAGTTTAGATTTTCTGATGTGGAAATAGCGATGTTACTTGAAATGGCATGGTGGAATTGGCCAGAATCGTGGTTGAAAGAGAGTATGCAGTCTCTGTGTTCATCAGACATTGAAGGGCTTTATCTCAATTGGCAGTCAAAAGCACGCACATAA
>Vch1786_II0046
ATGAGCGTTCAAAAAGTAGTTGTTATTACTGGCGGTAGCCGAGGGATTGGTGCGGCGACAGCAAAACTTTTTGCTCAAAACGGTTTTTCCGTATGCATAAATTACAAATCTAATGCTGAGGCTGCTAATACTCTCGTTGAAGAAATCAAAGCGTTAGGTGGTCATTGTATTGCGGTTCAAGCTGACGTTTCCAAAGAAAGTGATGTTGTTAAACTGTTTGAAACCGTTGACCAAGAGCTTGGTGTTGTTTCTGTTCTTGTCAACAATGCTGGTATCTTAAAGAAGCAGATGCGCTTAGACGAAATGAGTGCAGAGAGGATTAACTCAATTCTCATCAACAATGTGACAGGTTATTTCTTGTGTTGTCGTGAAACAGTGAAACGAATGTCAACTCGTCATGGTGGTTTCGGTGGTGTCATAGTTAATGTTTCTTCGGGAGCCGCTCGAACAGGTTCACCGAATGAATACATCGATTATGCAGCGTCAAAAGGTGCAATTGACACGTTAACAAAAGGTCTGTCGTTGGAAGTTGCCGCGGAAGGTATCAGAGTTAACTGTGTTCGCCCAGGATTGATTTATACCGATATGCACGCTGACGGTGGAGAGCCTGACCGTATAGAACGACTCAAAAATAAAATCCCAATGCAACGTGGTGGTTTGCCTGATGAAGTCGCTGAGGCAATTTATTGGTTATCGTCTGAAAAATCATCATTTTCCACAGGTAACTTTCTGGATTTAGCCGGTGGTTTGTAA
>Vch1786_II0047
ATGCATAACAAACGCCTCAAGAGGGACTGTCAACGCGCGGCGTTTCCAGTCCCATTGAGCCGCGGTGGTTTCGGTTGTTGTGTTTGGGTTTGGTTGTTATGCGTTGCCAGCCCCTTAGGCGGGCGTTAG
>Vch1786_II0048
ATGCTGTTGGATGTTCAACACGGTCAGTTTGGTTTCATAAAAGGCGGCATCATCGCTGTGATCTGGTTTTCTTTGTCGCGGACTATTAACTGTGGCCAACTTAACCTTGAATGCTTTGAGTTTTGGCTGCCAACTTCACAGCTTTTGGTGTTGGACGTGTGTTTGTTTGATGCATTTGCGTAA
>Vch1786_II0049
ATGGTATCTCGACATATACCAGAACGTCTAAAAAAGAAAATATATCAAGAAGCTAATATGACATGCCCCAACTGCGGTGAGCGAGATGTATCCACGTTTGAAATACATCATATCCAGCCCTTTGTAGATGTAAAAAAACACGAAGAACGCAATCTGATACTACTTTGTAGTAATTGCCATTCTAAGGCTACAGTTGGTGAGCTAACTGAAATTGAAGTGTTGAGGTTAAAGGTAGGGCTAATTAGTAGTTCTTCCGGCCAAAGCAAAGAAACTATGCCTTCAAATGTTATCACTTTGGATTCGGTTAAAAATCACGGTGTAATTGCAAATCAGGTTACTTTGAATAATTCACCAGCGAAAGTAGTTCTGTTACCAGCAGTTGGCTCTATTGCAAGCAGCCTCAAACATCAAAACTACATAAAATATTTAATTGATAAATACCATGCTTACAAAATTGTAGAAGTTGGTAAGTCAAATATGAAGTACCCAGTGTTCTACAATGCGCTCAAACGAAAATTTGGAGCTAAATGGGACATGGTTCCAATTGATAGATTCTTGGAATTAAGTACATACATTCAAGATCGGATAGAGAAAACAGTCCTTGGTAAAAAATTAAAGGCTCAAGGGAAAAAATCATATTCGACATTTGAAGAGTATCTGGCCAAAAATTGTAGCTAA
>Vch1786_II0050
TTGGCTTATAACGCCCGCCTAAGGGGCTGGCAACGCATTACCACAAAACTCAAACACAAAAACTGCAACCACCGCGGCTCAATGGGACTGGAAACGCCACGCGTTGACAGTCCCTCTTGA
>Vch1786_II0051
ATGTACGATAGTGAAGTAATTGAGTATGCAAAAGAGCAAGAGAACATAATCTCCAAGTTGGAGTACCGAGTATACAAACACGACGATGGTCGTTCGGTGAATCGTCAAGATTTGATGCGTGATTATGCAAGAGTTTTATACTCATCATCTTTTCGACGTCTACAAGGTAAGATGCAACTACTTGGTGTGGACGCCAGTAAGTTCAATCGAAATCGTCTAACTCATAGCTTAGAGGTAGCACAAATAGCTCGCTCAATCGCTTATGATTTAGAGCTTAATCATACGGTTGTAGCTGAAACAGCATCACTTGCACACGATATTGGTAATCCTCCTTTTGGACATTATGGTGAAGTTGTACTTAATGATTTAAGTTTGGCTTGTGGCGGTTACGAGGGTAATGCTCAAGCATTTCGCATTTTACGCACTTTAGAAAAGAAACATTATGCGTATCCAGGGCTTAACCTGAATGTACGTACTCTAATGGCCATTACTAAGTACTTCTTTAACAAGCACCAAAACAATAAAAAATTCTTATACGACGCAGACTATGAATTTCTAAAAACTGAGCTCGATAGTAAGGGGGTCACTGTTACCAAGAGTATCGACGCTGAAATAATGGATTTAGCGGACGAAATTGCTTATGCAGCACATGACTTAGAAGATGCACTAAGCTTTGGCATGATCAGCTTAGGTGAAATAGTTCATGAGTTTAGCATTAGCGACAAGTTTAAAGATGCATACCCAACGATGACTGATATTGCTAAAGAGGCACAAAATGTCGCTATGAAAGCCAGTCGAAGTGGTACATCTGAAGAGTATGCAATTGTTCTGAAGAAAGAACTGACGTCAATGATAGTTAATATTCTATGCTCAGATATTGGTTTGGTTGATGGTTGTTTGGGCTACAAACGACATGCAAAATTAGCTGAAGGTCTAAAAAAACTGTTGTTTAAGGCAATACTCCGCAAAAAAGATATTCAACTTTATGAGCGCCGAGGAGAGCAGATTATTCGTGGTTTATTTGAGGTGTATTCTGACGAAAAATACAATAAAGATAATATGTTGTTACCACCAGAACTGCGTGCAATTAATGACTGTAAAACCCGTCTAGTTACGGATTACATCTCTGGTATGATGGATTCATATGCCGCACAGGAGTATGAGAAGTACTTTGGTAAGGGCAGTGCAGATAAGCTTTATTTCAAATAG
>Vch1786_II0052
TTGATGGAAGCATATAACGCCCGGCTAAGGGGCTGGCAACGCATTAACACTAAACTCAAACACAGCAACCGTAAACGCCGCAGTTCATTGGGACTGGAAACGCCACGCGTTGACAGTCCCTCTTGA
>Vch1786_II0053
ATGAGTAGAAAAAAATTTATGGAGTCTGTTGGTGCTACTTGCAGCAACTGGAATTGGAGCTGGTCGTTCGTTAATCACGAAGAAAGGTTTGTGGTTTTTGGTCATTGGGATGTCCACAAAGACGGCCTAATTTTTGATGAAAGTTGGAAAGGGCCAGGAAGAAAGCAGTCTCTAGAGCATATATCGCTGATTCAAAATAATGGTTATCGCCTAAAAACCTTTCCCATGCAGTATGACCAAACTGAAACAGGAACAGCCAAAATTAAAAGTTTTGATTGGATTCTTGAGGAGAAACATTTAGCCGGAGTCGATGGGCTTTGGTATGCATTAAATTACTCTGAAAGCGTTGATATAACTTCAATAGAAGAAGTCGTTCATCCAGAAACGTATATTGAAGGGGCAACAAAAGAGATCTCGGTAAATGCTTACGAACGTAACCCAGATGCTAGAGCCAAATGTATATTGCACTATGGATGTAAATGTTATGTCTGTAAATTTGACTTTCAGGAAGTTTATGGAGACATAGGAAAAGGCTTTATTCATGTGCATCATGAAGTTTCGCTTGCTGAGATCAAAAAAGAGTATTCCGTGGATCCTATTAAAGACCTAAAGCCATTGTGCCCTAACTGTCATGGGATAATTCATAGGACACATCCTCCAATATCTGTTGATTCTTTAATAAACTTGTTACGTTCTAGAAACTAA
>Vch1786_II0055
TTGCCACATAACGCCCGCCTAAGGGGCTGGAAACGCATAACAACCAAACCTAAACACAACAGCTGCAACCACCGCGGCTCATTGGGACTGGAAACGCCACGCGTTGACAGTCCCTCTTGA
>Vch1786_II0054
ATGTGGCAATCCAGAAAGGGAGCCCAAATGAAGAAATTCTTAGCATTCATAGTGTTGTCCAATCTAATTGCAGTAGCATGTGTTTATCTATTTGAGTTCAGTTTTGGATACTTAAAAATTGCTTTTCTCAAAGATTATGCGTTTTATTCGATGCTTATTCTTCTGGTGCTAGGGGCATTTTTTTCCTTCTCTGGACATGGTGTTGGTTACAGCGATCCAAGTAATGTTGCGGGAGTTGCAGCGAGTAGCTTGATCGACAACGATTCAGCTAAAAAGACCGTGGTTACAAGACTGGAGAGCATTGGCTTAGGGCATAGATTTTTAATCGTCAGTCTGTTGCCATTGATTTTTTGCTTCATCTTATAG
>Vch1786_II0056
ATGCAAAATAAACAATATAAGCTCAGCCAATTAGCCCAAGAGCACTTACTCAAGATTAAACACTACACCATTGAAAATTTCGCTGAAGCGCAGTGGCAAAAATATAAGTCGACCTTGCTTTCAGGTTTCCAAACTCTTGCGGATAACCCAGGACTAGGAAAAAGCTGTGAAGATATTTACCAAAATGGTTTTTACTTTCCAGTGGGGAAACACATGGCTTATTACACCAAAGAAGCAAACTTCATTCTCATTGTTGCGGTATTAGGGCAATCACAACTGCCCCAAAAGCATCTCAAACAGTCACGCTTTGTTTCTTAG
>Vch1786_II0057
ATGCACACACTAACAGCAAATGATGCTAAACGAAATTTTGGTGAACTTCTTCTAAGCGCACAACGCGAACCTGTCATCATCAGCAAAAACAGTAAGAATACTGTCGTTGTCATGTCCATTAAGGACTTTGAAGAACTTGAAGCAATGAAACTCGATTATCTCAAACACTGCTTTGAGTCTGCTCAGAAAGACTTAGATAGTGGCAAAACCGTTGATGGTGCCACTTTTCTAAACACCCTTTGA
>Vch1786_II0058
ATGAATCATCTAGCGATGGCTGTCGTAATAAAGAATAACCTTGTTTTGGTACAAAAACGGTTCAGAAAAAATACTGGGATGATTTTTGAGTTTCCGGGTGGTTCTATTGATGCCGGTGAGTCAGGAGAGCAAGCAGCTATTCGTGAACTCTGGGAGGAAACTGGGCTGAGAAATTTAAAGCTCATTGGCACTCATAAGTCCATCAACGAGAATGGCGGCGATATTTATCATGTTGTTTTCAGCGCTTCGATGGACGCAGAGCCTAAAGAGATCGAACCTTATCGACAACAAACGTTTTATTGGTTTGAGGCTTCCCAAATTCCACTGAATGACTTTTATAGTGCTGATGTAAATTTCATCAAGGAACATTTGGGCAGTTACACATAA
>Vch1786_II0059
TTGACAGTCCCTCTTGAGGCGTTTGTTATGTGTGTGTTTCTGATGCCCACCCTTCCATTTAAAGGGGTAGCGAAAGGCATTTATGCCAAACAGCATTCGATAAAAAGCCATCATATACACAAGACTAAGATGCTTCATATCGATATATTTCGGCTCTGA
>Vch1786_II0060
ATGTTCATAGAATCATTAAAAATCAGGCTTCGTTCACTTGAAGTGGAGGATGCAGAATCCTTTTATCAGTGGTCTGGTGATAGGGAAGTGACACAATTCAGCTTATCTGCTTATGCCTATCCCCAATCTCGCTCAGATATCGCTAAGTGGCTGTCAGAGATTAACTCAAGTTCAAAGACGATTTCTTTTGGTATCGAGTGTAAAGAAAGCCAAAAGCTGATTGGTTATGCTGGTATTTCGGGGATTAGCTCACTTAACCGAAGTGGTGAGTATTTTATCCTCATTGGTGATAAAGCATTTTGGGGCAAGGGGCTAGGAACAGAAGTTACGCGTTTAGTCACTAATTATGGATTCCGAGAGCTTGGCTTACATCGAATAGAATTGACCGCATATTGTGACAACGTAGCGGCAGTCAAAGCGTATGAAAATGCAGGCTATCAGCATGAAGGTATCAAAAGAGAATCGGGCTATCGCAATGGCCGATTCATGGACAAAGTCCAAATGTCCGTTTTATCGCGAGAGTGGCCGGCCACATAA
>Vch1786_II0061
ATGAGAGCTATCTTTTTGATTCTTTGCGCTGTTTTATTGAATGGCTGCTTGGGCATGCCCGAATCAGTAAAACCGGTGTCGGATTTTGAACTGAACAACTATTTAGGCAAATGGTACGAGGTTGCTCGACTCGATCACTCCTTTGAAAGAGGTTTAAGTCAGGTTACTGCGGAATACCGTGTTCGAAATGATGGTGGTATTTCGGTTCTTAATCGTGGTTATTCTGAAGAGAAAGGTGAGTGGAAGGAAGCGGAGGGCAAAGCTTACTTTGTGAATGGCTCAACAGACGGCTATCTGAAGGTTTCATTTTTTGGTCCGTTTTATGGCTCCTACGTAGTGTTTGAGTTAGACCGTGAAAACTACAGTTATGCTTTTGTGTCAGGGCCGAATACAGAATATCTGTGGTTACTTTCAAGAACGCCGACTGTAGAACGAGGCATTCTGGACAAGTTCATAGAAATGTCGAAAGAGCGTGGTTTTGATACAAATCGGCTCATTTACGTTCAGCAGCAATAA
>Vch1786_II0062
ATGATGAATACGGTACTTCTCGATAAAGATAAGCACGATAGGAACCGTTTCAATTGTGGCACTGAAGCACTCAACAATTACTTAAAAGTAATGGCGAGTCAGCAAGCCAAAAAAGACAACACCAGAACCTTCGTTTTGGAAGATGACAATAACAGTGCTTATATCATCGGCTTTTACACTCTGACTATGACGCCCATTGATTTGAAAGCCTTGCCCGACAAGTTACAAAAGAAGCACCAATCCTCAACCTCTGGAGGGCTCATTGCTCGTTTAGCTGTCGACGATAGATACAAAGGAAAAGGTTTTGGTGAGTGGCTACTCATTGACGCTCTCAGAAAGCTACTCGCAGCCAGTGACAGTGTAGCGTTCCCTGTTGTCATTGTTGATGCCAAAGATGGTGCAAAACATTTCTATGAGCGCTATGGGTTTCAAGCGTTTCAAGATGCCGAAAACAAACTCTTCATCACCATTGCTGATATCAGAGCAAGCTTAGGCTAG
>Vch1786_II0063
ATGGCAACGACTTTGCCTCGCATCACCGCTAGAGTTGATGTCGATACTCAAGATTTACTCGCTAAGGCTGCTGCTCTTGCTGGTATGTCTAGTATTAACTCATTTGTTTTGAATGCAGCAATCGAAAAAGCAAAACAAGTCATTGAACGTGAGCAAGCTCTAAAGCTTAGCCAAGCTGATGCCGTATTGCTGATGGAAGCTCTTGATAATCCAGCTGTAGTAAATGCAAAGCTCAAATTGGCATCCGAACGTTATGAGAGCAAAACTCAATGA
>Vch1786_II0064
GTGAGTATGTCGGAATACAAATTAACAGAAGAAATCATTAAGTTGTCTCAATCGCAGCTATGGGATGTCGCAAAATCTGAATGGACTCTGCACGAAATATACGAAGCTAATGAGCCAGAGCGTTGTTTATGTGGGCACTTTCCTATCATTGAAATTTGTAATCTTAAGAACAAGATCAACTCTAACTATGCGATTGTTGGAAACTGCTGCGTTAAAAAGTTCATTGGTTTACCTTCAGATAAAATTTTCCAAGCAATAAAGCGGGTTAGAAAAGATGATCAAAAATCATTAAATGCAGAGGCCATATTTCATGCTTACGACAAAGGTTGGATTAATGATTGGGAAAAAAGCTTTTACTTAGACGTTATGAGAAAGCGTAAACTTACGTCGAGTCAACTTAACAAAAAAATTGAAATCAACAATAAGTTAGCAAACAAAATGAAGCGTACATAA
>Vch1786_II0065
ATGAGCTTACTGAAGGCAAAGTTAAGCATGTATAAACTCGAATACTCCACACAGTTTAAGAAAGATTTCAAAAAGATAACTAAGATGCCGATTTCAGACATCATTGAAGTCGGCAATGTTATTTCTAAGCTGCAACGCGGCGAAAAGCTTGAACCCAAGAATGTTGACCATCCGTTAACTGGAAATTGGGTTGGATTTCGAGACTGCCACATTAAACCCGACCTAGTGTTAATCTATCGAGTTTTTAACGATCAACTACAACTAGCGCGCATTGGTTCACATAGTGATTTATTCTAA
>Vch1786_II0066
ATGAGAACAGAAATGCTGAGCACGCGCATTGACCACGACACGAAAATTGCGTTCACAAACGTCTGCGATGAGATGGGTCTAAGTACATCACAGGCCATAAAGTTATTTGCAAAAGCGGTTATTAATCATGGTGGAATCCCTTTTGAGCTGCGAGTTCCACAGCCTAATGAGGTTACTGCATCTGCAATTCAAGAGCTCGTTGAAGGAAAAGGACATAAAGCTGAATCCGTTGAAGCTATGCTGAATGAGCTTACTGAAGGCAAAGTTAAGCATGTATAA
>Vch1786_II0067
TTGGTCAATAATTTCAGTGAGTTACTCTTGAGTTGGCTCAAATGTAAAGTGTTGAAGCTTAAGCATAACAAACGCCTCAAGAGGGACTGTCAACGCGTGGCGTTTCCAGTCCCATTGAGCCGCGGTGGTTGCGGTTGTTGTGTTTGA
>Vch1786_II0068
ATGAAAATTAGTCACCTTGATCATTTGGTTCTGACTGTTGCAGATATTCCAACAACAACGAACTTTTATGAAAAAGTGTTGGGCATGAAAGCTGTTAGTTTTGGCGCTGGTCGGATTGCTCTAGAGTTTGGTCACCAGAAGATCAATCTTCATCAACTCGGTAATGAGTTTGAACCTAAAGCCCAAAATGTCAGAGTTGGGAGCGCAGATTTGTGCTTTATTACCGACACAGTTCTGTCTGATGCGATGAAGCATGTGGAGAATCAAGGTGTGACTATCATGGAGGGGCCTGTAAAACGTACAGGTGCACAAGGTGCAATCACATCATTCTATTTCAGAGACCCTGATGGGAATCTTATTGAAGTATCAACGTATTCAAACACATAA
>Vch1786_II0069
TTGTGGTGTTTGAGTTTAGTGGTCATGCGTTGCCAGCCCCTTAGGCGGGCGTTAGGTGTTCATCAGCTATGTGAACCAAAAGTTGAGCGTGAACGTAAAACCGATTTTCGAAACTTCGGTTATTTGAGATGGAACTGA
>Vch1786_II0070
ATGGAACTGAATACGGCAATCGAGTCAAGAATTATAGAAATGGCATGGGAAGACCGCACCCCATTCGAAGCAATCAAGCATCAATTTGGTCTGAACGAAGCTGAAGTGATTAAGTTTATGCGCAGTCGACTCAAACCTAGTAGTTTTAAATTATGGCGTGGTCGTGTTTCGGGCCGTAACACAAAACATGCGAAGTTGCGCAGCTCAGAAATTAGTAGAGGCTACTGCCCAACCCAGTACAAGCATCGCTAA
>Vch1786_II0071
GTGCATTGCTCACCCCTTAGCAGGGCGTTAGCTCTCTTTCAAAGTTCATCGTGGAGTCCAAAAAGCCAAGCTGGATTTGAAATTTTTTTTAGCGATATTTCAGGAGATAGTATGAGCACAAGGTTTTGTGAAAAGTGTGGGAAGAACACTGAACATAAAGAGGTGATGAAGCAAAAGCCATCGAAGTACGGTAAGTCAAAAAGAGAGCAGTTCAAGGCATTTCTAGATGGATTTTTTAGTAGTTCGGCAGCCTCTTTACCTGGTGGCGTTTCGCTAGAATTAACAGATAGATATGTTGTTTGTGCTATCTGCGGCAGCGCAACTTTAGAAAATCATGGTGAACAATTTCAGTAA
>Vch1786_II0072
ATGGTGAACAATTTCAGTAACCTATTCGCTAAGCTGAGAGCTAACAAACGCCTCAAGAGGGACTGTCAACGCGTGGCGTTTCCAGTCCCATTGAGCCGCGGTGGTTACGGCTGTTGTGTTTGA
>Vch1786_II0073
GTGGCCAACTCAACCTTGAACGCTGTGAGTTTTGACAGCTCACTTCACAGCTTTTGGCGCTGGACGTGTGTTTGCTTGATGCTTTTGCGTAAAATGACTTTCAAGCAAATGTGTTTGAAAAATCATTGCTAA
>Vch1786_II0074
GTGAGCTTCGGAGGGAAATCAATGTCAGAACATTCAGCAATCGTGACTTGGAAACGTAAAGATTCCGAAGCTTTCACTGATAATCAGTACAGTCGTGCTCACACTTGGGAGTTCGATGGTGGTTCAAAGATATTAGCTTCAGCATCACCTCATGTTGTACCAGTTCCTCTGTCTGTTGAAGCCAATGTTGATCCGGAAGAGGCTTTTGTTGCGGCATTATCAAGCTGTCATATGTTGGTTTTTTTATCTATTGCAGCAAAGCAAAGATACCTTGTTGAAAGTTATACAGACAATGCAGTTGGTATTTTAGGGAAGAACAGCAAAGGTAAAACCTCAGTAACAAAGGTTGTGCTACGACCTCAAGTGGTCTTTTCAGGCACTTCCAAGCCAACGTTACAGCAGCTCGAAAAGATGCATCATTTGGCTCATGAGAATTGTTTTATTGCTAATTCGGTTGAAACGGAAGTAGTGACTGAAATTATTGCCTAA
>Vch1786_II0075
ATGTTGGTACTAATACAATTGATATTAAGTAAAGTTAAAGAGTTTTTTAAAGAGTGGATGCCACTAATTGTATCTATTGCAGCGCTTTATGTTTCATATAACTCGTACAAGGTTTCAGAAAATCAACTGTCTGTTAGTCGAGTCTCTGTAGAGCCTCACTTCTATGTAGATGAAATTCCGCTTATTGATGAAAAAACAGGCTCAGTGTATGAGCGTGAGCTTAAAGTTTTCAATATAGGCTCTCCTGTTGCAAACATTAAGACCACAGTAAGAACATTCTATGAAGTCGATGATTTTGGGCAGATAGGCAAAAAACTTATTCCACTAAATGGCTACTATTATGCATCCTTCCCAACCGGCGAGCCGGAAGGACTTATTGCAACCCACAAAGGAAATGAAAACGCAACAAAGGACTTTGATGCAACATTTATTCATTTCAGAGGGAACTACCCTAACTACTTGCAAGTAGAGCTGAAGAACATAGTTTACATTACCTATATGTCCTTTGAAGGTATAGACAAGCAAGTTTGTTTCTTAAATTCTACACAGATTGATTGTGAACTTGTTTCTTCCTATAAGGGATTATTTAATCAAAGCTATCTGGAACTTGAAGGTCTAACATATCAAAAGCTAGTTGAGGTATACGAAAAGTTTGGAGGATAA
>Vch1786_II0076
ATGATTAAATTTGAATTTGATGAAAACAAAAGCAGAAGTAATCTCGAAAAGCACGGTATTGATTTTCATACAGCTCAAGGATTGTGGAATGATTCAGATCTTATCGAGATCCCTGCTAACACGAGTGATGAGCCCAGATATTTGGTTGTCGGCTTACTAAACGGTAAGCATTGGTCAGGAGTAATTACCTACCGAGGTACGAATATCAGGATCATCTCAGTTCGGCGTTCACGGAAAGCGGAGGTAAGCCTTTATGAAAGCGCATGA
>Vch1786_II0077
ATGAAAGCGCATGAATTTGATGCCAAGTTTGAAAGTGACGACGATGATATCGTAATGGACTTGGATCTATCGCAAGCTAAAAGACCGATGCATAAGCAAAAACGAGTCAATGTAGATTTTCCAGCCTGGATGCTTGAGTCCTTGGACAGAGAAGCGAGTCGTATTGGTGTAACACGTCAATCAATCATTAAAATTTGGCTGGCAGAAAGGTTAGAGAGCGTGTCTCATCATTCAAGTGTGAGATAA
>Vch1786_II0078
GTGCGTTGTTCGCCCCTTAACGCGGCGTTATATTTATTGGAGATTTTGGTGAAAATAAAGAATGTGTTCGCTATTTTACTGATAGTGTATCTGATACCAATAGCCGTATGGTATTTTGTAATGGTTGTTGTTAATGATTATGCTTTAAGCACATTAAATTCTGACTGGGGAGCGTTTGGGTCATTTGTTGGCGGTGTACTATCTCCTATATTTTCCTTGGTTTCTGTTCTTTTTGTAATTAAATCAATTAATGAAAATAATACAAACAACAATATTGAAATTGAATTAATAAAAAAACAAGATAGAAGAAACTATCTTATTAGTTTAATAGCTATATTTAACAATAACATGCTGTCAAATATTGACAGCTATCTAAATGCATTCGATAGACCTATTCAAATTGCTGATAACAAATTTCATATGTTTACTGATGAAAGTGTAAAGGTTTCTCTAATGAAGTATATGTCTATTAAGGACTCTATTAATGTTAACAATAAGCTAATTTTTGACATGATTAATAATTTTACTGCTAATTGTGAGATTTCATTCAGCATAATACTTAAATATGTTAATTCAATTGAAGGTCTTGATGAGGTCAATGAATTTATGGATGTCGTAGAAGCTGCTTTAGATAATAATTTTATTAATGCATTGTTAAGTTTTAGGCTATATGAGCAGGCATGCGGATGGAGTCAAAAATCTCCATTGCTTGATCAGCTTGTATCTATTAATAATAAGACAAGATATAAATCTGAGTGGGTTGAAAGGTATCAAGAACAAATTGGTGCTAAATAA
>Vch1786_II0079
ATGTTGTTGGATTTTCCACACGGTCAGTTTGGTTTCACAAATAGCTGCATCATCGCTGTGATCTGGCTTTCTTTGTCGCCGACTCTTAACCGAGGCCAACTTAACCTTGATCGTTTTAAGTTTTGGCTGCCAACTTCACAGCTTTTGGTGTTGGACGTGTGCTTGTTCGATGCATTTGCGTAA
>Vch1786_II0080
GTGTTATATGCCAAAGCTTTAAGTATTGGAGACGAAATTGGTTTTTTCTCACCATCTTCACCGGCTACAGCCTTTGCTCCAAATCGATTTCAAAGAGCAAAAGCTTATCTTAAGGCACAGGGATTTGAGTTAGTTGAAGGTTCGCTTACGGGAAAATCTGATTATTACCGCTCAGGCTCGATTCGGGAGCGTGCTGAAGAATTGAATCAACTTATTCGGGATCCGAATGTCCGTTGCATCATGCCTACCATTGGAGGCAATAATAGCAATTCACTGTTGCCGTATATTGATTATGAAGCCTTAAGAAACGATCCAAAGATCATCATTGGTTATTCAGATGTCACAGCTTTATTGCTCGGGATCTATGCTCAAACAGGACTTATCACATTTTATGGCCCAGCCTTAGTCGCTTCGTTTGGTGAGTATCCTCCATTGGTTGATGAAACCTTTCATTCGTTTATCGATCTGTTGTGTTCAGAGACGAATCAATATCAATACACTATGCCCTCGTCATGGACAGATATTAAGCACGATTGGGAAACTCAGCATTCAGCTAAGCCCGTTTATCCGAATGAATGGCAGTTTATCGGTAAAGGCAAAGTGACAGGCAGAATTATTGGCGGGAACCTCAACACCATGGCTGGGATCTGGGGTAGTCGATACATGCCAGAGATTAAAGTTGGCGATATTTTACTCATAGAGGATTCTCTGAAAGGTATCGAAAATGTCGAACGTTCTTTTGCACATCTCGCAGCTTGTGGCGTTTTTGAGCGAGTGAGTGCGATCATTTTGGGGAAGCATGAGTTATTTGACAACAAAGGTACAGGGAGAACACCTCTGGACGTTTTAATCGAAGTATTAGCGGATAAAAATGTACCTATATTTTATGGTTTTGATAGTTGTCATACGCATCCGATGCTCGTCACACCATTAGGTGTGCGAGGTACAATCGATTTCGACAATCATACCTTTAAGCTAGAAGATCGTTGGGTAAAAGCAAAATAA
>Vch1786_II0081
ATGAATCAGCATGGAAAACTCAATTATGTAGAATTTGCAGCGAAAGACTTAGAGTCAACGAAAGCGTTCTTTTCAAAGGTTTTTGGCTGGAGCTTTGTTGACTATGGACCTGAATATGCAGCATTTTCAAATGAAGGGTTAGACGGTGGTTTTTTCAAGGCTGAGCTTTCTAGTCGGACTGAAAATGGTGGCGCATTGTTAATTTTCTACAGTTCAGACATTGAAGCCACTTTAGAAAAAGTCGTGAAAAATGGCGGTCATATCATCCGTCCTATCTTTGAGTTTCCTGGTGGTTGTCGTTTTCATTTTACAGAGCCAAGTGGTAATGAATTTGCTGTTTGGTCTGAAGCACGCGCATAA
>Vch1786_II0082
TTGGACAATGATTTCAGTGGGTTATTCTTGAGTTGGTTCAAATGTAAATTGTTGAAGCTTAAGCATAACAAACGCCTCAAGAGGGACTGTCAACGCGTGGCGTTTCCAGTCCCATTGAGCCGCGGTGGTTACGGCTGTTGTGTTTTGGTTTAG
>Vch1786_II0083
ATGGAAGAAACAGATTTTCTACAAGAACTTGCAGATGAGTTATCTGCTTTACCTGATCCGAGCTACTGGTTCTCAAAGCTAAGAGAAATTGAGGATAAATTGGGTAAAAATAAGCGTGATACCGTCGCTATATTAGCCAAAAGGGCGTGGCTCAAGAAGATATGCAATTCGTCCTATCCCTTACATCCTGATGTGAAACGAGATATAGCGTATAAGCGTTATTTTCTATCTGAGAGTGATAATCTGCTCATTTTGGCAACAATGATTGCTCTGATTGACGGTGATAACTCAGAAGAACGTTACAAGAAATGTAAACAAAACATTGAGAAAAAGTATGGTGAAGAAGCTTGGCTGAGAATACTCAGAACGGCGAGAAAGATAAATAATGTACTATCGAACTCAAGCTCAAATATACCTACTTCATTGAGTGTCATGGCTACACGAAGTGTGACTGTACAAGGTTGGGTACAGGATGAAAAACTTTCAAAGTTGCCTAAGCGCGTGTAA
>Vch1786_II0084
ATGAAAATTAGTCACCTTGATCATTTGGTTCTGACTGTTGCAGATATTCCAACAACAACGAACTTTTATGAAAAAGTGTTGGGCATGAAAGCTGTTAGTTTTGGCGCTGGTCGGATTGCTCTAGAGTTTGGTCACCAGAAGATCAATCTTCATCAACTCGGTAATGAGTTTGAACCTAAAGCCCAAAATGTCAGAGTTGGGAGCGCAGATTTGTGCTTTATTACCGACACAGTTCTGTCTGATGCGATGAAGCATGTGGAGAATCAAGGTGTGACTATCATGGAGGGGCCTGTAAAACGTACAGGTGCACAAGGTGCAATCACATCATTCTATTTCAGAGACCCTGATGGGAATCTTATTGAAGTATCAACGTATTCAAACACATAA
>Vch1786_II0085
ATGCCTAACGCCCGCCTAAGGGGCTGGCAACGCATGACCACTAAACTCAAACACCACAACCGAAACCACCGCGGCTCAATGGGACTGGAAACGCTACGCGTTGACAGTCCCTCTTGA
>Vch1786_II0086
ATGCTCTTAATATTCAAAGTAGTAGAGTTTTTAAGTATGGACATAGGCAAGTTAACGCGAAAAGAACTGATAGAATTAAATCATAGGATCGTAGCTCGTTTGGAGCATCTGGATGAACTTGAAGTTCAAGCCAAAAGGCAAGAGTTCATACTTGGTTCGCCGGCGCAGTTTGTCGATGATAAAGGCACTATTCAGCTATGTGTTGTCGTTAAGTTCAATAAGAAGTCAGTATCAGTGTCAACAGCAAATGGTGAGCGTTGGAACATTCCAGCAGAACGAATACTACCGTTGGCAAATGCCTAA
>Vch1786_II0087
TTGTGGTTGAGTTTAGTGGTAGTGCGTTGCCAGCCCCTTAGGCGGGCGTTAGGTGTTCATCAGCTATGTGAACCAAAAGTTGAGCGTGAACGTAAAACCGATTTTCGAAACTTCGGTTATTTGAGATGGAACTGA
>Vch1786_II0088
ATGGAACTGAATACGGCAATCGAGTCAAGAATTATAGAAATGGCATGGGAAGACCGCACCCCATTCGAAGCAATCAAGCATCAATTTGGTCTGAACGAAGCTGAAGTGATTAAGTTTATGCGCAGTCGACTCAAACCTAGTAGTTTTAAATTATGGCGTGGTCGTGTTTCGGGCCGTAACACAAAACATGCGAAGTTGCGCAGCTCAGAAATTAGTAGAGGCTACTGCCCAACCCAGTACAAGCATCGCTAA
>Vch1786_II0089
GTGGAAAAAAGTAACGAGAAAGTACAGTTGCTAGTAAATGCTATTCGGTTTCGTAAACCCTACACGGCTAATGATTTTCAAGTAACAGCATCTGAGCTGAAAGTGAAAAAAGAGAGTTATCACTTAAGTAAAATCAAGAGTATTGAACTGAAGCGTCTTGGCTTCAAAGATAACGTGGTTAAAGTGACAACATACGCCATTTTACTGTCAGCAGCGACTTGGGCTTTTGTACCTGAGTTTGGTTTTTTTGCTCTCCTAATTGCTCTGATTTTGGCTTTGGTTTCGATGAGAAAGTATGAGTTGAAAGTAGAGTTTAAAGGTACAGATGAAACGGGTGATTACTGGGTATCAATAGCTCGTTGTTGGACGGAAGATGAATTTCATATTCTAGAGAATATTTATACTGAACTGAAAAGCAGAATCTAG
>Vch1786_II0090
ATGGTAAATTTTACTGCTGGGAAGTGGATTTCTGAACCGAAAGTGAGTGAAGTCACTTCAGAGTTTGTGTCGATAACTACCGAGCCGAAAACAGATTTTTGGCAACGTTCTTATTATGGTTTTCGTAATGAAAATGCTCCTGCATTATTGATTGACTCAAAAGACAATTTCACATTTACCGCTAAGGTAAGTTTTGCTTATCAACAGCTGTTTGATCAATGTGGATTGATCATTTATCTCGATAATGAAAATTGGTTTAAAGCTTCGATAGAGTACGAAAATCAATCATTTTCTAGACTTGGTAGTGTAGTTACAAATTTAGGGTATTCAGATTGGGCAACTACCGATATCCCGCTTCCTAAAGAGATTTGGTATCGTTTAAGTCGTAGAGGGCCAGATTTTCTTATCGAATCCTCGTTTGATGGCTTGGTTTTTAACCAGATGCGTATCTTTCACTTACATCGGTTGGGAGAGACTACGATAGAAATGGGTAAATGTAATCCCCCTTTACCGACACAAAAAGTGGTCAGTTTTGGAGTTTATGCGTGTAGTCCTTCAGAATCATCGTTTACAGCAAAATTTACCGAAATGAGCCTGGAGCCTTGTAAATGGTTAGCTCACTAG
>Vch1786_II0091
TTGCATAGGTATAACGCCCGCCTAAGGGGCTGGCAACGCATTAACACTAAACTCAACCACAACAACTGCAACCACCGCGGCTCATTGGGACTGGAAACGCCACGCGTTGACAGTCCCTCTTGA
>Vch1786_II0092
ATGTCATTTCAGAATCTAAATGCTGGCGATATTGTTGTCAGCAACTTCGGTGTTTATCAGCACTGGTCTCTAGTCTCAGATGCTTTATGCGAAAAGGGTTTACCTATGCTCATTTCTGCAACTCAGCGAAATGGCACAGTTCAAGAAGAGACTTGGGATGTTGTAACTCAAGGTAAACATACATATCCAGCTAAAGTTACTTACGACCGTCCGGTGTCAGAGGTGCTCGAACTTGCTCGCTCTCAAATTGGAACGTGGAAATACTCATTAACAGACCGAAACTGTGAGCATTTTGTTAAATGGGCTACAGGGTTAAAAATGTCTTCGACTCAAGTTATTGCAGGTGCAACAGGTGCTGTTTTAGGCGCAAGCCTAGTTGGTTTATATTCAGAAAATCCGAAGTTTGCTAAATTTCTTGGTGGTGCTTTAGCTCTTGGTAGTTTAGCTGTTTTAGCGACTAAAGCAGTCGAGAAAAAATAG
>Vch1786_II0093
ATGTCTAAAGTCGTTCAACAGCAAATCGGCAATATCGCACTTGTCGTAGAAAACTACGATGATGCCATTGAGTTCTATACAAAAAAGCTTCAGTTCAGTTTGGTTGAAGATACCGATTTGGGTGGTGGTAAACGTTGGGTTCAAGTTTCGCCGCCAAACTCGAATGGAACGAACCTACTTCTTGCTCAAGCAAGTACCGAAGAGCAAGCTCAATTTGTAGGTAATCAGACTGGAGGTCGTGTTTTTCTGTTTCTACAAACGAATGACTTCTGGCGAGATTATGAGTTGATGAAGACCAAGGGTGTTGTTTTTAATGAAGAACCACGAGTAGAAGAGTATGGGACAGTGGTTGTGTTCCAAGATCTTTATGGAAACAAATGGGATCTTTTGGAGTTGAACAAGGCTCATCAATAG
>Vch1786_II0094
ATGATTTTCTGGGAAGAAGCATCTCTCAATGATCGTGAGAAAATTTTCGAATTTCTCTACGACTTTAACCCAGCAGCGGCTAAAAAAACGGATGAGCTCATAGAAGCCAAAGTCGAAAATTTGCTTGAGCAACCACTAATCGGTGTTCAGCGTGATGGCATTAGAGGCAGATTGCTTATTATCCCTGAGATATCAATGATTGTTTCGTATTGGGTTGATGGTTCTAAAATTCGAATAATGCGTGTACTACATCAGAAACAAAAATTTCCAAACGACTGA
>Vch1786_II0095
ATGGATACTAGAATTCAATTTCGTGTAGACGAAGAAACAAAACGTTTAGCTCAACAAATGGCTGAAAGCCAAGGTCGAACTCTTAGCGATGCTTGCCGTGAACTCACTGAACAATTAGCTGAGCAGCAACGCAAGGCATTATCTCACGATGCATGGCTAACTGAACAAGTGAATCAAGCATTTGAGAAGTTCGACTCAGGAAAAGCAGTATTCATTGAACATGACATCGCCAAAGCACGAATGGCTGAACGTAAAGCTAAAATCCGAAATCGAGGCCACGCATGA
>Vch1786_II0096
ATGAGAGCTATCTTTTTGATTCTTTGCTCTGTTTTATTAAATGGCTGCTTGGGCATGCCCGAATCAGTAAAACCAGTGTCGGATTTTGAACTGAACAACTATTTAGGTAAATGGTACGAAGTCGCTCGACTCGATCACTCCTTTGAAAAAGGTTTAAGTCAGGTTACAGCGGAATACCGTGTTCGAAATGATGGTGGCATTTTGGTTCTTAATCGTGGTTATTCTGAAGAGAAAGGTGAGTGGAAGGAAGCCGAAGGCAAAGCTTACTTTGTGAATGGCTCAACAGACGGCTATCTGAAGGTTTCATTTTTTGGTCCGTTTTATGGCTCCTACGTAGTGTTTGAGTTAGACCGTGAAAACTACAGTTATGCTTTTGTGTCAGGGCCGAATACAGAATATCTGTGGTTACTTTCAAGAACGCCGACTGTAGAACGAGGCATTCTGGACAAGTTCATAGAAATGTCGAAAGAGCGTGGTTTTGATACAAATCGGCTCATTTACGTTCAGCAGCAATAA
>Vch1786_II0097
ATGTTGTTGGATTTTCCACACGGTCAGTTTGGTTTCACAAATAGCTGCATCATCGCTGTGATCTGGCTTTCTTTGTCGCCGACTCTTAACCGAGGCCAACTTAACCTTGATCGTTTTAAGTTTTGGCTGCCAACTTCACAGCTTTTGGTGTTGGACGTGTGCTTGTTCGATGCATTTGCGTAA
>Vch1786_II0098
ATGCGTTGTCAGCCCCTTAGGCGGGCGTTATGCCTTTTGGGAGACAATATGCAGTTTTACAAAGCAGATGAATATCAGGCATCTTGTGAAAACCTGTATCGTAAGTACGAACTTGAGATAGCTGCTTTACTTCCAGATGCATCTATTGAGCATATTGGAACTTCCTCTATTCCTAATGCTGTATCTAAAGGTGACCTAGACATACTTGTTGGTGTTAACGGCAAGGAACTAGAAAATGCAGTAAAGTTACTTTCTACTCTAGGTTTCAACGAAAAATCCGATACGTTAAGAACTCCGGAGCTTTGCATGCTGGAAAATAGCTCAGGTGAGGATGTCGCTTTTCAAGTTGTAGCTAATGGTTCGGAATTTGAGTTTTTTGTGGGGTTTAGAGACAAACTCCGTAAAAATCCTGAGTTAGTTCAACGATACAATGAGCTGAAAATATCTTGTACAGGTTGGTCTCACGAAGAGTATCGTCGGAAAAAATCAGCTTTTATTGAGCGCGTGTTAGGGCAGGCATAA
>Vch1786_II0099
ATGGATCTTAATTCACTACTACTGTTTATAGTCGCTTGTCTTGCTATCAATATGATACCAGGGCCAGACGTTATCTATATTGTTTCAAACACAATGAAAGGTAAGTTGGTCACTGGGTTCAAAGCTGCAATGGGACTTGGTGTAGGTTATTTTGTTCATACTTTAGCAGCTTCATTAGGATTATCTGCAATTATCCTCAGCTCAGCGGTAGCTTTTAGCGCAGTCAAATGGTTGGGTGCTGCTTATCTAGTCTATTTGGGTGTTCAGTCGTTACTTTCAATGTGGCGTGGGGGTAGCACATTGAAAGTAAGTGAAAGCGTTGAAAGTGACAAAAATGTATTTGTACAAGGCGTAATTGTTAGTGTATTAAACCCGAAAGTTGCACTGTTCTTCCTTTCGTTCCTGCCTCAGTTTATTGACACATCATCAGGTTCGGCTTCGATGCAATTATTGTGGCTTGGTTTGTTATTTAGCGTACTGGTTACAATGTGTAATATCCTGTATGCGTCAGTAGGTAGTTGGGTCTTTAGTCGCCCGAATTCTCAGCGCTACTCGCGAGGGCTAGAGGGCGTATCTGGTGTTTTACTTATTGGGCTAGCAAGCAAAGTTGCGATCAGCGATCGCTAG
>Vch1786_II0100
ATGAATAAAGGAGATAGTGTGGAAAAATGTTACATGTGCGATGCAGAGGGAAACACTAAGGAGCATGTACCTCCTAAATGTATATTTCCTGAGGCAAAAGATGTTCCAAGTGGGGATAATTATAAAAAGAACCTTATAACTGTTCGCTCTTGTGAGAAACATAATACGGCAAAGTCAAAAGATGACGTATATCTATTGTTCTTTTTAGCAGCTAATGTTGTGTCAAACGATCTTGCTCAGACGCAGTTTGGCACGAAAATTATGAGAGCAGTAAATAGAACACCTCATGTATTTGCTCAGTTCGCTAAGAAAAATACACCAGTAACTCTTAAAGGTGAAAATGGTGAATTGATTCATACTGCTGCCATTGAAATTGATCGTGCTCGATTTGATGCTGCAATTGAACATATTTCTCATGCATTGCATTACCACAAGTATGGAGAGACATTTATTGGTGATATTCAGGTTATTACCAGTGGGTTGGTGGACCTATCAAGTATCGATAGTGTGGAGGTAAACGATAGAATTCAAAACTTTGGTCAAATGGTTGATGAGCTGTTAGCTGATGTAGAACCTGAAGGTGATAACCCTGAAGTATTCACTTATAAGGTGTTAAAAACAGATGAACCTCATCAAGTCATTATCCAGATGAATTTTTATGGTGGTTTTAAGATCGTTTCGATCATGAAGTACTCTTAA
>Vch1786_II0101
TTGACAGTCCCTCTTGAGGCGTTTGTTAACTGGCCGGTGCTTATGATTTTCACTGCACTTTTAACCAACACAAAGAAAATTACTCTACTCTTCATTTGGTGTTTTCACATCTCGGGCTGGTTTTCTGAGCATAAAAAATCCGCAAGCTTCACGCGTTGCAGTCGTAGGTTGTTCCCAAGCACCACAAAGATCCTTGAGATTATTTTTAGCTCTTTCGAAATGACGGCATTGCCCACAACGAAACATTTGCAAACTCCTTTTGCTCAGATGCTTTTGGCATTTCCATTTTGCCAGTTAACGCCCTGTTAA
>Vch1786_II0103
TTGAGTGTTGAACATCCAACAACTTTGAAGCATCGAGGCTTGCTAGTTTTCAGCGACTTTGAACCCACTGAACTTTCAACACGTTCGACCAAATCAGCATCAAGAAAAGTTCAAAAGCCAAATTGTGCAATTTGA
>Vch1786_II0102
TTGTTGGATGTTCAACACTCAAAGTTTGGTTTCACAAAAGGCTGCATTATCTCTGTGTTCTGGCTTTCTTTGTCGCGGATTCTTAACCGTGGTCAACTTAGCCTTGAGCGCTTTGAGTTTTGGCAGCCAACTTCACAGCTTTTGGCTCTGGACGTGTGTTTGTGTGATGCATTTGCGTAG
>Vch1786_II0104
ATGAAATGGTTTTTAGCTTTTTGGCTTGTTCTCGCAAGCTTTTTTTCGGTCGGCTTGCATGCCAATGACTCCGTTTTACAACAAGCTTATAAATCGCAACAAAGTGATCTACAGGTTCAAGGATTCGGAAAGGTAGTGAAAGTGTTACCTGATGACAATGATGGTTCAAAGCATCAAAAATTCATCTTAAAGCTCAATAGCGGACAAACATTGCTGGTTGCTCATAACATCGACTTAGCACCGAGAATTCCAAACTTACAGGTTGGTGACAGTGTTGAGTTTTATGGTGAATACGAATGGAACAAAAAGGGTGGAGTTCTTCACTGGACTCATAAAGATCCTCAAAATCGTCATGCTCATGGTTGGTTGAAACACAATGGGCAGGTGTACGAGTAA
>Vch1786_II0105
ATGAAACCATTTAATCTTACCGTCGCCGCCAAAGCCGATTTACGTGATATTGCTTTATTCACTCAACGACGCTGGGGAAAAGAGCAGCGAAATGTTTATTTAAAGCAATTCGATGATTCCTTTTGGCTTTTAGCGGAAAATCCCGACATTGGTAAATCATGCGATGAAATCCGAGAGGGATACAGAAAATTTCCCCAAGGGAGTCACGTCATCTTTTATCAGCAAACCGGCAGCCAACAAATCAGGGTGATCCGAATTCTTCATAAGAGCATGGATGTGAACCCAATATTCGGCGCATAA
>Vch1786_II0106
ATGGCTAAAAATACAAGTATCACTCTTGGTGAACACTTCGATGGCTTTATTACAAGCCAAATACAAAGTGGGCGTTACGGCTCAGCAAGTGAAGTCATTCGCTCTGCGCTACGTCTACTCGAAAACCAAGAAACCAAACTACAGTCACTCCGTCAACTACTTATTGAAGGAGAGCAAAGTGGTGACGCTGATTATGACCTTGATAGCTTCATCAATGAACTCGATAGTGAAAACATTCGATGA
>Vch1786_II0107
ATGAGTGTAGAGTTAACATCTGCTGTATTTGCAAGCGACATTGTAGAATTCAAAGAAAACAACGATAAAAATAGTATCATCCAGCTTGTGAAGCATAGATATGATGAGCGATTTATCAATCCATTCAGAGATAATTCTCAAAAACATGGCTTTGCGATGATGGCTGTATGCTGCTTAATGGTTGAATCACTAATATCTATGAAGCGAGGTATTAATGAAACTTCAGATGCAAGAAATGAGCAGGGTCACAAGATATACTCAGGTGAACTATTCGAAGAGTTTTTTAGCGAGTCTTCATATTTTTGTGGTTTTTCTGGGTTAGGTAGGGATTTCTATAAACATATTCGCTGTGGAATTCTACATCAAGCTGAAACTACAGGTGGGTGGAGAATTAGAAGAAAAGGTGAACTTGTTGATAAAAATGAAAAGATAATAAATGCAACTAAGTTCATGAATGCATTGGAAAGTGAATTGAATGCCTATCTACACAAATTAGAAATAGAAGATTTTACGGATCTTGTATGGGTTAACCTGCTTAAGAAAATAGATTTTATTGCTTCCAATGCAGTCGGCGACTAG
>Vch1786_II0108
GTGATTCGCAACGCATGGCATTTTGACTATGCGTTGCGTTTAGTGTTTAAGGTGGTATGCGGAGGCTTCGGTATTGCGTTGCTCACACCTTAA
>Vch1786_II0109
TTGACAGTCCCTCTTGAGGCGTTTGTTAACTGGCCAGTGCTTATGATTTTCACTGCACTTTTAACCAACACAAAGAAGATTACTCTACTCTTCGTTTGGTGTTTTTACATCTCGGGCTGGTTTTCTGAGCATGAAAAATCCGCAAGCTTCACGCGTTGCAGTCGTAGGTTGCTCCCAAGCACCACAAAGATCCTTGAGATTATTTTTAGCTCTTTCGAAATGACGGCATTGCCCACAACGAAACATTTGCAAACTCCTTTTGCTCAGATGCTTTTGGCATTTCCATTTTGCCAGTTAACGCCCTGTTAA
>Vch1786_II0110
ATGAAATATCGAAGTAAATGGGAACTCTGCTTTAATGCTTATAAAAAAGAGTGTACTCGAATTGTGATTTTCAAAGAAAGCCTTAAGTTTATAAGCTTTAAATTTAAAGCACTTATTTTTATTTCGATCATTCTCTTTGGAATATTCTTAGCTTTGGCAATAATCTCAGCAATCAATAATAATCGAGATATGTACTACGTATACCTCGTTGCATTTTTATTTTTTGAAACCTCTAGCTTGATTTCTGTATTTAAAGCCCAGAAAAAATATACTAATGAAGAGTATTCAGATTATGAGTTATCCCAAGCACCACCGGAAGATTATAAAGATCAAAAAGCTAGATATTTAAAGTTTCGTAGAGCTCTTAGGCTAAATGATATTGAGCAATCTCACGTAAGTGGAATATTGGAAATCCTTGAATCAAGAATCGCTGTATGTGAAAACAGTGGAGTTAGTGTACAAAAAATAGTCGGTTTTTCTATTACATTTGCAATGTCAGTTTTAGTTGCAACAATGAAAAGCTTAACTATTCAGACAATTGCTCAAATTGGTGTTATTGGGGTGTTTTCAATTGCTTTTGTTTATATTTTGCATAAATTAACACCCAATACGAGAGAACAGTTGTATGAGTTAAAATATTTTTTAACAATGTTCAGTTATGAAGATCATGAAAAATCGTTATAA
>Vch1786_II0111
ATGTTGCCATCAAAAGAAGAACTTCTGGCCTTGCTTAGCAAAGAATGCGAATTATATGCATCTATCCCAGATAGTGAACAGCAGAAGAAACGTAATAAAAAGCATTTTATCAATGGTTTAATGACTGCCTGCCGAGTTGTAGGGATCAGTTTTGAAGAACTCAACACAATAATTGAACAGATGCCCAAGAAACCAATATTCAAAGACTTAGATGAGCAGTTGTCTGTCCCAACCTATGTTCGGAACAGGGTTGATATTAAGCTGTAA
>Vch1786_II0112
ATGGAAAATTTAACAAATGATGTAATTACAATTTTACAGTATCTGCTCCCGGGGTTTGTGTCTGCTTGGGTGTTTTATAGTTTGACCTCTTATCCCAAGCCATCACAATTTGAGCGTGTGGTACAGGCTCTGATTTTTACTATTTTTATACAAGCAATTGTTGTGGTGGTTGAGTTCTCAGTCCGTTGGTTGTGTGCTACGTATGAAATTACAGGAGTACCGGACAAGTTTGGGTTAGTTGGTTCTGTTGTGACAGCTATCTTACTTGGGGTTGCATTTGCAGGCTTTGCCAACAATGACCTATTGCATAAGTGTCTAAGAAGGTGTTTGATCACAAGAGAAACATCATATCCTTCGGAATGGTTTGGTGCCTTTTTACAGGACGTTACTTTTGTTGTCTTACACCTAAATGATGAACGAAGGTTATATGGCTGGCCAATTGAATGGCCTTCAGAACCACATAAAGGTCATTTTGTTATCGCAGACCCGTCTTGGCTCAACGATGATGGCACTGAGGCAGAAATAACAGGTGTATCTAAACTTGTTATTAGCGCTAGTGAAGTAAAATGGGTGGAATTTCTAGAGAAAAACTGGGAGTAG
>Vch1786_II0113
ATGGCTAACAAAGCATTTAAGAGTGATTCCCAACGCTTGGCATTTTCAGTGCTAATCGTTGGGTTTTGTGTTTATGGTGGCATGGTTGAGTCTCGTGTTAGCGTTGCTCACACCTTAATGCGGCGTTATACAAAAAGGAGAAAAACTTGA
>Vch1786_II0114
TTGAGTTTAGGTTTTTGGGGTTGGCTGAAAAGTAACTTGTCTCACCTGTTTTCATTATTGGGTATCATCTTAACTATCTACTTTTCTATTTGGTATGTTCCTCAATATTCGGAAGAACTAAAATTTAAGCGTATTGAGAGTGTACACAATGAACTTGTAAGTACTATTCAAGAGCTCGTTTATAACAACCATGAGGTTAACGAGCACAATATTGAGACATTGATATCTGGGAAAGAGGTAAAAAACAATATTGTTTATCCTTTTACCAAGCAGGAGCTGCTGATACAGGTTCAAGACGCTTTTTTATCTAATCGTTTTATCCCACTAGACGCGCGAAAGTCATTGGTTGATAAAGTAGATGAGATTAGAAACTCTATAAAACAATCTGTAGAACCAGTTGAGCCAGCAAAATCTAAAGCTTCTAGTCTATTGAGTATTGCCGCAGGTATATTTGGTAGCTTGGCTGCTGCCCTTGGCTTCTCTAGCTTAACTTTCGTTGCCAAGCGTCAACGTAAAGAAGAAATTGAGCTTGAAATTAACGATGCTAAAGAGAAATATCAACAAGTCATCAAGCGTACTATTGCTTTTGAAAGCAAAGTTCATAAGGTGTTAATGGCTTACTTCGGTCGTAAAAACATAGAACAAGAAACAGAGCGAGATATTGGCATAGACTTTATCGTTAAAAATAACGGTGTTGCTAAGCTAGGTGTGGCAATCAAAGATTACAGAAACCAACGTGTTAATTCTAATCAGATTCATATGCTCCACTCAGTATCAGCCTCGCTTAACCTTCCAATATTGTTGGTTACAAACTCCCCATTAACTGAAGATGCGAAGCAACTTGTTGAACGTTTAAACGCTAGAGACCCAAATAGAGCTCGCGTTATGGTGAGTGATTTTGATGGGCTTGGTGGGCAATTGGAGAATTTTGTATAA
>Vch1786_II0115
GTGGGCAATTGGAGAATTTTGTATAACAAACAGTTCAAGAGGGATTCAGCACGCTTGGCATTTTTGGTATGCATTGGTTTCGGTGTTGAAGTGCAATGCTGTAACATCGGTATTGCGTGCTTCACCCCTTAA
>Vch1786_II0116
ATGCTGTCATACTATGAGCGAAATATTGATTATCTCGAATTGGAACTTAAGTCAATCCCAACTAATGTAAATGTCCGTTTTAGTTTAAACGAACATATCATTCCTCATTTAAAGAAGGCGGCGGAAGAAAAAACAGCTGTATTTTTAACAAAAAATAAAACCGCATCGCTACATGTTCACTCAGTCGATGTTGATGAATTGAATGAAATAGCAGTTATCCTTTTTCATTACACCGACACTAACCTTACGGATCCAGCATTTAAGAATATGACGTCAGGATCCGTTCGGATTGCGGGAAAAACAAAAGGTGAGGGTATCGCAGTTTCAGCGCACCTAGTAGTAGACTTGAATCATTTCAAAGGTCAGAGAGCACCAATTCATTTAGCGTTGTTGGAAGTCGTACCAGGTATAACCAAATCTCTAATTGAACGAGCTCTTACTAGCTTGTTTAACAAGACTATTAACCGGCCTAAATGGACATACAAATCAAGCACTGAAAGCAAAAGTAAGCCATGTCGCCCAAGTTTTAGTTTTAATAATCTAGCTTCAGAGAGTTTATCCGAAGGCTTGAAAACTCGTCGCTTAACAGGTGTGACGTTGATACACAAGACAAATGAAGATGACTTCGACGAAGACGATCTGATTACTAAAGAGACTCAAGTTAGTTATGCAATAGGTGCTAGTTTGAAAGAAGAGGCAGCCGAACAGCTCCTTTATCGACTTTCTAGAAAAGCTAAAAGCAAAGGCTACTCGACTCTGAAAGTACAATATGATGATGAATATCGAGGCACTAGAACAGGTAAGTTTAACTCTTTGGAAGAAGAAGCTATCAAACGAGCAACTGGAGTATTTTGCAAACGAGGTAAAGTTTATACTGAAAGCCAAATACATCAGTGTCAGGACAGTTTGCATTATCAATTGGTCAATAAAATCAAGGCATTAATATGCAAAGAGTGTGGGGTGGCATATGCTGAAAGCAACAATAAAGAAGTTACTGAAACCACTTTATTACCTCAAAATTAA
>Vch1786_II0117
GTGGGAGGTTACGGAAATCTAGCAAAAATTCTGGCTTCAATTTACGCCATTAACAAAATGCTGCGAATAGGCTCACCCCTTCTCAAAGGTGGAGCCATGATTGGAGATATGGTTCTTGGCGGAAAGAAAGGGGCTGCGGGAGCTGGTTCGTTGAGTGCTTTAGGCGCAACTCCAGTCTATGTCGTGAATATGCCTAATGGCGGTCTTGGTGGTCCTGACGTAAACTTTCCAGATAACAAAAAGCCCAATAAATCACTCTTTAATGCAAGTAATTTAGCAAATATTCCATTGATTGGATGGGCTTCTTACGAACTAGCAGATCTAACTGATAGTGTGTTGTCATCCAATTTTGACGGCTATAGAGAGGCTGATGCAAAGTTCACTACGAAGATGAAAGCATTTTTTGGTGATAAGGAGGCTCAAGCTCAAGATGTTCAATATTATGGAGCTGACCCTGCAAAGTATGAAGTCAAGCCAATGTCTCCCCCCGAATACATGACAGGCGGGTATAATAGGAGTCCGATATCAACTCCTAGTTCTTATCTTGCAGCTCAAGCAGGAGAGATGAAATTAAAAGTAGAGGTTTCGGACGATAGGGTAAAAGTGACGCCTACTTACCTTCCAAAAGGATTTTCTGTAGATCCAGATACTGGTATCAACTAG
>Vch1786_II0118
TTGATAATCAAGAAACTCAAGCAGAGCCACAGCGTAAAAATATTATGCGAAGTCTTCAATGTTCATCGAAGTAGTTATCACTATTGGCTTAAACGCCCAGCGTTAATTAATGCGGAAACAATAAAACTGCGCAGCTTGATTAGCGAGGCTCACGCCGCAAGCAATGGCTCTGCGGGAGCGAGAACCATTGCAGATATAGTCACAAATCAGGGTGTAAAGCTGAGCCGATACCGAGCAACAAAGCTAATGAGAACTCTTGGTTTAGTAAGCTGCCAAGAACCAAAGCATCGTTACAGAAAGGCTTCACAAGAACATATTGACGTTCCAAATCACTTAAGTCGTCAATTTGCTGTTACGGCTCCAAATGAAGTCTGGGCTGGCGATGTTACGTATATTTGGACTGGTAATCGGTGGATGTATTTAGCGGTCGTTATCGATCTTTTTGCCCGCAAAGTGATCGGTTGGTCAATGTCTTTGTCGCCTGATAGTCGGTTGACAGGTAAAGCGCTGTCTATGGCCTATGAATCTCGCGGAAAGCCAAAAGGTGTCATGTTCCATAGCGATCAAGGCAGTCATTATACTAGCCGTAAATACCGTCAATTACTGTGGCGCTTTCAAATAAAACAGAGTTTATCTCGCCGAGGAAACTGTTGGGATAATGCGCCGATAGAGCGCTTCTTTAGAAGTCTGAAGACGGAATGGGTGCCAACTGTGGGTTATCGTAGCTTCGCTGAGGCTCAACAAGAGATCACCCGCTACATTATCGGATATTACTGCCAACTCAGGCCACATCAGTATAACGGTGGTCTAACTCCCAATGAATCAGAACGATTATATTGGGAAAACTCTAAAACCGTGGCCAATTTTAGTTGA
>Vch1786_II0119
ATGACAAAACGTACAAGACGACTATTTAGCGCAGAATTTAAGTTAGAAGCAGCGCAGCTAGTCTTAGACCAAAATTACTCAGTGACGGAAGCAGCCCAAGCCATGAATGTGGGCAAGTCCACGATGGATAAATGGGTTCGCCAGCTTAGAGAAGAACGCCAAGGGAAAACACCTAAAGCTTCACCTATGACCCCTGAGCAAATAGAAATTCGGGAATTGAAAAAGAAGCTGGCTCGCCTTGAAGAGCATAATGAAATACTAAAAAAAGCCACGGCTCTCTTGATGTCGGACTCACTGAACAATTCTTGA
>Vch1786_II0120
ATGCTCGAACGTAAGCCAGAATATGAGTCCTTGTGTCAAAATCTTCATGAGCTTCTTTCTGGTAAATACATGAAAATAGATCGCAATGAAGTGGTTGAAATCGAAATATAA
>Vch1786_II0121
ATGTCTAGTTTTGATTTTCCTAAGTATCAAGCAAATCAAGAAGTAGGGAACACTGGTGAAGCTTTTTTTGAGCATTTTGTAACTAAGGAGTTGGGTTGTATATACCGAAAAGTTCACCGAGAACATGATTTTGGCATCGATGGGTATATTGATATCGTCAATAATGGTGTGGTGAGTGGACGCTCGGTTGCAGTTCAAATCAAGTGTGGTGATAGCTATATCTCTAAAGTCACAAGCGGTGGTATTAAATACTTGGGTGATAATAAGCACTTAAATTTCCTTATTAATCATAATGTTCCTGTTATTTTGGTTGTGCTTAACAGTGACTGTACTAAAGGGTATTGGGTGGAATTTTCTGTTAACGCAACTAATCCAAGTAGCAAATCATGGTGGATTGAAATTCCGTTTGAGAATCAGTTAGGCACTTTAGATATGACTAGTCTCTGTGATATCGCTGGAATTGCAGAGGATTATTCCGAAGATATCAAAGTATCTTGGGCAATAAATTCTGCCATGGATGAACAGTCTGATATATCTTTTGTTCTTTCTAAGGAAGAAGTTGAAGAGCTTGATTTATCGGGGATAAATCAAATGATGGAGCGTTACTTCAGAACGAAAGATTTGCTAATTTCAAATAGAAACAAAACTGTATTTTGGATCTTTGGATATGATGATGACTCACGAGAATTATATGAGATTCCAGAAGTAAGAAGATGGTTTAAATTTACCTTAGAACAAGGTGTGCCTTGGTTCTACCTCCTAGATGTAGGTGCTGACCATATGAGTTTACCTATTAATATGTACTCATGCTGTAATATTTCAGTTAATAAACTAAGTTGTGGTTCAAAGTCAGTAGTTATTTCAAGTGTGTCAGATATTAATAATTGGGTAGAAGTAAACTTTGAAAATTTGAACCGTTTCGCTGATGAAAAGAAAATACCAGATAATATTTTAAAAGAAGTCTCTGAAAAAGTAATTACTTCAGTTCACCGTCTGGTTGCTGGCTAA
>Vch1786_II0122
TTGGTCAATGATTTCAGTGGTTTATTCTTGAGTTGGTTCAAATGTAAAGTGTTGAAGCTTAAGCATAACAAACGCCTCAAGAGGGACTGTCAACGCGTGGCGTTTCCAGTCCCATTGAGCCGCGGTGGTTTCGGTTGTTGTGTTTGA
>Vch1786_II0123
ATGAATACAATGGAATTTGTTCGCTCACTATTGATCGAAAAGGGTATTAGTGCTCGTTTAGCTAAACCTTATCCATATCTATTCTACAAATTTGCTCGTTTAGATATGAAGCCTAGGGTGTTTGAAAGTCCATTGAAACTATTTGTTCTCCAATCAGTGCTTGGTACTGTCTTTTGGGGTGGGTTCATGTGGCTCTTAGTCTGGCAGTTTCAAGGCTTTGTTGCTTCTCAAGTTTATGCGTCGATGTTTTTTGGTGTGATTACTGGTTTATTACTTGCGGTTGAGGTCGCTAGGATACGCCGGAAGTATGGGGTCACCGATTTTGATAGTTGGCTTAAGGCAAATGGTTTGAAATAG
>Vch1786_II0124
ATGAATACAATGGAATTTGTTCGCTCACTATTGATCGAAAAGGGTATTAGTGCTCGTTTAGCTAAACCTTATCCATATCTATTCTACAAATTTGCTCGTTTAGATATGAAGCCTAGGGTGTTTGAAAGTCCATTGAAACTATTTGTTCTCCAATCAGTGCTTGGTACTGTCTTTTGGGGTGGGTTCATGTGGCTCTTAGTCTGGCAGTTTCAAGGCTTTGTTGCTTCTCAAGTTTATGCGTCGATGTTTTTTGGTGTGATTACTGGTTTATTACTTGCGGTTGAGGTCGCTAGGGTACGCCGGAAGTATGGGGTCACCGATTTTGATAGTTGGCTTAAGGCAAATGGTTTGAAATAG
>Vch1786_II0125
ATGCGTTGCCAGCCCCTTAGGCGGGCGTTATGGCGCAAGGTGAAAATGAAAGCCATCGTTGATTTAATTAGAAAAGATCCCATTCGACATGAAGCACTAGAATGTGTTTATCAGCTTGAATTGCCTCAATGCTACATAGCCGCAGGTTTTGTGCGAAACCTTGTCTGGGACTCTTTACATCACAACGTAAAGCTGACGCCATTAAACGACATTGATGTCATTTTCTTCGATGCCGATTGTTTAGATTCAGATTATGAAAAATCGCTTGAACTCAAGTTGTCGGAGCAAATGCCCCAGCTCAATTGGCAAGTGAAAAATCAAGCTAAGATGCACTTACAAAATGGCGACAATCCTTACCAAAGCACATTGGATGCCATGAGCTATTGGCCTGAAAAAGAAACGGCGGTAGCAGTGAGAAAAGTCGAGCACGATCGTTACGAATGTATATCAGCCTTTGGTTTCGAGAGTTTATTTCAAGGTTTCATCACACATAATCCTAAACGAGCATATGGAATCTTCGAAAATCGAGTAAAGTCAAAGGGTTGGTTGGCTATGTGGCCTAACTTGAGAATTGCGCCATAA
>Vch1786_II0126
ATGGGCTACGAAGCTAACAAACGCCTCAAGAGGGACTGTCAACGCGTGGCGTTTCCAGTCCCAATGAGCCGAGGTGGTTACGGTTGGTGTGTTTTAGTTTTGTAG
>Vch1786_II0127
ATGGAAATCAAAGAGTTTAGTGCCTGTAATCTCGAATCGTTGAGAAAGCTCTACTTGGACTCTAGACGAGATAGTTTCCCATGGCTCAAGGCGGATAGTTTTCGGATAGAAGACTTCGACCGCGATAGTCAAGGTGAACGAATTTGGTTGTCTGAGGTTTTAGGGAATGTTGTCGGCTTCATTTCCATTTGGGAGCCTGACAATTTTATTCATCATCTCTATGTCGCAACCGAATATCAGGGGCAAGGTGTGGGCTCGATGCTGCTTAACGGCGCAAAAATGAAATATGGCAACTTAAGCCTTAAGTGCATGGTTCAAAATCAAAAAGCACTCAACTTTTATTCGTCGCAAGGTTTTGAAATTGTGTCGCAAGTGGATGATGAATTGGGTGGTTATTACTACATGAGCTTCAGCGCACAAACCTAA
>Vch1786_II0128
ATGCTAAATTTATTGAGGTTTTTTCTCATAAGTAATCTCACTGCATCAGCAGTTGTGGTCATGTTTGAGAAATCTACGGGTTTCTTTGGCCTGAGGTCTTGGCCCGATTATGCATTCTTTGTTGTGGTGATCCTTTGGGGGTTAGCAGCCTTATTTTTTATGTACCCACCAGAAGGCGGTTTTGGTGGTGATAGGGCAGAAAGTGTAGCGGGTTCAATGGTGGATAGCTCGGTGGCTAATGAAATTGACAGTGAGCGTTTTTCATCAAACACGATGCTTTGTATCAAACTTTTTGTTTCAGGGTTACCTGCATTTCTAACATGCATAATAGTTAGCACCGCAACATAA
>Vch1786_II0129
ATGCAAAATAAACAATATAAGCTCAGCCAATTAGCCCAAGAGCACTTACTCAAGATTAAACACTACACCATTGAAAATTTCGCTGAAGCGCAGTGGCAAAAATATAAGTCGACCTTGCTTTCAGGTTTCCAAACTCTTGCGGATAACCCAGGACTAGGAAAAAGCTGTGAAGATATTTACCAAAATGGTTTTTACTTTCCAGTGGGGAAACACATGGCTTATTACACCAAAGAAGCAAACTTCATTCTCATTGTTGCGGTATTAGGGCAATCACAACTGCCCCAAAAGCATCTCAAACAGTCACGCTTTGTTTCTTAG
>Vch1786_II0130
ATGCACACACTAACAGCAAATGATGCTAAACGAAATTTTGGTGAACTTCTTCTAAGCGCACAACGCGAACCTGTCATCATCAGCAAAAACAGTAAGAATACTGTCGTTGTCATGTCCATTAAGGACTTTGAAGAACTTGAAGCAATGAAACTCGATTATCTCAAACACTGCTTTGAGTCTGCTCAGAAAGACTTAGATAGTGGCAAAACCGTTGATGGTGCCACTTTTCTAAACACCCTTTGA
>Vch1786_II0131
GTGGAAATTCGAACAGGTGAATTTGAAGATATTGCGGGCATTACCGACATCTTTAACTTTTATATTGAACAAACCAATGCACGCTTTGAGGAATTTCCATTTACTCTGGAAAATCGTGAGGAATGGTTCTCTCAGTTTTCTAGAACCGCCAAATATCAAATATATGTGGCTGTAGAAAACGGTGTGTTGCAAGGTTTTGCATGTTCCCAAAAGTACAGAGCAATACCAGCTTTTGATGACACTGTAGAGGTGAGCGTTTATCTGGCACAAGAAGCTAAAGGGAAAGGTTTAGGTTCGAAGCTTTATACTCAGCTGTTTTCATCCATTCGTGCTTATGGCGTCCATCGTATATTGTCGGGTGTTGCATTACCAAATGACGCATCAGTAGCATTACATAAACGGTTTGGTTTCCGAGAAGTCGGCATTTCCAACGAATATGCCAAGAAACATGGGCAGTACATCAGCTCGTTGTGGTTAGAAAAAGCGCTTAACGTAGAGTCCGCTTTATAA
>Vch1786_II0132
ATGCGTTGCCAGCCCCTTAGGCGGGCGTTAGGTATCTTGGAGGGGGCATTGAGCGACATTATTTTAACAATCTTAGCTTCAGTAACAGCTAGTAGTGTGGCTTCTGCTGTAATTGTTTGGCTTTCAAAAACTTGGATTACAGAGAGAGTTAAAAGCTCAATAAAACATGAATACGACTTGAAGCTAGAGTCTTACAAAGCAAAAGTTGAAATTGAGAAAACAGCAGCGATTGAAAACATCAAATCGGCTCTTAAAGATTCAACATTTAAAAGGGAACTGCGTTTTAGCATGTTACATGGAAAACGCTCTGAAGTGATATCCGATCTACATGCTCATTTACAAGATACAATAATGTTTTTAAGGCATTATTACGATGCTAGCTGCTCACATGGTGACTTTGATAAGCTAAATGAAAGTACATTAAAACTGTCTAACTTTCTCCGTGTTAATCGGTTATTTCTGCCTGATGATATTGAGGTTAAGGTTGACGATCTTTGCGATAAGATTTTAGATAGTTCACAGTTAGAAAAAGATATCAACTTTGATGTAGAAGATGAAATTAAACCTCTATTTTCTGCAATTAAAAAGGAAATGAAAAAGTTACTAGACGATGACATATAG
>Vch1786_II0133
TTGTGCACAGTGTCATTATGCGTTAGTCTTTGCCTATGGATGCACAATGAGACAGTGCAAGTTGCAATGGCATTAGAATTTAAAGATAAGTGGTTAGAGCAGTTTTACGAGGATGATAAACGACATCGTTTAATTCCAAGTAGCATAGAGAATGCTCTATTTCGGAAGCTGGAAATCTTAGATGCAGCTCAAGCTGAATCAGACTTAAGAATTCCACCGGGTAATCGTTTTGAACATCTTGAAGGAAATCTTAAAGGTTGGTGTTCAATTCGAGTGAACAAACAGTATCGTTTGATTTTTCAGTGGGTTGATGGTGTTGCACTAAATACTTACTTAGACCCACATAAGTATTGA
>Vch1786_II0134
ATGCGTAAGACAAAACGTCGTCCAGTTAGCGTTGGGGAAATGTTAAAAGTTGAATTTCTTGAACCAATGGGCATCACATCAAAAGCGCTCGCTGAAGCGATGGGCGTACACAGAAATACGGTCAGTAATTTAATTAATGGTGGTGTGTTAACAGCTCCGGTAGCAATCAAGTTAGCCGCGGCATTAGGTAACACACCAGAATTTTGGCTTAACATTCAACATGCAGTTGATCTTTGGGATACGAGAAATCGTTATCAAGAAGAAGCAAAGTTTGTAAAGCCGTTGTTTGTTTCGCTGGAACAAAGCGCACGTACATAA
>Vch1786_II0135
GTGTTATATGCCAAAGCTTTAAGTATTGGAGACAAAATTGGTTTTTTCTCACCATCTTCACCGGCTACAGCCTTTGCTCCAAATCGATTTCAAAGAGCAAAAGCTTATCTTAAGGCACAGGGATTTGAGTTAGTTGAAGGTTCGCTTACGGGAAAATCTGATTATTACCGCTCAGGCTCGATTCGGGAGCGTGCTGAAGAATTGAATCAACTTATTCGGGATCCGAATGTCCGTTGCATCATGCCTACCATTGGAGGCAATAATAGCAATTCACTGTTGCCGTATATTGATTATGAAGCCTTAAGAAACGATCCAAAGATCATCATTGGTTATTCAGATGTCACAGCTTTATTGCTCGGGATCTATGCTCAAACAGGACTTATCACATTTTATGGCCCAGCCTTAGTCGCTTCGTTTGGTGAGTATCCTCCATTGGTTGATGAAACCTTTCATTCGTTTATCGATCTGTTGTGTTCAGAGACGAATCAATATCAATACACTATGCCCTCGTCATGGACAGATATTAAGCACGATTGGGAAACTCAGCATTCAGCTAAGCCCGTTTATCCGAATGAATGGCAGTTTATCGGTAAAGGCAAAGTGACAGGCAGAATTATTGGCGGGAACCTCAACACCATGGCTGGGATCTGGGGTAGTCGATACATGCCAGAGATTAAAGTTGGCGATATTTTACTCATAGAGGATTCTCTGAAAGGTATCGAAAATGTCGAACGTTCTTTTGCACATCTCGCAGCTTGTGGCGTTTTTGAGCGAGTGAGTGCGATCATTTTGGGGAAGCATGAGTTATTTGACAACAAAGGTACAGGGAGAACACCTCTGGACGTTTTAATCGAAGTATTAGCGGATAAAAATGTACCTATATTTTATGGTTTTGATAGTTGTCATACGCATCCGATGCTCGTCACACCATTAGGTGTGCGAGGTACAATCGATTTCGACAATCATACCTTTAAGCTAGAAGATCGTTGGGTAAAAGCAAAATAA
>Vch1786_II0136
ATGACAGACGAAATAAGACAAGATTTTATAAAAAGAATTGATGAGTTGCGTATACAAATTACTAGTCGTTATAGCACTCTAAATTTAGAGGCTATTTGGCTCTTTGTCGCAACACTGGGCTGCTGGAGTGTTAATCAACCAATAGTCCAAATTATTGCGTTGATACTTGTTTTAGTGTTTTTTTCGTACAAAGTATCTGAAGATAAAACGTATAGCTCTACGTTTGTTAAGGTTTTAAAAGATATTAGGAAGGACATCGACAATTCAATACTTGAAGGTGATGTGAAGAAAGCACGATTACACGAAGTAGACGAAATAGATAAAAACTTATTAAGCTTCGTGTCAATATCTAAATCTACACCTAAGTTCTTATTAGGGTATGGTTTTTGGACGTTATCATTATTTATATTTGGTTACAGGCTCTTCTATGCTGCACCAGTAGCTTAA
>Vch1786_II0137
ATGTGTTTACAGAGGTATCGTGGAATCAAAATGGATGATTTAAGAAGGAAGTGTTTTTTCTGTAAAGATAGAATTGATGGCAAAAAGACACTAGAGCACATTATTCCAAATAGTTTGCTCGGGAAATTAGGCATAAAAGAAAAAACGGTCACTGGTCAATTTAACACTATTCAATATAGCAGAGTAAAAGTTCCAGCTCATGAAAGCTGCAATAATCAGTTTGGCAGTGATTATGAAAACAGAATATTAAGCTTACTTGAAAATCCGGAACAACTTTATAACCAGTTACTTGAAGAAGCTGGTATCTTAATGATGTACAGCCCCGATAGCTCCGTATCTGCATTGATTACAACTTGGCTATCGAAGATCTATTATGGACTCTTCTACTATGACTTGATCTCTACGAAAGCCCCTCAATGGAAAGATGTTTGTTCATCAATTATACAAAGTGATAATTTTAAACTCGTGCAGAGCTCGTATAAACAAGGCTATGGTTTTCAACTCCCTTCAAGTCTTTATGTTTTCAAAACCAAGAACACTGAAACCGATCTAGTAACAATAGTAGAACCTAGTACATTATTGCTTAAAATTGGTTCGTTAACATTTGTGCTCTGTATATGTGACGGCTTTCTAACCAAGAATTATTTGAATGGACATCCGCTCAAAAAATTACGTTCTTGGATGGAAGAGGAAGAGAAGCTGGATCCTCATTTTCCAGTACAAAAGCTCGCGCTAGCTGAGATCATTGCACTTAGAAAGTGTATTCCTAAGAACCCCAGGTTTGTCTATTCAAAAGATCAGATAATTAACATGAGCTTGTCCACAATGGCTAAAAATCCCGACATTGCTTATCAAATCAATGAGGAGCATCTTTCACACGTGCGTAGAGAGGTTTTACTTGAAATGGGTATCAAAATAATAAACACATAA
>Vch1786_II0138
ATGAACTTAGAAGAGTTTCAAGAATCGGATTTTGACCTGCTTATAAAATGGATTGACTCAGATGAGTTGAACTATTTATGGGGTGGCCCTGCGTATGTTTTCCCGCTGACTTATGAACAGATCCATTCCCACTGTAGCAAAGCGGAAGTATTTCCCTATCTGCTAAAAGTGAAAGGTAGACATGCCGGGTTTGTTGAGTTGTACAAAGTCACCGATGAGCAATATCGGATTTGCCGTGTCTTTATTTCAAATGCTTATCGTGGGCAAGGGCTATCAAAATCGATGTTGATGTTATTAATCGATAAAGCCCGATTAGATTTTTCTGCAACCAAGCTTAGCTTAGGCGTTTTTGAACAGAACACAGTTGCTAGAAAATGCTATGAGTCATTAGGTTTTGAAGTGGTTTCGACAGAAATTGGTACAAGAGCTTTTAATGGTAAGTTATGGGATCTGGTGCGAATGGAAAAACGGTTATAA
>Vch1786_II0139
ATGAGAGCTATCTTTTTGATTCTTTGCTCTGTTTTATTAAATGGCTGCTTGGGCATGCCCGAATCAGTAAAACCAGTGTCGGATTTTGAACTGAACAACTATTTAGGCAAATGGTACGAGGTTGCTCGACTCGATCACTCCTTTGAAAGAGGTTTAAGTCAGGTTACTGCGGAATACCGTGCTCGAAATGATGGTGGTATTTCGGTTCTTAATCGTGGTTATTCTGAAGAGAAAGGTGAGTGGAAGGAAGCGGAAGGTAAAGCTTACTTTGTGAATGGCTCAACAGATGGCTATCTGAAGGTTTCATTTTTTGGCCCGTTTTATGGCTCCTACGTAGTGTTTGAGTTAGACCGTGAAAACTACAGTTATGCTTTTGTGTCAGGGCCGAATACAGAATATCTGTGGTTACTTTCAAGAACGCCGACTGTAGAACGAGGCATTCTGGACAAGTTCATAGAAATGTCGAAAGAGCGTGGTTTTGATACAAATCGGCTTATTTACGTTCAGCAGCAATAA
>Vch1786_II0140
ATGAAGTTTAACGCCCGCCTAAGGGGCTGGCAACGTATTACCACTCAACTCAAACACAACAACCGAAACCACCGCGGCTCAATGGGACTGGAAACGCCACGCGTTGACAGTCCCTCTTGA
>Vch1786_II0141
ATGACCTATAAGCTTGAGTTCAAAAAGAGTGCTTTGAAGGAATGGAAAAAGTTAGCCGTTCCACTCCAACAGCAGTTCAAGAAGAAACTAATAGAACGCCTTGAAAATCCACATGTTCCATCAGCCAAACTGTCTGGCGCTGAGAACATTTATAAAATAAAACTTCGGCAGTCTGGTTATCGCTTAGTCTATCAAGTTGAAAATGACATCATCGTAGTTACTGTTTTAGCTGTCGGTAAACGAGAACGCAGCGAAGTTTACACTAAAGCGCTGCAACGGCTAGACGACTGA
>Vch1786_II0142
ATGACCACTAGAATCCTAGCTGATGTTGCAGCAAGCATTACCGAATTTAAAGCAAACCCAATGAAAGTTGCAACTAGTGCCTTCGGTGCTCCTGTTGCTGTACTCAACCGAAATGAGCCGGCTTTCTACTGCGTCCCTGCAAGCACCTACGAGATCATGATGGATAAGCTTGAAGATCTTGAGCTACTGGCTATTGCCAAAGAACGCTTAAGTGAAGACAGCGTATCGGTAAATATCGATGACCTATAA
>Vch1786_II0143
GTGGTCTTTAATTGGGTCATTATAGTCTTGAAAATGCAGTTTAACAAACGCCTCAAGAGGGACTGTCAACGCGCGGCGTTTCCAGTCCCAATGAGCCGCGGTGGTTGCAGTTGTTGTGTTTGGGTTTAG
>Vch1786_II0144
ATGCCAGATTTAACGAAAGCTCGCTGTCCGTGTCGTGGATGCAATAAAGTTGCGAACAATGCAGAAGAGGTAGAAGAGCTGTTTGGCCTCAGAAATATGGGTGATGGTACGATTCGCGTACAATCATATTGTCGCGAATGTCGAGGCTTGCATTGTGAAGCTAGTAATCCTAAATGTAATCATCATGCCTAG
>Vch1786_II0145
ATGTTAGGTTATGCGTTTCCCTCGATATTAGGCAATTTAATGTCAAAAATTTATCAAATGGATGCGGTTGATTGGCTTAAAACACTTGAAAATTGTAGTGTTGATCTGTTCATCACTGATCCACCATATGAATCGCTAGAAAAATATAGACAAATAGGTACGACTACACGGTTAAAAGAGAGTAAATCATCGAGCAATCAATGGTTTAGTGTTTTTCCTAACACTAGGTTTGAAGAGTTGTTTCGTGAAGTTTATAGAGTGCTAAAAAAAGGTTCTCATTTCTATTTATTTTGCGACCAGGAAACTATGTTTTTGGCGAAACCAATAGCGGAAAGTGTAGGCTTTAAATTTTGGAAGCCTATAGTTTGGGATAAGTGTGCTATAGGTATGGGATATCATTATCGTGCTAGATATGAATTTATTCTATTTTTCGAGAAAGGAAAGAGAAAGTTAAATGATTTAAGTGTTCCTGATGTGTTGGAATATAAGAGAGTTTGGAAAGGCTACCCAACAGAAAAGCCAGTTGAACTTCTGGAGGTTTTGATTAGGCAAAGCTCTTCAGAAAATGAAATTGTAGCGGATTCATTTTTTGGTTCAGGCTCAACTTTAATTGCAGCTAATAATCTCTCTAGAAAATACATTGGTTGTGATATATCAAGTTCTGCACATGAGTATTTTAAGAATAGAGCTTGA
>Vch1786_II0146
GTGGAGAAAAGTAACGAGAAAGTACAGTTGCTAGTAAATGCTATTCGGTTTCGTAAACCCTACACGGCTAATGATTTTCAAGTAACAGCATCTGAGCTGAAAGTGAAAAAAGAGAGTTATCACTTAAGTAAAATCAAGAGTATTGAACTGAAGCGTCTTGGCTTCAAAGATAACGTGGTTAAAGTGACAACATACGCCATTTTACTGTCAGCAGCGACTTGGGCTTTTGTACCTGAGTTTGGTTTTTTTGCTCTCCTAATTGCTCTGATTTTGGCTTTGGTTTCGATGAGAAAGTATGAGTTGAAAGTAGAGTTTAAAGGTACAGATGAAACGGGTGATTACTGGGTATCAATAGCGCGTTGTTGGACGGAAGATGAATTTCATATTCTAGATAATATTTATACTGAACTGAAAAGCAGAATCTAG
>Vch1786_II0147
ATGAAATGTTTTTTAGCTTTTTGGCTCGTTTTCGTCAGCTTTTTTTCGGTCGGCTTGCATGCCAATGACGCCGTTTTACAACAAGCTTATCAATCGCAACAAAGTGATTTACAGGTTCAAGGATTCGGACAGGTAGTGAAAGTGTTACCTGACGACAATGATGGTTCAAAGCATCAAAAATTCATCTTAAAGCTCAATAGCGGACAAACATTGCTGGTTGCTCATAACATCGACTTAGCACCGAGAATTCCGAACTTGAAAGTTGGCGATAGTGTTGAGTTTTATGGTGAATATGAATGGAACAAAAAAGGTGGGGTTCTTCACTGGACTCATAAAGATCCTCAAAATCGTCATGCTCATGGTTGGTTGAAACACAATGGGCAGGTGTACGAGTAA
>Vch1786_II0148
ATGGAAAAGAGAAGAAGACAAAAATATAGCTTGTTAGAACCAATAGTTGTTCAGTCTGGCAACCAATATCAAAATGCTGCATCGGTGCTTGCAAGCACCGATGGAAATCTGTGGGTAGCGTGTATCAATGCATCGTTGGCTATAGAGATTTATTTAAAATCATTTTTGATTACAGAACATCAAGTGCAAGGGTACTCAAGATTTATGGGAACCGTTCATAAATCACATGACCTAGCAAAATTATTTAAGAAACTACATCCTCAAAAACAATCGGTACTTTTAGAGGCAGTCAAACATGTTGCTCCAGGCATCGATCTAGTTGCTGAACTGACTAAATACCGAAATGTCTTTACGAATGCTAGGTATACTTTTGAACCAAATAATGTTCCATCTATGGGTTCTGACCTAATAAATTTAGCTAGTGTTTTAAGACGTGCGGTTATCCATATCATAAATGTTCATTATCCAGTGATTAAACCCATAGGTCTTGAAAAAGCGGTCAATGAGATACTTTCGACACGGCAAACATAA
>Vch1786_II0149
ATGAAAAATATTAAATACATTTTATTTATTTGTGTTGTAGCGTACATGCCATTTGTAAGTGCTAATTTATCGCATTTGGATAAAAGCATAAGTCTCCTTAATACATTAAATTATCCTGCAATATTTAAAAATACATTACTTAAAGAGTGTGATAAGGGGCTCCCACAGTTCGCTTCACTAAAAATTTGTAAACAATCGGAAACACTATCGGACGAAATGATAGTCAGGATTGCTGCTAAACACTTCATTTCATATGTATCTGAGAGTGATACCGATAAATTAATTGCTTTTTGGGGTGGAAGTGACGGTGTCCGAATTTCAAATGGATTAGTCCTCTGGCAGCAAACTGGCAGACTAGATGTATTGACAGATACTGATTTGTATATTTTAGACAAATTTAACCAAACAGCAGAAAATAAAGCATCTATGGCATTTGCCGACAATGTTAATGTAAGTGTGCAAATAATCTTAGAAATCGAAGAAATTCTAAGCAGTCAATAG
>Vch1786_II0150
TTGCTCAACGAAAAGGTGAATTCTGTGAAAATGTTAACCTTTAAAAATGTTTCACGAATGCTTATGAGTTTGGTTTTGGTGGGTGCGTCACCGCAAGTTTATGCAAAGTTAACACTGGATGAATTTTGCAAAATGCGATACGACTTAGCTTTTGCGTCTATAAGCGATAGAATGGATCCATCTGCATCTTTACCAGAACTATTAAAAAATTTTAACATCCTTGTAGAGGAAGCAAAAACGAAGCAAACTTATAATAAAAAAATCTTCAAAAACATTACTTATGGTGACTATATGGAATGGGGGAAAACGGTCATCTTAGAGGCTTACGAAGAGTCAGTTTTATATAGTGATGGGTTTAATGACCGCACAATCAAAAGATTCTCAGAAAGAGCAATGGTAGATTGTTATAGAAATAATGGCGAACTTTAA
>Vch1786_II0151
ATGACAGAATCAGCACATAATAAAACCAAACGTAAGCTCATAAATAACATCAAAGATATTAAGCCAACACATCAGACAGCGATATTTTATAACAACTTTGATGAAGCCATTGAGTTCAATGATTTGATGCAGAAGATTAAAAAACCTGTCAGTGCTGCATTCAAAAGTATCAATATGATTTGGATGCTGAGATTAAAACATCAGCCTAACTATGGTGTGGTCGGTTACATTCAAATTCTCACCACTGCCGAACTTGATTTGAAATTGCTTAACAAAGTGCTCGCAAAATACACTTGTGAGAACCAAGTTAGAACAGTACAACGTCCATTTGACCGAGAAAAATATACAGATACAGTATCAAAGCAAAGGCTTGCCAATTTAGCCGCCTATTTAGGCTCAAAAACAAGCCCAAGACGATATGCCATAACTAACAAGCCACAAATTAATAAAAACGCTCAAAATTGA
>Vch1786_II0152
TTGGGCAAGCCAAAAAAACAACACATCAAGATAAATCAATCTCATGGAGGCTCTGGTAAACAGGCAATTACAGTTATTAATGGTATTGAATCTGATGTGGTAACTTTGGCATTGGCTCAAGATATTGATGCAATCGCTAGCTCAGGAAAAATAGCAAAGGACTGGCAATCTCGGCTACCACATAATTCGGCTCCATACACATCCACTATTGTTTTTCTTGTCCGTAAGGGCAACCCAAAAAACATTCAAGATTGGGATGATTTAACCAGAGAGAATATTGAAGTCATCACACCAAATCCGAAAACTTCTGGAGGAGCTCGTTGGAATTACCTAGCAGCTTTGGGCTACGCACTGACAAAAAGTAATAACGACGAAGTCTATGCCCAACAATTTGTAAAATCAATCTATAGCAATGTTAAAGTCCTAGATACTGGTGCTAGAGGTTCATCAAATACCTTTATTGAACGAGAAATTGGTGATGTTCTGATTACATGGGAAAATGAAGCGTTATTGGCTATTAATAAGATCGAAAATCACAATGTAGAAATAATAATTCCGAGCACGTCGATATTAGCGGAACCAACAGTATCGATAGTAGATAAAGTCGTTGATAAAAAAGGAACTCGCGCTATGGCTGAAGCATATCTTGAGTATCTTTATTCTCCTGTAGGACAGGAAATTGCAGCCAAAAACTTTTATAGACCTCGGGATAAAAACATAGCCATTAAATATTCCAAGCAGTTTCCAGAACTAAACTTATTTACTATAGATAAGTTTTCTGGATGGGATGAAGCCCATAAGAAACATTTTTCGCAAGGCGGAATATTCGATCAGTTAAGTAAAAGGTAG
>Vch1786_II0153
ATGTGCATGGAGGCAGTAATGAACATTGGTATCTATATTTACGATGAGGCCGAAGTTCTCGACTTTTCAGGACCTTTCGAAGTTTTCAGTACAGCTAAACGATTAGGTGCTGGAAGTTGGAATGTATTTTTAGTCTCAGAAACCTTGGAACCAGTGAAAGCCAGAGGTGGTTTTACTGTTTTACCCGACTATTCGTTTCAGAATTACCCTCAAATTGACCTATTAATCGTTGTTGGCGGTGTCCATAGGAACGAAATGAATAAGTCCAATGTGCTTCATTGGGTTGCATCAGTGGATAAGCATGCTAAACATATTGCATCAGTTTGTACCGGAGCATTCATATTAGCTAATGCCGGTTTGCTGAAAGGACTTGCTGTTACGACTCACTGGGAGGATATTCCTGAGCTGAAACAACGGTTTCCTGACTTAGTCGTTGTGGAAGATAAACGTTGGATAACAGCAAGCAAGTACACAACGTCGGGTGGTATATCTGCGGGCATTGATATGAGTTTGTTCTTGGTATCAAAGTTTCATAGTCAAAGCCATGCTGAATTGGTTGCTCATCAAATGGAGTACAACTGGCAAAAATGCACATAA
>Vch1786_II0154
ATGTTCAATTCGGTCAACTTGGTTTCACAAAAAGCAACATCGTCGCTGAAATCGTGCTTCTTTGTCGGAAATGCAGTAAATGGCCAGCTTAACCTTGAACGCTGCAAGTTTTGGCAGCTCACTTCACAGCTTTTGGCGTTGGACGTGTGTTTGAGTGATGCTTCTGCGTAA
>Vch1786_II0155
ATGAAAAATATCAAATTTAAAATATATCATCCAACATTAGATCTTGTTTCAGACCGTACTCTTCGCTCAATACTTAAAAAGTTCTCCACGTTACTTCGAGAGATTCAATATCAAGAAGCCTTCTTTTTAATAAACCATAGCAACATTACTAAATCAGAAAAACAATCTCTTCAAGACCGATTGAAAGGCCCCCTCAATCATATTGACGCTTACTACATTGAGCATATTGAAAAAGGTAGCATCATTATCGAAGCAGCGCTGACTGCTACAGGATTGTGGCTTTTAAAAAATACAATAGGTGAGTCGATCAAGGAAGCTTGGAAGCAATCTGACATGCATGAATCGATAGTTTCTTACCTATCAGAACCACTTCAGCGTGAAAAAGTGATTGATAGGAATGTAGATAGGGTTATTGATGCATGGAATATGGATGGTTTTTTAATAGAGACTACAACGAAAGAGAAAGTTGATGAAGATACTGTGGTTTTTACAGTTAATCTAAAAACCGATCCATTACTTGAAACTCATATAAAAGATAATCTTCAACGAATAGATACTGAATTAGTTATCCGAGAAATTAAATCAGAAATTGAACGATTACGTAGCCAGCAGTAA
>Vch1786_II0156
ATGTCAGATGGTAATTCTGTTATTAATTTTGGTGATTTAGCGAAGCCTGCAACAGTTTTAATTGAAAAGGTTTCAAATGCTATCGGTGTACTTTATGAGCCAAGAAGAATTCGCAAAAAAGCTGAAGCAGAGGTAGAAGCCGAGAAAATAAAGGTGCTTGCTGGCATAGAACTAAATGAAATCCAACAAAGAGGCATTGAGAGATTTGTCCAGCAAGAAGCACGTAAACAAGCTAATATTGAAGCAATTACGGCACAGGCTGCTTCTCAATTAGATGAATCAGCTAAAACTGATAACTTAGAAGAGGATTGGATTGCCCATTTCTTTGATAAATGTGACAAAGTCTCAGATGCAGAAATGCAAACGTTATGGTCTAGTTTACTTGCAGGAGAAGCCCAAAACCCAGGAACATATTCAAAAAGGACTGTTGACTTTGTTGCTACCATGGACAAGAAAGACGCAGAGCTGTTTACTAATTTTTGTCAGTTTGTATGGATGGTTGGAGGTGCAACCCCGTTGATATTTGACTTTGAAAATGAAATATATACCAAAAATGGTATTAATTTCGCTTCGTTAAAACATCTTGATGCTATTGGTCTGATTTCATTTGAAAGTCTTTCGGGATATAGGCGTTTTGGATTGCCCAAAAAAGCTGTTTTCTTCTACTACGGTCAGCCGACTTTAGTTGAATTTGAAAATGACAATAATAACGAGGTTCAAATTGGTAAAGTCCTTTTTACTAAAGCTGGGCTTGAACTTATAAATATCTGTGGCGCTAAACGTAGCCAAGAGTTTTATGAATATTCAGTTTCTGAGCTATCTAAGCAAGGATTAATCCTGTCGAGTTTACTTGCCTAA
>Vch1786_II0157
GTGTTAAACATGAAAAGGATTCTAAGTTTTACATTAATTGCAGCTATTCAGGGATGTGCAAATGAACCGAGCGTGTCGCAGCCAATATCATCTGGACTGTACTGTGTTGGGAGTACGGCTCTAAGTGGTGAGTTAAGCGATAAGTTCACACCTGTTCAAGATGAATCACTACTTTCTCAAGCAATCGGAGAACCATTACAAGGCAAATTGTGTCAAGGTTCGGTTTATGAAAGCACACAGGATGTGATTATCTATCGTGCATGGAACAGCACAAATCCTAAAAGCCAACTAGGTCAATGGTGGTCATTTGAGCTTCCGTCTGGTTATACAGCAGACTATAGGAAGAATTTTGAGATTTGTTACCAGTGGTCACCGTTGGATAAATTGGCAAAATGCACCTTGAAAGCAGGTACAAAGGTTGTCGTCGGCAATGGCCAAAGTGCAAAATGTTCAGAGTATCTAAGTTATCCGGTATCCGAGAAGCAGCAAGTATTCATTTCAGAGGGGGCCAGCGTAGTAGAAAATTGTCAGGTTTATGACAGTGTAATGAGTTGGGAATAA
>Vch1786_II0158
TTGAGCCGCTGCATAACAAACGCCTCAAGAGGGACTGTCAACGCGTGGCGTTTCCAGTCCCATTTAGCCGCGGTGGTTACGGTTGTTGTGATTGAGTTTAGTGTTATGCGTTGTCAGCCCCTTAGGCGGGCGTTATGCAACATTGGGGATTAA
>Vch1786_II0159
ATGCAACATTGGGGATTAAAGGTGAGTGACTTATTTTCGACAATAATTATTGTGGCTATTGGGTTAACAATTTTAGCTGTCATAGTATCGTCTATTGTTAATTTTTATAGAGATTGGCCGATTTTATCTACAGCTTGGAGTCGAATGGAATTATTCGAAAAACGTTTGTTTTATATTGGGATTTCATTTTTTATTCTCATTCCAGCGCTAAAAGATCACCCTGCAGCGAACACCTACATTTCAAGGGTATTAATAGAAATCCTTCCAGCTCTGGCTGGTAGTTTTTTCGTTGCTGGAGTAGTTAGCTTTATGCGGCAAGTTCACGATATTCGCAATCGCAATGGTTGA
>Vch1786_II0160
ATGAAAATTAGTCACCTTGATCATTTGGTTCTGACTGTTGCAGATATTCCAACAACAACGAACTTTTATGAAAAAGTGTTGGGCATGAAAGCTGTTAGTTTTGGCGCTGGTCGGATTGCTCTAGAGTTTGGTCACCAGAAGATCAATCTTCATCAGCTCGGTAATGAGTTCGAACCTAAAGCTCAAAATGTCAGAGTTGGGAGCGCAGATTTGTGCTTTATTACCGACACAGTTCTGTCTGATGCGATGAAGCATGTGGAGAATCAAGGTGTGACTATCATGGAGGGACCTGTAAAACGTACAGGTGCACAAGGTGCAATCACATCATTCTATTTCAGAGACCCTGATGGGAATCTTATTGAAGTATCAACGTATTCAAACACATAA
>Vch1786_II0161
TTGACAGTCCCTCTTGAGGCGTTTGTTATGTGTGTGTTTCTGATGCCCACCCTTCCATTTAAAGGGGTAGCGAAAGGCATTTATGCCAAACAGCATTCGATAAAAAGCCATCATATACACAAGACCAAGATGCTTCATATCGATATATTTCGGCCCTGA
>Vch1786_II0162
ATGAAAAGTGTATTTGTCGAATCAACAATTTTTGAAAAGTACCGAGATGAATATCTCAGTGATGAGGAGTATAGGCTCTTTCAAGCAGAGCTAATGCTAAACCCCAAGCTGGGTGATGTGATTCAAGGTACTGGCGGTTTGCGAAAAATTCGAGTTGCGAGTAAAGGCAAGGGAAAGCGTGGTGGTTCACGGATTATCTATTACTTTCTCGATGAAAAGAGGCGTTTCTATTTGCTAACCATTTACGGCAAAAATGAAATGTCTGACTTGAATGCAAATCAAAGGAAACAACTAATGGCTTTTATGGAGGCGTGGCGCAATGAGCAATCGTGA
>Vch1786_II0163
ATGAGCAATCGTGATTTATTTGCAGAGTTAAGCTCAGCTCTTGTTGAGGCTAAGCAGCATTCAGAAGGTAAGCTTACTCTGAAAACACATCATGTGAATGATGTGGGTGAGTTGAACATCTCACCGGATGAAATCGTGAGTATTCGCGAGCAGTTCAATATGTCCCGCGGAGTCTTCGCGCGGTTACTTCATACGTCTTCGCGCACATTAGAAAACTGGGAACAAGGTCGTAGTGTGCCAAATGGTCAAGCGGTCACTCTTTTAAAGTTAGTACAGCGTCATCCAGAAACGTTGTCACACATAGCCGAGCTATAA
>Vch1786_II0164
GTGGTTACATTTAGGGAAATGGATATTTCCGATTACAACGAAGTGATTGCTTTATGGGCTACTACTGAAAACGTATCCCTCAGAGATGCCGATTCTCGGCCAAACATCGAAGCTTATTTGAAAAGAAATCAAGGTTTAAGCTTTGTCGCAGTTTCAGATTCTCTTGTGATTGGCGCTGTTTTGGTTGGTACAGACGGTAGGCGAGGTTACGTACAACATCTGGCGGTCTCATCTGACTTTCGAGGCCAAGGGATTGGTAAGTCTTTAATTCAAAAAGCGACAGATGCACTATCAAGAATAGGCATTTCTAAGACGCATTTGTTTGTGTTGATTGAGAATGTTGTGGCACAGGACTTCTATACCAAGTTAGATTGGTACCCGAGAGATGAAATCCGAATGTTTTCGTACAACAGTTCGAGTAACCCAGAAGTCTAG
>Vch1786_II0165
ATGAGTCATCAACTGACTTTCGCAGACGGTGAGTTTTCCAATAAACGTCGACAAACCCGCAAAGAGCTCTTCCTCGCCAGAATGGAGAAGCTCCTACCATGGTCTCAGTTGCTCGCGGTGATCGAACCCTTTTATCCCAAGGCGGGCAATGGCCGCCGCCCTTATCCTCTCGAAACCATGTTCCGCATCCACTGTATGCAGCAGTGGTACAGCTTAAGTGACGAAGCGATGGAAGATGCACTCTATGAGATCGCGTCCATGCGGTTATTTGCCCATCTTTCGCTGGACAGAGCCATTCCCGACCGCACTACCATCATGAACTTCCGCCACTTGTTAGAGCAGCATCAGCTGGGACGCAGTGTGTTCGAGCCGATCAATCAATGGCTCAGCGAGCGCGGCGTGCTGATGAAGCAAGGCACGTTGGTCGATGCGACGATTATCGAAGCGCCCAGCTCGACCAAGAACAAAACCAACCAACGTGATCCCGAAATGCACCAGACCAAGAAAGGCAATGAGTGGCACTTCGGTATGAAGGCACATATTGGTGTGGATGCCAAAAGTGGCCTCACTCATACACTGGTGACTACTGCCGCTAACGAGCATGATCTGAATCAATTGAGCAACCTGCTACACGGTGATGAAGAATTCGTCTCCGGTGATGCAGGCTACCAAGGTGCACACAAGCGCGACGAGCTGAAGGGGGCAGACGTTGATTGGCTGATAGCCGAACGTCCCGGTAAAGTTCGCGCCCTGAAAAAGCACCCTCGCAAAAACAAAGTGGCCATCCATATCGAATACTTGAAAGCCAGCATTCGGGCCAAAGTCGAGCACCCGTTTCGCATCATTAAATGCCAGTTTGGTTTTATCAAAGCCCGCTACAAAGGCCTGATGAAAAACGACAACCAATTAGCCATGCTATTCACCTTGGCGAATCTGGTCAAAGTCGACCAACTGATACGACGACAGGCGAGATCTGCCTGA
>Vch1786_II0166
TTGATGGTTGCTATGATCTCATATCAGAGACTTAATCGCATCTTCCCTTATAAGGGAGATACTGTAATTGGTAATGACGTCTGGTTGGGGTATGAGTCAACTATTATGCCTGGAATAACGATTGGTGATGGTGCAATCGTTGCTAGTAAGTCAGTAGTAACACAAGATGTGCCGCCTTATAGCATTGTTGGCGGAAATCCCGCAAAGGTTTTTAAACATCGTTTTGAGCCACATGTCGTAGATAAATTGTTAGCAATTGCATGGTGGGATTGGAGTGCGGAGAAAATAACGGAAAACCTAAAAGCAATAACACAATGA
>Vch1786_II0167
ATGAACTTAGAAGAGTTTCAAGAATCGGATTTTGACCTGCTTATAAAATGGATTGACTCAGATGAGTTGAACTATTTATGGGGTTGCCCTGCGTATGTTTTCCCGCTGACTTATGAACAGATCCATTCCCACTGTAGCAAAGCGGAAGTATTTCCCTATCTGCTAAAAGTGAAAGGTAGACATGCCGGGTTTGTTGAGTTGTACAAAGTCACCGATGAGCAATATCGGATTTGCCGTGTCTTTATTTCAAATGCTTATCGTGGGCAAGGGCTATCAAAATCGATGTTGATGTTATTAATCGATAAAGCCCGATTAGATTTTTCTGCAACCAAGCTTAGCTTAGGCGTTTTTGAACAGAACACAGTTGCTAGAAAATGCTATGAGTCATTAGGTTTTGAAGTGGTTATGGTTGTTGTGATTGAGTTTGGCGGTATGCGTTGTCAGCCCCTTAGGCGGGCGTTATGTTTTTTATCACGTTTTGGGGCTATAATCGGCCTAACCTTTATTGATAGTAGGTGTGATATGAATCGAAAAGTTGAAGCTTACGGCGTTGATGCTGTTGAAAGACCGAAAATTAAGGCTAGTAAAAAGCTTGATTTGACTGGTGATGCTGGTCGTCAAATTGTGAAGTCTGAAACTAAACTTGCTTTGCGTACTCATCAGAAGACATTCACTAAATTGGCTGATATGTAA
>Vch1786_II0168
ATGGATATCATCTGTTTTCCTTTTGAACGAGTGATCGAGATTAATGCTTTCATCCTAAAAACAGAACCAGGAATGAAAGGAGCCGTTGATATTCCCAAGCTTCAGGGGGCATTAGGTCGAATCGATAATGCCATCGTTTATGAAGGACTGGATGATGTTTTTGAAATCGCTGCTAAATACACTGCTTGTATAGCGGTTTCACATGCGCTACCTGATGCGAACAAACGCACAGGTTTGGCTGTGGCACTTGAATATTTATCACTTAACGATTTTGAGCTTACGCAGGAAAACGATTTACTTGCGGATGCAGTTCGAGATCTTGTTATCGGCATTATCAACGAAACAGATTTTGCCGACATTCTCTACGCACAATACGCAAAAGAACAAAATTCAGCTCTCTAA
>Vch1786_II0169
ATGTCTAAAGTCGTTCAACAGCAAATCGGCAATATCGCGCTTGTCGTAGAAAACTACGATGATGCTATTGAGTTCTATACAAAAAAGCTTCAGTTCAGTTTAGTTGAAGATACCGATTTGGGTGGTGGTAAACGTTGGGTTCAAGTTTCGCCGCCAAACTCGAATGGAACGAACCTACTTCTTGCTCAAGCAAGTACCGAAGAACAAGCTCAATTTGTAGGTAATCAAACTGGAGGCCGTGTTTTTCTGTTTCTACAAACGAATGACTTCTGGCGAGATTATGAGTTAATGAAGGCCAATGGTGTTGTCTTCAACGAAGAACCACGAGTTGAAGAGTATGGGACAGTTGTTGTGTTTCAAGATCTTTATGGAAACAAATGGGATTTATTGCAACTGAACAAGGCTCACAAATAG
>Vch1786_II0170
ATGCTTATATGGTGTTTTATGAGACAAGTTTTAGCGAATTGCTCTGCAAGTATTTCAGAGTTAAAGAAGAACCCAACAGCTTTGTTGAATGAGGCTGATGGGTCTGCAATTGCAATTTTAAACCACAACAAGCCAGCGGCTTACCTTGTGCCAGCGGAAACGTATGAGTATCTCATCGATATGCTCGATGATTATGAGCTTTCCCAAATTGTCGATAGTCGCCGAGCTGACTTAGCACAAGCTGTGGAAGTAAATATTGATGACCTATAA
>Vch1786_II0171
TTGATGACCTATAAGTTAAAGTTTCTGCCGGCTGCGCAAAAGGAATGGAGTAAGTTAGCTCCGACAATTCAGAGTCAGTTCAAGAAGAAGTTAAAGGAACGATTAGAAAATCCGCACGTCCCTTCGGCTAAGCTTCGAGGATACGACGCTGTTTACAAGATTAAACTTCGTACGGCGGGTTATCGTTTAGCTTATGAGGTTATTGACGATGAGATAGTTGTCTATGTCCTTGCTGTCGGTAAACGTGACAAAGATGCTGTCTATAAAAAACTGGCTTCACGCTTCGGTTAG
>Vch1786_II0172
ATGAGGAATATGGATATCAAATTACGACCAATAGAAAGTGAAGAGTTCGATAGTCTTTTTTCTGTTGTAAAGCAGGGAATTTATTCACACGTTGATGCTGTTTTTGGTTGGGACGATGACTTTCAACGTAAACGTCTAAAAAGAGACTATGACCCTAGTTGGTTTTACTGGGTACAACAAGGAGGTCAGCGAATTGGCATGTTGTGTTTCAAACCTTATGACAATGTAATTCATGTTCATCTACTTGTTGTTTTTCCCGAGTTTCAGAACCAAAAGTTTGGGGAAAAGATAATGAGTTATGTCCATAAGCTCGCGGACGCTGAGGGGAGAAATCGGGTGACGTTATCCAGCTTTATCCGAAATGAGGCCGCGGTAAGATTTTACAAATCGCTTGGTTATCAGCTTATTGATAGTGACGAGCACTTTTATTCTTTGTCGCTTCAAATTTCCTCATAA
>Vch1786_II0173
TTGGTTTCACAAAGGCTGCATCATCGCTGTGATCTGGTTTTCTTTGTCGTGGACTCTAAACATGACCAACTTAACCTTGACCGTTTTGAGTTTTGGCAGCTAACTTCACAGCTTTTGGTGTTGGACGTGTGTTTGTTCGATGCATTTGCGTAA
>Vch1786_II0174
ATGGGCTACGAAACTAACAAACGCCTCAAGAGGGACTGTCAACGCGTAGCGTTTCCAGTCCCAATGAGCCGTAGTGGTTACGGTTGTTGTGTTTGA
>Vch1786_II0175
ATGATGAATACGGTACTTCTCGATAAAGATAAGCACGATAGGAACCGTTTCAATTGTGGCACTGAAGCACTCAACAATTACTTAAAAGTAATGGCGAGTCAGCAAGCCAAAAAAGACAACACCAGAACCTTCGTTTTGGAAGATGACAATAACAGTGCTTATATCATCGGCTTTTACACTCTGACTATGACGCCCATTGATTTGAAAGCCTTGCCCGACAAGTTACAAAAGAAGCACCAATCCTCAACCTCTGGAGGGCTCATTGCTCGTTTAGCTGTCGACGATAGATACAAAGGAAAAGGTTTTGGTGAGTGGCTACTCATTGACGCTCTCAGAAAGCTACTCGCAGCCAGTGACAGTGTAGCGTTCCCTGTTGTCATTGTTGATGCCAAAGATGGTGCAAAACATTTCTATGAGCGCTATGGGTTTCAAGCGTTTCAAGATGCCGAAAACAAACTCTTCATCACCATTGCTGATATCAGAGCAAGCTTAGGCTAG
>Vch1786_II0176
ATGGCAACGACTTTGCCTCGCATCACCGCTAGAGTTGATGTCGATACTCAAGATTTACTCGCTAAGGCTGCTGCTCTTGCTGGTATGTCTAGTATTAACTCATTTGTTTTGAATGCAGCAATCGAAAAAGCAAAACAAGTCATTGAACGTGAGCAAGCTCTAAAGCTTAGCCAAGCTGATGCCGTATTGCTGATGGAAGCTCTTGATAATCCAGCTGTAGTAAATGCAAAGCTCAAATTGGCATCCGAACGTTATGAGAGCAAAACTCAATGA
>Vch1786_II0177
GTGGTATGCGTTGTCAGCCCCTTAGGCGGGCGTTATATGAATAGGAAACATATGAGTAAACAGTACGATAAAGAAGAATACATAAAGAAATTTGAGACAGATAAATCGCACTCTATTTTATTACAGTCGGCATTTGCTCAAGCTTCAGATATACGAAAGTTTGAAATCGAGCTTTACTGGAAAAGAGCGACGTATTTTTGGGCATTGATAGCGGTTGCCTTTGCCGGTTTCTTTGCCGTAGCTTCAGGAGATTTTAAAGGTGGTGGTCAGTCGCTGTTCCTAACAATAATTGCTTCAACTGGTTTTGTTTTTACTTTCGCTTGGTTTTCTGCGAATAAAGGTAGCAAGTATTGGCAGGAAAACTGGGAAAATCATCTAGATCTTCTAGAAGATAGCGTTACAGGGCCATTATACAAATCCTTTTTGGAACGACCGCCTGAAAGTGAGTTCTGTAAAAAATATATAACAGGCCCTCAACGATACTCTGTTTCTAAAATTAACCAATGGGTTGCTGTCTTTACGTTGTTTATCTGGTGTGTGTTAGTGATCTTTTCACTATCGACATACAAAGAAAATTGTTCAGTTGGGTTTGTTTTTCATGTGTTAATTCCTATTACTGCGTTAGCACTGTGCCGAATAATGATCTCAAAAGGCAAAACTCATGATGGCTCGCATAACCCTAAGTTTTGGTTGCGAGAAGTTAACGTGACGAAAGATTAA
>Vch1786_II0178
TTGGAAAATGCATTAAATGCCATAGCGGAAGCCATAATATGTACTAATGCAGATTCTGTTGCTTATATATCTGCGGGATCTGGCGTGATTGTAGAGTTTATCTCTGGTGTATTCTTCTGGCTCTATAGTAAAACAACACAACAATTGAAAGGCTATCACGATAGCTTAGTTGATATTCAGAATGTATTACTCTCATTCAAAGTTGTTGAGGATACTGCTGATAAAGAAACAAAGCTTGAGATGGCTAAAATAATGATAACGTCATTAAATAGTGCAAAAAATGCATAA
>Vch1786_II0179
ATGCAACATCTTGATAAATTGCTTGAAGTAGCCAAACGAAAATCTGAATTCGACAAGAATAATTCTTGGTATTTAGGCTCATCTACTTATCTGGCTGAGATTAAACAAGAAGTCGATGAAGTTGTCGAAGAAATCCCTAAGAATCGACTCTGTTACCTCGAAGATGAATTAGGTGATGTGCTGTGGGACTACCTAAATACGATCCTGTCTCTCGAAAAAGAGGCAGGAGTTAAGATTGAGTCTGTAGTCCAAAGAGCATGTCGGAAATATGAAGAACGTGTATCTGCAATCGAGAATGGTATTTCTTGGGATGAGGTGAAACTCAAGCAGAAAAAAGAGCTAGAACAAGAGCAATCATCAGCACACACATAA
>Vch1786_II0180
ATGGCAACGGCACGTTTAGATATCCGCCTTGATGAAGAGATCAAGGCAAAAGCTGAAAAGGCATCGGCTTTACTTGGTTTAAAAAGTCTCACTGAATATGTGGTGAGACTTATGGACGAAGATGCGACTCATGTTATTGAGGAGCATGAAAGTATTATGGTTAAAGACAGTGTTTTTGACGAGTTTATGGCTGCGTGTAATAAAGTAAAAGCACCGAATCAAGCTTTGCTTGAAGCTGTTAAATTTACAGAGAAGAGCGGTATCAAGTGA
>Vch1786_II0181
GTGAGTTGGGGCAAAGAGTTTGTAGAACTTAGTAAATCAAAGCATGACCGCGACTCATTTGACTGTGGTGAGCAAGAGCTAAACACATTTATCAAAACTCAAGCTGCAAAGCACATGCAAGCAGGTATTAGCCGAACAATGGTTTTACCTAGTGCTCACCCACTGTTAAATCAAAAATTCGCTATTTGTGCCTTTTATAGTGTTGCACCGAGCTCAATCAGCCGAGAAACATTACCGGCACAATTAGCAAAGAAACTACCGAGGTATCCAATCCCTGTTTTTCTGTTGGCTCAGTTAGCTGTGCACAAAGAATTTCACGGTTCTGGACTTGGAAAGGTCAGTCTAATCCGTGCGCTGAAGTACTTGTGGGAAGTGAATCATCACATGAGAGCATACGCAATAGTTGTGGATTGTCTGACAGATTCCGCTCAAGCGTTCTATACGAAGTTCGGCTTTGAAGTATTGTGCGAACATAATGAGCGTATTCGTATGTTCTTACCGATGAAAACGGTAGAACAACTTTTTAATCAATAG
>Vch1786_II0182
ATGAAAGTAGAACTTGTGACGTCACTAAAACGTCAGGCCACTAAGATCCTTGCCGATCTTCATGATACGAAAGAGCCAGTATTGATAACTGAGCACGGAAAACCGTCAGCTTACCTTATTGATGTAGACGACTATGAATTTATGCAAAATCGTTTAGCGATCCTGGAAGGTATTGCTCGCGGAGAGCGAGCTTTAGCGGATGGTAAAGTGGTCAGCCATCAAGATGCTAAGGACAGAATGTCAAAATGGTTGAAATAA
>Vch1786_II0183
ATGGTTGAAATAATTTGGACGGAGCTGGCTCTATCCGACTTGAATGATATTGCTGAATACATCGCGCTTGAAAATGTCGTGGCTGCTAAACAACTGGTGCAAACCGTTTTTACAAAAGTTGAACGTTTGGCCGATTTTCCAGAGTCTGGGCGCGTCCCTCCAGAACTAGAACACCTCAATTATCGTGAAGTCGTTGTAAGTCCGTGTCGTGTTTTCTACAAGTATGATGATGCAAAGGTTCGTATTCTTTTTGTTATGCGTGCGGAGCGAGATTTGCGTCGGTTAATGCTTACGAAACAGTAG
>Vch1786_II0184
ATGTTTAATCAGTATCACAAATTGCCACTGTTTTTATATACAGTTTTATGTGTTCGGCTATCATCTCGAGCTTTGAACACATTCGAAGAATTAAATATGACCAACTATCTAGAGCGTGGCATTAAAGAACTCGTTGAAGAGTTCATTTCTAGTGGAAAACCCTGTCCATCAAAACAAACTATTTCTGAGCGTCGGGCAGGTTATCTCTCAAGTACGGTTTTGGCTGGCTCAAGTCCTGAAATGGCCGATGAGTTTGTTGATGAGCTGGATGGCATACAAGTCAAAGTTTATAAGCCAAGCGATAAAATTGATTTGCCAATTACAATTTATTTTCATGGCGGTTGTTTCATTAGCGGTGGTTTTGAAACACATGAAGCACAACTAAGGCAGTTAGCTCATTTATCAGAGACTATAGTAGTTTGCATTAAGTACCGCTTAGCACCAGAGCATGCATACCCATCAGCTCATGATGATGTATTTCAGGCCGCATTAGGTATCAAAGAACATGGTCATAAATATGGCGGCGATACTGAACATGTATTCTTTGTCGGTGATAGTGCAGGTGCACAATTAGCTCTTGCTACAGCACTTCGTTTGAAAAATAAAAAGCTGTGGCTACCTGAGAAACAAATCCTAATATATCCCATGGTTGACCCCTTGGGGGTGTCTGATAGTTATCAGAAAAACGGTACAGATTTCATTATTACTGCACAAATGTTGTTGTCCGGTTTCCAGCTTTATGCGGGTGAGTCAGAGCGGTTGGCCAGTGAAAAAGAACTGAATCTATTGGCACGAAAGGATCTTCAAGGTTTACCTCCAACCTTGATTATCACTGCTGAGTATGACCCACTGCGAGATGAAGGAGAGCAGTTGTACAGGTTGCTTCTTTCCCAAGGTGTTGACGCTTATTGTGAACGTTACCTAGGTGTAATACATGGTTTCTATCAACTGTCGGGTGTAAGTGAGTCTGCAAGGCGTTGTATTAGAAATATTGCAAATGCAATCAAAAATTAA
>Vch1786_II0185
ATGGGCGACTACAGAAGTTCATCACACGTCTATTGGCGTTGCAAATATCATATCGTTTGGACACCAAAATTTCGTTTTAAGATCTTAAAAGGTAATGTTGCCAAAGAGCTAAATCGTTCGATCTACATTCTTTGTAATATGAAAGATTGTGAAGTTTTGGAACTCAATGTTCAGCCAGGTCATGTCCACTTAGTTGCGATAATTCCGCCCAAAGTATCGATTTCGACGTTGATGGGAGTTTTAAAGGGTAGGAGTGCAATTAGGCTATTCAACAAGTTTCCACATATCAGGAAAAAGTTATGGGGAAATCATTTTTGGGCGCGAGGCTATTTTGTGGATACGGTAGGTGTAAATGAAGAAATCATTAGACGGTATGTACGGCATCAAGACAAAAAAGAGCTTGAGCAAGAGCAGCAGTTAGAGTTATTGAGAGACTAA
>Vch1786_II0186
ATGCTGCTTAACGGTGCAAAAATGAAATATGGCAATTTAAGCCTTAAGTGCATGGTTCAAAATCAAAAAGCACTCAACTTTTATTTGTCGCAAGGTTTTGAAATTGTGTCGCAAGTGGATGATGAATTGGGTGGTTATTACTACATGAGCTTCGTAGCACAAACCTAA
>Vch1786_II0187
GTGGTTTCACGAAGCGCTCCACTTCCGAGGCTCGACATTAATGGTCGAGCTTTCGTGTATCTGGAGGCTGGTAAATTGCTTTACATTGTATATCTTGACGAATTTGGTCACATCGGCCCTTACTTGTCTTCTACCGACAAAAGCCACAAAACACATCCTGTATTTGGGTTGGGTGGAGTTGTCCTACCTTATACAGAAGTTAGAAAATTCTCGACATACTTCTACCAGCTTAAGAATCGCCTGCTAGACTACGAGCTAAAAAATAGCGGCATTCACCCTGCAAAGTGGGAAAAGAAAGGCGCTTCATTATACACTGTGACTAATGTTACCAAATATCGACAGTTAAGGCAGGCGACTTTTCGGCTACTAAATAAGGTAAAAGCATCTGGAGGCTTTATAATTTATGTCGGTATTGAAAAAGAGAGGAGAGTTGATGGCCATGATTCCAAGCGACTTTATCACTCTGTATTAAGGGAAGTCATAAAGTGTATTGATCAAGAGTGTGAACAGCGTGACGCAAAGTTTATGCTTATTCTAGATCAGCAAGAAGAAAACGTTCTCCGTGGTGAAATTGTTGAAACTGCATCTGTTGCAATGTTTGGTGATGATGCTCGTTATCGCTTGATAGAACCTCCAGTACAAGTCGAAAGCCATTTATATCAAACGGTTCAATGTGCAGATTGGCTGTGTGGTCTTTTTGGAAGGCTAGCTCATTATGAATGTGAGCCTACCGTTAAAGCAGACTACAAAGCAATTCATGACTACTTTGATAATTGTATCCATCAGGTTTCGACTCGAAGTGGTATCAAAAAGCTAAAGTCTCGTCCAACTGCTCATAATCTACAAAAATTGGTAGATAAATTTTCTTCCTAG
>Vch1786_II0188
ATGGTTGTTTTGTTTGAGTTTAGTGGTAATGCGTTGCCAGCCCCTTGGGCGGGCGTTATGTTTTTCGGAGTTAAAATGGACTTGTCACTTTATAGCGCAAAGGGTTCCAACAGCTCAGAAAGGGTTGAATGGATGCTTAATTTCAAAGGTATCCCGTACGAACGAATTGAAGTTAGCTCGGACGACCTTGCTACGACTTATCGTGTGATGAATCCATTTGGCTATGTGCCTTCGTTGTTAGTTGATGGTCTAGTATTTACTGAGTCAATGGCTATTGCCGAATACCTCGAAGAGCGATTTCCAACGAGTCCATTGCTAGGTCAAAGTCTTGAGGAAAAAACAAAAATCCGCTCAGTTTGTGAATACGTGAACTCCAGTATTCATTCACCTCAAAACCGAACTGTGCTTAACTTTTTTAGGCCCGACCTAGATGAAACATCCAAACGGAAAGTTCGGGGAGAGTGGATTATGCTGTGTCTTGATAAGTTAAGTCAGACGATTTGTAATGAATCAGGTTTTATTATTGGTCGGACTTTTAGTCTTGCGGATATTTTTGTAGCGTCAATTTACAAGAAAGCTCTCCAGCATGGTTATGTTGAAAGTGAGTTTTATAATAACCATCTGATCTACATTAGAAAAAATGAAAGAGTAGCCGTTTCAGAACCACAAACATAA
>Vch1786_II0189
ATGCCAGAGATTGATGCCCTATTAGGTCTTTCATTTTGCTTGTACTTCTTTGATAACAAGCAGCATAAATTACCTCATATTCACGTTAAGTACGGTAGTTACGAGCTAATTATTGCTATTGAAACAGGTGAGTGTTTAGAGGGTTACTTACCCAATAAGCAACGAAAACGTGCTGAAAACCATATTCTTGAACATCGAGAGCAATTGATGGTGATGTGGAATAAAGCGGTGAATGGTGAAAATCCAGGTAAGTTAGGTGATTTATGTTGA
>Vch1786_II0190
ATGTTGAAAGTCATAGATGTTGATTTTGTCTCAGACCATACATTAGAACTGACGTTCAATGATGGTTACCAAGGCTATGCCGACTTGTCGGTATACTTTAAAAAAGCACCGTTTTCAGAAATTAAGGACTTTAAACGCTTTTCCTTGACTCGTGATGGCTCGTTAAATTGGGATGGTAATGAGTTAACGGCCGCGACACTCCGTGACATAACCAAGGGCTCACAAAAGTCGGTGGAGTTAAGTTTTAATGTTCAAGAAATGGAAGCCGTCATCAAACAGGCCTCATGGGAATCGATGATGGAGGGGCGTCCCGACATCTTGCAAGCGGCTATTCGTTCTTACGTAGAGCAGTTTGGTCATGGTCAAGTTATTGCAAAGGCGGGTATAAAAAGTCGTACGAGTGCTTATCGCTCCTTGAAGCCAGAAACAACGCCAAACTTTGGCACACTAGTTCAGTTAGGGCACGCCGTCATCGAACTAGCGAAAGATAGAACAGTGGCAAACAAGGAACCACGCATATAA
>Vch1786_II0191
ATGAACGATTATGACCAGAACTCACTAAAAATTTTAGTCGTGGGTCCAGGTAAAGAGTTTTTCGATGATGTTTACCAGTCCGAATTCAGCGAATTTAGAGAACACGATCTCTCTCTAAATGTATCTGAGGGTTTTTCCGCCCCCGCAGTGACGGAAGTTCTAATTTCTATCGGTGCCAATGTCGTTGCAGGCTTGAGTGTTTACTACATATCAAAAGTATTCGATAAAATATTTAGCGCTAAGGCTAGAGCTAAAGAACAGGGACGTGAAATGCATATCCACGTTTCAATATCAGAAAAGCTAATTATTAAAAACGTTGAGAGCACCTCTGAAATTGAGCGCTCAGTTAATTTTGTTATCGAAACTAAAGGTGACAATGTTCAAAAACGCAGCTAA
>Vch1786_II0192
ATGATTTTCTGGGAAGAAGCATCTCTCAATGATCGTGAGAAAATTTTCGAATTTCTCTACGACTTTAACCCAGCAGCGGCTAAAAAAACGGATGAGCTCATAGAAGCCAAAGTCGAAAATTTGCTTGAGCAACCACTAATCGGTGTTCAGCGTGATGGCATTAGAGGCAGATTGCTTATTATCCCTGAGATATCAATGATTGTTTCGTATTGGGTTGATGGTTCTAAAATTCGAATAATGCGTGTACTACATCAGAAACAAAAATTTCCAAACGACTGA
>Vch1786_II0193
ATGGATACTAGAATTCAATTTCGTGTAGACGAAGAAACAAAACGTTTAGCTCAACAAATGGCTGAAAGCCAAGGTCGAACTCTTAGCGATGCTTGCCGTGAACTCACTGAACAATTAGCTGAGCAGCAACGCAAGGCATTATCTCACGATGCATGGCTAACTGAACAAGTGAATCAAGCATTTGAGAAGTTCGACTCAGGAAAAGCAGTATTCATTGAACATGACATCGCCAAAGCACGAATGGCTGAACGTAAAGCTAAAATCCGAAATCGAGGCCACGCATGA
>Vch1786_II0194
GTGGTTACGGTTGTTGTGTTTGAGTTTAGTGTTATGCGTTGTCAGCCCCTTAGGCGGGCGTTATGCAGTTATTTGAGCATGGATGAAAAAGTGATTATTAGAAAATTAACAGTCGAAGATGCAGAGTCAGTATTGTCATTAATGTACCAATTAGATCGAGAGTCTAAATTCATGCTGCTTGAACCAGAAGAAAGGACAACCACACTGGAGCAGCAAATCCAAATTATTCACTCATTCAATGATTCATCTAATAAGGTGATATATTTACTGACCAATGATGAAAAGGCTTTTGGTTTCATTGTCGGTGTAGGTAATACAGCCAATCGCAATAAACACTGCATGTCTTTGGTCATTGGCCTTCTCCAAGCTGTTACAGGCCAAGGATTTGGAAAAGAATTAGTAAACAAGCTTGAAGGTTGGGCGATTTCTCATGGATATAGCCGGCTAGAGTTGACCGTAATGCAGCACAACGAGAGAGCTAAAAGGCTTTATGAATCATGTGGTTTTGAAGTTGAGGGTTTAAAGCGCCATTCTCTGGTTGTCGATGGTGAGTATGTTAATGAGCTGTACATGTCTAAGCTATTAACCGCATAA
>Vch1786_II0195
ATGTCTAAAGTCGTTCAACAGCAAATCGGCAATATCGCACTTGTCGTAGAAAACTACGATGATGCCATTGAGTTCTATACAAAAAAGCTTCAGTTCAGTTTGGTTGAAGATACCGATTTGGGTGGTGGTAAACGTTGGGTTCAAGTTTCGCCGCCAAACTCGAATGGAACGAACCTACTTCTTGCTCAAGCAAGTACCGAAGAGCAAGCTCAATTTGTAGGTAATCAGACTGGAGGTCGTGTTTTTCTGTTTCTACAAACGAATGACTTCTGGCGAGATTATGAGTTGATGAAGACCAAGGGTGTTGTTTTTAATGAAGAACCACGAGTAGAAGAGTATGGGACAGTGGTTGTGTTCCAAGATCTTTATGGAAACAAATGGGATCTTTTGGAGTTGAACAAGGCTCATCAATAG
