# Supplementary material for: Architecture of the superintegron in Vibrio cholerae: identification of core and unique genes
Source: F1000Res. 2013 Feb 27;2:63. [Version 1] doi: 10.12688/f1000research.2-63.v1 (PMC4032106; doi:10.12688/f1000research.2-63.v1)
Supplement: File S1. Gene data from V. cholera and V. mimicus. — Gene data of SI region from seven V. cholerae and one V. mimicus genomes used in this study. [file f1000research-2-1158-s0003.tgz › LMA3984_SI.function]

VCLMA_B0259	-	Integron integrase IntI4
VCLMA_B0260	-	hypothetical protein
VCLMA_B0261	-	hypothetical protein
VCLMA_B0262	-	hypothetical protein
VCLMA_B0263	-	hypothetical protein
VCLMA_B0264	-	hypothetical protein
VCLMA_B0265	-	MutT/nudix family protein
VCLMA_B0266	-	Predicted redox protein
VCLMA_B0267	-	hypothetical protein
VCLMA_B0268	-	Plasmid stabilization element ParE, putative
VCLMA_B0269	-	transcriptional regulator
VCLMA_B0270	-	hypothetical protein
VCLMA_B0271	-	hypothetical protein
VCLMA_B0272	-	hypothetical protein
VCLMA_B0273	-	hypothetical protein
VCLMA_B0274	-	hypothetical protein
VCLMA_B0275	-	acetyltransferase (putative)
VCLMA_B0276	-	hypothetical protein
VCLMA_B0277	-	hypothetical protein
VCLMA_B0278	-	hypothetical protein
VCLMA_B0279	-	hypothetical protein
VCLMA_B0280	-	hypothetical protein
VCLMA_B0281	-	hypothetical protein
VCLMA_B0282	-	Lactoylglutathione lyase
VCLMA_B0283	-	Sulfate-binding protein Sbp
VCLMA_B0284	-	hypothetical protein
VCLMA_B0285	-	hypothetical protein
VCLMA_B0286	-	Cytotoxic translational repressor of toxin- antitoxin stability system
VCLMA_B0287	-	hypothetical protein
VCLMA_B0288	-	Acetyltransferase
VCLMA_B0289	-	Acetyltransferase
VCLMA_B0290	-	StbD replicon stabilization protein (antitoxin to StbE)
VCLMA_B0291	-	MazG-like protein
VCLMA_B0292	-	hypothetical protein
VCLMA_B0293	-	Acetyltransferase
VCLMA_B0294	-	Prevent host death protein, Phd antitoxin
VCLMA_B0295	-	Death on curing protein, Doc toxin
VCLMA_B0296	-	Lipase, GDXG family
VCLMA_B0297	-	IS1004 transposase
VCLMA_B0298	-	acetyltransferase (putative)
VCLMA_B0299	-	hypothetical protein
VCLMA_B0301	-	hypothetical protein
VCLMA_B0302	-	hypothetical protein
VCLMA_B0303	-	hypothetical protein
VCLMA_B0304	-	hypothetical protein
VCLMA_B0305	-	hypothetical protein
VCLMA_B0306	-	DNA-damage-inducible protein J
VCLMA_B0307	-	acetyltransferase
VCLMA_B0308	-	glyoxalase
