# Supplementary material for: Architecture of the superintegron in Vibrio cholerae: identification of core and unique genes
Source: F1000Res. 2013 Feb 27;2:63. [Version 1] doi: 10.12688/f1000research.2-63.v1 (PMC4032106; doi:10.12688/f1000research.2-63.v1)
Supplement: File S1. Gene data from V. cholera and V. mimicus. — Gene data of SI region from seven V. cholerae and one V. mimicus genomes used in this study. [file f1000research-2-1158-s0003.tgz › IEC224_SI.nuc]

>O3Y_14823
ATGAAATCCCAGTTTTTGTTAAGTGTTCGCGAATTTATGCAAACTCGATACTATGCAAAAAAAACCATAGAAGCTTACCTTCATTGGATCACTCGTTACATCCATTTTCATAATAAAAAGCACCCTAGCTTAATGGGAGATAAAGAGGTCGAAGAATTTTTAACCTACTTAGCCGTGCAAGGTAAAGTGGCCACAAAGACTCAATCACTAGCCTTGAACTCACTCAGTTTTCTATACAAAGAAATTCTAAAAACACCCCTTTCTCTTGAGATCCGCTTTCAACGCTCGCAACTAGAACGAAAGTTACCGGTTGTACTGACTAGAGATGAGATTCGACGTTTACTTGAAATTGTCGATCCTAAGCATCAACTTCCCATCAAGTTACTCTACGGTTCGGGGTTAAGGTTGATGGAGTGTATGCGCTTGAGAGTCCAAGATATCGATTTTGATTATGGTGCAATCAGAATCTGGCAAGGTAAGGGGGGTAAAAATCGCACGGTCACGTTAGCAAAAGAACTCTATCCGCATCTTAAAGAGCAAATTGCGCTAGCAAAACGCTATTACGATCGAGACTTGCACCAAAAAAACTACGGCGGGGTTTGGCTGCCCACAGCCTTAAAAGAAAAGTATCCAAATGCACCTTATGAGTTTCGTTGGCACTATCTTTTTCCGTCTTTTCAGTTATCTCTAGATCCGGAATCCGATGTGATGCGCCGCCATCATATGAACGAAACAGTACTACAAAAAGCGGTGAGAAGATCGGCTCAAGAAGCGGGGATTGAAAAGACCGTGACTTGCCACACTCTCAGACATTCATTTGCAACCCATTTGCTTGAAGTGGGGGCTGATATACGTACCGTACAAGAGCAACTAGGACATACCGATGTAAAAACGACACAGATTTACACTCATGTTCTTGATAGAGGTGCAAGCGGTGTTTTAAGCCCATTATCCCGTCTTTAG
>O3Y_14828
ATGTTGCCATCAAAAGAAGAACTTCTGGCCTTGCTTAGCAAAGAATGCGAATTATATGCATCTATCCCAGATAGTGAACAGCAGAAGAAACGTAATAAAAAGCATTTTATCAATGGTTTAATGACTGCCTGCCGAGTTGTAGGGATCAGTTTTGAAGAACTCAACACAATAATTGAACAGATGCCCAAGAAACCAATATTCAAAGACTTAGATGAGCAGTTGTCTGTCCCAACCTATGTTCGGAACAGGGTTGATATTAAGCTGTAA
>O3Y_14833
ATGGAAAATTTAACAAATGATGTAATTACAATTTTACAGTATCTGCTCCCGGGGTTTGTGTCTGCTTGGGTGTTTTATAGTTTGACCTCTTATCCCAAGCCATCACAATTTGAGCGTGTGGTACAGGCTCTGATTTTTACTATTTTTATACAAGCAATTGTTGTGGTGGTTGAGTTCTCAGTCCGTTGGTTGTGTGCTACGTATGAAATTACAGGAGTACCGGACAAGTTTGGGTTAGTTGGTTCTGTTGTGACAGCTATCTTACTTGGGGTTGCATTTGCAGGCTTTGCCAACAATGACCTATTGCATAAGTGTCTAAGAAGGTGTTTGATCACAAGAGAAACATCATATCCTTCGGAATGGTTTGGTGCCTTTTTACAGGACGTTACTTTTGTTGTCTTACACCTAAATGATGAACGAAGGTTATATGGCTGGCCAATTGAATGGCCTTCAGAACCACATAAAGGTCATTTTGTTATCGCAGACCCGTCTTGGCTCAACGATGATGGCACTGAGGCAGAAATAACAGGTGTATCTAAACTTGTTATTAGCGCTAGTGAAGTAAAATGGGTGGAATTTCTAGAGAAAAACTGGGAGTAG
>O3Y_14838
ATGGGTGGTATTGGCCGTTCTTGTCGGTTACTGGCGAATAGCGAGCGTAAAATTAGCCTAACAAACAGTTCAAGAGGGATTCACAACGCGTGGCATTTTTACTATGCGTTGGTTTTAGTGTTTAAGGCGGTATGCAGCGGCTTCGGTATTGCGTTGTTCACCCCTTAA
>O3Y_14843
ATGAATCCATCAGCGGTTCTTGTTCATGTCCCAGATGTAGCGAAAGGGCTTGAATGGTACAAGAAAGCTTTTCCAGAAGCCGTTCCGGTTTACCATCATGACTTTGACTTCACAGCGCTTGACCTAAATGGTTTCTCATTAGAAATAGTCCAAGCAGACAAAAAAGTTGGTGCTGGTAAAAGTGGTACAGTTGTTTACTGGTCAGTAGATAATTTATGTGTTGCTCTGGCTAATTTTGAAGAGCTAGGTGCGAGTCTTTTCGTGGACCAATGGAAATTGAAGATGGGCTTTCAATGTGCCAAGTTGAGGACCCATTTGGAAACTTAA
>O3Y_14848
GTGGAAAATCCAACAACATTGAAGCTTCGAGGCTTGCTGATTTTCAGCAATTTTGAAACTGTTGAACTTCCAACACTTTCTACCAATGCAACATCAGCCTGA
>O3Y_14853
ATGTTGTTGGATTTTCCACACGGTCAGTTTGGTTTCACAAATAGCTGCATCATCGCTGTGATCTGGCTTTCTTTGTCGCCGACTCTTAACCGAGGCCAACTTAACCTTGATCGTTTTAAGTTTTGGCTGCCAACTTCACAGCTTTTGGTGTTGGACGTGTGCTTGTTCGATGCATTTGCGTAA
>O3Y_14858
ATGGAACTGAATACGGCAATCGAGTCAAGAATTATAGAAATGGCATGGGAAGACCGCACCCCATTCGAAGCAATCAAGCATCAATTTGGTCTGAACGAAGCTGAAGTGATTAAGTTTATGCGCAGTCGACTCAAACCTAGTAGTTTTAAATTATGGCGTGGTCGTGTTTCGGGCCGTAACACAAAACATGCGAAGTTGCGCAGCTCAGAAATTAGTAGAGGCTACTGCCCAACCCAGTACAAGCATCGCTAA
>O3Y_14863
ATGAAAAATCCGACAGTAGAGAATCTCAAAGTTTTGACCCAAGAATTCTTTTCATTGCATTGGAATGCCGTACTTTTAGGCTCGGATTATCCTGAGTGGTCAGATATCTATGAGTTTACTGGTTCTATGCCCAATCATGATAAACAGGGTGTTTATGCTTTTGTTAAAAATGGAGTGGTTACATATATAGGCGTCGGTGCATCATCTAATGGAACAGGCCGTTATGCAGGGCATGGTTTAGGGAAGCGGTTTCAATCATATTCAAAAGTAGTGGATGGTCGACACGTACCAACCGATCCTAGGCTTGTTGATGCTGGTGCAATGATTACTATCGGTTTCAAACCAGAGCAGTCGTACTTAGCTTATGCACTTGAAATGTTTCTTATTGGCAAAATGAGTACAGAACACAACATAAATCGTCCGAGTAAATAA
>O3Y_14868
ATGAACTTCTTTACGTCTCCATTTTCTGGGATTCCCTTAGATCAGCAAGTAACAAATCCGAACATTATTGTGGGAAAACACAGTTATTATTCTGGTTATTATCACGGGCACAGTTTCGATGATTGTGTGCGATATTTACATCCAGAAAGAGATGACGTTGATAAGTTAGTCATAGGGAGTTTTTGTTCTATAGGCTCTGGTGCTGTATTTATGATGGCCGGTAATCAAGGGCATCGCAGTGATTGGATAAGTACATTCCCATTTTTCTATCAGGATAATGATAATTTTGCAGATGCACGCGATGGTTTTACGCGTTCAGGAGACACAATTATTGGTCATGATGTGTGGATTGGCACTGAGGCTATGATAATGCCTGGGGTTAAAATTGGACATGGAGCGATAATCGCCAGTCGTTCAGTAGTGACTAAGGATGTTGCACCTTATGAAGTGGTCGGTTCAAATCCTGCTAAACATATCAAGTTTAGATTTTCTGATGTGGAAATAGCGATGTTACTTGAAATGGCATGGTGGAATTGGCCAGAATCGTGGTTGAAAGAGAGTATGCAGTCTCTGTGTTCATCAGACATTGAAGGGCTTTATCTCAATTGGCAGTCAAAAGCACGCACATAA
>O3Y_14873
ATGAGCGTTCAAAAAGTAGTTGTTATTACTGGCGGTAGCCGAGGGATTGGTGCGGCGACAGCAAAACTTTTTGCTCAAAACGGTTTTTCCGTATGCATAAATTACAAATCTAATGCTGAGGCTGCTAATACTCTCGTTGAAGAAATCAAAGCGTTAGGTGGTCATTGTATTGCGGTTCAAGCTGACGTTTCCAAAGAAAGTGATGTTGTTAAACTGTTTGAAACCGTTGACCAAGAGCTTGGTGTTGTTTCTGTTCTTGTCAACAATGCTGGTATCTTAAAGAAGCAGATGCGCTTAGACGAAATGAGTGCAGAGAGGATTAACTCAATTCTCATCAACAATGTGACAGGTTATTTCTTGTGTTGTCGTGAAACAGTGAAACGAATGTCAACTCGTCATGGTGGTTTCGGTGGTGTCATAGTTAATGTTTCTTCGGGAGCCGCTCGAACAGGTTCACCGAATGAATACATCGATTATGCAGCGTCAAAAGGTGCAATTGACACGTTAACAAAAGGTCTGTCGTTGGAAGTTGCCGCGGAAGGTATCAGAGTTAACTGTGTTCGCCCAGGATTGATTTATACCGATATGCACGCTGACGGTGGAGAGCCTGACCGTATAGAACGACTCAAAAATAAAATCCCAATGCAACGTGGTGGTTTGCCTGATGAAGTCGCTGAGGCAATTTATTGGTTATCGTCTGAAAAATCATCATTTTCCACAGGTAACTTTCTGGATTTAGCCGGTGGTTTGTAA
>O3Y_14878
TTGAAGCATCGAAACTTGTTGGCTTTCAGCAACTTTGAAATAGCTGAACTTTCAGCGCTTTCAACCGAATCAGCATCGTCAAAAACTCAAAAGCCCAATTGTGAAACATGA
>O3Y_14883
ATGCTGTTGGATGTTCAACACGGTCAGTTTGGTTTCATAAAAGGCGGCATCATCGCTGTGATCTGGTTTTCTTTGTCGCGGACTATTAACTGTGGCCAACTTAACCTTGAATGCTTTGAGTTTTGGCTGCCAACTTCACAGCTTTTGGTGTTGGACGTGTGTTTGTTTGATGCATTTGCGTAA
>O3Y_14888
GTGGAAAAAATAATTGATGAATTAGTTGCGCAGGGTTATGAAGTATCTGGTAGCAGTTCAAGTATTCGAGTGAATATGGGTGCATTAACGGGCAAAGCCATTATTCGTAAAAGTGTCTATTCAAATACTTTTGTAGTGTCGACTCATACTTGGACTCAACTTATAGCTTTGACATTGGTATTTTCTTCAATTCTATCGTCGATTTTCAGTCAGTGGGGACAGCCCGAGCTAAGTGGTGCAATGTGGTTTAGTTTTTCAGTCGGCATCCCCGTTGTGATAACTGGTTTTGTATCGGCAATTATTGCGGAAATTCAGTTACAACCTATTCGTCAGATCGTACGAATGGTAAATTCAAAGCTATCACCACCAGTCGCATAA
>O3Y_14893
GTGTTGTTGGACGTTCAGCGCGGTCAGCTTAGTTTTACAAAATACAGCATCATCACTGTGATCTGGCTTTCTTTGTCGCGGATTCTTAACCGTGGCCAACTTAGCCTTGAGTGTTTTGAGTTTTGGCAGCCAACTTCACAGCTTTTGGTGTTGGACGTGTGTTTGCTTGATGCTTTTGCGTAA
>O3Y_14898
ATGGTTTTCAGCGACTTTGAAACCACTGAACTTTCAACACGTTCGACCAAATCAGCATCAAAAAAACTCGAAAGCCAAATTGTGAAACTTGAGCACTAA
>O3Y_14903
ATGTTGTTGGATGCTCAACTCGGAAAGTTTGGTTTCACAAAAGGCTGCATCATCGCTGAAAGTGTTTTTTCTTTGTCGAGGACTCTTAACCGTGGCCAACTTAGCCTTGAGCGTTTTGAGTTTTGGCAGCCAACTTCACAGCTTTTGGCGTTGGACGTGTGTTTGAGAGATGCTTTTGCATAA
>O3Y_14908
ATGGTATCTCGACATATACCAGAACGTCTAAAAAAGAAAATATATCAAGAAGCTAATATGACATGCCCCAACTGCGGTGAGCGAGATGTATCCACGTTTGAAATACATCATATCCAGCCCTTTGTAGATGTAAAAAAACACGAAGAACGCAATCTGATACTACTTTGTAGTAATTGCCATTCTAAGGCTACAGTTGGTGAGCTAACTGAAATTGAAGTGTTGAGGTTAAAGGTAGGGCTAATTAGTAGTTCTTCCGGCCAAAGCAAAGAAACTATGCCTTCAAATGTTATCACTTTGGATTCGGTTAAAAATCACGGTGTAATTGCAAATCAGGTTACTTTGAATAATTCACCAGCGAAAGTAGTTCTGTTACCAGCAGTTGGCTCTATTGCAAGCAGCCTCAAACATCAAAACTACATAAAATATTTAATTGATAAATACCATGCTTACAAAATTGTAGAAGTTGGTAAGTCAAATATGAAGTACCCAGTGTTCTACAATGCGCTCAAACGAAAATTTGGAGCTAAATGGGACATGGTTCCAATTGATAGATTCTTGGAATTAAGTACATACATTCAAGATCGGATAGAGAAAACAGTCCTTGGTAAAAAATTAAAGGCTCAAGGGAAAAAATCATATTCGACATTTGAAGAGTATCTGGCCAAAAATTGTAGCTAA
>O3Y_14913
ATGTACGATAGTGAAGTAATTGAGTATGCAAAAGAGCAAGAGAACATAATCTCCAAGTTGGAGTACCGAGTATACAAACACGACGATGGTCGTTCGGTGAATCGTCAAGATTTGATGCGTGATTATGCAAGAGTTTTATACTCATCATCTTTTCGACGTCTACAAGGTAAGATGCAACTACTTGGTGTGGACGCCAGTAAGTTCAATCGAAATCGTCTAACTCATAGCTTAGAGGTAGCACAAATAGCTCGCTCAATCGCTTATGATTTAGAGCTTAATCATACGGTTGTAGCTGAAACAGCATCACTTGCACACGATATTGGTAATCCTCCTTTTGGACATTATGGTGAAGTTGTACTTAATGATTTAAGTTTGGCTTGTGGCGGTTACGAGGGTAATGCTCAAGCATTTCGCATTTTACGCACTTTAGAAAAGAAACATTATGCGTATCCAGGGCTTAACCTGAATGTACGTACTCTAATGGCCATTACTAAGTACTTCTTTAACAAGCACCAAAACAATAAAAAATTCTTATACGACGCAGACTATGAATTTCTAAAAACTGAGCTCGATAGTAAGGGGGTCACTGTTACCAAGAGTATCGACGCTGAAATAATGGATTTAGCGGACGAAATTGCTTATGCAGCACATGACTTAGAAGATGCACTAAGCTTTGGCATGATCAGCTTAGGTGAAATAGTTCATGAGTTTAGCATTAGCGACAAGTTTAAAGATGCATACCCAACGATGACTGATATTGCTAAAGAGGCACAAAATGTCGCTATGAAAGCCAGTCGAAGTGGTACATCTGAAGAGTATGCAATTGTTCTGAAGAAAGAACTGACGTCAATGATAGTTAATATTCTATGCTCAGATATTGGTTTGGTTGATGGTTGTTTGGGCTACAAACGACATGCAAAATTAGCTGAAGGTCTAAAAAAACTGTTGTTTAAGGCAATACTCCGCAAAAAAGATATTCAACTTTATGAGCGCCGAGGAGAGCAGATTATTCGTGGTTTATTTGAGGTGTATTCTGACGAAAAATACAATAAAGATAATATGTTGTTACCACCAGAACTGCGTGCAATTAATGACTGTAAAACCCGTCTAGTTACGGATTACATCTCTGGTATGATGGATTCATATGCCGCACAGGAGTATGAGAAGTACTTTGGTAAGGGCAGTGCAGATAAGCTTTATTTCAAATAG
>O3Y_14918
ATGAGTAGAAAAAAATTTATGGAGTCTGTTGGTGCTACTTGCAGCAACTGGAATTGGAGCTGGTCGTTCGTTAATCACGAAGAAAGGTTTGTGGTTTTTGGTCATTGGGATGTCCACAAAGACGGCCTAATTTTTGATGAAAGTTGGAAAGGGCCAGGAAGAAAGCAGTCTCTAGAGCATATATCGCTGATTCAAAATAATGGTTATCGCCTAAAAACCTTTCCCATGCAGTATGACCAAACTGAAACAGGAACAGCCAAAATTAAAAGTTTTGATTGGATTCTTGAGGAGAAACATTTAGCCGGAGTCGATGGGCTTTGGTATGCATTAAATTACTCTGAAAGCGTTGATATAACTTCAATAGAAGAAGTCGTTCATCCAGAAACGTATATTGAAGGGGCAACAAAAGAGATCTCGGTAAATGCTTACGAACGTAACCCAGATGCTAGAGCCAAATGTATATTGCACTATGGATGTAAATGTTATGTCTGTAAATTTGACTTTCAGGAAGTTTATGGAGACATAGGAAAAGGCTTTATTCATGTGCATCATGAAGTTTCGCTTGCTGAGATCAAAAAAGAGTATTCCGTGGATCCTATTAAAGACCTAAAGCCATTGTGCCCTAACTGTCATGGGATAATTCATAGGACACATCCTCCAATATCTGTTGATTCTTTAATAAACTTGTTACGTTCTAGAAACTAA
>O3Y_14923
ATGTGGCAATCCAGAAAGGGAGCCCAAATGAAGAAATTCTTAGCATTCATAGTGTTGTCCAATCTAATTGCAGTAGCATGTGTTTATCTATTTGAGTTCAGTTTTGGATACTTAAAAATTGCTTTTCTCAAAGATTATGCGTTTTATTCGATGCTTATTCTTCTGGTGCTAGGGGCATTTTTTTCCTTCTCTGGACATGGTGTTGGTTACAGCGATCCAAGTAATGTTGCGGGAGTTGCAGCGAGTAGCTTGATCGACAACGATTCAGCTAAAAAGACCGTGGTTACAAGACTGGAGAGCATTGGCTTAGGGCATAGATTTTTAATCGTCAGTCTGTTGCCATTGATTTTTTGCTTCATCTTATAG
>O3Y_14928
ATGCAAAATAAACAATATAAGCTCAGCCAATTAGCCCAAGAGCACTTACTCAAGATTAAACACTACACCATTGAAAATTTCGCTGAAGCGCAGTGGCAAAAATATAAGTCGACCTTGCTTTCAGGTTTCCAAACTCTTGCGGATAACCCAGGACTAGGAAAAAGCTGTGAAGATATTTACCAAAATGGTTTTTACTTTCCAGTGGGGAAACACATGGCTTATTACACCAAAGAAGCAAACTTCATTCTCATTGTTGCGGTATTAGGGCAATCACAACTGCCCCAAAAGCATCTCAAACAGTCACGCTTTGTTTCTTAG
>O3Y_14933
ATGCACACACTAACAGCAAATGATGCTAAACGAAATTTTGGTGAACTTCTTCTAAGCGCACAACGCGAACCTGTCATCATCAGCAAAAACAGTAAGAATACTGTCGTTGTCATGTCCATTAAGGACTTTGAAGAACTTGAAGCAATGAAACTCGATTATCTCAAACACTGCTTTGAGTCTGCTCAGAAAGACTTAGATAGTGGCAAAACCGTTGATGGTGCCACTTTTCTAAACACCCTTTGA
>O3Y_14938
ATGAATCATCTAGCGATGGCTGTCGTAATAAAGAATAACCTTGTTTTGGTACAAAAACGGTTCAGAAAAAATACTGGGATGATTTTTGAGTTTCCGGGTGGTTCTATTGATGCCGGTGAGTCAGGAGAGCAAGCAGCTATTCGTGAACTCTGGGAGGAAACTGGGCTGAGAAATTTAAAGCTCATTGGCACTCATAAGTCCATCAACGAGAATGGCGGCGATATTTATCATGTTGTTTTCAGCGCTTCGATGGACGCAGAGCCTAAAGAGATCGAACCTTATCGACAACAAACGTTTTATTGGTTTGAGGCTTCCCAAATTCCACTGAATGACTTTTATAGTGCTGATGTAAATTTCATCAAGGAACATTTGGGCAGTTACACATAA
>O3Y_14943
ATGTGTTTTTCTGAAAAATTTTCACAGCTCTGCGCTTATAATTCAGACGTGAGGTGCACTATGTCTGAAAATCAAAAAGTTAAAAGAGCTGAACCAATTGAAACTTGTTCATATAAAAGTCCTTGTGTTCGTCATTGTTGTTTAGATGACAAAGACATCTGCATAGGTTGTGGTAGGACTCTTGATGAGATATGTCGTTGGAGTAGTGCAACAAATAGCGAAAAACAAGAGATATTAATCAATAGCTTAGCTAGAGTTCAGAGCCGAAATATATCGATATGA
>O3Y_14948
TTGACAGTCCCTCTTGAGGCGTTTGTTATGTGTGTGTTTCTGATGCCCACCCTTCCATTTAAAGGGGTAGCGAAAGGCATTTATGCCAAACAGCATTCGATAAAAAGCCATCATATACACAAGACTAAGATGCTTCATATCGATATATTTCGGCTCTGA
>O3Y_14953
ATGTTCATAGAATCATTAAAAATCAGGCTTCGTTCACTTGAAGTGGAGGATGCAGAATCCTTTTATCAGTGGTCTGGTGATAGGGAAGTGACACAATTCAGCTTATCTGCTTATGCCTATCCCCAATCTCGCTCAGATATCGCTAAGTGGCTGTCAGAGATTAACTCAAGTTCAAAGACGATTTCTTTTGGTATCGAGTGTAAAGAAAGCCAAAAGCTGATTGGTTATGCTGGTATTTCGGGGATTAGCTCACTTAACCGAAGTGGTGAGTATTTTATCCTCATTGGTGATAAAGCATTTTGGGGCAAGGGGCTAGGAACAGAAGTTACGCGTTTAGTCACTAATTATGGATTCCGAGAGCTTGGCTTACATCGAATAGAATTGACCGCATATTGTGACAACGTAGCGGCAGTCAAAGCGTATGAAAATGCAGGCTATCAGCATGAAGGTATCAAAAGAGAATCGGGCTATCGCAATGGCCGATTCATGGACAAAGTCCAAATGTCCGTTTTATCGCGAGAGTGGCCGGCCACATAA
>O3Y_14958
ATGAGAGCTATCTTTTTGATTCTTTGCGCTGTTTTATTGAATGGCTGCTTGGGCATGTCCGAATCAGTAAAACCGGTGTCGGATTTTGAACTGAACAACTATTTAGGCAAATGGTACGAGGTTGCTCGACTCGATCACTCCTTTGAAAGAGGTTTAAGTCAGGTTACTGCGGAATACCGTGTTCGAAATGATGGTGGTATTTCGGTTCTTAATCGTGGTTATTCTGAAGAGAAAGGTGAGTGGAAGGAAGCGGAGGGCAAAGCTTACTTTGTGAATGGCTCAACAGACGGCTATCTGAAGGTTTCATTTTTTGGTCCGTTTTATGGCTCCTACGTAGTGTTTGAGTTAGACCGTGAAAACTACAGTTATGCTTTTGTGTCAGGGCCGAATACAGAATATCTGTGGTTACTTTCAAGAACGCCGACTGTAGAACGAGGCATTCTGGACAAGTTCATAGAAATGTCGAAAGAGCGTGGTTTTGATACAAATCGGCTCATTTACGTTCAGCAGCAATAA
>O3Y_14963
ATGATGAATACGGTACTTCTCGATAAAGATAAGCACGATAGGAACCGTTTCAATTGTGGCACTGAAGCACTCAACAATTACTTAAAAGTAATGGCGAGTCAGCAAGCCAAAAAAGACAACACCAGAACCTTCGTTTTGGAAGATGACAATAACAGTGCTTATATCATCGGCTTTTACACTCTGACTATGACGCCCATTGATTTGAAAGCCTTGCCCGACAAGTTACAAAAGAAGCACCAATCCTCAACCTCTGGAGGGCTCATTGCTCGTTTAGCTGTCGACGATAGATACAAAGGAAAAGGTTTTGGTGAGTGGCTACTCATTGACGCTCTCAGAAAGCTACTCGCAGCCAGTGACAGTGTAGCGTTCCCTGTTGTCATTGTTGATGCCAAAGATGGTGCAAAACATTTCTATGAGCGCTATGGGTTTCAAGCGTTTCAAGATGCCGAAAACAAACTCTTCATCACCATTGCTGATATCAGAGCAAGCTTAGGCTAG
>O3Y_14968
ATGGCAACGACTTTGCCTCGCATCACCGCTAGAGTTGATGTCGATACTCAAGATTTACTCGCTAAGGCTGCTGCTCTTGCTGGTATGTCTAGTATTAACTCATTTGTTTTGAATGCAGCAATCGAAAAAGCAAAACAAGTCATTGAACGTGAGCAAGCTCTAAAGCTTAGCCAAGCTGATGCCGTATTGCTGATGGAAGCTCTTGATAATCCAGCTGTAGTAAATGCAAAGCTCAAATTGGCATCCGAACGTTATGAGAGCAAAACTCAATGA
>O3Y_14973
TTGAAGCATCTTGACTTGTTGGCTTGCGGCGACTTTGAAACTACTGCGTTTTCAACGCTTTCTGCCAAATCAGCATCAAGCAAAACTCAAAAGCCAACTTGTGAAATTTGGATACTAAAAGCTGCATGTTTAATGCAAATGAGCTTAGATTTTGATGATTTTTGA
>O3Y_14978
TTGTTGGGTGTTCAGCGCGGTCAGCTTAGTCTCACAAAAGGCAGCATCATCGCTGTGATCTGGTTTTCTTTGTCGCGGACTCTTAACCGTGGCCAACCTAACCTTGATCGTTTTAAGTTTTGGTAG
>O3Y_14983
ATGTCGGAATACAAATTAACAGAAGAAATCATTAAGTTGTCTCAATCGCAGCTATGGGATGTCGCAAAATCTGAATGGACTCTGCACGAAATATACGAAGCTAATGAGCCAGAGCGTTGTTTATGTGGGCACTTTCCTATCATTGAAATTTGTAATCTTAAGAACAAGATCAACTCTAACTATGCGATTGTTGGAAACTGCTGCGTTAAAAAGTTCATTGGTTTACCTTCAGATAAAATTTTCCAAGCAATAAAGCGGGTTAGAAAAGATGATCAAAAATCATTAAATGCAGAGGCCATATTTCATGCTTACGACAAAGGTTGGATTAATGATTGGGAAAAAAGCTTTTACTTAGACGTTATGAGAAAGCGTAAACTTACGTCGAGTCAACTTAACAAAAAAATTGAAATCAACAATAAGTTAGCAAACAAAATGAAGCGTACATAA
>O3Y_14988
ATGTATAAACTCGAATACTCCACACAGTTTAAGAAAGATTTCAAAAAGATAACTAAGATGCCGATTTCAGACATCATTGAAGTCGGCAATGTTATTTCTAAGCTGCAACGCGGCGAAAAGCTTGAACCCAAGAATGTTGACCATCCGTTAACTGGAAATTGGGTTGGATTTCGAGACTGCCACATTAAACCCGACCTAGTGTTAATCTATCGAGTTTTTAACGATCAACTACAACTAGCGCGCATTGGTTCACATAGTGATTTATTCTAA
>O3Y_14993
ATGAGAACAGAAATGCTGAGCACGCGCATTGACCACGACACGAAAATTGCGTTCACAAACGTCTGCGATGAGATGGGTCTAAGTACATCACAGGCCATAAAGTTATTTGCAAAAGCGGTTATTAATCATGGTGGAATCCCTTTTGAGCTGCGAGTTCCACAGCCTAATGAGGTTACTGCATCTGCAATTCAAGAGCTCGTTGAAGGAAAAGGACATAAAGCTGAATCCGTTGAAGCTATGCTGAATGAGCTTACTGAAGGCAAAGTTAAGCATGTATAA
>O3Y_14998
ATGGAGTTTCTGATGAAAATTAGTCACCTTGATCATTTGGTTCTGACTGTTGCAGATATTCCAACAACAACGAACTTTTATGAAAAAGTGTTGGGCATGAAAGCTGTTAGTTTTGGCGCTGGTCGGATTGCTCTAGAGTTTGGTCACCAGAAGATCAATCTTCATCAACTCGGTAATGAGTTTGAACCTAAAGCCCAAAATGTCAGAGTTGGGAGCGCAGATTTGTGCTTTATTACCGACACAGTTCTGTCTGATGCGATGAAGCATGTGGAGAATCAAGGTGTGACTATCATGGAGGGGCCTGTAAAACGTACAGGTGCACAAGGTGCAATCACATCATTCTATTTCAGAGACCCTGATGGGAATCTTATTGAAGTATCAACGTATTCAAACACATAA
>O3Y_15003
ATGGAACTGAATACGGCAATCGAGTCAAGAATTATAGAAATGGCATGGGAAGACCGCACCCCATTCGAAGCAATCAAGCATCAATTTGGTCTGAACGAAGCTGAAGTGATTAAGTTTATGCGCAGTCGACTCAAACCTAGTAGTTTTAAATTATGGCGTGGTCGTGTTTCGGGCCGTAACACAAAACATGCGAAGTTGCGCAGCTCAGAAATTAGTAGAGGCTACTGCCCAACCCAGTACAAGCATCGCTAA
>O3Y_15008
ATGAGCACAAGGTTTTGTGAAAAGTGTGGGAAGAACACTGAACATAAAGAGGTGATGAAGCAAAAGCCATCGAAGTACGGTAAGTCAAAAAGAGAGCAGTTCAAGGCATTTCTAGATGGATTTTTTAGTAGTTCGGCAGCCTCTTTACCTGGTGGCGTTTCGCTAGAATTAACAGATAGATATGTTGTTTGTGCTATCTGCGGCAGCGCAACTTTAGAAAATCATGGTGAACAATTTCAGTAA
>O3Y_15013
ATGTCAGAACATTCAGCAATCGTGACTTGGAAACGTAAAGATTCCGAAGCTTTCACTGATAATCAGTACAGTCGTGCTCACACTTGGGAGTTCGATGGTGGTTCAAAGATATTAGCTTCAGCATCACCTCATGTTGTACCAGTTCCTCTGTCTGTTGAAGCCAATGTTGATCCGGAAGAGGCTTTTGTTGCGGCATTATCAAGCTGTCATATGTTGGTTTTTTTATCTATTGCAGCAAAGCAAAGATACCTTGTTGAAAGTTATACAGACAATGCAGTTGGTATTTTAGGGAAGAACAGCAAAGGTAAAACCTCAGTAACAAAGGTTGTGCTACGACCTCAAGTGGTCTTTTCAGGCACTTCCAAGCCAACGTTACAGCAGCTCGAAAAGATGCATCATTTGGCTCATGAGAATTGTTTTATTGCTAATTCGGTTGAAACGGAAGTAGTGACTGAAATTATTGCCTAA
>O3Y_15028
ATGATTAAATTTGAATTTGATGAAAACAAAAGCAGAAGTAATCTCGAAAAGCACGGTATTGATTTTCATACAGCTCAAGGATTGTGGAATGATTCAGATCTTATCGAGATCCCTGCTAACACGAGTGATGAGCCCAGATATTTGGTTGTCGGCTTACTAAACGGTAAGCATTGGTCAGGAGTAATTACCTACCGAGGTACGAATATCAGGATCATCTCAGTTCGGCGTTCACGGAAAGCGGAGGTAAGCCTTTATGAAAGCGCATGA
>O3Y_15033
ATGAAAGCGCATGAATTTGATGCCAAGTTTGAAAGTGACGACGATGATATCGTAATGGACTTGGATCTATCGCAAGCTAAAAGACCGATGCATAAGCAAAAACGAGTCAATGTAGATTTTCCAGCCTGGATGCTTGAGTCCTTGGACAGAGAAGCGAGTCGTATTGGTGTAACACGTCAATCAATCATTAAAATTTGGCTGGCAGAAAGGTTAGAGAGCGTGTCTCATCATTCAAGTGTGAGATAA
>O3Y_15038
GTGAAAATAAAGAATGTGTTCGCTATTTTACTGATAGTGTATCTGATACCAATAGCCGTATGGTATTTTGTAATGGTTGTTGTTAATGATTATGCTTTAAGCACATTAAATTCTGACTGGGGAGCGTTTGGGTCATTTGTTGGCGGTGTACTATCTCCTATATTTTCCTTGGTTTCTGTTCTTTTTGTAATTAAATCAATTAATGAAAATAATACAAACAACAATATTGAAATTGAATTAATAAAAAAACAAGATAGAAGAAACTATCTTATTAGTTTAATAGCTATATTTAACAATAACATGCTGTCAAATATTGACAGCTATCTAAATGCATTCGATAGACCTATTCAAATTGCTGATAACAAATTTCATATGTTTACTGATGAAAGTGTAAAGGTTTCTCTAATGAAGTATATGTCTATTAAGGACTCTATTAATGTTAACAATAAGCTAATTTTTGACATGATTAATAATTTTACTGCTAATTGTGAGATTTCATTCAGCATAATACTTAAATATGTTAATTCAATTGAAGGTCTTGATGAGGTCAATGAATTTATGGATGTCGTAGAAGCTGCTTTAGATAATAATTTTATTAATGCATTGTTAAGTTTTAGGCTATATGAGCAGGCATGCGGATGGAGTCAAAAATCTCCATTGCTTGATCAGCTTGTATCTATTAATAATAAGACAAGATATAAATCTGAGTGGGTTGAAAGGTATCAAGAACAAATTGGTGCTAAATAA
>O3Y_15043
GTGGAAAATCCAACAACATTGAAGCTTCGAGGCTTGCTGATTTTCAGCAATTTTGAAACTGTTGAACTTCCAACACTTTCTACCAATGCAACATCAGCCTGA
>O3Y_15048
ATGTTGTTGGATTTTCCACACGGTCAGTTTGGTTTCACAAATAGCTGCATCATCGCTGTGATCTGGCTTTCTTTGTCGCCGACTCTTAACCGAGGCCAACTTAACCTTGATCGTTTTAAGTTTTGGCTGCCAACTTCACAGCTTTTGGTGTTGGACGTGTGCTTGTTCGATGCATTTGCGTAA
>O3Y_15053
GTGTTATATGCCAAAGCTTTAAGTATTGGAGACGAAATTGGTTTTTTCTCACCATCTTCACCGGCTACAGCCTTTGCTCCAAATCGATTTCAAAGAGCAAAAGCTTATCTTAAGGCACAGGGATTTGAGTTAGTTGAAGGTTCGCTTACGGGAAAATCTGATTATTACCGCTCAGGCTCGATTCGGGAGCGTGCTGAAGAATTGAATCAACTTATTCGGGATCCGAATGTCCGTTGCATCATGCCTACCATTGGAGGCAATAATAGCAATTCACTGTTGCCGTATATTGATTATGAAGCCTTAAGAAACGATCCAAAGATCATCATTGGTTATTCAGATGTCACAGCTTTATTGCTCGGGATCTATGCTCAAACAGGACTTATCACATTTTATGGCCCAGCCTTAGTCGCTTCGTTTGGTGAGTATCCTCCATTGGTTGATGAAACCTTTCATTCGTTTATCGATCTGTTGTGTTCAGAGACGAATCAATATCAATACACTATGCCCTCGTCATGGACAGATATTAAGCACGATTGGGAAACTCAGCATTCAGCTAAGCCCGTTTATCCGAATGAATGGCAGTTTATCGGTAAAGGCAAAGTGACAGGCAGAATTATTGGCGGGAACCTCAACACCATGGCTGGGATCTGGGGTAGTCGATACATGCCAGAGATTAAAGTTGGCGATATTTTACTCATAGAGGATTCTCTGAAAGGTATCGAAAATGTCGAACGTTCTTTTGCACATCTCGCAGCTTGTGGCGTTTTTGAGCGAGTGAGTGCGATCATTTTGGGGAAGCATGAGTTATTTGACAACAAAGGTACAGGGAGAACACCTCTGGACGTTTTAATCGAAGTATTAGCGGATAAAAATGTACCTATATTTTATGGTTTTGATAGTTGTCATACGCATCCGATGCTCGTCACACCATTAGGTGTGCGAGGTACAATCGATTTCGACAATCATACCTTTAAGCTAGAAGATCGTTGGGTAAAAGCAAAATAA
>O3Y_15058
ATGAATCAGCATGGAAAACTCAATTATGTAGAATTTGCAGCGAAAGACTTAGAGTCAACGAAAGCGTTCTTTTCAAAGGTTTTTGGCTGGAGCTTTGTTGACTATGGACCTGAATATGCAGCATTTTCAAATGAAGGGTTAGACGGTGGTTTTTTCAAGGCTGAGCTTTCTAGTCGGACTGAAAATGGTGGCGCATTGTTAATTTTCTACAGTTCAGACATTGAAGCCACTTTAGAAAAAGTCGTGAAAAATGGCGGTCATATCATCCGTCCTATCTTTGAGTTTCCTGGTGGTTGTCGTTTTCATTTTACAGAGCCAAGTGGTAATGAATTTGCTGTTTGGTCTGAAGCACGCGCATAA
>O3Y_15063
TTGCGTCCACGCGAGGTGAGTTTTGCTCTCTCAAGTCGCTTTGAGCAATTTGGTGCCTTTACTTATGGGCTGAAAGTCTGTCGGCAATTGAGCATTGTTTTTCGCTGCCTAATGAAACAGCAATGTGTCTGTCGCTTTAAGTTTCAGCATCATTGCCTCATTGAGTTGTTGTGCCTATGTGTGGTGAGTGAGTTTGTCGGAGAGGGTTTCCACATTGGCCTAGTTGCTAAATGA
>O3Y_15068
ATGGAAGAAACAGATTTTCTACAAGAACTTGCAGATGAGTTATCTGCTTTACCTGATCCGAGCTACTGGTTCTCAAAGCTAAGAGAAATTGAGGATAAATTGGGTAAAAATAAGCGTGATACCGTCGCTATATTAGCCAAAAGGGCGTGGCTCAAGAAGATATGCAATTCGTCCTATCCCTTACATCCTGATGTGAAACGAGATATAGCGTATAAGCGTTATTTTCTATCTGAGAGTGATAATCTGCTCATTTTGGCAACAATGATTGCTCTGATTGACGGTGATAACTCAGAAGAACGTTACAAGAAATGTAAACAAAACATTGAGAAAAAGTATGGTGAAGAAGCTTGGCTGAGAATACTCAGAACGGCGAGAAAGATAAATAATGTACTATCGAACTCAAGCTCAAATATACCTACTTCATTGAGTGTCATGGCTACACGAAGTGTGACTGTACAAGGTTGGGTACAGGATGAAAAACTTTCAAAGTTGCCTAAGCGCGTGTAA
>O3Y_15073
ATGGAGTTTCTGATGAAAATTAGTCACCTTGATCATTTGGTTCTGACTGTTGCAGATATTCCAACAACAACGAACTTTTATGAAAAAGTGTTGGGCATGAAAGCTGTTAGTTTTGGCGCTGGTCGGATTGCTCTAGAGTTTGGTCACCAGAAGATCAATCTTCATCAACTCGGTAATGAGTTTGAACCTAAAGCCCAAAATGTCAGAGTTGGGAGCGCAGATTTGTGCTTTATTACCGACACAGTTCTGTCTGATGCGATGAAGCATGTGGAGAATCAAGGTGTGACTATCATGGAGGGGCCTGTAAAACGTACAGGTGCACAAGGTGCAATCACATCATTCTATTTCAGAGACCCTGATGGGAATCTTATTGAAGTATCAACGTATTCAAACACATAA
>O3Y_15078
ATGGAACTGAATACGGCAATCGAGTCAAGAATTATAGAAATGGCATGGGAAGACCGCACCCCATTCGAAGCAATCAAGCATCAATTTGGTCTGAACGAAGCTGAAGTGATTAAGTTTATGCGCAGTCGACTCAAACCTAGTAGTTTTAAATTATGGCGTGGTCGTGTTTCGGGCCGTAACACAAAACATGCGAAGTTGCGCAGCTCAGAAATTAGTAGAGGCTACTGCCCAACCCAGTACAAGCATCGCTAA
>O3Y_15083
GTGGAAAAAAGTAACGAGAAAGTACAGTTGCTAGTAAATGCTATTCGGTTTCGTAAACCCTACACGGCTAATGATTTTCAAGTAACAGCATCTGAGCTGAAAGTGAAAAAAGAGAGTTATCACTTAAGTAAAATCAAGAGTATTGAACTGAAGCGTCTTGGCTTCAAAGATAACGTGGTTAAAGTGACAACATACGCCATTTTACTGTCAGCAGCGACTTGGGCTTTTGTACCTGAGTTTGGTTTTTTTGCTCTCCTAATTGCTCTGATTTTGGCTTTGGTTTCGATGAGAAAGTATGAGTTGAAAGTAGAGTTTAAAGGTACAGATGAAACGGGTGATTACTGGGTATCAATAGCTCGTTGTTGGACGGAAGATGAATTTCATATTCTAGAGAATATTTATACTGAACTGAAAAGCAGAATCTAG
>O3Y_15088
ATGGTAAATTTTACTGCTGGGAAGTGGATTTCTGAACCGAAAGTGAGTGAAGTCACTTCAGAGTTTGTGTCGATAACTACCGAGCCGAAAACAGATTTTTGGCAACGTTCTTATTATGGTTTTCGTAATGAAAATGCTCCTGCATTATTGATTGACTCAAAAGACAATTTCACATTTACCGCTAAGGTAAGTTTTGCTTATCAACAGCTGTTTGATCAATGTGGATTGATCATTTATCTCGATAATGAAAATTGGTTTAAAGCTTCGATAGAGTACGAAAATCAATCATATTCTCGACTAGGTAGTGTAGTTACAAATTTAGGGTATTCAGATTGGGCAACTACCGATATCCCGCTTCCTAAAGAGATTTGGTATCGTTTAAGTCGTAGAGGGCCAGATTTTCTTATCGAATCCTCGTTTGATGGCTTGGTTTTTAACCAGATGCGTATCTTTCACTTACATCGGTTGGGAGAGACTACGATAGAAATGGGTAAATGTAATCCCCCTTTACCGACACAAAAAGTGGTCAGTTTTGGAGTTTATGCGTGTAGTCCTTCAGAATCATCGTTTACAGCAAAATTTACCGAAATGAGCCTGGAGCCTTGTAAATGGTTAGCTCACTAG
>O3Y_15093
ATGTCATTTCAGAATCTAAATGCTGGCGATATTGTTGTCAGCAACTTCGGTGTTTATCAGCACTGGTCTCTAGTCTCAGATGCTTTATGCGAAAAGGGTTTACCTATGCTCATTTCTGCAACTCAGCGAAATGGCACAGTTCAAGAAGAGACTTGGGATGTTGTAACTCAAGGTAAACATACATATCCAGCTAAAGTTACTTACGACCGTCCGGTGTCAGAGGTGCTCGAACTTGCTCGCTCTCAAATTGGAACGTGGAAATACTCATTAACAGACCGAAACTGTGAGCATTTTGTTAAATGGGCTACAGGGTTAAAAATGTCTTCGACTCAAGTTATTGCAGGTGCAACAGGTGCTGTTTTAGGCGCAAGCCTAGTTGGTTTATATTCAGAAAATCCGAAGTTTGCTAAATTTCTTGGTGGTGCTTTAGCTCTTGGTAGTTTAGCTGTTTTAGCGACTAAAGCAGTCGAGAAAAAATAG
>O3Y_15098
ATGTCTAAAGTCGTTCAACAGCAAATCGGCAATATCGCACTTGTCGTAGAAAACTACGATGATGCCATTGAGTTCTATACAAAAAAGCTTCAGTTCAGTTTGGTTGAAGATACCGATTTGGGTGGTGGTAAACGTTGGGTTCAAGTTTCGCCGCCAAACTCGAATGGAACGAACCTACTTCTTGCTCAAGCAAGTACCGAAGAGCAAGCTCAATTTGTAGGTAATCAGACTGGAGGTCGTGTTTTTCTGTTTCTACAAACGAATGACTTCTGGCGAGATTATGAGTTGATGAAGACCAAGGGTGTTGTTTTTAATGAAGAACCACGAGTAGAAGAGTATGGGACAGTGGTTGTGTTCCAAGATCTTTATGGAAACAAATGGGATCTTTTGGAGTTGAACAAGGCTCATCAATAG
>O3Y_15103
ATGATTTTCTGGGAAGAAGCATCTCTCAATGATCGTGAGAAAATTTTCGAATTTCTCTACGACTTTAACCCAGCAGCGGCTAAAAAAACGGATGAGCTCATAGAAGCCAAAGTCGAAAATTTGCTTGAGCAACCACTAATCGGTGTTCAGCGTGATGGCATTAGAGGCAGATTGCTTATTATCCCTGAGATATCAATGATTGTTTCGTATTGGGTTGATGGTTCTAAAATTCGAATAATGCGTGTACTACATCAGAAACAAAAATTTCCAAACGACTGA
>O3Y_15108
ATGGATACTAGAATTCAATTTCGTGTAGACGAAGAAACAAAACGTTTAGCTCAACAAATGGCTGAAAGCCAAGGTCGAACTCTTAGCGATGCTTGCCGTGAACTCACTGAACAATTAGCTGAGCAGCAACGCAAGGCATTATCTCACGATGCATGGCTAACTGAACAAGTGAATCAAGCATTTGAGAAGTTCGACTCAGGAAAAGCAGTATTCATTGAACATGACATCGCCAAAGCACGAATGGCTGAACGTAAAGCTAAAATCCGAAATCGAGGCCACGCATGA
>O3Y_15113
ATGAGAGCTATCTTTTTGATTCTTTGCTCTGTTTTATTAAATGGCTGCTTGGGCATGCCCGAATCAGTAAAACCAGTGTCGGATTTTGAACTGAACAACTATTTAGGTAAATGGTACGAAGTCGCTCGACTCGATCACTCCTTTGAAAAAGGTTTAAGTCAGGTTACAGCGGAATACCGTGTTCGAAATGATGGTGGCATTTTGGTTCTTAATCGTGGTTATTCTGAAGAGAAAGGTGAGTGGAAGGAAGCCGAAGGCAAAGCTTACTTTGTGAATGGCTCAACAGACGGCTATCTGAAGGTTTCATTTTTTGGTCCGTTTTATGGCTCCTACGTAGTGTTTGAGTTAGACCGTGAAAACTACAGTTATGCTTTTGTGTCAGGGCCGAATACAGAATATCTGTGGTTACTTTCAAGAACGCCGACTGTAGAACGAGGCATTCTGGACAAGTTCATAGAAATGTCGAAAGAGCGTGGTTTTGATACAAATCGGCTCATTTACGTTCAGCAGCAATAA
>O3Y_15118
GTGGTGTTTGAGTTTAGTGGTATGCGTTGCCAGCCCCTTAGGCGGGCGTTAAGTGCACTAACTATGGGAGAATATGTGAGTTTGGGAAATAGAGAAGAAGTATGGAGTTCAGCTTGGAATGCCTACTATGATGCATATTATTACGAGATCATGATTTCATCGCTTGGTCAGCGATGGGAGTTATTAGACACTATTTCAAAAGTTCTTATTGCATTAACAGCATCTGGTTCTGCAATTGCTGGTTGGGAGTTGTGGGGAAAAGATGGCTATAAAGTCGTTTGGTTAGCATTGGCAGGAGGTGCATCTTTGCTGTCCATTGTCCATGCTGCATTGCAAGTACAGCAAAAATTAGAATTTCATACTAAATTGGCATCGAATTTCACAAATCTTAGGATTGAGCTGGAAACTTTTCGTGAACAAATGGGCATATTTCCAGAATTTGATGTAACTGAGTTCAACAAAGAGTTTTTGAAGCTCAAGGCAAAACTTAAGTTAAATACAAGCAACTATAAACCTGATGTATTGGCAACAAGTGGCCTTCAAATAAAATCACAAAATCGACTGAATCAAAGATTAGGTATCTGA
>O3Y_15123
GTGGAAAATCCAACAACATTGAAGCTTCGAGGCTTGCTGATTTTCAGCAATTTTGAAACTGTTGAACTTCCAACACTTTCTACCAATGCAACATCAGCCTGA
>O3Y_15128
ATGTTGTTGGATTTTCCACACGGTCAGTTTGGTTTCACAAATAGCTGCATCATCGCTGTGATCTGGCTTTCTTTGTCGCCGACTCTTAACCGAGGCCAACTTAACCTTGATCGTTTTAAGTTTTGGCTGCCAACTTCACAGCTTTTGGTGTTGGACGTGTGCTTGTTCGATGCATTTGCGTAA
>O3Y_15133
ATGCAGTTTTACAAAGCAGATGAATATCAGGCATCTTGTGAAAACCTGTATCGTAAGTACGAACTTGAGATAGCTGCTTTACTTCCAGATGCATCTATTGAGCATATTGGAACTTCCTCTATTCCTAATGCTGTATCTAAAGGTGACCTAGACATACTTGTTGGTGTTAACGGCAAGGAACTAGAAAATGCAGTAAAGTTACTTTCTACTCTAGGTTTCAACGAAAAATCCGATACGTTAAGAACTCCGGAGCTTTGCATGCTGGAAAATAGCTCAGGTGAGGATGTCGCTTTTCAAGTTGTAGCTAATGGTTCGGAATTTGAGTTTTTTGTGGGGTTTAGAGACAAACTCCGTAAAAATCCTGAGTTAGTTCAACGATACAATGAGCTGAAAATATCTTGTACAGGTTGGTCTCACGAAGAGTATCGTCGGAAAAAATCAGCTTTTATTGAGCGCGTGTTAGGGCAGGCATAA
>O3Y_15138
GTGATTCGCAACGCGTGGCATTTTTACTATGCGTTGGTTTTATTGATTAAGGTGGTATGCGGAAGCATCGGTATTGCGTTGCTCACACCTTAA
>O3Y_15143
ATGGATCTTAATTCACTACTACTGTTTATAGTCGCTTGTCTTGCTATCAATATGATACCAGGGCCAGACGTTATCTATATTGTTTCAAACACAATGAAAGGTAAGTTGGTCACTGGGTTCAAAGCTGCAATGGGACTTGGTGTAGGTTATTTTGTTCATACTTTAGCAGCTTCATTAGGATTATCTGCAATTATCCTCAGCTCAGCGGTAGCTTTTAGCGCAGTCAAATGGTTGGGTGCTGCTTATCTAGTCTATTTGGGTGTTCAGTCGTTACTTTCAATGTGGCGTGGGGGTAGCACATTGAAAGTAAGTGAAAGCGTTGAAAGTGACAAAAATGTATTTGTACAAGGCGTAATTGTTAGTGTATTAAACCCGAAAGTTGCACTGTTCTTCCTTTCGTTCCTGCCTCAGTTTATTGACACATCATCAGGTTCGGCTTCGATGCAATTATTGTGGCTTGGTTTGTTATTTAGCGTACTGGTTACAATGTGTAATATCCTGTATGCGTCAGTAGGTAGTTGGGTCTTTAGTCGCCCGAATTCTCAGCGCTACTCGCGAGGGCTAGAGGGCGTATCTGGTGTTTTACTTATTGGGCTAGCAAGCAAAGTTGCGATCAGCGATCGCTAG
>O3Y_15148
ATGTGCGATGCAGAGGGAAACACTAAGGAGCATGTACCTCCTAAATGTATATTTCCTGAGGCAAAAGATGTTCCAAGTGGGGATAATTATAAAAAGAACCTTATAACTGTTCGCTCTTGTGAGAAACATAATACGGCAAAGTCAAAAGATGACGTATATCTATTGTTCTTTTTAGCAGCTAATGTTGTGTCAAACGATCTTGCTCAGACGCAGTTTGGCACGAAAATTATGAGAGCAGTAAATAGAACACCTCATGTATTTGCTCAGTTCGCTAAGAAAAATACACCAGTAACTCTTAAAGGTGAAAATGGTGAATTGATTCATACTGCTGCCATTGAAATTGATCGTGCTCGATTTGATGCTGCAATTGAACATATTTCTCATGCATTGCATTACCACAAGTATGGAGAGACATTTATTGGTGATATTCAGGTTATTACCAGTGGGTTGGTGGACCTATCAAGTATCGATAGTGTGGAGGTAAACGATAGAATTCAAAACTTTGGTCAAATGGTTGATGAGCTGTTAGCTGATGTAGAACCTGAAGGTGATAACCCTGAAGTATTCACTTATAAGGTGTTAAAAACAGATGAACCTCATCAAGTCATTATCCAGATGAATTTTTATGGTGGTTTTAAGATCGTTTCGATCATGAAGTACTCTTAA
>O3Y_15153
ATGTTTCGTTGTGGGCAATGCCGTCATTTCGAAAGAGCTAAAAATAATCTCAAGGATCTTTGTGGTGCTTGGGAACAACCTACGACTGCAACGCGTGAAGCTTGCGGATTTTTTATGCTCAGAAAACCAGCCCGAGATGTGAAAACACCAAATGAAGAGTAG
>O3Y_15158
TTGAGTGTTGAACATCCAACAACTTTGAAGCATCGAGGCTTGCTAGTTTTCAGCGACTTTGAACCCACTGAACTTTCAACACGTTCGACCAAATCAGCATCAAGAAAAGTTCAAAAGCCAAATTGTGCAATTTGA
>O3Y_15163
TTGTTGGATGTTCAACACTCAAAGTTTGGTTTCACAAAAGGCTGCATTATCTCTGTGTTCTGGCTTTCTTTGTCGCGGATTCTTAACCGTGGTCAACTTAGCCTTGAGCGCTTTGAGTTTTGGCAGCCAACTTCACAGCTTTTGGCTCTGGACGTGTGTTTGTGTGATGCATTTGCGTAG
>O3Y_15168
ATGGTCAGTGGATTGAACAAGGACAGTTTTATGAAATGGTTTTTAGCTTTTTGGCTTGTTCTCGCAAGCTTTTTTTCGGTCGGCTTGCATGCCAATGACTCCGTTTTACAACAAGCTTATAAATCGCAACAAAGTGATCTACAGGTTCAAGGATTCGGAAAGGTAGTGAAAGTGTTACCTGATGACAATGATGGTTCAAAGCATCAAAAATTCATCTTAAAGCTCAATAGCGGACAAACATTGCTGGTTGCTCATAACATCGACTTAGCACCGAGAATTCCAAACTTACAGGTTGGTGACAGTGTTGAGTTTTATGGTGAATACGAATGGAACAAAAAGGGTGGAGTTCTTCACTGGACTCATAAAGATCCTCAAAATCGTCATGCTCATGGTTGGTTGAAACACAATGGGCAGGTGTACGAGTAA
>O3Y_15173
ATGAAACCATTTAATCTTACCGTCGCCGCCAAAGCCGATTTACGTGATATTGCTTTATTCACTCAACGACGCTGGGGAAAAGAGCAGCGAAATGTTTATTTAAAGCAATTCGATGATTCCTTTTGGCTTTTAGCGGAAAATCCCGACATTGGTAAATCATGCGATGAAATCCGAGAGGGATACAGAAAATTTCCCCAAGGGAGTCACGTCATCTTTTATCAGCAAACCGGCAGCCAACAAATCAGGGTGATCCGAATTCTTCATAAGAGCATGGATGTGAACCCAATATTCGGCGCATAA
>O3Y_15178
ATGGCTAAAAATACAAGTATCACTCTTGGTGAACACTTCGATGGCTTTATTACAAGCCAAATACAAAGTGGGCGTTACGGCTCAGCAAGTGAAGTCATTCGCTCTGCGCTACGTCTACTCGAAAACCAAGAAACCAAACTACAGTCACTCCGTCAACTACTTATTGAAGGAGAGCAAAGTGGTGACGCTGATTATGACCTTGATAGCTTCATCAATGAACTCGATAGTGAAAACATTCGATGA
>O3Y_15183
ATGAGTGTAGAGTTAACATCTGCTGTATTTGCAAGCGACATTGTAGAATTCAAAGAAAACAACGATAAAAATAGTATCATCCAGCTTGTGAAGCATAGATATGATGAGCGATTTATCAATCCATTCAGAGATAATTCTCAAAAACATGGCTTTGCGATGATGGCTGTATGCTGCTTAATGGTTGAATCACTAATATCTATGAAGCGAGGTATTAATGAAACTTCAGATGCAAGAAATGAGCAGGGTCACAAGATATACTCAGGTGAACTATTCGAAGAGTTTTTTAGCGAGTCTTCATATTTTTGTGGTTTTTCTGGGTTAGGTAGGGATTTCTATAAACATATTCGCTGTGGAATTCTACATCAAGCTGAAACTACAGGTGGGTGGAGAATTAGAAGAAAAGGTGAACTTGTTGATAAAAATGAAAAGATAATAAATGCAACTAAGTTCATGAATGCATTGGAAAGTGAATTGAATGCCTATCTACACAAATTAGAAATAGAAGATTTTACGGATCTTGTATGGGTTAACCTGCTTAAGAAAATAGATTTTATTGCTTCCAATGCAGTCGGCGACTAG
>O3Y_15188
GTGATTCGCAACGCATGGCATTTTGACTATGCGTTGCGTTTAGTGTTTAAGGTGGTATGCGGAGGCTTCGGTATTGCGTTGCTCACACCTTAA
>O3Y_15193
ATGTTTCGTTGTGGGCAATGCCGTCATTTCGAAAGAGCTAAAAATAATCTCAAGGATCTTTGTGGTGCTTGGGAGCAACCTACGACTGCAACGCGTGAAGCTTGCGGATTTTTCATGCTCAGAAAACCAGCCCGAGATGTAAAAACACCAAACGAAGAGTAG
>O3Y_15198
ATGAAATATCGAAGTAAATGGGAACTCTGCTTTAATGCTTATAAAAAAGAGTGTACTCGAATTGTGATTTTCAAAGAAAGCCTTAAGTTTATAAGCTTTAAATTTAAAGCACTTATTTTTATTTCGATCATTCTCTTTGGAATATTCTTAGCTTTGGCAATAATCTCAGCAATCAATAATAATCGAGATATGTACTACGTATACCTCGTTGCATTTTTATTTTTTGAAACCTCTAGCTTGATTTCTGTATTTAAAGCCCAGAAAAAATATACTAATGAAGAGTATTCAGATTATGAGTTATCCCAAGCACCACCGGAAGATTATAAAGATCAAAAAGCTAGATATTTAAAGTTTCGTAGAGCTCTTAGGCTAAATGATATTGAGCAATCTCACGTAAGTGGAATATTGGAAATCCTTGAATCAAGAATCGCTGTATGTGAAAACAGTGGAGTTAGTGTACAAAAAATAGTCGGTTTTTCTATTACATTTGCAATGTCAGTTTTAGTTGCAACAATGAAAAGCTTAACTATTCAGACAATTGCTCAAATTGGTGTTATTGGGGTGTTTTCAATTGCTTTTGTTTATATTTTGCATAAATTAACACCCAATACGAGAGAACAGTTGTATGAGTTAAAATATTTTTTAACAATGTTCAGTTATGAAGATCATGAAAAATCGTTATAA
>O3Y_15203
ATGTTGCCATCAAAAGAAGAACTTCTGGCCTTGCTTAGCAAAGAATGCGAATTATATGCATCTATCCCAGATAGTGAACAGCAGAAGAAACGTAATAAAAAGCATTTTATCAATGGTTTAATGACTGCCTGCCGAGTTGTAGGGATCAGTTTTGAAGAACTCAACACAATAATTGAACAGATGCCCAAGAAACCAATATTCAAAGACTTAGATGAGCAGTTGTCTGTCCCAACCTATGTTCGGAACAGGGTTGATATTAAGCTGTAA
>O3Y_15208
ATGGAAAATTTAACAAATGATGTAATTACAATTTTACAGTATCTGCTCCCGGGGTTTGTGTCTGCTTGGGTGTTTTATAGTTTGACCTCTTATCCCAAGCCATCACAATTTGAGCGTGTGGTACAGGCTCTGATTTTTACTATTTTTATACAAGCAATTGTTGTGGTGGTTGAGTTCTCAGTCCGTTGGTTGTGTGCTACGTATGAAATTACAGGAGTACCGGACAAGTTTGGGTTAGTTGGTTCTGTTGTGACAGCTATCTTACTTGGGGTTGCATTTGCAGGCTTTGCCAACAATGACCTATTGCATAAGTGTCTAAGAAGGTGTTTGATCACAAGAGAAACATCATATCCTTCGGAATGGTTTGGTGCCTTTTTACAGGACGTTACTTTTGTTGTCTTACACCTAAATGATGAACGAAGGTTATATGGCTGGCCAATTGAATGGCCTTCAGAACCACATAAAGGTCATTTTGTTATCGCAGACCCGTCTTGGCTCAACGATGATGGCACTGAGGCAGAAATAACAGGTGTATCTAAACTTGTTATTAGCGCTAGTGAAGTAAAATGGGTGGAATTTCTAGAGAAAAACTGGGAGTAG
>O3Y_15213
TTGAGTTTAGGTTTTTGGGGTTGGCTGAAAAGTAACTTGTCTCACCTGTTTTCATTATTGGGTATCATCTTAACTATCTACTTTTCTATTTGGTATGTTCCTCAATATTCGGAAGAACTAAAATTTAAGCGTATTGAGAGTGTACACAATGAACTTGTAAGTACTATTCAAGAGCTCGTTTATAACAACCATGAGGTTAACGAGCACAATATTGAGACATTGATATCTGGGAAAGAGGTAAAAAACAATATTGTTTATCCTTTTACCAAGCAGGAGCTGCTGATACAGGTTCAAGACGCTTTTTTATCTAATCGTTTTATCCCACTAGACGCGCGAAAGTCATTGGTTGATAAAGTAGATGAGATTAGAAACTCTATAAAACAATCTGTAGAACCAGTTGAGCCAGCAAAATCTAAAGCTTCTAGTCTATTGAGTATTGCCGCAGGTATATTTGGTAGCTTGGCTGCTGCCCTTGGCTTCTCTAGCTTAACTTTCGTTGCCAAGCGTCAACGTAAAGAAGAAATTGAGCTTGAAATTAACGATGCTAAAGAGAAATATCAACAAGTCATCAAGCGTACTATTGCTTTTGAAAGCAAAGTTCATAAGGTGTTAATGGCTTACTTCGGTCGTAAAAACATAGAACAAGAAACAGAGCGAGATATTGGCATAGACTTTATCGTTAAAAATAACGGTGTTGCTAAGCTAGGTGTGGCAATCAAAGATTACAGAAACCAACGTGTTAATTCTAATCAGATTCATATGCTCCACTCAGTATCAGCCTCGCTTAACCTTCCAATATTGTTGGTTACAAACTCCCCATTAACTGAAGATGCGAAGCAACTTGTTGAACGTTTAAACGCTAGAGACCCAAATAGAGCTCGCGTTATGGTGAGTGATTTTGATGGGCTTGGTGGGCAATTGGAGAATTTTGTATAA
>O3Y_15218
ATGGGCTTGGTGGGCAATTGGAGAATTTTGTATAACAAACAGTTCAAGAGGGATTCAGCACGCTTGGCATTTTTGGTATGCATTGGTTTCGGTGTTGAAGTGCAATGCTGTAACATCGGTATTGCGTGCTTCACCCCTTAA
>O3Y_15223
ATGCTGTCATACTATGAGCGAAATATTGATTATCTCGAATTGGAACTTAAGTCAATCCCAACTAATGTAAATGTCCGTTTTAGTTTAAACGAACATATCATTCCTCATTTAAAGAAGGCGGCGGAAGAAAAAACAGCTGTATTTTTAACAAAAAATAAAACCGCATCGCTACATGTTCACTCAGTCGATGTTGATGAATTGAATGAAATAGCAGTTATCCTTTTTCATTACACCGACACTAACCTTACGGATCCAGCATTTAAGAATATGACGTCAGGATCCGTTCGGATTGCGGGAAAAACAAAAGGTGAGGGTATCGCAGTTTCAGCGCACCTAGTAGTAGACTTGAATCATTTCAAAGGTCAGAGAGCACCAATTCATTTAGCGTTGTTGGAAGTCGTACCAGGTATAACCAAATCTCTAATTGAACGAGCTCTTACTAGCTTGTTTAACAAGACTATTAACCGGCCTAAATGGACATACAAATCAAGCACTGAAAGCAAAAGTAAGCCATGTCGCCCAAGTTTTAGTTTTAATAATCTAGCTTCAGAGAGTTTATCCGAAGGCTTGAAAACTCGTCGCTTAACAGGTGTGACGTTGATACACAAGACAAATGAAGATGACTTCGACGAAGACGATCTGATTACTAAAGAGACTCAAGTTAGTTATGCAATAGGTGCTAGTTTGAAAGAAGAGGCAGCCGAACAGCTCCTTTATCGACTTTCTAGAAAAGCTAAAAGCAAAGGCTACTCGACTCTGAAAGTACAATATGATGATGAATATCGAGGCACTAGAACAGGTAAGTTTAACTCTTTGGAAGAAGAAGCTATCAAACGAGCAACTGGAGTATTTTGCAAACGAGGTAAAGTTTATACTGAAAGCCAAATACATCAGTGTCAGGACAGTTTGCATTATCAATTGGTCAATAAAATCAAGGCATTAATATGCAAAGAGTGTGGGGTGGCATATGCTGAAAGCAACAATAAAGAAGTTACTGAAACCACTTTATTACCTCAAAATTAA
>O3Y_15228
ATGCTGAAAGCAACAATAAAGAAGTTACTGAAACCACTTTATTACCTCAAAATTAAGCATGAGCAAAAACTATTTATAGATATATATCTGCCACTAATGGTGGCTGCATTATTTTTGTTTTTGCTTTCTCGTACTTCTGTAGAAATCGCTTTTGTAGGAAAAAGTGGTTTAGTGCAGTTGGTGAATGGTTTGTTGCAAGTTCTGATTGGTTTTTTTGTTGCATCGTTAGCTGCTGTTGCAACTTTTCAACGTCCAGGAATGGATGAGAACATGAGAGGTAAAGCTCCAACTTTACAAGGTAAAGGTGTTACTCGAAGACAGTACCTTTGCTATATGTTCGGCTATCTGGCATTTATGAGTATCGCTGTTTATTTTGGTAGTGGTGTTCTTGAGTTGACCATGAAAGTCTGGAAAGAAACTTTCGGCAGCTATTTTACACAGGTAAAGTTGGTAGCGGTTTTTATCTATTTTTCATTGGTTAGCAATATTATTTTTACAACATTGCTTGCTCTACACTTTCTTACAGACAGGATAGTTAGAGACAATGACGTTGAACCTGATGATGTAGCGCGCCAAGATAAAACGCTTAAAATTTCAAGATAA
>O3Y_15233
TTGACCACTACAGCTAATAGTTTGGCAGAGACTGTGGGAGGTTACGGAAATCTAGCAAAAATTCTGGCTTCAATTTACGCCATTAACAAAATGCTGCGAATAGGCTCACCCCTTCTCAAAGGTGGAGCCATGATTGGAGATATGGTTCTTGGCGGAAAGAAAGGGGCTGCGGGAGCTGGTTCGTTGAGTGCTTTAGGCGCAACTCCAGTCTATGTCGTGAATATGCCTAATGGCGGTCTTGGTGGTCCTGACGTAAACTTTCCAGATAACAAAAAGCCCAATAAATCACTCTTTAATGCAAGTAATTTAGCAAATATTCCATTGATTGGATGGGCTTCTTACGAACTAGCAGATCTAACTGATAGTGTGTTGTCATCCAATTTTGACGGCTATAGAGAGGCTGATGCAAAGTTCACTACGAAGATGAAAGCATTTTTTGGTGATAAGGAGGCTCAAGCTCAAGATGTTCAATATTATGGAGCTGACCCTGCAAAGTATGAAGTCAAGCCAATGTCTCCCCCCGAATACATGACAGGCGGGTATAATAGGAGTCCGATATCAACTCCTAGTTCTTATCTTGCAGCTCAAGCAGGAGAGATGAAATTAAAAGTAGAGGTTTCGGACGATAGGGTAAAAGTGACGCCTACTTACCTTCCAAAAGGATTTTCTGTAGATCCAGATACTGGTATCAACTAG
>O3Y_15238
TTGATAATCAAGAAACTCAAGCAGAGCCACAGCGTAAAAATATTATGCGAAGTCTTCAATGTTCATCGAAGTAGTTATCACTATTGGCTTAAACGCCCAGCGTTAATTAATGCGGAAACAATAAAACTGCGCAGCTTGATTAGCGAGGCTCACGCCGCAAGCAATGGCTCTGCGGGAGCGAGAACCATTGCAGATATAGTCACAAATCAGGGTGTAAAGCTGAGCCGATACCGAGCAACAAAGCTAATGAGAACTCTTGGTTTAGTAAGCTGCCAAGAACCAAAGCATCGTTACAGAAAGGCTTCACAAGAACATATTGACGTTCCAAATCACTTAAGTCGTCAATTTGCTGTTACGGCTCCAAATGAAGTCTGGGCTGGCGATGTTACGTATATTTGGACTGGTAATCGGTGGATGTATTTAGCGGTCGTTATCGATCTTTTTGCCCGCAAAGTGATCGGTTGGTCAATGTCTTTGTCGCCTGATAGTCGGTTGACAGGTAAAGCGCTGTCTATGGCCTATGAATCTCGCGGAAAGCCAAAAGGTGTCATGTTCCATAGCGATCAAGGCAGTCATTATACTAGCCGTAAATACCGTCAATTACTGTGGCGCTTTCAAATAAAACAGAGTTTATCTCGCCGAGGAAACTGTTGGGATAATGCGCCGATAGAGCGCTTCTTTAGAAGTCTGAAGACGGAATGGGTGCCAACTGTGGGTTATCGTAGCTTCGCTGAGGCTCAACAAGAGATCACCCGCTACATTATCGGATATTACTGCCAACTCAGGCCACATCAGTATAACGGTGGTCTAACTCCCAATGAATCAGAACGATTATATTGGGAAAACTCTAAAACCGTGGCCAATTTTAGTTGA
>O3Y_15243
GTGATATCATCACCTCATAAGTTAACAGGTGACATTATGACAAAACGTACAAGACGACTATTTAGCGCAGAATTTAAGTTAGAAGCAGCGCAGCTAGTCTTAGACCAAAATTACTCAGTGACGGAAGCAGCCCAAGCCATGAATGTGGGCAAGTCCACGATGGATAAATGGGTTCGCCAGCTTAGAGAAGAACGCCAAGGGAAAACACCTAAAGCTTCACCTATGACCCCTGAGCAAATAGAAATTCGGGAATTGAAAAAGAAGCTGGCTCGCCTTGAAGAGCATAATGAAATACTAAAAAAAGCCACGGCTCTCTTGATGTCGGACTCACTGAACAATTCTTGA
>O3Y_15248
ATGTCTAGTTTTGATTTTCCTAAGTATCAAGCAAATCAAGAAGTAGGGAACACTGGTGAAGCTTTTTTTGAGCATTTTGTAACTAAGGAGTTGGGTTGTATATACCGAAAAGTTCACCGAGAACATGATTTTGGCATCGATGGGTATATTGATATCGTCAATAATGGTGTGGTGAGTGGACGCTCGGTTGCAGTTCAAATCAAGTGTGGTGATAGCTATATCTCTAAAGTCACAAGCGGTGGTATTAAATACTTGGGTGATAATAAGCACTTAAATTTCCTTATTAATCATAATGTTCCTGTTATTTTGGTTGTGCTTAACAGTGACTGTACTAAAGGGTATTGGGTGGAATTTTCTGTTAACGCAACTAATCCAAGTAGCAAATCATGGTGGATTGAAATTCCGTTTGAGAATCAGTTAGGCACTTTAGATATGACTAGTCTCTGTGATATCGCTGGAATTGCAGAGGATTATTCCGAAGATATCAAAGTATCTTGGGCAATAAATTCTGCCATGGATGAACAGTCTGATATATCTTTTGTTCTTTCTAAGGAAGAAGTTGAAGAGCTTGATTTATCGGGGATAAATCAAATGATGGAGCGTTACTTCAGAACGAAAGATTTGCTAATTTCAAATAGAAACAAAACTGTATTTTGGATCTTTGGATATGATGATGACTCACGAGAATTATATGAGATTCCAGAAGTAAGAAGATGGTTTAAATTTACCTTAGAACAAGGTGTGCCTTGGTTCTACCTCCTAGATGTAGGTGCTGACCATATGAGTTTACCTATTAATATGTACTCATGCTGTAATATTTCAGTTAATAAACTAAGTTGTGGTTCAAAGTCAGTAGTTATTTCAAGTGTGTCAGATATTAATAATTGGGTAGAAGTAAACTTTGAAAATTTGAACCGTTTCGCTGATGAAAAGAAAATACCAGATAATATTTTAAAAGAAGTCTCTGAAAAAGTAATTACTTCAGTTCACCGTCTGGTTGCTGGCTAA
>O3Y_15253
TTGTCGGCAATTCAGTATTGTTTTTCGCTGCCTAATGAAGTGGCAATGTATCTGGCGCTAAAAAATCGCAGTGATTGCCTCATTGTGTTGTTGAGTCTGTGTGAGGTTAGTATTGTTGGCTCAAGTCGCTTTGAGCAGTTTGGTGCCTTTACTTATGGACTTAAAGTTTGTCGGCAATTCAGTATTGTTTTGCGCTGCCTAATGAAACGGCAATCTGTCTTTCGCTGTAAATTTCAGTGTCATTGCCTCATTGAGTTGTCGTGCCAATGTGTGGTGAGTGAGTTTGTCGGAGAGGGTTTCCACATTGGCCTAGTTGCTAAATGA
>O3Y_15258
ATGGCGCAAGGCATGACACACACATTTATAGGAACGATTATGAATACAATGGAATTTGTTCGCTCACTATTGATCGAAAAGGGTATTAGTGCTCGTTTAGCTAAACCTTATCCATATCTATTCTACAAATTTGCTCGTTTAGATATGAAGCCTAGGGTGTTTGAAGGTCCATTGAAACTATTTGTTCTCCAATCAGTGCTTGGTACTGTCTTTTGGGGTGGGTTCATGTGGCTCTTAGTCTGGCAGTTTCAAGGCTTTGTTGCTTCTCAAGTTTATGCGTCGATGTTTTTTGGTGTGATTACTGGTTTATTACTTGCGGTTGAGGTCGCTAGGATACGCCGGAAGTATGGGGTCACCGATTTTGATAGTTGGCTTAAGGCAAATGGTTTGAAATAG
>O3Y_15263
GTGGAGCATCCAACAAAATGGAAGCATCGAGGTTTGTTAGCTTACGGCGGCTTTGAAACTGCTGAAATTTCAATACGCTCTACCAAATCAACATCAGGCAAAACTCAAAAGCTAAATTGTGCAACTTGA
>O3Y_15268
GTGCTTTCTTTGTCGCGGACTCTTAACCGTGGCCAACTTAGCTTTGAGCGTTTTGAGTTTTGGCAGCTAACTTCACAGCTTTTGGCGTTGGACGTGTGTTTGCGTGATGCATTTTCGTAA
>O3Y_15273
ATGGCGCAAGGCATGACACACACATTTATAGGAACGATTATGAATACAATGGAATTTGTTCGCTCACTATTGATCGAAAAGGGTATTAGTGCTCGTTTAGCTAAACCTTATCCATATCTATTCTACAAATTTGCTCGTTTAGATATGAAGCCTAGGGTGTTTGAAAGTCCATTGAAACTATTTGTTCTCCAATCAGTGCTTGGTACTGTCTTTTGGGGTGGGTTCATGTGGCTCTTAGTCTGGCAGTTTCAAGGCTTTGTTGCTTCTCAAGTTTATGCGTCGATGTTTTTTGGTGTGATTACTGGTTTATTACTTGCGGTTGAGGTCGCTAGGGTACGCCGGAAGTATGGGGTCACCGATTTTGATAGTTGGCTTAAGGCAAATGGTTTGAAATAG
>O3Y_15278
ATGAAAGCCATCGTTGATTTAATTAGAAAAGATCCCATTCGACATGAAGCACTAGAATGTGTTTATCAGCTTGAATTGCCTCAATGCTACATAGCCGCAGGTTTTGTGCGAAACCTTGTCTGGGACTCTTTACATCACAACGTAAAGCTGACGCCATTAAACGACATTGATGTCATTTTCTTCGATGCCGATTGTTTAGATTCAGATTATGAAAAATCGCTTGAACTCAAGTTGTCGGAGCAAATGCCCCAGCTCAATTGGCAAGTGAAAAATCAAGCTAAGATGCACTTACAAAATGGCGACAATCCTTACCAAAGCACATTGGATGCCATGAGCTATTGGCCTGAAAAAGAAACGGCGGTAGCAGTGAGAAAAGTCGAGCACGATCGTTACGAATGTATATCAGCCTTTGGTTTCGAGAGTTTATTTCAAGGTTTCATCACACATAATCCTAAACGAGCATATGGAATCTTCGAAAATCGAGTAAAGTCAAAGGGTTGGTTGGCTATGTGGCCTAACTTGAGAATTGCGCCATAA
>O3Y_15283
ATGGAACATCCAACAACCTTGAAGCATCGAGGCTTGTGGGTTTTCAGCGGCTTTGAACCAGCTGAACTTTCAACACTTTCTACCAAATCGGCATCAGAAACACTCGAAAGCCAAGTTGTGAAATTTGAATGCTAA
>O3Y_15288
TTGTTGGATGTTCCATGCGGCAAGTTTGGTTTCACAAAAGGCTGCATCATCGCTGTGATCTTGCTTTCTTTGTCGCGGACTCTTAACCGTGGCCAACTTAGCCTAGATCGTTTTAAGTTTTGGCAGCCAACTTCACAGCTTTTGGCGTTGGGTGTGTGTTTGTGTGATGCTTCTGCGTAA
>O3Y_15293
TTGTCTGAGGTTTTAGGGAATGTTGTCGGCTTCATTTCCATTTGGGAGCCTGACAATTTTATTCATCATCTCTATGTCGCAACCGAATATCAGGGGCAAGGTGTGGGCTCGATGCTGCTTAACGGCGCAAAAATGAAATATGGCAACTTAAGCCTTAAGTGCATGGTTCAAAATCAAAAAGCACTCAACTTTTATTCGTCGCAAGGTTTTGAAATTGTGTCGCAAGTGGATGATGAATTGGGTGGTTATTACTACATGAGCTTCAGCGCACAAACCTAA
>O3Y_15298
ATGCTAAATTTATTGAGGTTTTTTCTCATAAGTAATCTCACTGCATCAGCAGTTGTGGTCATGTTTGAGAAATCTACGGGTTTCTTTGGCCTGAGGTCTTGGCCCGATTATGCATTCTTTGTTGTGGTGATCCTTTGGGGGTTAGCAGCCTTATTTTTTATGTACCCACCAGAAGGCGGTTTTGGTGGTGATAGGGCAGAAAGTGTAGCGGGTTCAATGGTGGATAGCTCGGTGGCTAATGAAATTGACAGTGAGCGTTTTTCATCAAACACGATGCTTTGTATCAAACTTTTTGTTTCAGGGTTACCTGCATTTCTAACATGCATAATAGTTAGCACCGCAACATAA
>O3Y_15303
TTGAAGCATCAAAGCTTGTTGGTTATCCGCGGTTTTGAAACCGCTGAACTTTCAACGCTTTCTACCAAATCAACATCAGGAAAAACCCCAAAACCAAATTGTGCAGCTTGA
>O3Y_15308
GTGATCTGGCTTTCTTTGTGCGGACTCTTAACGTTTTGGCAGCCAACTTCACAGCTTTTGGCGTTGGACGTGTGTTTGCGTGATGCTTTTGCGTAA
>O3Y_15313
ATGCAAAATAAACAATATAAGCTCAGCCAATTAGCCCAAGAGCACTTACTCAAGATTAAACACTACACCATTGAAAATTTCGCTGAAGCGCAGTGGCAAAAATATAAGTCGACCTTGCTTTCAGGTTTCCAAACTCTTGCGGATAACCCAGGACTAGGAAAAAGCTGTGAAGATATTTACCAAAATGGTTTTTACTTTCCAGTGGGGAAACACATGGCTTATTACACCAAAGAAGCAAACTTCATTCTCATTGTTGCGGTATTAGGGCAATCACAACTGCCCCAAAAGCATCTCAAACAGTCACGCTTTGTTTCTTAG
>O3Y_15318
ATGCACACACTAACAGCAAATGATGCTAAACGAAATTTTGGTGAACTTCTTCTAAGCGCACAACGCGAACCTGTCATCATCAGCAAAAACAGTAAGAATACTGTCGTTGTCATGTCCATTAAGGACTTTGAAGAACTTGAAGCAATGAAACTCGATTATCTCAAACACTGCTTTGAGTCTGCTCAGAAAGACTTAGATAGTGGCAAAACCGTTGATGGTGCCACTTTTCTAAACACCCTTTGA
>O3Y_15323
GTGGAAATTCGAACAGGTGAATTTGAAGATATTGCGGGCATTACCGACATCTTTAACTTTTATATTGAACAAACCAATGCACGCTTTGAGGAATTTCCATTTACTCTGGAAAATCGTGAGGAATGGTTCTCTCAGTTTTCTAGAACCGCCAAATATCAAATATATGTGGCTGTAGAAAACGGTGTGTTGCAAGGTTTTGCATGTTCCCAAAAGTACAGAGCAATACCAGCTTTTGATGACACTGTAGAGGTGAGCGTTTATCTGGCACAAGAAGCTAAAGGGAAAGGTTTAGGTTCGAAGCTTTATACTCAGCTGTTTTCATCCATTCGTGCTTATGGCGTCCATCGTATATTGTCGGGTGTTGCATTACCAAATGACGCATCAGTAGCATTACATAAACGGTTTGGTTTCCGAGAAGTCGGCATTTCCAACGAATATGCCAAGAAACATGGGCAGTACATCAGCTCGTTGTGGTTAGAAAAAGCGCTTAACGTAGAGTCCGCTTTATAA
>O3Y_15328
GTGGTTGCAGTTGTTGTGTTTGAGTTTAGTGGTATGCGTTGCCAGCCCCTTAGGCGGGCGTTAGGTATCTTGGAGGGGGCATTGAGCGACATTATTTTAACAATCTTAGCTTCAGTAACAGCTAGTAGTGTGGCTTCTGCTGTAATTGTTTGGCTTTCAAAAACTTGGATTACAGAGAGAGTTAAAAGCTCAATAAAACATGAATACGACTTGAAGCTAGAGTCTTACAAAGCAAAAGTTGAAATTGAGAAAACAGCAGCGATTGAAAACATCAAATCGGCTCTTAAAGATTCAACATTTAAAAGGGAACTGCGTTTTAGCATGTTACATGGAAAACGCTCTGAAGTGATATCCGATCTACATGCTCATTTACAAGATACAATAATGTTTTTAAGGCATTATTACGATGCTAGCTGCTCACATGGTAACTTTGATAAGCTAGATGAAAGTACATTAAAACTGTCTAACTTTCTCCGTGTTAATCGGTTATTTCTGCCTGATGATATTGAGGTTAAGGTTGACGATCTTTGCGATAAGATCTTAGATAGTTCACAGTTAGAAAAAGATATCAACTTTGATGTAGAAGATGAAATTAAACCTCTATTTTCTGCAATTAAAAAGGAAATGAAAAAGTTACTAGACGATGACATATAG
>O3Y_15333
TTGAGTCCACGCGAGGTGAGTTTGGCTCTCTCAAGTCGCTTTGACCAGTTTGGCGCCTTTACTTATAAGCTGAAAGTCTATCGGCAATTGAGCATTGTTTTGCGCTGCCTAATGAAACGGCAATGTGTCTGTCGCTTTAAGTTTCAGCGCCATTGCCTCATTGAGTTATCACGCCAATGTGTGGTGAGTTGGTTTGTCGGAGAGGGTCTACACATTGGCCTAGTCGCTAAATGA
>O3Y_15338
TTGTTGAGTCTGCGCGAGGTGAGTTTTGCTCTTTCAAGTCGCTTTGAGCAGTTTGGTGCCTTTACTTATAGGCTGAAAGTCTGTCGGCAATTGAGCATTGTTTTTCGCTGCCTAATGAAACGGCAATGTGTCTGTCGCTGTAAGTTTCAGTGTGATTGCCTCATTGAGTTATCGTGCCCATGTGTGGTGAGTTGGTTTGTCGGAGAGGGTCTCCACATTGGCCTAGTTGCTAAATGA
>O3Y_15343
TTGTGCACAGTGTCATTATGCGTTAGTCTTTGCCTATGGATGCACAATGAGACAGTGCAAGTTGCAATGGCATTAGAATTTAAAGATAAGTGGTTAGAGCAGTTTTACGAGGATGATAAACGACATCGTTTAATTCCAAGTAGCATAGAGAATGCTCTATTTCGGAAGCTGGAAATCTTAGATGCAGCTCAAGCTGAATCAGACTTAAGAATTCCACCGGGTAATCGTTTTGAACATCTTGAAGGAAATCTTAAAGGTTGGTGTTCAATTCGAGTGAACAAACAGTATCGTTTGATTTTTCAGTGGGTTGATGGTGTTGCACTAAATACTTACTTAGACCCACATAAGTATTGA
>O3Y_15348
ATGCGTAAGACAAAACGTCGTCCAGTTAGCGTTGGGGAAATGTTAAAAGTTGAATTTCTTGAACCAATGGGCATCACATCAAAAGCGCTCGCTGAAGCGATGGGCGTACACAGAAATACGGTCAGTAATTTAATTAATGGTGGTGTGTTAACAGCTCCGGTAGCAATCAAGTTAGCCGCGGCATTAGGTAACACACCAGAATTTTGGCTTAACATTCAACATGCAGTTGATCTTTGGGATACGAGAAATCGTTATCAAGAAGAAGCAAAGTTTGTAAAGCCGTTGTTTGTTTCGCTGGAACAAAGCGCACGTACATAA
>O3Y_15353
TTGAAGCATCGAGGCTTACTAGTTTTCAGCGACTTTGCACCCACTGAACTTTCAACACGTTCGACCAAATCAGCATCAAGAAAAGCTCAAAAGCCAAATTGTGCAATTTGA
>O3Y_15358
TTGTTGGATGTTCCGCTCGGAAAGTTTGATTTCACAAAATGCTGCATCATCGCTGTGATCTTGCTTTCTTTGTCGCGGACTCTTAACCGTGGCCAACTTAACCTTGATCGTTTTAAGTTTTGGTAG
>O3Y_15363
ATGCGTTGCCAGCCCCTTAGGCGGGCGTTAAATTGCAGTCAAGGATGGTGGATTATCAAAATTGATATTTATGATGTGTTTATTGGCAAATCGGCCTTTGGCAATCCTTGCGGGGTACTAGAGCTAAATGGCTGGCTTTCCGATAGCGAGTTACATCAAATAACCCGTGAAGTTGGACAGCCTGTGACTTCTTTCATTACTCACGTCGACGGACGGTTTCACATTCGTTGGTTTGCATTGGATGGTGAAATTAATCTTTGTGGTCACGGGAGTTTAGGCGCTGGTGCAGCGATCCTTTCTAAGTACCAACTGGAAAATGTAGTTTTTAACAGTAAATACGGTGAAGTGGTGATTTCTAAAAGAGATGACCAATATTCATTAGTATTACCAAGTTGGGAAGCAAAGCCTTGTGCCGTTCCAGTAGAAATCTCTGATTTAGCGACGGATGCGATTGATGTTTTTTCTACCCGAGACTTAGTCTTGGTTTTGCCTTCGGTGGAGGCTGTCATGAATTTCCAGCCAGATGATGATCGCTTGAGAGAAATCAACGAATACCATGCTCTGATTGTAACGGCTGCAAATGGTAATAGTGGTTATGTTCTAAGATACTTTGCTCCCAAAATTGGCATATCTGAGGATTTAGCAACAGGCTCAGCACAATGCTCTCTTGCACCGTATTGGTTTAAAAAACTTGGCTCCGACGCATTGAATGCGCGTCAACTTTCAATGTCAGGTGGTTATTTTGAAGTAGAGAGAACAACTGAAAATTCAATTACAGTATTTGCCCAAGCAAAGCGGCGAGCAATTGCAATTTAA
>O3Y_15368
ATGAGTCTACCAATAACCGATAGTTGTATTGTTGCTGTTGCAAAGCTAGTTGATGATGCTCAATCTGATTGCAAACGTGAACCGAGTCATTCTGATTTGTCATTTATGATCAATAAAGCAGGCTTAAAAAATGTAGATCCTAAAGAGAATGGGCAAACAGTAGGTAAGGCTAAACGCTTAAAAGAAACGTTGTATTGGGCTTTAGAAAATTCCCCAAATCAGGGTAGTGAGCTTATTTCATTAGTTTTGTCCCATGTTAGAGCCGTAGGTGGCTTTAGGGTGCAGTCAGCAAACTTCGTCGGTACAGATAGCATTGAAAATGCTATAAGTGCTTTCGATGTGGAAGGGTTCGAACTTTCTTACGATGGTAGCATTCGAGCGAAAGTGCTCGATAATTTATCTGGTAAGCAATTGACAGAAGCGTTGCTTTCTTATGCTCAACGCGCCAAAAAAGGTGTCGGTGACCCCGCATTGCTAGCAGGTACAGGAAAAGAATTACTCGAAGCTACAGCTAAACATGTAATACACACTAAGTATGGTGCGCATCCTCAAAATGCTAATTTCCCAACACTGATGGGACAGGCATATTCTGCACTTCAGATGTCGATCCCTGAAAGTAATGCAACTCCAGTTTCAGATAATCCCGTTGCTGAGTATGAAAAAGCCATGTTCAATATGGCGCTAGCTATCAATAGGGTGCGTAACAAAGAAGGTACGGGGCATGGACGTATTTCAGTTACTAAGCTAAGTGATACCGAAGGTGAGAACATCGTTCAAATGGTTGGTGTCATCGCGGACTTTTTGCTTCATCGGCTAAGCCAAGACAGCTAA
>O3Y_15373
ATGAACAGAAATATAGAGTTTAGAACTAAGAAATGGCACTCGAAAATAGTGTTGTCCATGGTGGCGAGTTATGTGGTTTTTACTCTTGTTTGTAACTGGTTCACCGAAACTGAATTTCAACTATGGTCATTCCTTGTTGGAGTGACAACTATGGTTGTTATCTATTTATTTTTAGCCCTATTCCTATTTAAGAAGGCACATTTGTCCGTTACGGGAGGAGACGTTTTTCTCCATGGTCTAAAAGCCGAGTTGATAGCCAAAAGAGGTATATTTGGAACGCAGTATATTCAAATTACCTCAAATACAGAGGAGGGCTATCATCGGCTGAAAATTACTAAGGGACAGATTGCTCTTTCAGACTGGAATCTTTTATTAGGCAAGTGCATTTGA
>O3Y_15378
ATGTTTCGTTGTGGGCAATGCCGTCATTTCGAAAAAGCTAAAAATAATCTCAAGGATCTTTGTGGTGCTTGGGAACAACCTACGACTGCAACGCGTGAAGCTTGTGGATTTTTCATGCTCAGAAAACCAGCCCTAGATGTGAAAACACCAAACGAAGTGTAG
>O3Y_15383
TTGGCAAATAAAATTATTGAAAATTTACTCGCCAGAAATTTCACAGATTTTGAGTTTGCATTTCAGCAAGCCGAAACGCTGTATGCAAATGAAAGAGGTGAGTTATTCCATAAACTTGAGTACGGGGAATACAGAGAACGTGTATTATTAAGATTACTAAAGTCAATTCTTCCTGCTCGATTTGATATTGGTAGTGGATTTATAGTCAATGCAGACGGCAATGTTAGCACTCAGTGTGACCTCATTATCTATGATAAAAATGAGATGCCAACACTTGAAAGTGATTATGGACAACGATTTTTCCCTGTAGAAGCGGTTGTAGGCGTAGGAGAGGTCAAATCAAAAATAACATGTATATCCAAGCTCAATGAATATCTAGAAAAGTTGTCATCTGTAGCATCCATTAAAAATAAAATACATGATGCTGTAAAAGTGAATGAGTTAAATTACAAATTTTGTCCTATTGATCCCAAAGATGGTATTTTTACTTTCATTGTTTGTGCGGAATTTGACTTCAATTTGTCAACCGATAAAATCGTTGAAAATCATGCGGTAATGAATAGAGTTAACTGTGTGTTAAGCGTAAAAGATGGCATTCTTTGTAGAAAATCACCACAAGGTGAGCTGTATCCTTTCCCTGTTCATCCCGAGTTCAATGATATCTCACTTCATTATATACGTGCTGACAGTAACGAAATGAAATCTCATTTCCAAATATTCACTTCTTTAATTCGTTTAATGGCAGAAACCACACATGTTTATAAGGTTGATATCACAAAATACTTGCCCTAA
>O3Y_15388
ATGAGGAATATGGATATCAAATTACGACCAATAGAAAGTGAAGAGTTCGATAGTCTTTTTTCTGTTGTAAAGCAGGGAATTTATTCACACGTTGATGCTGTTTTTGGTTGGGACGATGACTTTCAACGTAAACGTCTAAAAAGAGACTATGACCCTAGTTGGTTTTACTGGGTACAACAAGGAGGTCAGCGAATTGGCATGTTGTGTTTCAAACCTTATGACAATGTAATTCATGTTCATCTACTTGTTGTTTTTCCCGAGTTTCAGAACCAAAAGTTTGGGGAAAAGATAATGAGTTATGTCCATAAGCTCGCGGACGCTGAGGGGAGAAATCGGGTGACGTTATCCAGCTTTATCCGAAATGAGGCCGCGGTAAGATTTTACAAATCGCTTGGTTATCAGCTTATTGATAGTGACGAGCACTTTTATTCTTTGTCGCTTCAAATTTCCTCATAA
>O3Y_15393
ATGTCTAAAGTCGTTCAACAGCAAATCGGCAATATCGCGCTTGTCGTAGAAAACTACGATGATGCTATTGAGTTCTATACAAAAAAGCTTCAGTTCAGTTTAGTTGAAGATACCGATTTGGGTGGTGGTAAACGTTGGGTTCAAGTTTCGCCGCCAAACTCGAATGGAACGAACCTACTTCTTGCTCAAGCAAGTACCGAAGAACAAGCTCAATTTGTAGGTAATCAAACTGGAGGCCGTGTTTTTCTGTTTCTACAAACGAATGACTTCTGGCGAGATTATGAGTTAATGAAGGCCAATGGTGTTGTCTTCAACGAAGAACCACGAGTTGAAGAGTATGGGACAGTTGTTGTGTTTCAAGATCTTTATGGAAACAAATGGGATTTATTGCAACTGAACAAGGCTCACAAATAG
>O3Y_15398
ATGGAAGTAAGTCTGAAAGTTAGTAGTGACCTCTTGTTTGCAGAGTCCTTAACAAAGTCAAATATGGCAAGTTACTATCAAGCCCGTGGGCTAACCTGGGATCATAATCGGTTCCTAAGTAGTTGGGATGAGTTAGACAACTACGAAATCTATCTAGGCCTAGCTCGTGTTGGTGTGTTGCGTTTGAGCTACAGTAACGATGTGACCTTCTTGAGAGATTTTCAAATTTTGCCCGAGTTTCAGGGATGCGGAATTGGGTCTAAGTGCCTTGAGCTAGTTGTTAGACATGCGCTCGACAGACAATCCACGAAGCTAGTTCTGCGTGTGTTTAGTGAAAATCCAGCAATCAATCTGTATGAGTCAAAGGGGTTTGTTAGAGTATCTGAAATCAAACGGTTGATTGAAATATAG
>O3Y_15403
TTGAAGCATCGAGACTTGTTGGCTTTCAGCGGCTTTGAAACTGCGGAACTTCCAACACTTTCTACCAAATCAGCATCTAGCAAAATTGAAATGCCAAATTGTGCACTTTGA
>O3Y_15408
ATGTTCAATTCGGTCAACTTGGTTTCACAAAAAGCAACATCGTCGCTGAAATCGTGCTTCTTTGTCGGAAATGCAGTAAGTGGCCAACTTAGCCTTGAACGCTGCAAGTTTTGGCAGCTCACTTCACAGCTTTTGGCGTTGGACGTGTGTTTGAGTGATGCTTTTGCGTAA
>O3Y_15413
ATGTTTGGTGGTGTGACTATTTGGCTAGCTATTTCTATTTTAATTGGTTATTGGGCTTCAAAATTAGGTCGAGAAGGTGTGGTTTGGGGGCTTATAGCAGCATTGATTTCCCCATTACTTGCAGCAATCTGCTTATTAATTATTGGGGATTCGAACGAAAAAATTAATTCTACTGATGCCTCAAAAGGTATCAATGTTGAACCTGATGAGCGAGATCGAGAGTGGGAGGTCGTAAAAAAGTATGTTCCAGAGGTAGCTTCTTCATTAAAATTTATTTTAGAAAGTATTGGAAATAAAGGTGTTTCCTCGGCTGAATATAAATTAAAAGAATTGTTCTTTGTCATTGGTAAAGAAGGTCTAACTAGAGATGCTTTAGATATTATTATTGAGGATGTAAAAAGAGAAATAGAAGAGCAAGAACGATTAGTTAAAGAGAAAGTTTCAAAGAAAGGTGAAGGGCAAGTTTTTACTAATATGGAATTAATTAACTCTCTCAAAGGTAACGTGAAAACGGGTTTTAATTCAAAATTTAGCCTTTGTGAGATATGCAACGTATCAACAACAGGTCAAACGATAAGCGGTCACTACGTGTGTGGTAACTGCAAGCAAAGCTACCTATAA
>O3Y_15418
ATGAGAGCTATCTTTTTGATTCTTTGCTCTGTTTTATTGAATGGTTGCTTGGGCATGCCCGAATCAGTAAAACCAGTGCCGGATTTTGAACTGAACAACTATTTAGGCAAATGGTACGAGGTTGCTCGACTCGATCACTCCTTTGAAAGAGGCTTAAGTCAGGTTACAGCGGAATACCGTGTTCGAAATGATGGTGGTGTTTCGGTTCTTAATCGTGGTTATTCTGAAGAGAAAGGTGAGTGGAAAGAAGCGGAAGGCAAAGCTTACTTTGTGAACGGCTCAACAGACGGCTATCTGAAGGTTTCATTTTTTGGTCCGTTTTATGGCTCCTACGTAGTGTTTGAGTTAGACCGTGAAAACTACAGTTATGCTTTTGTGTCAGGGCCGAATACAGAATATCTGTGGTTACTTTCAAGAACGCCGACTGTAGAACGAGGCATTCTGGACAAGTTCATAGAAATGTCGAAAGAGCGTGGTTTTGATACAAATCGGCTCATTTACGTTCAGCAGCAATAA
>O3Y_15423
ATGTTGTCGGATATTCAACACGATCAGTTTGGTTTCATAAAAGGCTGCATCATCTCTGTGATCTGGCTTTCTTTGTCGCGGACTCTTAACCGTGACCAACTTAACCTTGATCGTTTTGAGTTTTGGCAGCCAACTTCACAGCTTTTGGTGTTGGACGTGTGTTTGTTCGATGCATTTGCGTAA
>O3Y_15428
ATGCAACATTGGGGATTAAAGGTGAGTGACTTATTTTCGACAATAATTATTGTGGCTATTGGGTTAGCAATTTTAGCTGTCATAGTATCGTCTATTGTTGATTTTTATAGAGATTGGCCGATTTTATCTACAGCTTGGAGTCGAATGGAATTATTCGAAAAACGTTTGTTTTATATTGGGATTTCATTTTTTATTCTCATTCCAGCGCTAAAAGATCACCCTGCAGCGAACACCTACATTTCAAGGGTATTAATAGAAATCCTTCCAGCTCTGGCTGGTAGTTTTTTCGTTGCTGGAGTAGTTAGCTTTATGCGGCAAGTTCACGATATTCGCAATCGCAATGGTTGA
>O3Y_15433
ATGAAAGATGAAATAAGTAATCCAGATTTAGGCGCAATTTATACCACCAAAATTTTAGGCGTTTTATTAGAAAATTGGCCTAAACAAACTTATCTATGTTGTTCGGAAGTGACAGGAATTGATTTTGATGAAGAGTCCGTGTTTGATTCGTTTTCACCACAGCCTTACCCTAAAGAATGGGAAGTATGTAGAGATTTAATCGTCTGGCTCGAAAATGAGGGCTTCATACGGTCCGAAGGTTCTCGTGGGAGTTCTTTCGGTTTTTTTTCCGTTGAAATAACGATGTCAGCTATGACAGCTTTAAATCAAGTTCCAGATCCACTAGATCCTGAATCGACTAGAACCTTGAAAGATACTCTTAAAGATATTGCTAAAAGTGGTTCAGCCAAGATGGCAGACAGAAATTATGGATAA
>O3Y_15438
ATGGAAGTAACTTTGTATGATGGACAAGGCAAACCGGTGGCATACGTAGCAGCAGATAGCGAGAACAGCATTTATACATGGGATGGACATGCAGTAGCGTATATTACCGATGGCAAAGTATATGGTTGGAATGGGCAGCATTTAGGTTGGTTTATAGATGGTGTTATTTTTGATCTACAAGGATATAGAGTTGGTTCAATTGCTGAGCGTTGTCCTTACGCTACCTACGCCCAACCAGCAAAATACGCAAAGTATGCAAAATACGCTAAATATGCGAAGTACGCAGCGTATGCTAAGCCTGCGTTAAGTGTAAGTTATGGGCGTACTCATTTAATTGATTTTTTAAATAGCGGCGCAGTTTAA
>O3Y_15443
TTGAGTGTTGAACATCCAACAACGTTGAAGCATCGAGACTTGCTAGTTTTCATCGACTTTGAACCCACTGAACTTTCAACACGTTCGACCAAATCAACATCAGAAAAACTCGAAAGCCAAGTCGTCGAATTTGAACGCTAA
>O3Y_15448
TTGTTGGATGTTCAACACTCAAAGTTTGGTTTCACAAAAGGCTGCATTATCGCTGTGTTCTTGCTTTCTTTGTCGCGGACTCTTAACCGTGGCCAACTTAGCCTAGATCGTTTTAAGTTTTGGCAGCCAACTTCACAGCTTTTGGCGTTGGACATGTGTTTGTGTGATGCTTCTGCGTAA
>O3Y_15453
ATGAGTTCAGACGTTAATGAAATAATTGACTTGTTTATTACCAGAGAAGCAAAATTTAGATCATGGAGAATTTATTTATTTGAGTCTTCCTTTGAAAAATGGTCATTATTATTGGCGATCTTATCTTTGGTGACAGCAATAATTCTTTTGTTTTTAGGATGTAAGGGTTATTCAATATATTTTCTTATCCTATGTTATCTATTTGTTTTCGCGTATGTTTTATCAACGGTAGTAGGGGCGTTTACATTCATATTTTCAGCTAAGCGTAGTGTGTTGAATGCCATTAAAATTAACAACGAGTCATCTTCTGGGTTGGTTCATGAACTTGCGAAATATAAAGTTGAGTCATTAAAGTATGTGAAATGTTTATTTGAAAAGCACATTGCATTTCTAACGGGGCGAGCGAGCTTTCTAGTTGGAGCTATGGATAAACTGGGGGTTTTTCCTGCTTTGTTCATGTTGTATTACACATATACGCAACTACCAACAATAGAAAATAACACGTTAAATCTCGCCCAGATTTGGGCTCTATCATTTCTAGGGGGGTTGTACATTGGGATGTTATTAATCAAATCAATAATTGATACATTACAGAACTATATTATCCGTCTTGAGCAAGCGATAGACGAGGCGTCAGAGTTTAGATTGCCCTAA
>O3Y_15458
ATGGTCAGTGGATTGAACAAGGACAGTTTTATGAAATGGTTTTTAGCGTGTTGGCTCGTTCTCGCGAGCTGTTTTTCGGTCAGCTTGCATGCCAATGACACTGTTTTACAACAAGCTTATCAATCGCAGCAAAGTGACATACAGGTTCAAGGATTTGGACAGGTAGCGAAAGTGTTGCCTGATGACAATGATGGTTCAAGACATCAAAAATTCATCTTAAAGCTCAATAGCGGACAAACATTGCTGGTTGCTCATAACATCGATTTAGCACCGAGAATTCCGGACTTGAAAGTTGGCGATAGTGTTGAGTTTTATGGTGAATACGAATGGAACAAAAAGGGTGGGGTTCTTCACTGGACTCATAAAGATCCTCAAAATCGTCATGCTCATGGTTGGTTAAAACACAATGGGCAGGTGTACGAGTAA
>O3Y_15463
ATGAACCAGCATGAAAAAATCAATTATGTGGAGTTTGCAGCGAAAGACTTAGAGTCAACGAAAGCGTTCTTTTCAAAGGTTTTTGGTTGGAGCTTTGTTGACTATGGACCTGAATATGCAGCATTTTCAAATGAAGGCTTAGACGGTGGTTTTTTCAAGGCAGAGCTTTCTAGTCGGACTGAAAATGGTGGCGCACTGTTAATTTTCTACAGTTCAGACATTGAAGCTACTTTAGAAAAAGTCGTGAAAAATGGCGGTCATATCATCCGTCCTATCTTTGAGTTTCCTGGTGGTTGTCGTTTTCATTTTACAGAGCCAAGTGGTAATGAATTTGCTGTTTGGTCTGAAGCACGCGCATAA
>O3Y_15468
TTGTCGGCAATTCAATATTGTTTGTCGCTGCCTAATGAAGCGGCAATGTATCTGGTGCTGAAAATTCAGTGTTATTGCTTCATTGAAATGTTGAGTCTGCGTGGGGTGAATGTTACTGGCTCAAGTCGCTTTGGGCAATTTGGTGCCTTTACTTATGGGCTGAAAGTCTGTCGGCAATTAAGCATTGTTTTGCGCTGCCTAATGGAACGGCAATGTGTCTGTCGCTGTAAATTTCAGTGTTATTGCCTCATTGAGTTGTCGCGCCCATGCGTGGTGAGTGAGTTTGTCGGAGAGGGTTTCCACATTGGCCTAGTTGCTAAATGA
>O3Y_15473
ATGTTCATAGAATCATTAAAAATCAGGCTTCGTTCACTTGAAGTGGAGGATGCAGAATCCTTTTATCAGTGGTCTGGTGATAGGGAAGTGACACAATTCAGCTTATCTGCTTATGCCTATCCCCAATCTCGCTCAGATATCGCTAAGTGGCTGTCAGAGATTAACTCAAGTTCAAAGACGATTTCTTTTGGTATCGAGTGTAAAGAAAGCCAAAAGCTGATTGGTTATGCTGGTATTTCGGGGATTAGCTCACTTAACCGAAGTGGTGAGTATTTTATCCTCATTGGTGATAAAGCATTTTGGGGCAAGGGGCTAGGAACAGAAGTTACGCGTTTAGTCACTAATTATGGATTCCGAGAGCTTGGCTTACATCGAATAGAATTGACCGCATATTGTGACAACGTAGCGGCAGTCAAAGCGTATGAAAATGCAGGCTATCAGCATGAAGGTATCAAAAGAGAATCGGGCTATCGCAATGGCCGATTCATGGACAAAGTCCAAATGTCCGTTTTATCGCGAGAGTGGCCGGCCACATAA
>O3Y_15478
TTGGACTTATCAAAATTAGAACATCATTTTGAACTCTTAGAGGAATTAGGGTTTATAACGAATTGCCCTCCAGAAGTTCACTTGCAGATTTTTCACGACACTTTACATGGTTACTGCCACAAGTTGAATGAACATGCGATAGGTATAGGCGCCTATGACGAGCCAGTTTATGAAAGTGTTCATTATAATGAACCATCTGGTAACTATATTGCAATTTACAAGAACATGGAGCCTTTTAAATCTAAGGCTCTCAAATTGGTAAATGAGCATGCTGAAAATGAGGCAGTGTCATTTGGTCGAAAGCGAAGTTGGCGGTAG
>O3Y_15483
ATGTTGTCGGATATTCAACACGGCAAATTTGGTTTCACAAAAGGCAGCATCATCGCTGTGATCCTGCTTTCTTTGTTGCGGACTCTTAACCGTGGCCAACTTAACCTTGATCGTTTTGAGTTTTGGCAGCTCACTTCACAGCTTTTGGCGTTGGACGTGTGCATGTTCGATGCATTTGCGTAA
>O3Y_15488
TTGCAGTTGTTGTGGTTGAGTTTAGTGGTAATGCGTTGCCAGCCCCTTAGGCGAGCGTTAGCCCTCAAGAGGAAAAAAGTGATATTTCGGACGTTAAGCATACTAGCAATAATTGGTAGCGTATTGTGGTTCATAAGTGAGCCTAGTCCAGAGCCTGCAGTCGTGTTTGTTGCTAGTCTCGCTGCATTCTTTAGAGACGAAGTTCATGGCATCATTGGTGCTAAATTTGTATCTCTCTCATCACGAGCGGCTCCAATACGTGATTTTCAGCACTACAAATATTCCTTTGTTTCTGATAACTACATATCACCCGCGATATTAGATGATCTTAATGGTTGGGTTTCTGATGTTGGCGACCAAATTGTTTCTATCAATATCTCTGACGCCAACCAGAGTAATCGATATTTTGGTAAAGTTGATACGCGGCATGTTTCTGGCACTTTTCCCGTAGTTGACTATAAAAGTGACGATAAATATTTGAGTTACCAGTATGTTGGTTGTTCGTTTAGTGGTGTTCATATCTTGAAGTTAGTTTCTAACTACGGAGGTAGCGGCTATTTCCATTCGCTGCTACTTGTAACTGTAATGGCGGATAGCTGCATTGAGTTTGAATCAACTTCTAAAGCGATTAAAAAGGAACGTTTTGTTATTAAAAAAGTAGGCACGATACCTTTAGGTGACCGTTACGATGGTACGGTTACATATAGGTTGGGCTTCCTGACAATATCGGCCTGTAAAGGTTTAAAAGCGTTACGTACCAAGCACGAGCGGGTATTCATACTTTAG
>O3Y_15493
ATGGTCAATTGGCCTTGTATTCTGAAATTAGATGGTGACGATGAGCTTGTTTATTTGGGCTCTGAGGCTGATTTGAATTGCGAGTGTGTGGATCTGATCGTTAGTCCGAGCGATCGAGTCATTGATTCTGAAGGTTTTGTCTATTCAATAGTTTCAGATGGATCAGCAGTCAACTTGATTGAAAACTCAACCCAGATTTCAGTAGAGGAAGCGTCTAGATTGATTCAACGTCATGAGTTCTGTTTAGCGGAAGTCTGTTTGACAAAAATTCAGTTTGAAACAGTCGCGGAAGCATTTAACTGTTTGAAATCTTAG
>O3Y_15498
ATGAAAAAATTGTTAATGGTACTGACTGTAATGATTGCTTTAGTGGGTTGCGATGATGCAACTAAAGCGATTGATGGGGCTCAAGCTGCAGCGAATAAAGCCGTAGATAACTTGCAGCAAAAAGCGGACTCACTAAATTTGCAAGACCTTAATCTTGACGTTATTGGTGATGCGACTCAAAAAGCACAAGAGTTTACTCAATCAATAGATTTGTTGATCAATACCGATTTCACCGATCACCAAGCAGTTGTTGCCGCTACAGAGAAAATTTCTAATTCCTACAGTTGTTTAGTTGACGTTTCTTCGGAAGCAACAGCGGAAAACTTGCTAGATAAAATCGTATCATCAGTAAAGAACGATCAAGTGTTAGCAATTATCGAAAAAGGCGTGGCACAAGCTAAAACGGCGAAAGAGTGCGTTATGTAA
>O3Y_15503
ATGAGCCGTATTCACCTTGATCAAGATATTCAGCCTTTGTCTGAGTTCCGTGCTGGCGTTGCATCATTTATCAAACAGATCAATGAGACTCGTCGACCATTGGTTATTACACAACGAGGTAAAGGTGTAGCCGTTGTTCTTGACGTTGCGGAGTATGAAGCAATGCAAGAGAAAATCGAATTACTCGAAGAAATGCGTACTGCAGAAGCTCAATTGGCTGCAGGTTTAGGTATATCAAACGAAGATGCTCGTTCACAAGTTCTGGGGCGCATCATCAAATGA
>O3Y_15508
ATGAAAGTAGTTTGGTCACCTCTAGCGTTACAAAAACTGGGTGATGCCGCAGAGTTTATTGCTTTGGATAACCCATCAGCTGCAGAAAAGTGGGTGAATGAAGTATTCGACAAAACGGAATTGCTCGGCTCAATGCCAGAAATGGGCCGCATGGTTCCTGAAATGCCTCATACGAACTACCGTGAAATAATTTTTGGTCATTACCGCATTATTTATAGTTTGAGCCACGAAATCCGCGTTCTAACATTACGTCAAGAGCAGACGGTGAATCCGCCTCATAACAAACGCCTCAAGAGGGACTGTCAACGCGTGGCGTTTCCAGTCCCATTGAGCCGCGGTGGTTGCAGTTGTTGTGTTTGA
>O3Y_15513
ATGGTCAGTGGATTGAACAAGGACAGTTTTATGAAATGGTTTTTAGCTTTTTGGCTCGTTCTCACAAGCTGTTTTTCGGTTAGCTTGTATGCCAATGACGCCGTTTTACAACAAGCTTATCAATCGCAGCAAAGTGACTTGCAAGTTCAAGGACTTGGACAAGTAGTAAAAGTGTTGCCCGACGACAATGATGGTTCGAGGCATCAAAAATTCATCTTAAAGCTCAATAGCGGACAAACATTGCTGGTTGCACATAACATCGACTTAGCACCAAGAATTCCGAACTTGAAAGTTGGCGATAGTGTTGAGTTTTATGGTGAATACGAATGGAACAAAAAGGGTGGGGTTCTTCACTGGACTCATAAAGATCCTCAAAATCGTCATGCTCATGGTTGGTTGAAACACAATGATCAGGTGTACGAGTAA
>O3Y_15518
GTGAGGTGCACTATGTCTGAAAATCAAAACGTTAAAAGAGCTGAACCGATTGAAACGTGTTCATATAAGAGTCCTTGTGTTCGTCATTGTTGTTTAGATGACAAAGACATCTGCATAGGTTGTGGCAGGACTATTGACGAGATATGTCGTTGGAGTAGTGCAACAAATAGCGAAAAACAAGAAATATTAATCAATTGCTTAGCTAGAGTTCAGGGCCGAAATATATCGACATGA
>O3Y_15523
TTGACAGTCCCTCTTGAGGCGTTTGTTATGTGTGTGTTTCTGATGCCCACCCTTCCATTTAAAGGGGTAGCGAAAGGCATTTATGCCAAACAGCATTCGATAAAAAACTATCATATACACAAGACTAAGATGCTTCATGTCGATATATTTCGGCCCTGA
>O3Y_15528
GTGGAAAAAAGTAACGAGAAAGTACAGTTGCTAGTAAATGCTATTCGGTTTCGTAAACCCTACACGGCTAATGATTTTCAAGTAACAGCATCTGAGCTGAAAGTGAAAAAAGAGAGTTATCACTTAAGTAAAATCAAGAGTATTGAACTGAAGCGTCTTGGCTTCAAAGATAACGTGGTTAAAGTGACAACATACGCCATTTTACTGTCAGCAGCGACTTGGGCTTTTGTACCTGAGTTTGGTTTTTTTGCGCTCCTAATTGCTCTGATTTTGGCTTTGGTTTCGATGAGAAAGTATGAGTTGAAAGTAGAGTTTAAAGGTACAGATGAAACGGGTGATTACTGGGTATCAATAGCGCGTTGTTGGACGGAAGATGAATTTCATATTCTAGATAATATTTATACTGAACTGAAAAGCAGAATCTAG
>O3Y_15533
ATGGTCAATTGGCCTTGTATTCTGAAATTAGATGGTGACGATGAGCTTGTTTATTTGGGCTCAGAGGCTGATTTGAATTGCGAATGTGTGGATCTGATCGTTAGTCCGAGCGATCGAGTCATTGATTCTGAAGGTTTTGTCTATTCAATAGTTTCAAATGATTCAGCAGTTAGCTTGATTGGAAATTCAACCCAGATTTCAGCAGAGGAAGCGTCTAGATTGATTCAACGTCATGAGTTTTGTTTAGCGGAAGTCTGTTTGGCGAAAATTCAGTTTGAAACAGTCGCTGAAGCATTTAACTGTTTGAAATCTTAG
>O3Y_15538
ATGTTTAGTCACATCATGATCGGCTCAAATGATATTGAAAAGTCAAAGGTTTTCTATGATGCCATATTGTCGGTGTTAGGTTATCCGGCGGGTGTTATTGACGCTAAAGGCCGCTGTCTCTACATAAACCAAGACGGTGTGCTTGGTATTACTAAACCAGTAAATGGTGAACCTGCGACGCATGGTAATGGGATGACAATTGGCTTCAAAGTTAGTAGCCCAGAGTTAGTAGAAGCATGGCATGCAGCCGGTTTAGCAAATGGTGGAGTTGCTTGTGAAGATCCTCCGGGTATCAGAACGAGTGGACAAAGAAAAATGTATTTAGCTTATTTACGAGATCCTGCAGGCAATAAGCTATGTGCAACACATCATATGTCCACGGGCAACTAA
>O3Y_15543
ATGTACAAATATATTTCGAATGAGTTGCCACAGTTTTTTGAGAATGGAATGTTAAGGTTTACTCAGCCTGGACAGTTCAATGATCCATTCGAGCTTTTACCCCGCTATGTCGACTTTATGGGAGAAAACACCAAACAATATATCCTCGACAATATTGAAGTTTTGGTAAAGGAAATTCCCCAAAATGAACCTTGGTATATAAAATTAATCCCGATGTCTATAAAGGTATTTGCGATTAGGCTTCTTCTGACTAGTAACCATAAACGCGTGAAAAAAGTAACAGATGAAATTGAGGCTTATGGTCTAAGTGTCGCGAATGGACAATATCGAGATATAATTGACCAATCTTATGGAATACTTTGTTTATCAGCAAAAGAAGATAGTCTTTTGATGTGGTCACACTATGGAAATAGCCATAAAGGGTATGTGATAGAATTCGATACCTCGCACAAATTTTTCAATCAAGTTATTCCCAATAAGAAAACTGGTGGTGTGCTTGACTATGCAGGTACTCCATTAAAAGTCACATATACAAAGCGTAGGAAAACAATATTATTTTGGCAAAAGGCGATGTCTGAGGTCTTTCTAACGAAAGGAAGTGATTGGGAATACGAACAAGAGTATCGAATGGTGCTACCTCTTGAGACTTCAACTGAAGTAGTAAATGGAAACATACATTTATTTCACATCCCATTCGATGCTGTCAAAAGCATAATATTCGGCGCAAAATGTGAGGATGAGTTTATTCAGAACAGTATTGCAAAAATCCACCATTGGGATTCCAAACATATAGATTTTCAACTGTTTCAGTTCAACTTGTCTGATAATGATTTTGAGTTAGTGCGAAAGAAAATCTAA
>O3Y_15548
GTGGAACATCCAACAACCTTGAAGCATCGAGGCTTGTGGGTTTTCAGCGGCTTTGAACCTGCTGAACTTTCAACACTTTCTACCAAATCGGCATCAGAAAAACTCGAAAGCCAAGTTGTGAAACTTGAATGCTAA
>O3Y_15553
TTGTTGGATGTTCCACACGGCAAGTTTGGTTTCACAAAAGGCTGCATCATCGCTGTGATCTTGCTTTCTTTGTCGCGGACTCTTAACCGTGGCCAACTTAACCTTGAGCGTTTTGAGTTTTGGCAGCCAACTTCACAGCTTTTGGCGTTGGACGTGTGTTTGAGAGATGCTTTTGCATAA
>O3Y_15558
ATGGATGAAAAAGTGATTATTAGAAAAGTAACAGTCGAAGATGCAGAGTCAGTATTGTCATTAATGTACCAATTAGATCGAGAGTCTAAATTTATGCTGCTTGAACCAGAAGAAAGGACAACCACACTGGAGCAGCAAATCCAAATTATTCACTCATTCAATGATTCATCTAATAAGGTGAAGTATTTACTCACCAGTGATGAAAAGGCTTTTGGTTTCATTGTCGGTGTAGGTAATACAGCCAATCGCAATAAACACTGCATGTCTTTGGTCATTGGCCTTCTCCAAGCTGTTAAAGGCCAAGGATTTGGAAAAGAATTAGTAAACAAGCTTGAAGGCTGGGCGATTTCTCATGGATATAGCCGGCTAGAGTTGACCGTAATGCAGCACAATGAGAGAGCTAAAAGGCTCTATGAGTCATGTGGTTTTGAAGTTGAGGGTTTAAAGCGCCATTCTCTGGTTGTCGATGGTGAGTATGTTAATGAGCTGTATATGTCTAAGCTATTAACCGCATAA
>O3Y_15563
TTGAAGCATCGAGGCTTACTAGTTTTCAGCGACTTTGCACCCACTGAACTTTCAACACGTTCGACCAAATCAGCATCAAGAAAAGCTCAAAAGCCAAATTGTGCAATTTGA
>O3Y_15568
TTGTTGGATGTTCCGCTCGGAAAGTTTGATTTCACAAAATGCTGCATCATCGCTGTGATCTTGCTTTCTTTGTCGCGGACTCTTAACCGTGGCCAACTTAACCTTGATCGTTTTAAGTTTTGGTAG
>O3Y_15573
GTGTTATATGCCAAAGCTTTAAGTATTGGAGACAAAATTGGTTTTTTCTCACCATCTTCACCGGCTACAGCCTTTGCTCCAAATCGATTTCAAAGAGCAAAAGCTTATCTTAAGGCACAGGGATTTGAGTTAGTTGAAGGTTCGCTTACGGGAAAATCTGATTATTACCGCTCAGGCTCGATTCGGGAGCGTGCTGAAGAATTGAATCAACTTATTCGGGATCCGAATGTCCGTTGCATCATGCCTACCATTGGAGGCAATAATAGCAATTCACTGTTGCCGTATATTGATTATGAAGCCTTAAGAAACGATCCAAAGATCATCATTGGTTATTCAGATGTCACAGCTTTATTGCTCGGGATCTATGCTCAAACAGGACTTATCACATTTTATGGCCCAGCCTTAGTCGCTTCGTTTGGTGAGTATCCTCCATTGGTTGATGAAACCTTTCATTCGTTTATCGATCTGTTGTGTTCAGAGACGAATCAATATCAATACACTATGCCCTCGTCATGGACAGATATTAAGCACGATTGGGAAACTCAGCATTCAGCTAAGCCCGTTTATCCGAATGAATGGCAGTTTATCGGTAAAGGCAAAGTGACAGGCAGAATTATTGGCGGGAACCTCAACACCATGGCTGGGATCTGGGGTAGTCGATACATGCCAGAGATTAAAGTTGGCGATATTTTACTCATAGAGGATTCTCTGAAAGGTATCGAAAATGTCGAACGTTCTTTTGCACATCTCGCAGCTTGTGGCGTTTTTGAGCGAGTGAGTGCGATCATTTTGGGGAAGCATGAGTTATTTGACAACAAAGGTACAGGGAGAACACCTCTGGACGTTTTAATCGAAGTATTAGCGGATAAAAATGTACCTATATTTTATGGTTTTGATAGTTGTCATACGCATCCGATGCTCGTCACACCATTAGGTGTGCGAGGTACAATCGATTTCGACAATCATACCTTTAAGCTAGAAGATCGTTGGGTAAAAGCAAAATAA
>O3Y_15578
ATGACAGACGAAATAAGACAAGATTTTATAAAAAGAATTGATGAGTTGCGTATACAAATTACTAGTCGTTATAGCACTCTAAATTTAGAGGCTATTTGGCTCTTTGTCGCAACACTGGGCTGCTGGAGTGTTAATCAACCAATAGTCCAAATTATTGCGTTGATACTTGTTTTAGTGTTTTTTTCGTACAAAGTATCTGAAGATAAAACGTATAGCTCTACGTTTGTTAAGGTTTTAAAAGATATTAGGAAGGACATCGACAATTCAATACTTGAAGGTGATGTGAAGAAAGCACGATTACACGAAGTAGACGAAATAGATAAAAACTTATTAAGCTTCGTGTCAATATCTAAATCTACACCTAAGTTCTTATTAGGGTATGGTTTTTGGACGTTATCATTATTTATATTTGGTTACAGGCTCTTCTATGCTGCACCAGTAGCTTAA
>O3Y_15583
ATGTGTTTACAGAGGTATCGTGGAATCAAAATGGATGATTTAAGAAGGAAGTGTTTTTTCTGTAAAGATAGAATTGATGGCAAAAAGACACTAGAGCACATTATTCCAAATAGTTTGCTCGGGAAATTAGGCATAAAAGAAAAAACGGTCACTGGTCAATTTAACACTATTCAATATAGCAGAGTAAAAGTTCCAGCTCATGAAAGCTGCAATAATCAGTTTGGCAGTGATTATGAAAACAGAATATTAAGCTTACTTGAAAATCCGGAACAACTTTATAACCAGTTACTTGAAGAAGCTGGTATCTTAATGATGTACAGCCCCGATAGCTCCGTATCTGCATTGATTACAACTTGGCTATCGAAGATCTATTATGGACTCTTCTACTATGACTTGATCTCTACGAAAGCCCCTCAATGGAAAGATGTTTGTTCATCAATTATACAAAGTGATAATTTTAAACTCGTGCAGAGCTCGTATAAACAAGGCTATGGTTTTCAACTCCCTTCAAGTCTTTATGTTTTCAAAACCAAGAACACTGAAACCGATCTAGTAACAATAGTAGAACCTAGTACATTATTGCTTAAAATTGGTTCGTTAACATTTGTGCTCTGTATATGTGACGGCTTTCTAACCAAGAATTATTTGAATGGACATCCGCTCAAAAAATTACGTTCTTGGATGGAAGAGGAAGAGAAGCTGGATCCTCATTTTCCAGTACAAAAGCTCGCGCTAGCTGAGATCATTGCACTTAGAAAGTGTATTCCTAAGAACCCCAGGTTTGTCTATTCAAAAGATCAGATAATTAACATGAGCTTGTCCACAATGGCTAAAAATCCCGACATTGCTTATCAAATCAATGAGGAGCATCTTTCACACGTGCGTAGAGAGGTTTTACTTGAAATGGGTATCAAAATAATAAACACATAA
>O3Y_15588
ATGAACTTAGAAGAGTTTCAAGAATCGGATTTTGACCTGCTTATAAAATGGATTGACTCAGATGAGTTGAACTATTTATGGGGTGGCCCTGCGTATGTTTTCCCGCTGACTTATGAACAGATCCATTCCCACTGTAGCAAAGCGGAAGTATTTCCCTATCTGCTAAAAGTGAAAGGTAGACATGCCGGGTTTGTTGAGTTGTACAAAGTCACCGATGAGCAATATCGGATTTGCCGTGTCTTTATTTCAAATGCTTATCGTGGGCAAGGGCTATCAAAATCGATGTTGATGTTATTAATCGATAAAGCCCGATTAGATTTTTCTGCAACCAAGCTTAGCTTAGGCGTTTTTGAACAGAACACAGTTGCTAGAAAATGCTATGAGTCATTAGGTTTTGAGGTGGTTTCGCCAGAAATTGGTACAAGAGCTTTTAATGGTAAGTTATGGGATCTGGTGCGAATGGAAAAACGGTTATAA
>O3Y_15593
ATGAGAGCTATCTTTTTGATTCTTTGCTCTGTTTTATTAAATGGCTGCTTGGGCATGCCCGAATCAGTAAAACCAGTGTCGGATTTTGAACTGAACAACTATTTAGGCAAATGGTACGAGGTTGCTCGACTCGATCACTCCTTTGAAAGAGGTTTAAGTCAGGTTACTGCGGAATACCGTGCTCGAAATGATGGTGGTATTTCGGTTCTTAATCGTGGTTATTCTGAAGAGAAAGGTGAGTGGAAGGAAGCGGAAGGTAAAGCTTACTTTGTGAATGGCTCAACAGATGGCTATCTGAAGGTTTCATTTTTTGGCCCGTTTTATGGCTCCTACGTAGTGTTTGAGTTAGACCGTGAAAACTACAGTTATGCTTTTGTGTCAGGGCCGAATACAGAATATCTGTGGTTACTTTCAAGAACGCCGACTGTAGAACGAGGCATTCTGGACAAGTTCATAGAAATGTCGAAAGAGCGTGGTTTTGATACAAATCGGCTTATTTACGTTCAGCAGCAATAA
>O3Y_15598
ATGACCTATAAGCTTGAGTTCAAAAAGAGTGCTTTGAAGGAATGGAAAAAGTTAGCCGTTCCACTCCAACAGCAGTTCAAGAAGAAACTAATAGAACGCCTTGAAAATCCACATGTTCCATCAGCCAAACTGTCTGGCGCTGAGAACATTTATAAAATAAAACTTCGGCAGTCTGGTTATCGCTTAGTCTATCAAGTTGAAAATGACATCATCGTAGTTACTGTTTTAGCTGTCGGTAAACGAGAACGCAGCGAAGTTTACACTAAAGCGCTGCAACGGCTAGACGACTGA
>O3Y_15603
ATGACCACTAGAATCCTAGCTGATGTTGCAGCAAGCATTACCGAATTTAAAGCAAACCCAATGAAAGTTGCAACTAGTGCCTTCGGTGCTCCTGTTGCTGTACTCAACCGAAATGAGCCGGCTTTCTACTGCGTCCCTGCAAGCACCTACGAGATCATGATGGATAAGCTTGAAGATCTTGAGCTACTGGCTATTGCCAAAGAACGCTTAAGTGAAGACAGCGTATCGGTAAATATCGATGACCTATAA
>O3Y_15608
ATGCCAGATTTAACGAAAGCTCGCTGTCCGTGTCGTGGATGCAATAAAGTTGCGAACAATGCAGAAGAGGTAGAAGAGCTGTTTGGCCTCAGAAATATGGGTGATGGTACGATTCGCGTACAATCATATTGTCGCGAATGTCGAGGCTTGCATTGTGAAGCTAGTAATCCTAAATGTAATCATCATGCCTAG
>O3Y_15613
ATGTCAAAAATTTATCAAATGGATGCGGTTGATTGGCTTAAAACACTTGAAAATTGTAGTGTTGATCTGTTCATCACTGATCCACCATATGAATCGCTAGAAAAATATAGACAAATAGGTACGACTACACGGTTAAAAGAGAGTAAATCATCGAGCAATCAATGGTTTAGTGTTTTTCCTAACACTAGGTTTGAAGAGTTGTTTCGTGAAGTTTATAGAGTGCTAGAAAACGGTTCTCATTTCTATTTATTTTGCGACCAGGAAACTATGTTTTTGGCGAAACCAATAGCGGAAAGTGTAGGCTTTAAATTTTGGAAGCCTATAGTTTGGGATAAGTGTGCTATAGGTATGGGATATCATTATCGTGCTAGATATGAATTTATTCTATTTTTCGAGAAAGGAAAGAGAAAGTTAAATGATTTAAGTGTTCCTGATGTGTTGGAATATAAGAGAGTTTGGAAAGGCTACCCAACAGAAAAGCCAGTTGAACTTCTGGAGGTTTTGATTAGGCAAAGCTCTTCAGAAAATGAAATTGTAGCGGATTCATTTTTTGGTTCAGGCTCAACTTTAATTGCAGCTAATAATCTCTCTAGAAAATACATTGGTTGTGATATATCAAGTTCTGCACATGAGTATTTTAAGAATAGAGCTTGA
>O3Y_15618
GTGGAGAAAAGTAACGAGAAAGTACAGTTGCTAGTAAATGCTATTCGGTTTCGTAAACCCTACACGGCTAATGATTTTCAAGTAACAGCATCTGAGCTGAAAGTGAAAAAAGAGAGTTATCACTTAAGTAAAATCAAGAGTATTGAACTGAAGCGTCTTGGCTTCAAAGATAACGTGGTTAAAGTGACAACATACGCCATTTTACTGTCAGCAGCGACTTGGGCTTTTGTACCTGAGTTTGGTTTTTTTGCGCTCCTAATTGCTCTGATTTTGGCTTTGGTTTCGATGAGAAAGTATGAGTTGAAAGTAGAGTTTAAAGGTACAGATGAAACGGGTGATTACTGGGTATCAATAGCGCGTTGTTGGACGGAAGATGAATTTCATATTCTAGATAATATTTATACTGAACTGAAAAGCAGAATCTAG
>O3Y_15623
ATGGTAAGTGGATTGAACAAGGACAGTGTTATGAAATGTTTTTTAGCTTTTTGGCTCGTTTTCGTCAGCTTTTTTTCGGTCGGCTTGCATGCCAATGACGCCGTTTTACAACAAGCTTATCAATCGCAACAAAGTGATTTACAGGTTCAAGGATTCGGACAGGTAGTGAAAGTGTTACCTGACGACAATGATGGTTCAAAGCATCAAAAATTCATCTTAAAGCTCAATAGCGGACAAACATTGCTGGTTGCTCATAACATCGACTTAGCACCGAGAATTCCGAACTTGAAAGTTGGCGATAGTGTTGAGTTTTATGGTGAATATGAATGGAACAAAAAAGGTGGGGTTCTTCACTGGACTCATAAAGATCCTCAAAATCGTCATGCTCATGGTTGGTTGAAACACAATGGGCAGGTGTACGAGTAA
>O3Y_15628
ATGGAAAAGAGAAGAAGACAAAAATATAGCTTGTTAGAACCAATAGTTGTTCAGTCTGGCAACCAATATCAAAATGCTGCATCGGTGCTTGCAAGCACCGATGGAAATCTGTGGGTAGCGTGTATCAATGCATCGTTGGCTATAGAGATTTATTTAAAATCATTTTTGATTACAGAACATCAAGTGCAAGGGTACTCAAGATTTATGGGAACCGTTCATAAATCACATGACCTAGCAAAATTATTTAAGAAACTACATCCTCAAAAACAATCGGTACTTTTAGAGGCAGTCAAACATGTTGCTCCAGGCATCGATCTAGTTGCTGAACTGACTAAATACCGAAATGTCTTTACGAATGCTAGGTATACTTTTGAACCAAATAATGTTCCATCTATGGGTTCTGACCTAATAAATTTAGCTAGTGTTTTAAGACGTGCGGTTATCCATATCATAAATGTTCATTATCCAGTGATTAAACCCATAGGTCTTGAAAAAGCGGTCAATGAGATACTTTCGACACGGCAAACATAA
>O3Y_15633
ATGAAAAATATTAAATACATTTTATTTATTTGTGTTGTAGCGTACATGCCATTTGTAAGTGCTAATTTATCGCATTTGGATAAAAGCATAAGTCTCCTTAATACATTAAATTATCCTGCAATATTTAAAAATACATTACTTAAAGAGTGTGATAAGGGGCTCCCACAGTTCGCTTCACTAAAAATTTGTAAACAATCGGAAACACTATCGGACGAAATGATAGTCAGGATTGCTGCTAAACACTTCATTTCATATGTATCTGAGAGTGATACCGATAAATTAATTGCTTTTTGGGGTGGAAGTGACGGTGTCCGAATTTCAAATGGATTAGTCCTCTGGCAGCAAACTGGCAGACTAGATGTATTGACAGATACTGATTTGTATATTTTAGACAAATTTAACCAAACAGCAGAAAATAAAGCATCTATGGCATTTGCCGACAATGTTAATGTAAGTGTGCAAATAATCTTAGAAATCGAAGAAATTCTAAGCAGTCAATAG
>O3Y_15638
ATGTTAACCTTTAAAAATGTTTCACGAATGCTTATGAGTTTGGTTTTGGTGGGTGCGTCACCGCAAGTTTATGCAAAGTTAACACTGGATGAATTTTGCAAAATGCGATACGACTTAGCTTTTGCGTCTATAAGCGATAGAATGGATCCATCTGCATCTTTACCAGAACTATTAAAAAATTTTAACATCCTTGTAGAGGAAGCAAAAACGAAGCAAACTTATAATAAAAAAATCTTCAAAAACATTACTTATGGTGACTATATGGAATGGGGGAAAACGGTCATCTTAGAGGCTTACGAAGAGTCAGTTTTATATAGTGATGGGTTTAATGACCGCACAATCAAAAGATTCTCAGAAAGAGCAATGGTAGATTGTTATAGAAATAATGGCGAACTTTAA
>O3Y_15643
ATGACAGAATCAGCACATAATAAAACCAAACGTAAGCTCATAAATAACATCAAAGATATTAAGCCAACACATCAGACAGCGATATTTTATAACAACTTTGATGAAGCCATTGAGTTCAATGATTTGATGCAGAAGATTAAAAAACCTGTCAGTGCTGCATTCAAAAGTATCAATATGATTTGGATGCTGAGATTAAAACATCAGCCTAACTATGGTGTGGTCGGTTACATTCAAATTCTCACCACTGCCGAACTTGATTTGAAATTGCTTAACAAAGTGCTCGCAAAATACACTTGTGAGAACCAAGTTAGAACAGTACAACGTCCATTTGACCGAGAAAAATATACAGATACAGTATCAAAGCAAAGGCTTGCCAATTTAGCCGCCTATTTAGGCTCAAAAACAAGCCCAAGACGATATGCCATAACTAACAAGCCACAAATTAATAAAAACGCTCAAAATTGA
>O3Y_15648
TTGGGCAAGCCAAAAAAACAACACATCAAGATAAATCAATCTCATGGAGGCTCTGGTAAACAGGCAATTACAGTTATTAATGGTATTGAATCTGATGTGGTAACTTTGGCATTGGCTCAAGATATTGATGCAATCGCTAGCTCAGGAAAAATAGCAAAGGACTGGCAATCTCGGCTACCACATAATTCGGCTCCATACACATCCACTATTGTTTTTCTTGTCCGTAAGGGCAACCCAAAAAACATTCAAGATTGGGATGATTTAACCAGAGAGAATATTGAAGTCATCACACCAAATCCGAAAACTTCTGGAGGAGCTCGTTGGAATTACCTAGCAGCTTTGGGCTACGCACTGACAAAAAGTAATAACGACGAAGTCTATGCCCAACAATTTGTAAAATCAATCTATAGCAATGTTAAAGTCCTAGATACTGGTGCTAGAGGTTCATCAAATACCTTTATTGAACGAGAAATTGGTGATGTTCTGATTACATGGGAAAATGAAGCGTTATTGGCTATTAATAAGATCGAAAATCACAATGTAGAAATAATAATTCCGAGCACGTCGATATTAGCGGAACCAACAGTATCGATAGTAGATAAAGTCGTTGATAAAAAAGGAACTCGCGCTATGGCTGAAGCATATCTTGAGTATCTTTATTCTCCTGTAGGACAGGAAATTGCAGCCAAAAACTTTTATAGACCTCGGGATAAAAACATAGCCATTAAATATTCCAAGCAGTTTCCAGAACTAAACTTATTTACTATAGATAAGTTTTCTGGATGGGATGAAGCCCATAAGAAACATTTTTCGCAAGGCGGAATATTCGATCAGTTAAGTAAAAGGTAG
>O3Y_15653
ATGAACATTGGTATCTATATTTACGATGAGGCCGAAGTTCTCGACTTTTCAGGACCTTTCGAAGTTTTCAGTACAGCTAAACGATTAGGTGCTGGAAGTTGGAATGTATTTTTAGTCTCAGAAACCTTGGAACCAGTGAAAGCCAGAGGTGGTTTTACTGTTTTACCCGACTATTCGTTTCAGAATTACCCTCAAATTGACCTATTAATCGTTGTTGGCGGTGTCCATAGGAACGAAATGAATAAGTCCAATGTGCTTCATTGGGTTGCATCAGTGGATAAGCATGCTAAACATATTGCATCAGTTTGTACCGGAGCATTCATATTAGCTAATGCCGGTTTGCTGAAAGGACTTGCTGTTACGACTCACTGGGAGGATATTCCTGAGCTGAAACAACGGTTTCCTGACTTAGTCGTTGTGGAAGATAAACGTTGGATAACAGCAAGCAAGTACACAACGTCGGGTGGTATATCTGCGGGCATTGATATGAGTTTGTTCTTGGTATCAAAGTTTCATAGTCAAAGCCATGCTGAATTGGTTGCTCATCAAATGGAGTACAACTGGCAAAAATGCACATAA
>O3Y_15658
TTGAAGCATCGAGACTTGTTGGCTTTCAGCGGCTTTGAAACTGCGGAACTTCCAACACTTTCTACCAAATCAGCATCTAGCAAAATTCAAATGCCAAATTGTGCAATTTGA
>O3Y_15663
ATGTTCAATTCGGTCAACTTGGTTTCACAAAAAGCAACATCGTCGCTGAAATCGTGCTTCTTTGTCGGAAATGCAGTAAATGGCCAGCTTAACCTTGAACGCTGCAAGTTTTGGCAGCTCACTTCACAGCTTTTGGCGTTGGACGTGTGTTTGAGTGATGCTTCTGCGTAA
>O3Y_15668
ATGAAAAATATCAAATTTAAAATATATCATCCAACATTAGATCTTGTTTCAGACCGTACTCTTCGCTCAATACTTAAAAAGTTCTCCACGTTACTTCGAGAGATTCAATATCAAGAAGCCTTCTTTTTAATAAACCATAGCAACATTACTAAATCAGAAAAACAATCTCTTCAAGACCGATTGAAAGGCCCCCTCAATCATATTGACGCTTACTACATTGAGCATATTGAAAAAGGTAGCATCATTATCGAAGCAGCGCTGACTGCTACAGGATTGTGGCTTTTAAAAAATACAATAGGTGAGTCGATCAAGGAAGCTTGGAAGCAATCTGACATGCATGAATCGATAGTTTCTTACCTATCAGAACCACTTCAGCGTGAAAAAGTGATTGATAGGAATGTAGATAGGGTTATTGATGCATGGAATATGGATGGTTTTTTAATAGAGACTACAACGAAAGAGAAAGTTGATGAAGATACTGTGGTTTTTACAGTTAATCTAAAAACCGATCCATTACTTGAAACTCATATAAAAGATAATCTTCAACGAATAGATACTGAATTAGTTATCCGAGAAATTAAATCAGAAATTGAACGATTACGTAGCCAGCAGTAA
>O3Y_15673
ATGTCAGATGGTAATTCTGTTATTAATTTTGGTGATTTAGCGAAGCCTGCAACAGTTTTAATTGAAAAGGTTTCAAATGCTATCGGTGTACTTTATGAGCCAAGAAGAATTCGCAAAAAAGCTGAAGCAGAGGTAGAAGCCGAGAAAATAAAGGTGCTTGCTGGCATAGAACTAAATGAAATCCAACAAAGAGGCATTGAGAGATTTGTCCAGCAAGAAGCACGTAAACAAGCTAATATTGAAGCAATTACGGCACAGGCTGCTTCTCAATTAGATGAATCAGCTAAAACTGATAACTTAGAAGAGGATTGGATTGCCCATTTCTTTGATAAATGTGACAAAGTCTCAGATGCAGAAATGCAAACGTTATGGTCTAGTTTACTTGCAGGAGAAGCCCAAAACCCAGGAACATATTCAAAAAGGACTGTTGACTTTGTTGCTACCATGGACAAGAAAGACGCAGAGCTGTTTACTAATTTTTGTCAGTTTGTATGGATGGTTGGAGGTGCAACCCCGTTGATATTTGACTTTGAAAATGAAATATATACCAAAAATGGTATTAATTTCGCTTCGTTAAAACATCTTGATGCTATTGGTCTGATTTCATTTGAAAGTCTTTCGGGATATAGGCGTTTTGGATTGCCCAAAAAAGCTGTTTTCTTCTACTACGGTCAGCCGACTTTAGTTGAATTTGAAAATGACAATAATAACGAGGTTCAAATTGGTAAAGTCCTTTTTACTAAAGCTGGGCTTGAACTTATAAATATCTGTGGCGCTAAACGTAGCCAAGAGTTTTATGAATATTCAGTTTCTGAGCTATCTAAGCAAGGATTAATCCTGTCGAGTTTACTTGCCTAA
>O3Y_15678
ATGAAAAGGATTCTAAGTTTTACATTAATTGCAGCTATTCAGGGATGTGCAAATGAACCGAGCGTGTCGCAGCCAATATCATCTGGACTGTACTGTGTTGGGAGTACGGCTCTAAGTGGTGAGTTAAGCGATAAGTTCACACCTGTTCAAGATGAATCACTACTTTCTCAAGCAATCGGAGAACCATTACAAGGCAAATTGTGTCAAGGTTCGGTTTATGAAAGCACACAGGATGTGATTATCTATCGTGCATGGAACAGCACAAATCCTAAAAGCCAACTAGGTCAATGGTGGTCATTTGAGCTTCCGTCTGGTTATACAGCAGACTATAGGAAGAATTTTGAGATTTGTTACCAGTGGTCACCGTTGGATAAATTGGCAAAATGCACCTTGAAAGCAGGTACAAAGGTTGTCGTCGGCAATGGCCAAAGTGCAAAATGTTCAGAGTATCTAAGTTATCCGGTATCCGAGAAGCAGCAAGTATTCATTTCAGAGGGGGCCAGCGTAGTAGAAAATTGTCAGGTTTATGACAGTGTAATGAGTTGGGAATAA
>O3Y_15683
ATGCAACATTGGGGATTAAAGGTGAGTGACTTATTTTCGACAATAATTATTGTGGCTATTGGGTTAACAATTTTAGCTGTCATAGTATCGTCTATTGTTAATTTTTATAGAGATTGGCCGATTTTATCTACAGCTTGGAGTCGAATGGAATTATTCGAAAAACGTTTGTTTTATATTGGGATTTCATTTTTTATTCTCATTCCAGCGCTAAAAGATCACCCTGCAGCGAACACCTACATTTCAAGGGTATTAATAGAAATCCTTCCAGCTCTGGCTGGTAGTTTTTTCGTTGCTGGAGTAGTTAGCTTTATGCGGCAAGTTCACGATATTCGCAATCGCAATGGTTGA
>O3Y_15688
ATGTTGAGCCTGCGCGAGGTGAGTTGGGCTCTCTCAAGTCGCTTTGAACAGTTTGGTGCCTTTACTTACAGGCTGAAAGTTAGTCGGCAATTGAGCATTGTTTTTCGCTGCCTAATGAAACAGCAATGTGTTTATCGCTGTACGTTTCAGCGTTATTGCCTCATTGAGTTGTAG
>O3Y_15693
ATGCAAGTATCTGATATAGGTTTAATTTTAGATATGCTAGCAGTCTTTTTACTAGCAAAGTATTCGTTGCCTAAAGAGCCCCTTTACCCAGATGGAAGTGAATCATTAGTTGTAGGACTTACACAGCCTGAGCGTACTGCTAACATCAATAAATACATCACGCATAGAACAATTTCTAACTGGGCTTATGGGCTTTTAGCGTTTGGTTTCATCTTACAGTTATCTCTCGTTGAAACGTTCTTAAATTTTGTTGTTCAGAGTCTGGAGTAA
>O3Y_15698
TTGAAGCATCGAGGCTTGTTGGCTTTCAGCGGCTTTGAAACTGCGGAACTTCCAACACTTTCTACCAAATCAGCATCTAGAAAAATTCAAATGCCAAATTGTGCAATTTGA
>O3Y_15703
ATGGAGTTTCTGATGAAAATTAGTCACCTTGATCATTTGGTTCTGACTGTTGCAGATATTCCAACAACAACGAACTTTTATGAAAAAGTGTTGGGCATGAAAGCTGTTAGTTTTGGCGCTGGTCGGATTGCTCTAGAGTTTGGTCACCAGAAGATCAATCTTCATCAGCTCGGTAATGAGTTCGAACCTAAAGCTCAAAATGTCAGAGTTGGGAGCGCAGATTTGTGCTTTATTACCGACACAGTTCTGTCTGATGCGATGAAGCATGTGGAGAATCAAGGTGTGACTATCATGGAGGGACCTGTAAAACGTACAGGTGCACAAGGTGCAATCACATCATTCTATTTCAGAGACCCTGATGGGAATCTTATTGAAGTATCAACGTATTCAAACACATAA
>O3Y_15708
ATGAGCACAAGGTTTTGTGAAAAGTGTGGGAAGAACACTGAACATAAAGAGGTGATGAAGCAAAAGCCATCGAAGTACGGTAAGTCAAAAAGAGAGCAGTTCAAGGCATTTCTAGATGGATTTTTTAGTAGTTCGGCAGCCTCTTTACCTGGTGGCGTTTCGCTAGAATTAACAGATAGATATGTTGTTTGTGCTATCTGCGGCAGCGCAACTTTGAAAATCATGGTGAACAATTTCAGTAACCTATTCGCTAAGCTGAGAGCTAACAAACGCCTCAAGAGGGACTGTCAACGCGTGGCGTTTCCAGTCCCATTGAGCCGCGGTGGTTACGGCTGTTGTGTTTGA
>O3Y_15713
GTGGAAAAAATAATTGATGAATTAGTTGCGCAGGGTTATGAAGTATCTGGTAGCAGTTCAAGTATTCGAGTGAATATGGGTGTATTAACGGGCAAAGCCATTATTCGTAAAAGTGTCTATTCAAATACTTTTGTAGTGTCGACTCATACTTGGACTCAACTTATAGCTTTGACATTGGTATTTTCTTCAATTCTATCGTCGATTTTCAGTCAGTGGGGACAGCCCGAGCTAAGTGGTGCAATGTGGTTTAGTTTTTCAGTCGGCATCCCCGTTGTGATAACTGGTTTTGTATCGGCAATTATTGCGGAAATTCAGTTACAACCTATTCGTCAGATCGTACGAATGGTAAATTCAAAGCTATCACCACCAGTCGCATAA
>O3Y_15718
ATGTGTTTTTCTGAAAAATTTTCACAGCTCTGCGCTTATAATTCAGACGTGAGGTGCATTATGTCTGAAAATCAAAACGTTAAAAGAGCTGAACCAATTGAAACTTGTTCATATAAAAGTCCTTGTGTTCGTCATTGTTGTTTAGATGACAAAGACATCTGCATAGGTTGTGGTAGGACTCTTGATGAGATATGTCGTTGGAGTAGTGCAACAAATAGCGAAAAACAAGAGATATTAATCAATAGTGTAGCTAGAGTTCAGAGCCGAAATATATCGATATGA
>O3Y_15723
TTGACAGTCCCTCTTGAGGCGTTTGTTATGTGTGTGTTTCTGATGCCCACCCTTCCATTTAAAGGGGTAGCGAAAGGCATTTATGCCAAACAGCATTCGATAAAAAACCATCATATACACAAGACTAAGATGCTTCATATCGATATATTTCGGCTCTGA
>O3Y_15728
TTGACAGTCCCTCTTGAGGCGTTTGTTATGTGTGTGTTTCTGATGCCCACCCTTCCATTTAAAGGGGTAGCGAAAGGCATTTATGCCAAACAGCATTCGATAAAAAGCCATCATATACACAAGACCAAGATGCTTCATATCGATATATTTCGGCCCTGA
>O3Y_15733
ATGAAAAGTGTATTTGTCGAATCAACAATTTTTGAAAAGTACCGAGATGAATATCTCAGTGATGAGGAGTATAGGCTCTTTCAAGCAGAGCTAATGCTAAACCCCAAGCTGGGTGATGTGATTCAAGGTACTGGCGGTTTGCGAAAAATTCGAGTTGCGAGTAAAGGCAAGGGAAAGCGTGGTGGTTCACGGATTATCTATTACTTTCTCGATGAAAAGAGGCGTTTCTATTTGCTAACCATTTACGGCAAAAATGAAATGTCTGACTTGAATGCAAATCAAAGGAAACAACTAATGGCTTTTATGGAGGCGTGGCGCAATGAGCAATCGTGA
>O3Y_15738
ATGAGCAATCGTGATTTATTTGCAGAGTTAAGCTCAGCTCTTGTTGAGGCTAAGCAGCATTCAGAAGGTAAGCTTACTCTGAAAACACATCATGTGAATGATGTGGGTGAGTTGAACATCTCACCGGATGAAATCGTGAGTATTCGCGAGCAGTTCAATATGTCCCGCGGAGTCTTCGCGCGGTTACTTCATACGTCTTCGCGCACATTAGAAAACTGGGAACAAGGTCGTAGTGTGCCAAATGGTCAAGCGGTCACTCTTTTAAAGTTAGTACAGCGTCATCCAGAAACGTTGTCACACATAGCCGAGCTATAA
>O3Y_15743
GTGGTTACATTTAGGGAAATGGATATTTCCGATTACAACGAAGTGATTGCTTTATGGGCTACTACTGAAAACGTATCCCTCAGAGATGCCGATTCTCGGCCAAACATCGAAGCTTATTTGAAAAGAAATCAAGGTTTAAGCTTTGTCGCAGTTTCAGATTCTCTTGTGATTGGCGCTGTTTTGGTTGGTACAGACGGTAGGCGAGGTTACGTACAACATCTGGCGGTCTCATCTGACTTTCGAGGCCAAGGGATTGGTAAGTCTTTAATTCAAAAAGCGACAGATGCACTATCAAGAATAGGCATTTCTAAGACGCATTTGTTTGTGTTGATTGAGAATGTTGTGGCACAGGACTTCTATACCAAGTTAGATTGGTACCCGAGAGATGAAATCCGAATGTTTTCGTACAACAGTTCGAGTAACCCAGAAGTCTAG
>O3Y_15748
ATGAAAAAGACATTAGGGATTTTAATTTTAACTCTTTTATCAGTACCTGCGTATTCAGCTATTCGAAATAGTGAAATAAGAGACCTTGAGAAAGAGATTATCAAAAAAGAGTGGCCAGCATGTTTAACGCCTAAGGAAGCTGCGATTAAGTGGTGA
>O3Y_15753
ATGAGTCATCAACTGACTTTCGCAGACGGTGAGTTTTCCAATAAACGTCGACAAACCCGCAAAGAGCTCTTCCTCGCCAGAATGGAGAAGCTCCTACCATGGTCTCAGTTGCTCGCGGTGATCGAACCCTTTTATCCCAAGGCGGGCAATGGCCGCCGCCCTTATCCTCTCGAAACCATGTTCCGCATCCACTGTATGCAGCAGTGGTACAGCTTAAGTGACGAAGCGATGGAAGATGCACTCTATGAGATCGCGTCCATGCGGTTATTTGCCCATCTTTCGCTGGACAGAGCCATTCCCGACCGCACTACCATCATGAACTTCCGCCACTTGTTAGAGCAGCATCAGCTGGGACGCAGTGTGTTCGAGCCGATCAATCAATGGCTCAGCGAGCGCGGCGTGCTGATGAAGCAAGGCACGTTGGTCGATGCGACGATTATCGAAGCGCCCAGCTCGACCAAGAACAAAACCAACCAACGTGATCCCGAAATGCACCAGACCAAGAAAGGCAATGAGTGGCACTTCGGTATGAAGGCACATATTGGTGTGGATGCCAAAAGTGGCCTCACTCATACACTGGTGACTACTGCCGCTAACGAGCATGATCTGAATCAATTGAGCAACCTGCTACACGGTGATGAAGAATTCGTCTCCGGTGATGCAGGCTACCAAGGTGCACACAAGCGCGACGAGCTGAAGGGGGCAGACGTTGATTGGCTGATAGCCGAACGTCCCGGTAAAGTTCGCGCCCTGAAAAAGCACCCTCGCAAAAACAAAGTGGCCATCCATATCGAATACTTGAAAGCCAGCATTCGGGCCAAAGTCGAGCACCCGTTTCGCATCATTAAATGCCAGTTTGGTTTTATCAAAGCCCGCTACAAAGGCCTGATGAAAAACGACAACCAATTAGCCATGCTATTCACCTTGGCGAATCTGGTCAAAGTCGACCAACTGATACGACGACAGGCGAGATCTGCCTGA
>O3Y_15758
ATGATCTCATATCAGAGACTTAATCGCATCTTCCCTTATAAGGGAGATACTGTAATTGGTAATGACGTCTGGTTGGGGTATGAGTCAACTATTATGCCTGGAATAACGATTGGTGATGGTGCAATCGTTGCTAGTAAGTCAGTAGTAACACAAGATGTGCCGCCTTATAGCATTGTTGGCGGAAATCCCGCAAAGGTTTTTAAACATCGTTTTGAGCCACATGTCGTAGATAAATTGTTAGCAATTGCATGGTGGGATTGGAGTGCGGAGAAAATAACGGAAAACCTAAAAGCAATAACACAATGA
>O3Y_15763
ATGAACTTAGAAGAGTTTCAAGAATCGGATTTTGACCTGCTTATAAAATGGATTGACTCAGATGAGTTGAACTATTTATGGGGTTGCCCTGCGTATGTTTTCCCGCTGACTTATGAACAGATCCATTCCCACTGTAGCAAAGCGGAAGTATTTCCCTATCTGCTAAAAGTGAAAGGTAGACATGCCGGGTTTGTTGAGTTGTACAAAGTCACCGATGAGCAATATCGGATTTGCCGTGTCTTTATTTCAAATGCTTATCGTGGGCAAGGGCTATCAAAATCGATGTTGATGTTATTAATCGATAAAGCCCGATTAGATTTTTCTGCAACCAAGCTTAGCTTAGGCGTTTTTGAACAGAACACAGTTGCTAGAAAATGCTATGAGTCATTAGGTTTTGAAGTGGTTATGGTTGTTGTGATTGAGTTTGGCGGTATGCGTTGTCAGCCCCTTAGGCGGGCGTTATGTTTTTTATCACGTTTTGGGGCTATAATCGGCCTAACCTTTATTGATAGTAGGTGTGATATGAATCGAAAAGTTGAAGCTTACGGCGTTGATGCTGTTGAAAGACCGAAAATTAAGGCTAGTAAAAAGCTTGATTTGACTGGTGATGCTGGTCGTCAAATTGTGAAGTCTGAAACTAAACTTGCTTTGCGTACTCATCAGAAGACATTCACTAAATTGGCTGATATGTAA
>O3Y_15768
ATGGATATCATCTGTTTTCCTTTTGAACGAGTGATCGAGATTAATGCTTTCATCCTAAAAACAGAACCAGGAATGAAAGGAGCCGTTGATATTCCCAAGCTTCAGGGGGCATTAGGTCGAATCGATAATGCCATCGTTTATGAAGGACTGGATGATGTTTTTGAAATCGCTGCTAAATACACTGCTTGTATAGCGGTTTCACATGCGCTACCTGATGCGAACAAACGCACAGGTTTGGCTGTGGCACTTGAATATTTATCACTTAACGATTTTGAGCTTACGCAGGAAAACGATTTACTTGCGGATGCAGTTCGAGATCTTGTTATCGGCATTATCAACGAAACAGATTTTGCCGACATTCTCTACGCACAATACGCAAAAGAACAAAATTCAGCTCTCTAA
>O3Y_15773
ATGTCTAAAGTCGTTCAACAGCAAATCGGCAATATCGCGCTTGTCGTAGAAAACTACGATGATGCTATTGAGTTCTATACAAAAAAGCTTCAGTTCAGTTTAGTTGAAGATACCGATTTGGGTGGTGGTAAACGTTGGGTTCAAGTTTCGCCGCCAAACTCGAATGGAACGAACCTACTTCTTGCTCAAGCAAGTACCGAAGAACAAGCTCAATTTGTAGGTAATCAAACTGGAGGCCGTGTTTTTCTGTTTCTACAAACGAATGACTTCTGGCGAGATTATGAGTTAATGAAGGCCAATGGTGTTGTCTTCAACGAAGAACCACGAGTTGAAGAGTATGGGACAGTTGTTGTGTTTCAAGATCTTTATGGAAACAAATGGGATTTATTGCAACTGAACAAGGCTCACAAATAG
>O3Y_15778
ATGAGACAAGTTTTAGCGAATTGCTCTGCAAGTATTTCAGAGTTAAAGAAGAACCCAACAGCTTTGTTGAATGAGGCTGATGGGTCTGCAATTGCAATTTTAAACCACAACAAGCCAGCGGCTTACCTTGTGCCAGCGGAAACGTATGAGTATCTCATCGATATGCTCGATGATTATGAGCTTTCCCAAATTGTCGATAGTCGCCGAGCTGACTTAGCACAAGCTGTGGAAGTAAATATTGATGACCTATAA
>O3Y_15783
ATGACCTATAAGTTAAAGTTTCTGCCGGCTGCGCAAAAGGAATGGAGTAAGTTAGCTCCGACAATTCAGAGTCAGTTCAAGAAGAAGTTAAAGGAACGATTAGAAAATCCGCACGTCCCTTCGGCTAAGCTTCGAGGATACGACGCTGTTTACAAGATTAAACTTCGTACGGCGGGTTATCGTTTAGCTTATGAGGTTATTGACGATGAGATAGTTGTCTATGTCCTTGCTGTCGGTAAACGTGACAAAGATGCTGTCTATAAAAAACTGGCTTCACGCTTCGGTTAG
>O3Y_15788
ATGAGGAATATGGATATCAAATTACGACCAATAGAAAGTGAAGAGTTCGATAGTCTTTTTTCTGTTGTAAAGCAGGGAATTTATTCACACGTTGATGCTGTTTTTGGTTGGGACGATGACTTTCAACGTAAACGTCTAAAAAGAGACTATGACCCTAGTTGGTTTTACTGGGTACAACAAGGAGGTCAGCGAATTGGCATGTTGTGTTTCAAACCTTATGACAATGTAATTCATGTTCATCTACTTGTTGTTTTTCCCGAGTTTCAGAACCAAAAGTTTGGGGAAAAGATAATGAGTTATGTCCATAAGCTCGCGGACGCTGAGGGGAGAAATCGGGTGACGTTATCCAGCTTTATCCGAAATGAGGCCGCGGTAAGATTTTACAAATCGCTTGGTTATCAGCTTATTGATAGTGACGAGCACTTTTATTCTTTGTCGCTTCAAATTTCCTCATAA
>O3Y_15793
TTGGTTTCACAAAGGCTGCATCATCGCTGTGATCTGGTTTTCTTTGTCGTGGACTCTAAACATGACCAACTTAACCTTGACCGTTTTGAGTTTTGGCAGCTAACTTCACAGCTTTTGGTGTTGGACGTGTGTTTGTTCGATGCATTTGCGTAA
>O3Y_15798
ATGATGAATACGGTACTTCTCGATAAAGATAAGCACGATAGGAACCGTTTCAATTGTGGCACTGAAGCACTCAACAATTACTTAAAAGTAATGGCGAGTCAGCAAGCCAAAAAAGACAACACCAGAACCTTCGTTTTGGAAGATGACAATAACAGTGCTTATATCATCGGCTTTTACACTCTGACTATGACGCCCATTGATTTGAAAGCCTTGCCCGACAAGTTACAAAAGAAGCACCAATCCTCAACCTCTGGAGGGCTCATTGCTCGTTTAGCTGTCGACGATAGATACAAAGGAAAAGGTTTTGGTGAGTGGCTACTCATTGACGCTCTCAGAAAGCTACTCGCAGCCAGTGACAGTGTAGCGTTCCCTGTTGTCATTGTTGATGCCAAAGATGGTGCAAAACATTTCTATGAGCGCTATGGGTTTCAAGCGTTTCAAGATGCCGAAAACAAACTCTTCATCACCATTGCTGATATCAGAGCAAGCTTAGGCTAG
>O3Y_15803
ATGGCAACGACTTTGCCTCGCATCACCGCTAGAGTTGATGTCGATACTCAAGATTTACTCGCTAAGGCTGCTGCTCTTGCTGGTATGTCTAGTATTAACTCATTTGTTTTGAATGCAGCAATCGAAAAAGCAAAACAAGTCATTGAACGTGAGCAAGCTCTAAAGCTTAGCCAAGCTGATGCCGTATTGCTGATGGAAGCTCTTGATAATCCAGCTGTAGTAAATGCAAAGCTCAAATTGGCATCCGAACGTTATGAGAGCAAAACTCAATGA
>O3Y_15808
ATGAATAGGAAACATATGAGTAAACAGTACGATAAAGAAGAATACATAAAGAAATTTGAGACAGATAAATCGCACTCTATTTTATTACAGTCGGCATTTGCTCAAGCTTCAGATATACGAAAGTTTGAAATCGAGCTTTACTGGAAAAGAGCGACGTATTTTTGGGCATTGATAGCGGTTGCCTTTGCCGGCTTCTTTGCCGTAGCTTCAGGAGATTTTAAAGGTGGTGGTCAGTCGCTGTTCCTAACAATAATTGCTTCAACTGGTTTTGTTTTTACTTTCGCTTGGTTTTCTGCGAATAAAGGTAGCAAGTATTGGCAGGAAAACTGGGAAAATCATCTAGATCTTCTAGAAGATAGCGTTACAGGGCCATTATACAAATCCTTTTTGGAACGACCGCCTGAAAGTGAGTTCTGTAAAAAATATATAACAGGCCCTCAACGATACTCTGTTTCTAAAATTAACCAATGGGTTGCTGTCTTTACGTTGTTTATCTGGTGTGTGTTAGTGATCTTTTCACTATCGACATACAAAGAAAATTGTTCAGTTGGGTTTGTTTTTCATGTGTTAATTCCTATTACTGCGTTAGCACTGTGCCGAATAATGATCTCAAAAGGCAAAACTCATGATGGCTCGCATAACCCTAAGTTTTGGTTGCGAGAAGTTAACGTGACGAAAGATTAA
>O3Y_15813
TTGGAAAATGCATTAAATGCCATAGCGGAAGCCATAATATGTACTAATGCAGATTCTGTTGCTTATATATCTGCGGGATCTGGCGTGATTGTAGAGTTTATCTCTGGTGTATTCTTCTGGCTCTATAGTAAAACAACACAACAATTGAAAGGCTATCACGATAGCTTAGTTGATATTCAGAATGTATTACTCTCATTCAAAGTTGTTGAGGATACTGCTGATAAAGAAACAAAGCTTGAGATGGCTAAAATAATGATAACGTCATTAAATAGTGCAAAAAATGCATAA
>O3Y_15818
ATGCAACATCTTGATAAATTGCTTGAAGTAGCCAAACGAAAATCTGAATTCGACAAGAATAATTCTTGGTATTTAGGCTCATCTACTTATCTGGCTGAGATTAAACAAGAAGTCGATGAAGTTGTCGAAGAAATCCCTAAGAATCGACTCTGTTACCTCGAAGATGAATTAGGTGATGTGCTGTGGGACTACCTAAATACGATCCTGTCTCTCGAAAAAGAGGCAGGAGTTAAGATTGAGTCTGTAGTCCAAAGAGCATGTCGGAAATATGAAGAACGTGTATCTGCAATCGAGAATGGTATTTCTTGGGATGAGGTGAAACTCAAGCAGAAAAAAGAGCTAGAACAAGAGCAATCATCAGCACACACATAA
>O3Y_15823
ATGGCAACGGCACGTTTAGATATCCGCCTTGATGAAGAGATCAAGGCAAAAGCTGAAAAGGCATCGGCTTTACTTGGTTTAAAAAGTCTCACTGAATATGTGGTGAGACTTATGGACGAAGATGCGACTCATGTTATTGAGGAGCATGAAAGTATTATGGTTAAAGACAGTGTTTTTGACGAGTTTATGGCTGCGTGTAATAAAGTAAAAGCACCGAATCAAGCTTTGCTTGAAGCTGTTAAATTTACAGAGAAGAGCGGTATCAAGTGA
>O3Y_15828
GTGAGTTGGGGCAAAGAGTTTGTAGAACTTAGTAAATCAAAGCATGACCGCGACTCATTTGACTGTGGTGAGCAAGAGCTAAACACATTTATCAAAACTCAAGCTGCAAAGCACATGCAAGCAGGTATTAGCCGAACAATGGTTTTACCTAGTGCTCACCCACTGTTAAATCAAAAATTCGCTATTTGTGCCTTTTATAGTGTTGCACCGAGCTCAATCAGCCGAGAAACATTACCGGCACAATTAGCAAAGAAACTACCGAGGTATCCAATCCCTGTTTTTCTGTTGGCTCAGTTAGCTGTGCACAAAGAATTTCACGGTTCTGGACTTGGAAAGGTCAGTCTAATCCGTGCGCTGAAGTACTTGTGGGAAGTGAATCATCACATGAGAGCATACGCAATAGTTGTGGATTGTCTGACAGATTCCGCTCAAGCGTTCTATACGAAGTTCGGCTTTGAAGTATTGTGCGAACATAATGAGCGTATTCGTATGTTCTTACCGATGAAAACGGTAGAACAACTTTTTAATCAATAG
>O3Y_15833
ATGAAAGTAGAACTTGTGACGTCACTAAAACGTCAGGCCACTAAGATCCTTGCCGATCTTCATGATACGAAAGAGCCAGTATTGATAACTGAGCACGGAAAACCGTCAGCTTACCTTATTGATGTAGACGACTATGAATTTATGCAAAATCGTTTAGCGATCCTGGAAGGTATTGCTCGCGGAGAGCGAGCTTTAGCGGATGGTAAAGTGGTCAGCCATCAAGATGCTAAGGACAGAATGTCAAAATGGTTGAAATAA
>O3Y_15838
ATGGTTGAAATAATTTGGACGGAGCTGGCTCTATCCGACTTGAATGATATTGCTGAATACATCGCGCTTGAAAATGTCGTGGCTGCTAAACAACTGGTGCAAACCGTTTTTACAAAAGTTGAACGTTTGGCCGATTTTCCAGAGTCTGGGCGCGTCCCTCCAGAACTAGAACACCTCAATTATCGTGAAGTCGTTGTAAGTCCGTGTCGTGTTTTCTACAAGTATGATGATGCAAAGGTTCGTATTCTTTTTGTTATGCGTGCGGAGCGAGATTTGCGTCGGTTAATGCTTACGAAACAGTAG
>O3Y_15843
ATGACCAACTATCTAGAGCGTGGCATTAAAGAACTCGTTGAAGAGTTCATTTCTAGTGGAAAACCCTGTCCATCAAAACAAACTATTTCTGAGCGTCGGGCAGGTTATCTCTCAAGTACGGTTTTGGCTGGCTCAAGTCCTGAAATGGCCGATGAGTTTGTTGATGAGCTGGATGGCATACAAGTCAAAGTTTATAAGCCAAGCGATAAAATTGATTTGCCAATTACAATTTATTTTCATGGCGGTTGTTTCATTAGCGGTGGTTTTGAAACACATGAAGCACAACTAAGGCAGTTAGCTCATTTATCAGAGACTATAGTAGTTTGCATTAAGTACCGCTTAGCACCAGAGCATGCATACCCATCAGCTCATGATGATGTATTTCAGGCCGCATTAGGTATCAAAGAACATGGTCATAAATATGGCGGCGATACTGAACATGTATTCTTTGTCGGTGATAGTGCAGGTGCACAATTAGCTCTTGCTACAGCACTTCGTTTGAAAAATAAAAAGCTGTGGCTACCTGAGAAACAAATCCTAATATATCCCATGGTTGACCCCTTGGGGGTGTCTGATAGTTATCAGAAAAACGGTACAGATTTCATTATTACTGCACAAATGTTGTTGTCCGGTTTCCAGCTTTATGCGGGTGAGTCAGAGCGGTTGGCCAGTGAAAAAGAACTGAATCTATTGGCACGAAAGGATCTTCAAGGTTTACCTCCAACCTTGATTATCACTGCTGAGTATGACCCACTGCGAGATGAAGGAGAGCAGTTGTACAGGTTGCTTCTTTCCCAAGGTGTTGACGCTTATTGTGAACGTTACCTAGGTGTAATACATGGTTTCTATCAACTGTCGGGTGTAAGTGAGTCTGCAAGGCGTTGTATTAGAAATATTGCAAATGCAATCAAAAATTAA
>O3Y_15848
ATGAACAGAAATATAGAGTTTAGAACTAAGAAATTGCACTCGAAAATAGTGTTGTCCATGGTGGCGAGTTATGTGGTTTTTACTCTTGTTTTTAACTGGTTCACCGAAACTGAATTTCAACTATGGTCATTCCTTGTTGGAGTGACAACTATGGTTGTTATCTATTTATTTTTAGCCCTATTCCTATTTAAGAAGGCACATTTGTCCGTTACGGGAGGAGACGTTTTTCTCCATGGTCTAAAAGCCGAGTTGATAGCCAAAAGAGGTATATTTGGAACGCAGTATATTCAAATTACCTCAAATACAGAGAAGGGCTATCATCGGCTTAAAGTTACTAAGGATCAGATTGCTCTTGCAGACTGGAATCTTTTATTAGGAAAGTGCATTTAA
>O3Y_15853
ATGGAAATCAAAGAGTTTAGTGCCTGTAATCTCGAATCGTTGAGAAAGCTCTACTTGGACTCTAGACGGGATAGTTTCCCATGGCTCAAGGCGGATAGTTTTCGGATAGAAGACTTCGACCGCGATAGTCAAGGTGAACGAATTTGGTTGTCTGAGGTTTTAGGGAATGTTGCCGGCTTCATTTCCATTTGGGAGCCTGACAATTTTATTGTCATCCCTAAACCACCGCTTTTAGCGGTGGTAATTGTCCCTAGGGGCTTTTGCCCGAAAATGCGCCCATGTTAG
>O3Y_15858
ATGGGCGACTACAGAAGTTCATCACACGTCTATTGGCGTTGCAAATATCATATCGTTTGGACACCAAAATTTCGTTTTAAGATCTTAAAAGGTAATGTTGCCAAAGAGCTAAATCGTTCGATCTACATTCTTTGTAATATGAAAGATTGTGAAGTTTTGGAACTCAATGTTCAGCCAGGTCATGTCCACTTAGTTGCGATAATTCCGCCCAAAGTATCGATTTCGACGTTGATGGGAGTTTTAAAGGGTAGGAGTGCAATTAGGCTATTCAACAAGTTTCCACATATCAGGAAAAAGTTATGGGGAAATCATTTTTGGGCGCGAGGCTATTTTGTGGATACGGTAGGTGTAAATGAAGAAATCATTAGACGGTATGTACGGCATCAAGACAAAAAAGAGCTTGAGCAAGAGCAGCAGTTAGAGTTATTGAGAGACTAA
>O3Y_15863
ATGCTGCTTAACGGTGCAAAAATGAAATATGGCAATTTAAGCCTTAAGTGCATGGTTCAAAATCAAAAAGCACTCAACTTTTATTTGTCGCAAGGTTTTGAAATTGTGTCGCAAGTGGATGATGAATTGGGTGGTTATTACTACATGAGCTTCGTAGCACAAACCTAA
>O3Y_15868
GTGGTTTCACGAAGCGCTCCACTTCCGAGGCTCGACATTAATGGTCGAGCTTTCGTGTATCTGGAGGCTGGTAAATTGCTTTACATTGTATATCTTGACGAATTTGGTCACATCGGCCCTTACTTGTCTTCTACCGACAAAAGCCACAAAACACATCCTGTATTTGGGTTGGGTGGAGTTGTCCTACCTTATACAGAAGTTAGAAAATTCTCGACATACTTCTACCAGCTTAAGAATCGCCTGCTAGACTACGAGCTAAAAAATAGCGGCATTCACCCTGCAAAGTGGGAAAAGAAAGGCGCTTCATTATACACTGTGACTAATGTTACCAAATATCGACAGTTAAGGCAGGCGACTTTTCGGCTACTAAATAAGGTAAAAGCATCTGGAGGCTTTATAATTTATGTCGGTATTGAAAAAGAGAGGAGAGTTGATGGCCATGATTCCAAGCGACTTTATCACTCTGTATTAAGGGAAGTCATAAAGTGTATTGATCAAGAGTGTGAACAGCGTGACGCAAAGTTTATGCTTATTCTAGATCAGCAAGAAGAAAACGTTCTCCGTGGTGAAATTGTTGAAACTGCATCTGTTGCAATGTTTGGTGATGATGCTCGTTATCGCTTGATAGAACCTCCAGTACAAGTCGAAAGCCATTTATATCAAACGGTTCAATGTGCAGATTGGCTGTGTGGTCTTTTTGGAAGGCTAGCTCATTATGAATGTGAGCCTACCGTTAAAGCAGACTACAAAGCAATTCATGACTACTTTGATAATTGTATCCATCAGGTTTCGACTCGAAGTGGTATCAAAAAGCTAAAGTCTCGTCCAACTGCTCATAATCTACAAAAATTGGTAGATAAATTTTCTTCCTAG
>O3Y_15873
ATGGTTGTTTTGTTTGAGTTTAGTGGTAATGCGTTGCCAGCCCCTTGGGCGGGCGTTATGTTTTTCGGAGTTAAAATGGACTTGTCACTTTATAGCGCAAAGGGTTCCAACAGCTCAGAAAGGGTTGAATGGATGCTTAATTTCAAAGGTATCCCGTACGAACGAATTGAAGTTAGCTCGGACGACCTTGCTACGACTTATCGTGTGATGAATCCATTTGGCTATGTGCCTTCGTTGTTAGTTGATGGTCTAGTATTTACTGAGTCAATGGCTATTGCCGAATACCTCGAAGAGCGATTTCCAACGAGTCCATTGCTAGGTCAAAGTCTTGAGGAAAAAACAAAAATCCGCTCAGTTTGTGAATACGTGAACTCCAGTATTCATTCACCTCAAAACCGAACTGTGCTTAACTTTTTTAGGCCCGACCTAGATGAAACATCCAAACGGAAAGTTCGGGGAGAGTGGATTATGCTGTGTCTTGATAAGTTAAGTCAGACGATTTGTAATGAATCAGGTTTTATTATTGGTCGGACTTTTAGTCTTGCGGATATTTTTGTAGCGTCAATTTACAAGAAAGCTCTCCAGCATGGTTATGTTGAAAGTGAGTTTTATAATAACCATCTGATCTACATTAGAAAAAATGAAAGAGTAGCCGTTTCAGAACCACAAACATAA
>O3Y_15878
GTGGCTATGCCAGAGATTGATGCCCTATTAGGTCTTTCATTTTGCTTGTACTTCTTTGATAACAAGCAGCATAAATTACCTCATATTCACGTTAAGTACGGTAGTTACGAGCTAATTATTGCTATTGAAACAGGTGAGTGTTTAGAGGGTTACTTACCCAATAAGCAACGAAAACGTGCTGAAAACCATATTCTTGAACATCGAGAGCAATTGATGGTGATGTGGAATAAAGCGGTGAATGGTGAAAATCCAGGTAAGTTAGGTGATTTATGTTGA
>O3Y_15883
ATGTTGAAAGTCATAGATGTTGATTTTGTCTCAGACCATACATTAGAACTGACGTTCAATGATGGTTACCAAGGCTATGCCGACTTGTCGGTATACTTTAAAAAAGCACCGTTTTCAGAAATTAAGGACTTTAAACGCTTTTCCTTGACTCGTGATGGCTCGTTAAATTGGGATGGTAATGAGTTAACGGCCGCGACACTCCGTGACATAACCAAGGGCTCACAAAAGTCGGTGGAGTTAAGTTTTAATGTTCAAGAAATGGAAGCCGTCATCAAACAGGCCTCATGGGAATCGATGATGGAGGGGCGTCCCGACATCTTGCAAGCGGCTATTCGTTCTTACGTAGAGCAGTTTGGTCATGGTCAAGTTATTGCAAAGGCGGGTATAAAAAGTCGTACGAGTGCTTATCGCTCCTTGAAGCCAGAAACAACGCCAAACTTTGGCACACTAGTTCAGTTAGGGCACGCCGTCATCGAACTAGCGAAAGATAGAACAGTGGCAAACAAGGAACCACGCATATAA
>O3Y_15888
TTGAAGCATCTTGACTTGTTGGCTTGCGGCGACTTTGAAACTACTGCGTTTTCAACGCTTTCTGCCAAATCAGCATCAAGCAAAACTCAAAAGCCAACTTGTGAAATTTGGATACTAAAAGCTGCATGTTTAATGCAAATGAGCTTAGATTTTGATGATTTTTGA
>O3Y_15893
TTGTTGGGTGTTCAGCGCGGTCAGCTTAGTCTCACAAAAGGCAGCATCATCGCTGTGATCTGGTTTTCTTTGTCGCGGACTATTAACAGTGGCCAACTTAACCTTGATCGTTTTAAGTTTTGGTAG
>O3Y_15898
ATGAACGATTATGACCAGAACTCACTAAAAATTTTAGTCGTGGGTCCAGGTAAAGAGTTTTTCGATGATGTTTACCAGTCCGAATTCAGCGAATTTAGAGAACACGATCTCTCTCTAAATGTATCTGAGGGTTTTTCCGCCCCCGCAGTGACGGAAGTTCTAATTTCTATCGGTGCCAATGTCGTTGCAGGCTTGAGTGTTTACTACATATCAAAAGTATTCGATAAAATATTTAGCGCTAAGGCTAGAGCTAAAGAACAGGGACGTGAAATGCATATCCACGTTTCAATATCAGAAAAGCTAATTATTAAAAACGTTGAGAGCACCTCTGAAATTGAGCGCTCAGTTAATTTTGTTATCGAAACTAAAGGTGACAATGTTCAAAAACGCAGCTAA
>O3Y_15903
ATGATTTTCTGGGAAGAAGCATCTCTCAATGATCGTGAGAAAATTTTCGAATTTCTCTACGACTTTAACCCAGCAGCGGCTAAAAAAACGGATGAGCTCATAGAAGCCAAAGTCGAAAATTTGCTTGAGCAACCACTAATCGGTGTTCAGCGTGATGGCATTAGAGGCAGATTGCTTATTATCCCTGAGATATCAATGATTGTTTCGTATTGGGTTGATGGTTCTAAAATTCGAATAATGCGTGTACTACATCAGAAACAAAAATTTCCAAACGACTGA
>O3Y_15908
ATGGATACTAGAATTCAATTTCGTGTAGACGAAGAAACAAAACGTTTAGCTCAACAAATGGCTGAAAGCCAAGGTCGAACTCTTAGCGATGCTTGCCGTGAACTCACTGAACAATTAGCTGAGCAGCAACGCAAGGCATTATCTCACGATGCATGGCTAACTGAACAAGTGAATCAAGCATTTGAGAAGTTCGACTCAGGAAAAGCAGTATTCATTGAACATGACATCGCCAAAGCACGAATGGCTGAACGTAAAGCTAAAATCCGAAATCGAGGCCACGCATGA
>O3Y_15913
ATGGATGAAAAAGTGATTATTAGAAAATTAACAGTCGAAGATGCAGAGTCAGTATTGTCATTAATGTACCAATTAGATCGAGAGTCTAAATTCATGCTGCTTGAACCAGAAGAAAGGACAACCACACTGGAGCAGCAAATCCAAATTATTCACTCATTCAATGATTCATCTAATAAGGTGATATATTTACTGACCAATGATGAAAAGGCTTTTGGTTTCATTGTCGGTGTAGGTAATACAGCCAATCGCAATAAACACTGCATGTCTTTGGTCATTGGCCTTCTCCAAGCTGTTACAGGCCAAGGATTTGGAAAAGAATTAGTAAACAAGCTTGAAGGTTGGGCGATTTCTCATGGATATAGCCGGCTAGAGTTGACCGTAATGCAGCACAACGAGAGAGCTAAAAGGCTTTATGAATCATGTGGTTTTGAAGTTGAGGGTTTAAAGCGCCATTCTCTGGTTGTCGATGGTGAGTATGTTAATGAGCTGTACATGTCTAAGCTATTAACCGCATAA
>O3Y_15918
ATGTCTAAAGTCGTTCAACAGCAAATCGGCAATATCGCACTTGTCGTAGAAAACTACGATGATGCCATTGAGTTCTATACAAAAAAGCTTCAGTTCAGTTTGGTTGAAGATACCGATTTGGGTGGTGGTAAACGTTGGGTTCAAGTTTCGCCGCCAAACTCGAATGGAACGAACCTACTTCTTGCTCAAGCAAGTACCGAAGAGCAAGCTCAATTTGTAGGTAATCAGACTGGAGGTCGTGTTTTTCTGTTTCTACAAACGAATGACTTCTGGCGAGATTATGAGTTGATGAAGACCAAGGGTGTTGTTTTTAATGAAGAACCACGAGTAGAAGAGTATGGGACAGTGGTTGTGTTCCAAGATCTTTATGGAAACAAATGGGATCTTTTGGAGTTGAACAAGGCTCATCAATAG
