# Supplementary material for: Architecture of the superintegron in Vibrio cholerae: identification of core and unique genes
Source: F1000Res. 2013 Feb 27;2:63. [Version 1] doi: 10.12688/f1000research.2-63.v1 (PMC4032106; doi:10.12688/f1000research.2-63.v1)
Supplement: File S1. Gene data from V. cholera and V. mimicus. — Gene data of SI region from seven V. cholerae and one V. mimicus genomes used in this study. [file f1000research-2-1158-s0003.tgz › IEC224_SI.pep]

>O3Y_14823
MKSQFLLSVREFMQTRYYAKKTIEAYLHWITRYIHFHNKKHPSLMGDKEVEEFLTYLAVQGKVATKTQSL
ALNSLSFLYKEILKTPLSLEIRFQRSQLERKLPVVLTRDEIRRLLEIVDPKHQLPIKLLYGSGLRLMECM
RLRVQDIDFDYGAIRIWQGKGGKNRTVTLAKELYPHLKEQIALAKRYYDRDLHQKNYGGVWLPTALKEKY
PNAPYEFRWHYLFPSFQLSLDPESDVMRRHHMNETVLQKAVRRSAQEAGIEKTVTCHTLRHSFATHLLEV
GADIRTVQEQLGHTDVKTTQIYTHVLDRGASGVLSPLSRL
>O3Y_14828
MLPSKEELLALLSKECELYASIPDSEQQKKRNKKHFINGLMTACRVVGISFEELNTIIEQMPKKPIFKDL
DEQLSVPTYVRNRVDIKL
>O3Y_14833
MENLTNDVITILQYLLPGFVSAWVFYSLTSYPKPSQFERVVQALIFTIFIQAIVVVVEFSVRWLCATYEI
TGVPDKFGLVGSVVTAILLGVAFAGFANNDLLHKCLRRCLITRETSYPSEWFGAFLQDVTFVVLHLNDER
RLYGWPIEWPSEPHKGHFVIADPSWLNDDGTEAEITGVSKLVISASEVKWVEFLEKNWE
>O3Y_14838
MGGIGRSCRLLANSERKISLTNSSRGIHNAWHFYYALVLVFKAVCSGFGIALFTP
>O3Y_14843
MNPSAVLVHVPDVAKGLEWYKKAFPEAVPVYHHDFDFTALDLNGFSLEIVQADKKVGAGKSGTVVYWSVD
NLCVALANFEELGASLFVDQWKLKMGFQCAKLRTHLET
>O3Y_14848
MENPTTLKLRGLLIFSNFETVELPTLSTNATSA
>O3Y_14853
MLLDFPHGQFGFTNSCIIAVIWLSLSPTLNRGQLNLDRFKFWLPTSQLLVLDVCLFDAFA
>O3Y_14858
MELNTAIESRIIEMAWEDRTPFEAIKHQFGLNEAEVIKFMRSRLKPSSFKLWRGRVSGRNTKHAKLRSSE
ISRGYCPTQYKHR
>O3Y_14863
MKNPTVENLKVLTQEFFSLHWNAVLLGSDYPEWSDIYEFTGSMPNHDKQGVYAFVKNGVVTYIGVGASSN
GTGRYAGHGLGKRFQSYSKVVDGRHVPTDPRLVDAGAMITIGFKPEQSYLAYALEMFLIGKMSTEHNINR
PSK
>O3Y_14868
MNFFTSPFSGIPLDQQVTNPNIIVGKHSYYSGYYHGHSFDDCVRYLHPERDDVDKLVIGSFCSIGSGAVF
MMAGNQGHRSDWISTFPFFYQDNDNFADARDGFTRSGDTIIGHDVWIGTEAMIMPGVKIGHGAIIASRSV
VTKDVAPYEVVGSNPAKHIKFRFSDVEIAMLLEMAWWNWPESWLKESMQSLCSSDIEGLYLNWQSKART
>O3Y_14873
MSVQKVVVITGGSRGIGAATAKLFAQNGFSVCINYKSNAEAANTLVEEIKALGGHCIAVQADVSKESDVV
KLFETVDQELGVVSVLVNNAGILKKQMRLDEMSAERINSILINNVTGYFLCCRETVKRMSTRHGGFGGVI
VNVSSGAARTGSPNEYIDYAASKGAIDTLTKGLSLEVAAEGIRVNCVRPGLIYTDMHADGGEPDRIERLK
NKIPMQRGGLPDEVAEAIYWLSSEKSSFSTGNFLDLAGGL
>O3Y_14878
MKHRNLLAFSNFEIAELSALSTESASSKTQKPNCET
>O3Y_14883
MLLDVQHGQFGFIKGGIIAVIWFSLSRTINCGQLNLECFEFWLPTSQLLVLDVCLFDAFA
>O3Y_14888
MEKIIDELVAQGYEVSGSSSSIRVNMGALTGKAIIRKSVYSNTFVVSTHTWTQLIALTLVFSSILSSIFS
QWGQPELSGAMWFSFSVGIPVVITGFVSAIIAEIQLQPIRQIVRMVNSKLSPPVA
>O3Y_14893
MLLDVQRGQLSFTKYSIITVIWLSLSRILNRGQLSLECFEFWQPTSQLLVLDVCLLDAFA
>O3Y_14898
MVFSDFETTELSTRSTKSASKKLESQIVKLEH
>O3Y_14903
MLLDAQLGKFGFTKGCIIAESVFSLSRTLNRGQLSLERFEFWQPTSQLLALDVCLRDAFA
>O3Y_14908
MVSRHIPERLKKKIYQEANMTCPNCGERDVSTFEIHHIQPFVDVKKHEERNLILLCSNCHSKATVGELTE
IEVLRLKVGLISSSSGQSKETMPSNVITLDSVKNHGVIANQVTLNNSPAKVVLLPAVGSIASSLKHQNYI
KYLIDKYHAYKIVEVGKSNMKYPVFYNALKRKFGAKWDMVPIDRFLELSTYIQDRIEKTVLGKKLKAQGK
KSYSTFEEYLAKNCS
>O3Y_14913
MYDSEVIEYAKEQENIISKLEYRVYKHDDGRSVNRQDLMRDYARVLYSSSFRRLQGKMQLLGVDASKFNR
NRLTHSLEVAQIARSIAYDLELNHTVVAETASLAHDIGNPPFGHYGEVVLNDLSLACGGYEGNAQAFRIL
RTLEKKHYAYPGLNLNVRTLMAITKYFFNKHQNNKKFLYDADYEFLKTELDSKGVTVTKSIDAEIMDLAD
EIAYAAHDLEDALSFGMISLGEIVHEFSISDKFKDAYPTMTDIAKEAQNVAMKASRSGTSEEYAIVLKKE
LTSMIVNILCSDIGLVDGCLGYKRHAKLAEGLKKLLFKAILRKKDIQLYERRGEQIIRGLFEVYSDEKYN
KDNMLLPPELRAINDCKTRLVTDYISGMMDSYAAQEYEKYFGKGSADKLYFK
>O3Y_14918
MSRKKFMESVGATCSNWNWSWSFVNHEERFVVFGHWDVHKDGLIFDESWKGPGRKQSLEHISLIQNNGYR
LKTFPMQYDQTETGTAKIKSFDWILEEKHLAGVDGLWYALNYSESVDITSIEEVVHPETYIEGATKEISV
NAYERNPDARAKCILHYGCKCYVCKFDFQEVYGDIGKGFIHVHHEVSLAEIKKEYSVDPIKDLKPLCPNC
HGIIHRTHPPISVDSLINLLRSRN
>O3Y_14923
MWQSRKGAQMKKFLAFIVLSNLIAVACVYLFEFSFGYLKIAFLKDYAFYSMLILLVLGAFFSFSGHGVGY
SDPSNVAGVAASSLIDNDSAKKTVVTRLESIGLGHRFLIVSLLPLIFCFIL
>O3Y_14928
MQNKQYKLSQLAQEHLLKIKHYTIENFAEAQWQKYKSTLLSGFQTLADNPGLGKSCEDIYQNGFYFPVGK
HMAYYTKEANFILIVAVLGQSQLPQKHLKQSRFVS
>O3Y_14933
MHTLTANDAKRNFGELLLSAQREPVIISKNSKNTVVVMSIKDFEELEAMKLDYLKHCFESAQKDLDSGKT
VDGATFLNTL
>O3Y_14938
MNHLAMAVVIKNNLVLVQKRFRKNTGMIFEFPGGSIDAGESGEQAAIRELWEETGLRNLKLIGTHKSINE
NGGDIYHVVFSASMDAEPKEIEPYRQQTFYWFEASQIPLNDFYSADVNFIKEHLGSYT
>O3Y_14943
MCFSEKFSQLCAYNSDVRCTMSENQKVKRAEPIETCSYKSPCVRHCCLDDKDICIGCGRTLDEICRWSSA
TNSEKQEILINSLARVQSRNISI
>O3Y_14948
MTVPLEAFVMCVFLMPTLPFKGVAKGIYAKQHSIKSHHIHKTKMLHIDIFRL
>O3Y_14953
MFIESLKIRLRSLEVEDAESFYQWSGDREVTQFSLSAYAYPQSRSDIAKWLSEINSSSKTISFGIECKES
QKLIGYAGISGISSLNRSGEYFILIGDKAFWGKGLGTEVTRLVTNYGFRELGLHRIELTAYCDNVAAVKA
YENAGYQHEGIKRESGYRNGRFMDKVQMSVLSREWPAT
>O3Y_14958
MRAIFLILCAVLLNGCLGMSESVKPVSDFELNNYLGKWYEVARLDHSFERGLSQVTAEYRVRNDGGISVL
NRGYSEEKGEWKEAEGKAYFVNGSTDGYLKVSFFGPFYGSYVVFELDRENYSYAFVSGPNTEYLWLLSRT
PTVERGILDKFIEMSKERGFDTNRLIYVQQQ
>O3Y_14963
MMNTVLLDKDKHDRNRFNCGTEALNNYLKVMASQQAKKDNTRTFVLEDDNNSAYIIGFYTLTMTPIDLKA
LPDKLQKKHQSSTSGGLIARLAVDDRYKGKGFGEWLLIDALRKLLAASDSVAFPVVIVDAKDGAKHFYER
YGFQAFQDAENKLFITIADIRASLG
>O3Y_14968
MATTLPRITARVDVDTQDLLAKAAALAGMSSINSFVLNAAIEKAKQVIEREQALKLSQADAVLLMEALDN
PAVVNAKLKLASERYESKTQ
>O3Y_14973
MKHLDLLACGDFETTAFSTLSAKSASSKTQKPTCEIWILKAACLMQMSLDFDDF
>O3Y_14978
MLGVQRGQLSLTKGSIIAVIWFSLSRTLNRGQPNLDRFKFW
>O3Y_14983
MSEYKLTEEIIKLSQSQLWDVAKSEWTLHEIYEANEPERCLCGHFPIIEICNLKNKINSNYAIVGNCCVK
KFIGLPSDKIFQAIKRVRKDDQKSLNAEAIFHAYDKGWINDWEKSFYLDVMRKRKLTSSQLNKKIEINNK
LANKMKRT
>O3Y_14988
MYKLEYSTQFKKDFKKITKMPISDIIEVGNVISKLQRGEKLEPKNVDHPLTGNWVGFRDCHIKPDLVLIY
RVFNDQLQLARIGSHSDLF
>O3Y_14993
MRTEMLSTRIDHDTKIAFTNVCDEMGLSTSQAIKLFAKAVINHGGIPFELRVPQPNEVTASAIQELVEGK
GHKAESVEAMLNELTEGKVKHV
>O3Y_14998
MEFLMKISHLDHLVLTVADIPTTTNFYEKVLGMKAVSFGAGRIALEFGHQKINLHQLGNEFEPKAQNVRV
GSADLCFITDTVLSDAMKHVENQGVTIMEGPVKRTGAQGAITSFYFRDPDGNLIEVSTYSNT
>O3Y_15003
MELNTAIESRIIEMAWEDRTPFEAIKHQFGLNEAEVIKFMRSRLKPSSFKLWRGRVSGRNTKHAKLRSSE
ISRGYCPTQYKHR
>O3Y_15008
MSTRFCEKCGKNTEHKEVMKQKPSKYGKSKREQFKAFLDGFFSSSAASLPGGVSLELTDRYVVCAICGSA
TLENHGEQFQ
>O3Y_15013
MSEHSAIVTWKRKDSEAFTDNQYSRAHTWEFDGGSKILASASPHVVPVPLSVEANVDPEEAFVAALSSCH
MLVFLSIAAKQRYLVESYTDNAVGILGKNSKGKTSVTKVVLRPQVVFSGTSKPTLQQLEKMHHLAHENCF
IANSVETEVVTEIIA
>O3Y_15028
MIKFEFDENKSRSNLEKHGIDFHTAQGLWNDSDLIEIPANTSDEPRYLVVGLLNGKHWSGVITYRGTNIR
IISVRRSRKAEVSLYESA
>O3Y_15033
MKAHEFDAKFESDDDDIVMDLDLSQAKRPMHKQKRVNVDFPAWMLESLDREASRIGVTRQSIIKIWLAER
LESVSHHSSVR
>O3Y_15038
MKIKNVFAILLIVYLIPIAVWYFVMVVVNDYALSTLNSDWGAFGSFVGGVLSPIFSLVSVLFVIKSINEN
NTNNNIEIELIKKQDRRNYLISLIAIFNNNMLSNIDSYLNAFDRPIQIADNKFHMFTDESVKVSLMKYMS
IKDSINVNNKLIFDMINNFTANCEISFSIILKYVNSIEGLDEVNEFMDVVEAALDNNFINALLSFRLYEQ
ACGWSQKSPLLDQLVSINNKTRYKSEWVERYQEQIGAK
>O3Y_15043
MENPTTLKLRGLLIFSNFETVELPTLSTNATSA
>O3Y_15048
MLLDFPHGQFGFTNSCIIAVIWLSLSPTLNRGQLNLDRFKFWLPTSQLLVLDVCLFDAFA
>O3Y_15053
MLYAKALSIGDEIGFFSPSSPATAFAPNRFQRAKAYLKAQGFELVEGSLTGKSDYYRSGSIRERAEELNQ
LIRDPNVRCIMPTIGGNNSNSLLPYIDYEALRNDPKIIIGYSDVTALLLGIYAQTGLITFYGPALVASFG
EYPPLVDETFHSFIDLLCSETNQYQYTMPSSWTDIKHDWETQHSAKPVYPNEWQFIGKGKVTGRIIGGNL
NTMAGIWGSRYMPEIKVGDILLIEDSLKGIENVERSFAHLAACGVFERVSAIILGKHELFDNKGTGRTPL
DVLIEVLADKNVPIFYGFDSCHTHPMLVTPLGVRGTIDFDNHTFKLEDRWVKAK
>O3Y_15058
MNQHGKLNYVEFAAKDLESTKAFFSKVFGWSFVDYGPEYAAFSNEGLDGGFFKAELSSRTENGGALLIFY
SSDIEATLEKVVKNGGHIIRPIFEFPGGCRFHFTEPSGNEFAVWSEARA
>O3Y_15063
MRPREVSFALSSRFEQFGAFTYGLKVCRQLSIVFRCLMKQQCVCRFKFQHHCLIELLCLCVVSEFVGEGF
HIGLVAK
>O3Y_15068
MEETDFLQELADELSALPDPSYWFSKLREIEDKLGKNKRDTVAILAKRAWLKKICNSSYPLHPDVKRDIA
YKRYFLSESDNLLILATMIALIDGDNSEERYKKCKQNIEKKYGEEAWLRILRTARKINNVLSNSSSNIPT
SLSVMATRSVTVQGWVQDEKLSKLPKRV
>O3Y_15073
MEFLMKISHLDHLVLTVADIPTTTNFYEKVLGMKAVSFGAGRIALEFGHQKINLHQLGNEFEPKAQNVRV
GSADLCFITDTVLSDAMKHVENQGVTIMEGPVKRTGAQGAITSFYFRDPDGNLIEVSTYSNT
>O3Y_15078
MELNTAIESRIIEMAWEDRTPFEAIKHQFGLNEAEVIKFMRSRLKPSSFKLWRGRVSGRNTKHAKLRSSE
ISRGYCPTQYKHR
>O3Y_15083
MEKSNEKVQLLVNAIRFRKPYTANDFQVTASELKVKKESYHLSKIKSIELKRLGFKDNVVKVTTYAILLS
AATWAFVPEFGFFALLIALILALVSMRKYELKVEFKGTDETGDYWVSIARCWTEDEFHILENIYTELKSR
I
>O3Y_15088
MVNFTAGKWISEPKVSEVTSEFVSITTEPKTDFWQRSYYGFRNENAPALLIDSKDNFTFTAKVSFAYQQL
FDQCGLIIYLDNENWFKASIEYENQSYSRLGSVVTNLGYSDWATTDIPLPKEIWYRLSRRGPDFLIESSF
DGLVFNQMRIFHLHRLGETTIEMGKCNPPLPTQKVVSFGVYACSPSESSFTAKFTEMSLEPCKWLAH
>O3Y_15093
MSFQNLNAGDIVVSNFGVYQHWSLVSDALCEKGLPMLISATQRNGTVQEETWDVVTQGKHTYPAKVTYDR
PVSEVLELARSQIGTWKYSLTDRNCEHFVKWATGLKMSSTQVIAGATGAVLGASLVGLYSENPKFAKFLG
GALALGSLAVLATKAVEKK
>O3Y_15098
MSKVVQQQIGNIALVVENYDDAIEFYTKKLQFSLVEDTDLGGGKRWVQVSPPNSNGTNLLLAQASTEEQA
QFVGNQTGGRVFLFLQTNDFWRDYELMKTKGVVFNEEPRVEEYGTVVVFQDLYGNKWDLLELNKAHQ
>O3Y_15103
MIFWEEASLNDREKIFEFLYDFNPAAAKKTDELIEAKVENLLEQPLIGVQRDGIRGRLLIIPEISMIVSY
WVDGSKIRIMRVLHQKQKFPND
>O3Y_15108
MDTRIQFRVDEETKRLAQQMAESQGRTLSDACRELTEQLAEQQRKALSHDAWLTEQVNQAFEKFDSGKAV
FIEHDIAKARMAERKAKIRNRGHA
>O3Y_15113
MRAIFLILCSVLLNGCLGMPESVKPVSDFELNNYLGKWYEVARLDHSFEKGLSQVTAEYRVRNDGGILVL
NRGYSEEKGEWKEAEGKAYFVNGSTDGYLKVSFFGPFYGSYVVFELDRENYSYAFVSGPNTEYLWLLSRT
PTVERGILDKFIEMSKERGFDTNRLIYVQQQ
>O3Y_15118
MVFEFSGMRCQPLRRALSALTMGEYVSLGNREEVWSSAWNAYYDAYYYEIMISSLGQRWELLDTISKVLI
ALTASGSAIAGWELWGKDGYKVVWLALAGGASLLSIVHAALQVQQKLEFHTKLASNFTNLRIELETFREQ
MGIFPEFDVTEFNKEFLKLKAKLKLNTSNYKPDVLATSGLQIKSQNRLNQRLGI
>O3Y_15123
MENPTTLKLRGLLIFSNFETVELPTLSTNATSA
>O3Y_15128
MLLDFPHGQFGFTNSCIIAVIWLSLSPTLNRGQLNLDRFKFWLPTSQLLVLDVCLFDAFA
>O3Y_15133
MQFYKADEYQASCENLYRKYELEIAALLPDASIEHIGTSSIPNAVSKGDLDILVGVNGKELENAVKLLST
LGFNEKSDTLRTPELCMLENSSGEDVAFQVVANGSEFEFFVGFRDKLRKNPELVQRYNELKISCTGWSHE
EYRRKKSAFIERVLGQA
>O3Y_15138
MIRNAWHFYYALVLLIKVVCGSIGIALLTP
>O3Y_15143
MDLNSLLLFIVACLAINMIPGPDVIYIVSNTMKGKLVTGFKAAMGLGVGYFVHTLAASLGLSAIILSSAV
AFSAVKWLGAAYLVYLGVQSLLSMWRGGSTLKVSESVESDKNVFVQGVIVSVLNPKVALFFLSFLPQFID
TSSGSASMQLLWLGLLFSVLVTMCNILYASVGSWVFSRPNSQRYSRGLEGVSGVLLIGLASKVAISDR
>O3Y_15148
MCDAEGNTKEHVPPKCIFPEAKDVPSGDNYKKNLITVRSCEKHNTAKSKDDVYLLFFLAANVVSNDLAQT
QFGTKIMRAVNRTPHVFAQFAKKNTPVTLKGENGELIHTAAIEIDRARFDAAIEHISHALHYHKYGETFI
GDIQVITSGLVDLSSIDSVEVNDRIQNFGQMVDELLADVEPEGDNPEVFTYKVLKTDEPHQVIIQMNFYG
GFKIVSIMKYS
>O3Y_15153
MFRCGQCRHFERAKNNLKDLCGAWEQPTTATREACGFFMLRKPARDVKTPNEE
>O3Y_15158
MSVEHPTTLKHRGLLVFSDFEPTELSTRSTKSASRKVQKPNCAI
>O3Y_15163
MLDVQHSKFGFTKGCIISVFWLSLSRILNRGQLSLERFEFWQPTSQLLALDVCLCDAFA
>O3Y_15168
MVSGLNKDSFMKWFLAFWLVLASFFSVGLHANDSVLQQAYKSQQSDLQVQGFGKVVKVLPDDNDGSKHQK
FILKLNSGQTLLVAHNIDLAPRIPNLQVGDSVEFYGEYEWNKKGGVLHWTHKDPQNRHAHGWLKHNGQVY
E
>O3Y_15173
MKPFNLTVAAKADLRDIALFTQRRWGKEQRNVYLKQFDDSFWLLAENPDIGKSCDEIREGYRKFPQGSHV
IFYQQTGSQQIRVIRILHKSMDVNPIFGA
>O3Y_15178
MAKNTSITLGEHFDGFITSQIQSGRYGSASEVIRSALRLLENQETKLQSLRQLLIEGEQSGDADYDLDSF
INELDSENIR
>O3Y_15183
MSVELTSAVFASDIVEFKENNDKNSIIQLVKHRYDERFINPFRDNSQKHGFAMMAVCCLMVESLISMKRG
INETSDARNEQGHKIYSGELFEEFFSESSYFCGFSGLGRDFYKHIRCGILHQAETTGGWRIRRKGELVDK
NEKIINATKFMNALESELNAYLHKLEIEDFTDLVWVNLLKKIDFIASNAVGD
>O3Y_15188
MIRNAWHFDYALRLVFKVVCGGFGIALLTP
>O3Y_15193
MFRCGQCRHFERAKNNLKDLCGAWEQPTTATREACGFFMLRKPARDVKTPNEE
>O3Y_15198
MKYRSKWELCFNAYKKECTRIVIFKESLKFISFKFKALIFISIILFGIFLALAIISAINNNRDMYYVYLV
AFLFFETSSLISVFKAQKKYTNEEYSDYELSQAPPEDYKDQKARYLKFRRALRLNDIEQSHVSGILEILE
SRIAVCENSGVSVQKIVGFSITFAMSVLVATMKSLTIQTIAQIGVIGVFSIAFVYILHKLTPNTREQLYE
LKYFLTMFSYEDHEKSL
>O3Y_15203
MLPSKEELLALLSKECELYASIPDSEQQKKRNKKHFINGLMTACRVVGISFEELNTIIEQMPKKPIFKDL
DEQLSVPTYVRNRVDIKL
>O3Y_15208
MENLTNDVITILQYLLPGFVSAWVFYSLTSYPKPSQFERVVQALIFTIFIQAIVVVVEFSVRWLCATYEI
TGVPDKFGLVGSVVTAILLGVAFAGFANNDLLHKCLRRCLITRETSYPSEWFGAFLQDVTFVVLHLNDER
RLYGWPIEWPSEPHKGHFVIADPSWLNDDGTEAEITGVSKLVISASEVKWVEFLEKNWE
>O3Y_15213
MSLGFWGWLKSNLSHLFSLLGIILTIYFSIWYVPQYSEELKFKRIESVHNELVSTIQELVYNNHEVNEHN
IETLISGKEVKNNIVYPFTKQELLIQVQDAFLSNRFIPLDARKSLVDKVDEIRNSIKQSVEPVEPAKSKA
SSLLSIAAGIFGSLAAALGFSSLTFVAKRQRKEEIELEINDAKEKYQQVIKRTIAFESKVHKVLMAYFGR
KNIEQETERDIGIDFIVKNNGVAKLGVAIKDYRNQRVNSNQIHMLHSVSASLNLPILLVTNSPLTEDAKQ
LVERLNARDPNRARVMVSDFDGLGGQLENFV
>O3Y_15218
MGLVGNWRILYNKQFKRDSARLAFLVCIGFGVEVQCCNIGIACFTP
>O3Y_15223
MLSYYERNIDYLELELKSIPTNVNVRFSLNEHIIPHLKKAAEEKTAVFLTKNKTASLHVHSVDVDELNEI
AVILFHYTDTNLTDPAFKNMTSGSVRIAGKTKGEGIAVSAHLVVDLNHFKGQRAPIHLALLEVVPGITKS
LIERALTSLFNKTINRPKWTYKSSTESKSKPCRPSFSFNNLASESLSEGLKTRRLTGVTLIHKTNEDDFD
EDDLITKETQVSYAIGASLKEEAAEQLLYRLSRKAKSKGYSTLKVQYDDEYRGTRTGKFNSLEEEAIKRA
TGVFCKRGKVYTESQIHQCQDSLHYQLVNKIKALICKECGVAYAESNNKEVTETTLLPQN
>O3Y_15228
MLKATIKKLLKPLYYLKIKHEQKLFIDIYLPLMVAALFLFLLSRTSVEIAFVGKSGLVQLVNGLLQVLIG
FFVASLAAVATFQRPGMDENMRGKAPTLQGKGVTRRQYLCYMFGYLAFMSIAVYFGSGVLELTMKVWKET
FGSYFTQVKLVAVFIYFSLVSNIIFTTLLALHFLTDRIVRDNDVEPDDVARQDKTLKISR
>O3Y_15233
MTTTANSLAETVGGYGNLAKILASIYAINKMLRIGSPLLKGGAMIGDMVLGGKKGAAGAGSLSALGATPV
YVVNMPNGGLGGPDVNFPDNKKPNKSLFNASNLANIPLIGWASYELADLTDSVLSSNFDGYREADAKFTT
KMKAFFGDKEAQAQDVQYYGADPAKYEVKPMSPPEYMTGGYNRSPISTPSSYLAAQAGEMKLKVEVSDDR
VKVTPTYLPKGFSVDPDTGIN
>O3Y_15238
MIIKKLKQSHSVKILCEVFNVHRSSYHYWLKRPALINAETIKLRSLISEAHAASNGSAGARTIADIVTNQ
GVKLSRYRATKLMRTLGLVSCQEPKHRYRKASQEHIDVPNHLSRQFAVTAPNEVWAGDVTYIWTGNRWMY
LAVVIDLFARKVIGWSMSLSPDSRLTGKALSMAYESRGKPKGVMFHSDQGSHYTSRKYRQLLWRFQIKQS
LSRRGNCWDNAPIERFFRSLKTEWVPTVGYRSFAEAQQEITRYIIGYYCQLRPHQYNGGLTPNESERLYW
ENSKTVANFS
>O3Y_15243
MISSPHKLTGDIMTKRTRRLFSAEFKLEAAQLVLDQNYSVTEAAQAMNVGKSTMDKWVRQLREERQGKTP
KASPMTPEQIEIRELKKKLARLEEHNEILKKATALLMSDSLNNS
>O3Y_15248
MSSFDFPKYQANQEVGNTGEAFFEHFVTKELGCIYRKVHREHDFGIDGYIDIVNNGVVSGRSVAVQIKCG
DSYISKVTSGGIKYLGDNKHLNFLINHNVPVILVVLNSDCTKGYWVEFSVNATNPSSKSWWIEIPFENQL
GTLDMTSLCDIAGIAEDYSEDIKVSWAINSAMDEQSDISFVLSKEEVEELDLSGINQMMERYFRTKDLLI
SNRNKTVFWIFGYDDDSRELYEIPEVRRWFKFTLEQGVPWFYLLDVGADHMSLPINMYSCCNISVNKLSC
GSKSVVISSVSDINNWVEVNFENLNRFADEKKIPDNILKEVSEKVITSVHRLVAG
>O3Y_15253
MSAIQYCFSLPNEVAMYLALKNRSDCLIVLLSLCEVSIVGSSRFEQFGAFTYGLKVCRQFSIVLRCLMKR
QSVFRCKFQCHCLIELSCQCVVSEFVGEGFHIGLVAK
>O3Y_15258
MAQGMTHTFIGTIMNTMEFVRSLLIEKGISARLAKPYPYLFYKFARLDMKPRVFEGPLKLFVLQSVLGTV
FWGGFMWLLVWQFQGFVASQVYASMFFGVITGLLLAVEVARIRRKYGVTDFDSWLKANGLK
>O3Y_15263
MEHPTKWKHRGLLAYGGFETAEISIRSTKSTSGKTQKLNCAT
>O3Y_15268
MLSLSRTLNRGQLSFERFEFWQLTSQLLALDVCLRDAFS
>O3Y_15273
MAQGMTHTFIGTIMNTMEFVRSLLIEKGISARLAKPYPYLFYKFARLDMKPRVFESPLKLFVLQSVLGTV
FWGGFMWLLVWQFQGFVASQVYASMFFGVITGLLLAVEVARVRRKYGVTDFDSWLKANGLK
>O3Y_15278
MKAIVDLIRKDPIRHEALECVYQLELPQCYIAAGFVRNLVWDSLHHNVKLTPLNDIDVIFFDADCLDSDY
EKSLELKLSEQMPQLNWQVKNQAKMHLQNGDNPYQSTLDAMSYWPEKETAVAVRKVEHDRYECISAFGFE
SLFQGFITHNPKRAYGIFENRVKSKGWLAMWPNLRIAP
>O3Y_15283
MEHPTTLKHRGLWVFSGFEPAELSTLSTKSASETLESQVVKFEC
>O3Y_15288
MLDVPCGKFGFTKGCIIAVILLSLSRTLNRGQLSLDRFKFWQPTSQLLALGVCLCDASA
>O3Y_15293
MSEVLGNVVGFISIWEPDNFIHHLYVATEYQGQGVGSMLLNGAKMKYGNLSLKCMVQNQKALNFYSSQGF
EIVSQVDDELGGYYYMSFSAQT
>O3Y_15298
MLNLLRFFLISNLTASAVVVMFEKSTGFFGLRSWPDYAFFVVVILWGLAALFFMYPPEGGFGGDRAESVA
GSMVDSSVANEIDSERFSSNTMLCIKLFVSGLPAFLTCIIVSTAT
>O3Y_15303
MKHQSLLVIRGFETAELSTLSTKSTSGKTPKPNCAA
>O3Y_15308
MIWLSLCGLLTFWQPTSQLLALDVCLRDAFA
>O3Y_15313
MQNKQYKLSQLAQEHLLKIKHYTIENFAEAQWQKYKSTLLSGFQTLADNPGLGKSCEDIYQNGFYFPVGK
HMAYYTKEANFILIVAVLGQSQLPQKHLKQSRFVS
>O3Y_15318
MHTLTANDAKRNFGELLLSAQREPVIISKNSKNTVVVMSIKDFEELEAMKLDYLKHCFESAQKDLDSGKT
VDGATFLNTL
>O3Y_15323
MEIRTGEFEDIAGITDIFNFYIEQTNARFEEFPFTLENREEWFSQFSRTAKYQIYVAVENGVLQGFACSQ
KYRAIPAFDDTVEVSVYLAQEAKGKGLGSKLYTQLFSSIRAYGVHRILSGVALPNDASVALHKRFGFREV
GISNEYAKKHGQYISSLWLEKALNVESAL
>O3Y_15328
MVAVVVFEFSGMRCQPLRRALGILEGALSDIILTILASVTASSVASAVIVWLSKTWITERVKSSIKHEYD
LKLESYKAKVEIEKTAAIENIKSALKDSTFKRELRFSMLHGKRSEVISDLHAHLQDTIMFLRHYYDASCS
HGNFDKLDESTLKLSNFLRVNRLFLPDDIEVKVDDLCDKILDSSQLEKDINFDVEDEIKPLFSAIKKEMK
KLLDDDI
>O3Y_15333
MSPREVSLALSSRFDQFGAFTYKLKVYRQLSIVLRCLMKRQCVCRFKFQRHCLIELSRQCVVSWFVGEGL
HIGLVAK
>O3Y_15338
MLSLREVSFALSSRFEQFGAFTYRLKVCRQLSIVFRCLMKRQCVCRCKFQCDCLIELSCPCVVSWFVGEG
LHIGLVAK
>O3Y_15343
MCTVSLCVSLCLWMHNETVQVAMALEFKDKWLEQFYEDDKRHRLIPSSIENALFRKLEILDAAQAESDLR
IPPGNRFEHLEGNLKGWCSIRVNKQYRLIFQWVDGVALNTYLDPHKY
>O3Y_15348
MRKTKRRPVSVGEMLKVEFLEPMGITSKALAEAMGVHRNTVSNLINGGVLTAPVAIKLAAALGNTPEFWL
NIQHAVDLWDTRNRYQEEAKFVKPLFVSLEQSART
>O3Y_15353
MKHRGLLVFSDFAPTELSTRSTKSASRKAQKPNCAI
>O3Y_15358
MLDVPLGKFDFTKCCIIAVILLSLSRTLNRGQLNLDRFKFW
>O3Y_15363
MRCQPLRRALNCSQGWWIIKIDIYDVFIGKSAFGNPCGVLELNGWLSDSELHQITREVGQPVTSFITHVD
GRFHIRWFALDGEINLCGHGSLGAGAAILSKYQLENVVFNSKYGEVVISKRDDQYSLVLPSWEAKPCAVP
VEISDLATDAIDVFSTRDLVLVLPSVEAVMNFQPDDDRLREINEYHALIVTAANGNSGYVLRYFAPKIGI
SEDLATGSAQCSLAPYWFKKLGSDALNARQLSMSGGYFEVERTTENSITVFAQAKRRAIAI
>O3Y_15368
MSLPITDSCIVAVAKLVDDAQSDCKREPSHSDLSFMINKAGLKNVDPKENGQTVGKAKRLKETLYWALEN
SPNQGSELISLVLSHVRAVGGFRVQSANFVGTDSIENAISAFDVEGFELSYDGSIRAKVLDNLSGKQLTE
ALLSYAQRAKKGVGDPALLAGTGKELLEATAKHVIHTKYGAHPQNANFPTLMGQAYSALQMSIPESNATP
VSDNPVAEYEKAMFNMALAINRVRNKEGTGHGRISVTKLSDTEGENIVQMVGVIADFLLHRLSQDS
>O3Y_15373
MNRNIEFRTKKWHSKIVLSMVASYVVFTLVCNWFTETEFQLWSFLVGVTTMVVIYLFLALFLFKKAHLSV
TGGDVFLHGLKAELIAKRGIFGTQYIQITSNTEEGYHRLKITKGQIALSDWNLLLGKCI
>O3Y_15378
MFRCGQCRHFEKAKNNLKDLCGAWEQPTTATREACGFFMLRKPALDVKTPNEV
>O3Y_15383
MANKIIENLLARNFTDFEFAFQQAETLYANERGELFHKLEYGEYRERVLLRLLKSILPARFDIGSGFIVN
ADGNVSTQCDLIIYDKNEMPTLESDYGQRFFPVEAVVGVGEVKSKITCISKLNEYLEKLSSVASIKNKIH
DAVKVNELNYKFCPIDPKDGIFTFIVCAEFDFNLSTDKIVENHAVMNRVNCVLSVKDGILCRKSPQGELY
PFPVHPEFNDISLHYIRADSNEMKSHFQIFTSLIRLMAETTHVYKVDITKYLP
>O3Y_15388
MRNMDIKLRPIESEEFDSLFSVVKQGIYSHVDAVFGWDDDFQRKRLKRDYDPSWFYWVQQGGQRIGMLCF
KPYDNVIHVHLLVVFPEFQNQKFGEKIMSYVHKLADAEGRNRVTLSSFIRNEAAVRFYKSLGYQLIDSDE
HFYSLSLQISS
>O3Y_15393
MSKVVQQQIGNIALVVENYDDAIEFYTKKLQFSLVEDTDLGGGKRWVQVSPPNSNGTNLLLAQASTEEQA
QFVGNQTGGRVFLFLQTNDFWRDYELMKANGVVFNEEPRVEEYGTVVVFQDLYGNKWDLLQLNKAHK
>O3Y_15398
MEVSLKVSSDLLFAESLTKSNMASYYQARGLTWDHNRFLSSWDELDNYEIYLGLARVGVLRLSYSNDVTF
LRDFQILPEFQGCGIGSKCLELVVRHALDRQSTKLVLRVFSENPAINLYESKGFVRVSEIKRLIEI
>O3Y_15403
MKHRDLLAFSGFETAELPTLSTKSASSKIEMPNCAL
>O3Y_15408
MFNSVNLVSQKATSSLKSCFFVGNAVSGQLSLERCKFWQLTSQLLALDVCLSDAFA
>O3Y_15413
MFGGVTIWLAISILIGYWASKLGREGVVWGLIAALISPLLAAICLLIIGDSNEKINSTDASKGINVEPDE
RDREWEVVKKYVPEVASSLKFILESIGNKGVSSAEYKLKELFFVIGKEGLTRDALDIIIEDVKREIEEQE
RLVKEKVSKKGEGQVFTNMELINSLKGNVKTGFNSKFSLCEICNVSTTGQTISGHYVCGNCKQSYL
>O3Y_15418
MRAIFLILCSVLLNGCLGMPESVKPVPDFELNNYLGKWYEVARLDHSFERGLSQVTAEYRVRNDGGVSVL
NRGYSEEKGEWKEAEGKAYFVNGSTDGYLKVSFFGPFYGSYVVFELDRENYSYAFVSGPNTEYLWLLSRT
PTVERGILDKFIEMSKERGFDTNRLIYVQQQ
>O3Y_15423
MLSDIQHDQFGFIKGCIISVIWLSLSRTLNRDQLNLDRFEFWQPTSQLLVLDVCLFDAFA
>O3Y_15428
MQHWGLKVSDLFSTIIIVAIGLAILAVIVSSIVDFYRDWPILSTAWSRMELFEKRLFYIGISFFILIPAL
KDHPAANTYISRVLIEILPALAGSFFVAGVVSFMRQVHDIRNRNG
>O3Y_15433
MKDEISNPDLGAIYTTKILGVLLENWPKQTYLCCSEVTGIDFDEESVFDSFSPQPYPKEWEVCRDLIVWL
ENEGFIRSEGSRGSSFGFFSVEITMSAMTALNQVPDPLDPESTRTLKDTLKDIAKSGSAKMADRNYG
>O3Y_15438
MEVTLYDGQGKPVAYVAADSENSIYTWDGHAVAYITDGKVYGWNGQHLGWFIDGVIFDLQGYRVGSIAER
CPYATYAQPAKYAKYAKYAKYAKYAAYAKPALSVSYGRTHLIDFLNSGAV
>O3Y_15443
MSVEHPTTLKHRDLLVFIDFEPTELSTRSTKSTSEKLESQVVEFER
>O3Y_15448
MLDVQHSKFGFTKGCIIAVFLLSLSRTLNRGQLSLDRFKFWQPTSQLLALDMCLCDASA
>O3Y_15453
MSSDVNEIIDLFITREAKFRSWRIYLFESSFEKWSLLLAILSLVTAIILLFLGCKGYSIYFLILCYLFVF
AYVLSTVVGAFTFIFSAKRSVLNAIKINNESSSGLVHELAKYKVESLKYVKCLFEKHIAFLTGRASFLVG
AMDKLGVFPALFMLYYTYTQLPTIENNTLNLAQIWALSFLGGLYIGMLLIKSIIDTLQNYIIRLEQAIDE
ASEFRLP
>O3Y_15458
MVSGLNKDSFMKWFLACWLVLASCFSVSLHANDTVLQQAYQSQQSDIQVQGFGQVAKVLPDDNDGSRHQK
FILKLNSGQTLLVAHNIDLAPRIPDLKVGDSVEFYGEYEWNKKGGVLHWTHKDPQNRHAHGWLKHNGQVY
E
>O3Y_15463
MNQHEKINYVEFAAKDLESTKAFFSKVFGWSFVDYGPEYAAFSNEGLDGGFFKAELSSRTENGGALLIFY
SSDIEATLEKVVKNGGHIIRPIFEFPGGCRFHFTEPSGNEFAVWSEARA
>O3Y_15468
MSAIQYCLSLPNEAAMYLVLKIQCYCFIEMLSLRGVNVTGSSRFGQFGAFTYGLKVCRQLSIVLRCLMER
QCVCRCKFQCYCLIELSRPCVVSEFVGEGFHIGLVAK
>O3Y_15473
MFIESLKIRLRSLEVEDAESFYQWSGDREVTQFSLSAYAYPQSRSDIAKWLSEINSSSKTISFGIECKES
QKLIGYAGISGISSLNRSGEYFILIGDKAFWGKGLGTEVTRLVTNYGFRELGLHRIELTAYCDNVAAVKA
YENAGYQHEGIKRESGYRNGRFMDKVQMSVLSREWPAT
>O3Y_15478
MDLSKLEHHFELLEELGFITNCPPEVHLQIFHDTLHGYCHKLNEHAIGIGAYDEPVYESVHYNEPSGNYI
AIYKNMEPFKSKALKLVNEHAENEAVSFGRKRSWR
>O3Y_15483
MLSDIQHGKFGFTKGSIIAVILLSLLRTLNRGQLNLDRFEFWQLTSQLLALDVCMFDAFA
>O3Y_15488
MQLLWLSLVVMRCQPLRRALALKRKKVIFRTLSILAIIGSVLWFISEPSPEPAVVFVASLAAFFRDEVHG
IIGAKFVSLSSRAAPIRDFQHYKYSFVSDNYISPAILDDLNGWVSDVGDQIVSINISDANQSNRYFGKVD
TRHVSGTFPVVDYKSDDKYLSYQYVGCSFSGVHILKLVSNYGGSGYFHSLLLVTVMADSCIEFESTSKAI
KKERFVIKKVGTIPLGDRYDGTVTYRLGFLTISACKGLKALRTKHERVFIL
>O3Y_15493
MVNWPCILKLDGDDELVYLGSEADLNCECVDLIVSPSDRVIDSEGFVYSIVSDGSAVNLIENSTQISVEE
ASRLIQRHEFCLAEVCLTKIQFETVAEAFNCLKS
>O3Y_15498
MKKLLMVLTVMIALVGCDDATKAIDGAQAAANKAVDNLQQKADSLNLQDLNLDVIGDATQKAQEFTQSID
LLINTDFTDHQAVVAATEKISNSYSCLVDVSSEATAENLLDKIVSSVKNDQVLAIIEKGVAQAKTAKECV
M
>O3Y_15503
MSRIHLDQDIQPLSEFRAGVASFIKQINETRRPLVITQRGKGVAVVLDVAEYEAMQEKIELLEEMRTAEA
QLAAGLGISNEDARSQVLGRIIK
>O3Y_15508
MKVVWSPLALQKLGDAAEFIALDNPSAAEKWVNEVFDKTELLGSMPEMGRMVPEMPHTNYREIIFGHYRI
IYSLSHEIRVLTLRQEQTVNPPHNKRLKRDCQRVAFPVPLSRGGCSCCV
>O3Y_15513
MVSGLNKDSFMKWFLAFWLVLTSCFSVSLYANDAVLQQAYQSQQSDLQVQGLGQVVKVLPDDNDGSRHQK
FILKLNSGQTLLVAHNIDLAPRIPNLKVGDSVEFYGEYEWNKKGGVLHWTHKDPQNRHAHGWLKHNDQVY
E
>O3Y_15518
MRCTMSENQNVKRAEPIETCSYKSPCVRHCCLDDKDICIGCGRTIDEICRWSSATNSEKQEILINCLARV
QGRNIST
>O3Y_15523
MTVPLEAFVMCVFLMPTLPFKGVAKGIYAKQHSIKNYHIHKTKMLHVDIFRP
>O3Y_15528
MEKSNEKVQLLVNAIRFRKPYTANDFQVTASELKVKKESYHLSKIKSIELKRLGFKDNVVKVTTYAILLS
AATWAFVPEFGFFALLIALILALVSMRKYELKVEFKGTDETGDYWVSIARCWTEDEFHILDNIYTELKSR
I
>O3Y_15533
MVNWPCILKLDGDDELVYLGSEADLNCECVDLIVSPSDRVIDSEGFVYSIVSNDSAVSLIGNSTQISAEE
ASRLIQRHEFCLAEVCLAKIQFETVAEAFNCLKS
>O3Y_15538
MFSHIMIGSNDIEKSKVFYDAILSVLGYPAGVIDAKGRCLYINQDGVLGITKPVNGEPATHGNGMTIGFK
VSSPELVEAWHAAGLANGGVACEDPPGIRTSGQRKMYLAYLRDPAGNKLCATHHMSTGN
>O3Y_15543
MYKYISNELPQFFENGMLRFTQPGQFNDPFELLPRYVDFMGENTKQYILDNIEVLVKEIPQNEPWYIKLI
PMSIKVFAIRLLLTSNHKRVKKVTDEIEAYGLSVANGQYRDIIDQSYGILCLSAKEDSLLMWSHYGNSHK
GYVIEFDTSHKFFNQVIPNKKTGGVLDYAGTPLKVTYTKRRKTILFWQKAMSEVFLTKGSDWEYEQEYRM
VLPLETSTEVVNGNIHLFHIPFDAVKSIIFGAKCEDEFIQNSIAKIHHWDSKHIDFQLFQFNLSDNDFEL
VRKKI
>O3Y_15548
MEHPTTLKHRGLWVFSGFEPAELSTLSTKSASEKLESQVVKLEC
>O3Y_15553
MLDVPHGKFGFTKGCIIAVILLSLSRTLNRGQLNLERFEFWQPTSQLLALDVCLRDAFA
>O3Y_15558
MDEKVIIRKVTVEDAESVLSLMYQLDRESKFMLLEPEERTTTLEQQIQIIHSFNDSSNKVKYLLTSDEKA
FGFIVGVGNTANRNKHCMSLVIGLLQAVKGQGFGKELVNKLEGWAISHGYSRLELTVMQHNERAKRLYES
CGFEVEGLKRHSLVVDGEYVNELYMSKLLTA
>O3Y_15563
MKHRGLLVFSDFAPTELSTRSTKSASRKAQKPNCAI
>O3Y_15568
MLDVPLGKFDFTKCCIIAVILLSLSRTLNRGQLNLDRFKFW
>O3Y_15573
MLYAKALSIGDKIGFFSPSSPATAFAPNRFQRAKAYLKAQGFELVEGSLTGKSDYYRSGSIRERAEELNQ
LIRDPNVRCIMPTIGGNNSNSLLPYIDYEALRNDPKIIIGYSDVTALLLGIYAQTGLITFYGPALVASFG
EYPPLVDETFHSFIDLLCSETNQYQYTMPSSWTDIKHDWETQHSAKPVYPNEWQFIGKGKVTGRIIGGNL
NTMAGIWGSRYMPEIKVGDILLIEDSLKGIENVERSFAHLAACGVFERVSAIILGKHELFDNKGTGRTPL
DVLIEVLADKNVPIFYGFDSCHTHPMLVTPLGVRGTIDFDNHTFKLEDRWVKAK
>O3Y_15578
MTDEIRQDFIKRIDELRIQITSRYSTLNLEAIWLFVATLGCWSVNQPIVQIIALILVLVFFSYKVSEDKT
YSSTFVKVLKDIRKDIDNSILEGDVKKARLHEVDEIDKNLLSFVSISKSTPKFLLGYGFWTLSLFIFGYR
LFYAAPVA
>O3Y_15583
MCLQRYRGIKMDDLRRKCFFCKDRIDGKKTLEHIIPNSLLGKLGIKEKTVTGQFNTIQYSRVKVPAHESC
NNQFGSDYENRILSLLENPEQLYNQLLEEAGILMMYSPDSSVSALITTWLSKIYYGLFYYDLISTKAPQW
KDVCSSIIQSDNFKLVQSSYKQGYGFQLPSSLYVFKTKNTETDLVTIVEPSTLLLKIGSLTFVLCICDGF
LTKNYLNGHPLKKLRSWMEEEEKLDPHFPVQKLALAEIIALRKCIPKNPRFVYSKDQIINMSLSTMAKNP
DIAYQINEEHLSHVRREVLLEMGIKIINT
>O3Y_15588
MNLEEFQESDFDLLIKWIDSDELNYLWGGPAYVFPLTYEQIHSHCSKAEVFPYLLKVKGRHAGFVELYKV
TDEQYRICRVFISNAYRGQGLSKSMLMLLIDKARLDFSATKLSLGVFEQNTVARKCYESLGFEVVSPEIG
TRAFNGKLWDLVRMEKRL
>O3Y_15593
MRAIFLILCSVLLNGCLGMPESVKPVSDFELNNYLGKWYEVARLDHSFERGLSQVTAEYRARNDGGISVL
NRGYSEEKGEWKEAEGKAYFVNGSTDGYLKVSFFGPFYGSYVVFELDRENYSYAFVSGPNTEYLWLLSRT
PTVERGILDKFIEMSKERGFDTNRLIYVQQQ
>O3Y_15598
MTYKLEFKKSALKEWKKLAVPLQQQFKKKLIERLENPHVPSAKLSGAENIYKIKLRQSGYRLVYQVENDI
IVVTVLAVGKRERSEVYTKALQRLDD
>O3Y_15603
MTTRILADVAASITEFKANPMKVATSAFGAPVAVLNRNEPAFYCVPASTYEIMMDKLEDLELLAIAKERL
SEDSVSVNIDDL
>O3Y_15608
MPDLTKARCPCRGCNKVANNAEEVEELFGLRNMGDGTIRVQSYCRECRGLHCEASNPKCNHHA
>O3Y_15613
MSKIYQMDAVDWLKTLENCSVDLFITDPPYESLEKYRQIGTTTRLKESKSSSNQWFSVFPNTRFEELFRE
VYRVLENGSHFYLFCDQETMFLAKPIAESVGFKFWKPIVWDKCAIGMGYHYRARYEFILFFEKGKRKLND
LSVPDVLEYKRVWKGYPTEKPVELLEVLIRQSSSENEIVADSFFGSGSTLIAANNLSRKYIGCDISSSAH
EYFKNRA
>O3Y_15618
MEKSNEKVQLLVNAIRFRKPYTANDFQVTASELKVKKESYHLSKIKSIELKRLGFKDNVVKVTTYAILLS
AATWAFVPEFGFFALLIALILALVSMRKYELKVEFKGTDETGDYWVSIARCWTEDEFHILDNIYTELKSR
I
>O3Y_15623
MVSGLNKDSVMKCFLAFWLVFVSFFSVGLHANDAVLQQAYQSQQSDLQVQGFGQVVKVLPDDNDGSKHQK
FILKLNSGQTLLVAHNIDLAPRIPNLKVGDSVEFYGEYEWNKKGGVLHWTHKDPQNRHAHGWLKHNGQVY
E
>O3Y_15628
MEKRRRQKYSLLEPIVVQSGNQYQNAASVLASTDGNLWVACINASLAIEIYLKSFLITEHQVQGYSRFMG
TVHKSHDLAKLFKKLHPQKQSVLLEAVKHVAPGIDLVAELTKYRNVFTNARYTFEPNNVPSMGSDLINLA
SVLRRAVIHIINVHYPVIKPIGLEKAVNEILSTRQT
>O3Y_15633
MKNIKYILFICVVAYMPFVSANLSHLDKSISLLNTLNYPAIFKNTLLKECDKGLPQFASLKICKQSETLS
DEMIVRIAAKHFISYVSESDTDKLIAFWGGSDGVRISNGLVLWQQTGRLDVLTDTDLYILDKFNQTAENK
ASMAFADNVNVSVQIILEIEEILSSQ
>O3Y_15638
MLTFKNVSRMLMSLVLVGASPQVYAKLTLDEFCKMRYDLAFASISDRMDPSASLPELLKNFNILVEEAKT
KQTYNKKIFKNITYGDYMEWGKTVILEAYEESVLYSDGFNDRTIKRFSERAMVDCYRNNGEL
>O3Y_15643
MTESAHNKTKRKLINNIKDIKPTHQTAIFYNNFDEAIEFNDLMQKIKKPVSAAFKSINMIWMLRLKHQPN
YGVVGYIQILTTAELDLKLLNKVLAKYTCENQVRTVQRPFDREKYTDTVSKQRLANLAAYLGSKTSPRRY
AITNKPQINKNAQN
>O3Y_15648
MGKPKKQHIKINQSHGGSGKQAITVINGIESDVVTLALAQDIDAIASSGKIAKDWQSRLPHNSAPYTSTI
VFLVRKGNPKNIQDWDDLTRENIEVITPNPKTSGGARWNYLAALGYALTKSNNDEVYAQQFVKSIYSNVK
VLDTGARGSSNTFIEREIGDVLITWENEALLAINKIENHNVEIIIPSTSILAEPTVSIVDKVVDKKGTRA
MAEAYLEYLYSPVGQEIAAKNFYRPRDKNIAIKYSKQFPELNLFTIDKFSGWDEAHKKHFSQGGIFDQLS
KR
>O3Y_15653
MNIGIYIYDEAEVLDFSGPFEVFSTAKRLGAGSWNVFLVSETLEPVKARGGFTVLPDYSFQNYPQIDLLI
VVGGVHRNEMNKSNVLHWVASVDKHAKHIASVCTGAFILANAGLLKGLAVTTHWEDIPELKQRFPDLVVV
EDKRWITASKYTTSGGISAGIDMSLFLVSKFHSQSHAELVAHQMEYNWQKCT
>O3Y_15658
MKHRDLLAFSGFETAELPTLSTKSASSKIQMPNCAI
>O3Y_15663
MFNSVNLVSQKATSSLKSCFFVGNAVNGQLNLERCKFWQLTSQLLALDVCLSDASA
>O3Y_15668
MKNIKFKIYHPTLDLVSDRTLRSILKKFSTLLREIQYQEAFFLINHSNITKSEKQSLQDRLKGPLNHIDA
YYIEHIEKGSIIIEAALTATGLWLLKNTIGESIKEAWKQSDMHESIVSYLSEPLQREKVIDRNVDRVIDA
WNMDGFLIETTTKEKVDEDTVVFTVNLKTDPLLETHIKDNLQRIDTELVIREIKSEIERLRSQQ
>O3Y_15673
MSDGNSVINFGDLAKPATVLIEKVSNAIGVLYEPRRIRKKAEAEVEAEKIKVLAGIELNEIQQRGIERFV
QQEARKQANIEAITAQAASQLDESAKTDNLEEDWIAHFFDKCDKVSDAEMQTLWSSLLAGEAQNPGTYSK
RTVDFVATMDKKDAELFTNFCQFVWMVGGATPLIFDFENEIYTKNGINFASLKHLDAIGLISFESLSGYR
RFGLPKKAVFFYYGQPTLVEFENDNNNEVQIGKVLFTKAGLELINICGAKRSQEFYEYSVSELSKQGLIL
SSLLA
>O3Y_15678
MKRILSFTLIAAIQGCANEPSVSQPISSGLYCVGSTALSGELSDKFTPVQDESLLSQAIGEPLQGKLCQG
SVYESTQDVIIYRAWNSTNPKSQLGQWWSFELPSGYTADYRKNFEICYQWSPLDKLAKCTLKAGTKVVVG
NGQSAKCSEYLSYPVSEKQQVFISEGASVVENCQVYDSVMSWE
>O3Y_15683
MQHWGLKVSDLFSTIIIVAIGLTILAVIVSSIVNFYRDWPILSTAWSRMELFEKRLFYIGISFFILIPAL
KDHPAANTYISRVLIEILPALAGSFFVAGVVSFMRQVHDIRNRNG
>O3Y_15688
MLSLREVSWALSSRFEQFGAFTYRLKVSRQLSIVFRCLMKQQCVYRCTFQRYCLIEL
>O3Y_15693
MQVSDIGLILDMLAVFLLAKYSLPKEPLYPDGSESLVVGLTQPERTANINKYITHRTISNWAYGLLAFGF
ILQLSLVETFLNFVVQSLE
>O3Y_15698
MKHRGLLAFSGFETAELPTLSTKSASRKIQMPNCAI
>O3Y_15703
MEFLMKISHLDHLVLTVADIPTTTNFYEKVLGMKAVSFGAGRIALEFGHQKINLHQLGNEFEPKAQNVRV
GSADLCFITDTVLSDAMKHVENQGVTIMEGPVKRTGAQGAITSFYFRDPDGNLIEVSTYSNT
>O3Y_15708
MSTRFCEKCGKNTEHKEVMKQKPSKYGKSKREQFKAFLDGFFSSSAASLPGGVSLELTDRYVVCAICGSA
TLKIMVNNFSNLFAKLRANKRLKRDCQRVAFPVPLSRGGYGCCV
>O3Y_15713
MEKIIDELVAQGYEVSGSSSSIRVNMGVLTGKAIIRKSVYSNTFVVSTHTWTQLIALTLVFSSILSSIFS
QWGQPELSGAMWFSFSVGIPVVITGFVSAIIAEIQLQPIRQIVRMVNSKLSPPVA
>O3Y_15718
MCFSEKFSQLCAYNSDVRCIMSENQNVKRAEPIETCSYKSPCVRHCCLDDKDICIGCGRTLDEICRWSSA
TNSEKQEILINSVARVQSRNISI
>O3Y_15723
MTVPLEAFVMCVFLMPTLPFKGVAKGIYAKQHSIKNHHIHKTKMLHIDIFRL
>O3Y_15728
MTVPLEAFVMCVFLMPTLPFKGVAKGIYAKQHSIKSHHIHKTKMLHIDIFRP
>O3Y_15733
MKSVFVESTIFEKYRDEYLSDEEYRLFQAELMLNPKLGDVIQGTGGLRKIRVASKGKGKRGGSRIIYYFL
DEKRRFYLLTIYGKNEMSDLNANQRKQLMAFMEAWRNEQS
>O3Y_15738
MSNRDLFAELSSALVEAKQHSEGKLTLKTHHVNDVGELNISPDEIVSIREQFNMSRGVFARLLHTSSRTL
ENWEQGRSVPNGQAVTLLKLVQRHPETLSHIAEL
>O3Y_15743
MVTFREMDISDYNEVIALWATTENVSLRDADSRPNIEAYLKRNQGLSFVAVSDSLVIGAVLVGTDGRRGY
VQHLAVSSDFRGQGIGKSLIQKATDALSRIGISKTHLFVLIENVVAQDFYTKLDWYPRDEIRMFSYNSSS
NPEV
>O3Y_15748
MKKTLGILILTLLSVPAYSAIRNSEIRDLEKEIIKKEWPACLTPKEAAIKW
>O3Y_15753
MSHQLTFADGEFSNKRRQTRKELFLARMEKLLPWSQLLAVIEPFYPKAGNGRRPYPLETMFRIHCMQQWY
SLSDEAMEDALYEIASMRLFAHLSLDRAIPDRTTIMNFRHLLEQHQLGRSVFEPINQWLSERGVLMKQGT
LVDATIIEAPSSTKNKTNQRDPEMHQTKKGNEWHFGMKAHIGVDAKSGLTHTLVTTAANEHDLNQLSNLL
HGDEEFVSGDAGYQGAHKRDELKGADVDWLIAERPGKVRALKKHPRKNKVAIHIEYLKASIRAKVEHPFR
IIKCQFGFIKARYKGLMKNDNQLAMLFTLANLVKVDQLIRRQARSA
>O3Y_15758
MISYQRLNRIFPYKGDTVIGNDVWLGYESTIMPGITIGDGAIVASKSVVTQDVPPYSIVGGNPAKVFKHR
FEPHVVDKLLAIAWWDWSAEKITENLKAITQ
>O3Y_15763
MNLEEFQESDFDLLIKWIDSDELNYLWGCPAYVFPLTYEQIHSHCSKAEVFPYLLKVKGRHAGFVELYKV
TDEQYRICRVFISNAYRGQGLSKSMLMLLIDKARLDFSATKLSLGVFEQNTVARKCYESLGFEVVMVVVI
EFGGMRCQPLRRALCFLSRFGAIIGLTFIDSRCDMNRKVEAYGVDAVERPKIKASKKLDLTGDAGRQIVK
SETKLALRTHQKTFTKLADM
>O3Y_15768
MDIICFPFERVIEINAFILKTEPGMKGAVDIPKLQGALGRIDNAIVYEGLDDVFEIAAKYTACIAVSHAL
PDANKRTGLAVALEYLSLNDFELTQENDLLADAVRDLVIGIINETDFADILYAQYAKEQNSAL
>O3Y_15773
MSKVVQQQIGNIALVVENYDDAIEFYTKKLQFSLVEDTDLGGGKRWVQVSPPNSNGTNLLLAQASTEEQA
QFVGNQTGGRVFLFLQTNDFWRDYELMKANGVVFNEEPRVEEYGTVVVFQDLYGNKWDLLQLNKAHK
>O3Y_15778
MRQVLANCSASISELKKNPTALLNEADGSAIAILNHNKPAAYLVPAETYEYLIDMLDDYELSQIVDSRRA
DLAQAVEVNIDDL
>O3Y_15783
MTYKLKFLPAAQKEWSKLAPTIQSQFKKKLKERLENPHVPSAKLRGYDAVYKIKLRTAGYRLAYEVIDDE
IVVYVLAVGKRDKDAVYKKLASRFG
>O3Y_15788
MRNMDIKLRPIESEEFDSLFSVVKQGIYSHVDAVFGWDDDFQRKRLKRDYDPSWFYWVQQGGQRIGMLCF
KPYDNVIHVHLLVVFPEFQNQKFGEKIMSYVHKLADAEGRNRVTLSSFIRNEAAVRFYKSLGYQLIDSDE
HFYSLSLQISS
>O3Y_15793
MVSQRLHHRCDLVFFVVDSKHDQLNLDRFEFWQLTSQLLVLDVCLFDAFA
>O3Y_15798
MMNTVLLDKDKHDRNRFNCGTEALNNYLKVMASQQAKKDNTRTFVLEDDNNSAYIIGFYTLTMTPIDLKA
LPDKLQKKHQSSTSGGLIARLAVDDRYKGKGFGEWLLIDALRKLLAASDSVAFPVVIVDAKDGAKHFYER
YGFQAFQDAENKLFITIADIRASLG
>O3Y_15803
MATTLPRITARVDVDTQDLLAKAAALAGMSSINSFVLNAAIEKAKQVIEREQALKLSQADAVLLMEALDN
PAVVNAKLKLASERYESKTQ
>O3Y_15808
MNRKHMSKQYDKEEYIKKFETDKSHSILLQSAFAQASDIRKFEIELYWKRATYFWALIAVAFAGFFAVAS
GDFKGGGQSLFLTIIASTGFVFTFAWFSANKGSKYWQENWENHLDLLEDSVTGPLYKSFLERPPESEFCK
KYITGPQRYSVSKINQWVAVFTLFIWCVLVIFSLSTYKENCSVGFVFHVLIPITALALCRIMISKGKTHD
GSHNPKFWLREVNVTKD
>O3Y_15813
MENALNAIAEAIICTNADSVAYISAGSGVIVEFISGVFFWLYSKTTQQLKGYHDSLVDIQNVLLSFKVVE
DTADKETKLEMAKIMITSLNSAKNA
>O3Y_15818
MQHLDKLLEVAKRKSEFDKNNSWYLGSSTYLAEIKQEVDEVVEEIPKNRLCYLEDELGDVLWDYLNTILS
LEKEAGVKIESVVQRACRKYEERVSAIENGISWDEVKLKQKKELEQEQSSAHT
>O3Y_15823
MATARLDIRLDEEIKAKAEKASALLGLKSLTEYVVRLMDEDATHVIEEHESIMVKDSVFDEFMAACNKVK
APNQALLEAVKFTEKSGIK
>O3Y_15828
MSWGKEFVELSKSKHDRDSFDCGEQELNTFIKTQAAKHMQAGISRTMVLPSAHPLLNQKFAICAFYSVAP
SSISRETLPAQLAKKLPRYPIPVFLLAQLAVHKEFHGSGLGKVSLIRALKYLWEVNHHMRAYAIVVDCLT
DSAQAFYTKFGFEVLCEHNERIRMFLPMKTVEQLFNQ
>O3Y_15833
MKVELVTSLKRQATKILADLHDTKEPVLITEHGKPSAYLIDVDDYEFMQNRLAILEGIARGERALADGKV
VSHQDAKDRMSKWLK
>O3Y_15838
MVEIIWTELALSDLNDIAEYIALENVVAAKQLVQTVFTKVERLADFPESGRVPPELEHLNYREVVVSPCR
VFYKYDDAKVRILFVMRAERDLRRLMLTKQ
>O3Y_15843
MTNYLERGIKELVEEFISSGKPCPSKQTISERRAGYLSSTVLAGSSPEMADEFVDELDGIQVKVYKPSDK
IDLPITIYFHGGCFISGGFETHEAQLRQLAHLSETIVVCIKYRLAPEHAYPSAHDDVFQAALGIKEHGHK
YGGDTEHVFFVGDSAGAQLALATALRLKNKKLWLPEKQILIYPMVDPLGVSDSYQKNGTDFIITAQMLLS
GFQLYAGESERLASEKELNLLARKDLQGLPPTLIITAEYDPLRDEGEQLYRLLLSQGVDAYCERYLGVIH
GFYQLSGVSESARRCIRNIANAIKN
>O3Y_15848
MNRNIEFRTKKLHSKIVLSMVASYVVFTLVFNWFTETEFQLWSFLVGVTTMVVIYLFLALFLFKKAHLSV
TGGDVFLHGLKAELIAKRGIFGTQYIQITSNTEKGYHRLKVTKDQIALADWNLLLGKCI
>O3Y_15853
MEIKEFSACNLESLRKLYLDSRRDSFPWLKADSFRIEDFDRDSQGERIWLSEVLGNVAGFISIWEPDNFI
VIPKPPLLAVVIVPRGFCPKMRPC
>O3Y_15858
MGDYRSSSHVYWRCKYHIVWTPKFRFKILKGNVAKELNRSIYILCNMKDCEVLELNVQPGHVHLVAIIPP
KVSISTLMGVLKGRSAIRLFNKFPHIRKKLWGNHFWARGYFVDTVGVNEEIIRRYVRHQDKKELEQEQQL
ELLRD
>O3Y_15863
MLLNGAKMKYGNLSLKCMVQNQKALNFYLSQGFEIVSQVDDELGGYYYMSFVAQT
>O3Y_15868
MVSRSAPLPRLDINGRAFVYLEAGKLLYIVYLDEFGHIGPYLSSTDKSHKTHPVFGLGGVVLPYTEVRKF
STYFYQLKNRLLDYELKNSGIHPAKWEKKGASLYTVTNVTKYRQLRQATFRLLNKVKASGGFIIYVGIEK
ERRVDGHDSKRLYHSVLREVIKCIDQECEQRDAKFMLILDQQEENVLRGEIVETASVAMFGDDARYRLIE
PPVQVESHLYQTVQCADWLCGLFGRLAHYECEPTVKADYKAIHDYFDNCIHQVSTRSGIKKLKSRPTAHN
LQKLVDKFSS
>O3Y_15873
MVVLFEFSGNALPAPWAGVMFFGVKMDLSLYSAKGSNSSERVEWMLNFKGIPYERIEVSSDDLATTYRVM
NPFGYVPSLLVDGLVFTESMAIAEYLEERFPTSPLLGQSLEEKTKIRSVCEYVNSSIHSPQNRTVLNFFR
PDLDETSKRKVRGEWIMLCLDKLSQTICNESGFIIGRTFSLADIFVASIYKKALQHGYVESEFYNNHLIY
IRKNERVAVSEPQT
>O3Y_15878
MAMPEIDALLGLSFCLYFFDNKQHKLPHIHVKYGSYELIIAIETGECLEGYLPNKQRKRAENHILEHREQ
LMVMWNKAVNGENPGKLGDLC
>O3Y_15883
MLKVIDVDFVSDHTLELTFNDGYQGYADLSVYFKKAPFSEIKDFKRFSLTRDGSLNWDGNELTAATLRDI
TKGSQKSVELSFNVQEMEAVIKQASWESMMEGRPDILQAAIRSYVEQFGHGQVIAKAGIKSRTSAYRSLK
PETTPNFGTLVQLGHAVIELAKDRTVANKEPRI
>O3Y_15888
MKHLDLLACGDFETTAFSTLSAKSASSKTQKPTCEIWILKAACLMQMSLDFDDF
>O3Y_15893
MLGVQRGQLSLTKGSIIAVIWFSLSRTINSGQLNLDRFKFW
>O3Y_15898
MNDYDQNSLKILVVGPGKEFFDDVYQSEFSEFREHDLSLNVSEGFSAPAVTEVLISIGANVVAGLSVYYI
SKVFDKIFSAKARAKEQGREMHIHVSISEKLIIKNVESTSEIERSVNFVIETKGDNVQKRS
>O3Y_15903
MIFWEEASLNDREKIFEFLYDFNPAAAKKTDELIEAKVENLLEQPLIGVQRDGIRGRLLIIPEISMIVSY
WVDGSKIRIMRVLHQKQKFPND
>O3Y_15908
MDTRIQFRVDEETKRLAQQMAESQGRTLSDACRELTEQLAEQQRKALSHDAWLTEQVNQAFEKFDSGKAV
FIEHDIAKARMAERKAKIRNRGHA
>O3Y_15913
MDEKVIIRKLTVEDAESVLSLMYQLDRESKFMLLEPEERTTTLEQQIQIIHSFNDSSNKVIYLLTNDEKA
FGFIVGVGNTANRNKHCMSLVIGLLQAVTGQGFGKELVNKLEGWAISHGYSRLELTVMQHNERAKRLYES
CGFEVEGLKRHSLVVDGEYVNELYMSKLLTA
>O3Y_15918
MSKVVQQQIGNIALVVENYDDAIEFYTKKLQFSLVEDTDLGGGKRWVQVSPPNSNGTNLLLAQASTEEQA
QFVGNQTGGRVFLFLQTNDFWRDYELMKTKGVVFNEEPRVEEYGTVVVFQDLYGNKWDLLELNKAHQ
