# Supplementary material for: Architecture of the superintegron in Vibrio cholerae: identification of core and unique genes
Source: F1000Res. 2013 Feb 27;2:63. [Version 1] doi: 10.12688/f1000research.2-63.v1 (PMC4032106; doi:10.12688/f1000research.2-63.v1)
Supplement: File S1. Gene data from V. cholera and V. mimicus. — Gene data of SI region from seven V. cholerae and one V. mimicus genomes used in this study. [file f1000research-2-1158-s0003.tgz › LMA3984_SI.nuc]

>VCLMA_B0259
ATGAAATCCCAGTTTTTGTTAAGTGTTCGCGAATTTATGCAAACTCGATACTATGCAAAAAAAACCATAGAAGCTTACCTTCATTGGATCACTCGTTACATCCATTTTCATAATAAAAAGCACCCTAGCTTAATGGGAGATAAAGAGGTCGAAGAATTTTTAACCTACTTAGCCGTGCAAGGTAAAGTGGCCACAAAGACTCAATCACTAGCCTTGAACTCACTCAGTTTTCTATACAAAGAAATTCTAAAAACACCCCTTTCTCTTGAGATCCGCTTTCAACGCTCGCAACTAGAACGAAAGTTACCGGTTGTACTGACTAGAGATGAGATTCGACGTTTACTTGAAATTGTCGATCCTAAGCATCAACTTCCCATCAAGTTACTCTACGGTTCGGGGTTAAGGTTGATGGAGTGTATGCGCTTGAGAGTCCAAGATATCGATTTTGATTATGGTGCAATCAGAATCTGGCAAGGTAAGGGGGGTAAAAATCGCACGGTCACGTTAGCAAAAGAACTCTATCCGCATCTTAAAGAGCAAATTGCGCTAGCAAAACGCTATTACGATCGAGACTTGCACCAAAAAAACTACGGCGGGGTTTGGCTGCCCACAGCCTTAAAAGAAAAGTATCCAAATGCACCTTATGAGTTTCGTTGGCACTATCTTTTTCCGTCTTTTCAGTTATCTCTAGATCCGGAATCCGATGTGATGCGCCGCCATCATATGAACGAAACAGTACTACAAAAAGCGGTGAGAAGATCGGCTCAAGAAGCGGGGATTGAAAAGACCGTGACTTGCCACACTCTCAGACATTCATTTGCAACCCATTTGCTTGAAGTGGGGGCTGATATACGTACCGTACAAGAGCAACTAGGACATACCGATGTAAAAACGACACAGATTTACACTCATGTTCTTGATAGAGGTGCAAGCGGTGTTTTAAGCCCATTATCCCGTCTTTAG
>VCLMA_B0260
ATGCTGTTGGATGTTCAACACGGTCAGTTTGGTTTCATAAAAGGCGGCATCATCGCTGTGATCTGGTTTTCTTTGTCGCGGACTATTAACTGTGGCCAACTTAACCTTGAATGCTTTGAGTTTTGGCTGCCAACTTCACAGCTTTTAGCTTTGGTCGTGTGTTTGTGTGATGCATTTGCATAA
>VCLMA_B0261
ATGATTGTGCTCGATATTTACATCCAGAAAGAGATTAGGCCTTCGGTAGGAGATTTAGTAGTTTGTATGAAAGATGAAATAAGTAATCCAGATTTAGGCGCAATTTATACCACCAAAATTTTAGGCGTTTTATTAGAAAATTGGCCTAAACAAACTTATCTATGTTGTTCGGAAGTGACAGGAATTGATTTTGATGAAGAGTCCGTGTTTGATTCGTTTTCACCACAGCCTTACCCTAAAGAATGGGAAGTATGTAGAGATTTAATCGTCTGGCTCGAAAATGAGGGCTTCATACGGTCCGAAGGTTCTCGTGGGAGTTCTTTCGGTTTTTTTTCCGTTGAAATAACGATGTCAGCTATGACAGCTTTAAATCAAGTTCCAGATCCACTAGATCCTGAATCGACTAGAACCTTGAAAGATACTCTTAAAGATATTGCTAAAAGTGGATCAGGCAAGTTGGCAGACAAAATTATGGATAAAGCATTCTTTGCATTTGTCACAATGCTAGAAAAAAGTGCTGGATAA
>VCLMA_B0262
ATGGAAGTAACTTTGTATGATGGACAAGGCAAACCGGTGGCATACGTAGCAGCAGATAGCGAGAACAGCATTTATACATGGGATGGACATGCAGTAGCGTATATTACCGATGGCAAAGTATATGGTTGGAATGGGCAGCATTTAGGTTGGTTTATAGATGGTGTTATTTTTGATCTACAAGGATATAGAGTTGGTTCAATTGCTGAGCGTTGTCCTTACGCTACCTACGCCCAACCAGCAAAATACGCAAAGTATGCAAAATACGCTAAATATGCGAAGTACGCAGCGTATGCTAAGCCTGCGTTAAGTGTAAGTTATGGGCGTACTCATTTAATTGATTTTTTAAATAGCGGCGCAGTTTAA
>VCLMA_B0263
ATGTTGTTGGATGCTCAACTCGGAAAGTTTGGTTTCACAAAAGGCTGCATCATCGCTGACAGTGTTTTTTCTTTGTCGAGGACTCTTAACCGTGGCCAACTTAGCCTTGAGCGTTTTAAGTTTTGGCAGCCAACTTCACAGCTTTTGGCGTTGGACGTGTGTTTGAGAGATGCTTTTGCATAA
>VCLMA_B0264
ATGTTCAATTCGGTCAACTTGGTTTCACAAAAAGCAACATCGTCGCTGAAATCGTGCTTCTTTGTCGGAAATGCAGTAAGTGGCCAACTTAGCCTTGAACGCTGCAAGTTTTGGCAGCTCACTTCACAGCTTTTGGCGTTGGACGTGTGTTTGAGTGATGCTTTTGCGTAA
>VCLMA_B0265
ATGATTTTTGAGTTTCCGGGTGGTTCTATTGATGCCGGTGAGTCAGGAGAACAAGCAGCTATTCGTGAACTCTGGGAGGAAACTGGGCTGAGAAATTTAAAGCTCATTGGCACTCATAAGTCCATCAACGAGAATGGCGGCGATATTTATCATGTTGTTTTCAGCGCTTCGATGGACGCAGAGCCTAAAGAGATCGAACCTTACCGACAACAAACGTTTTATTGGTTTGAGGCTTCCCAAATTCCACTGAATGACTTTTATAGTGCTGATGTAAATTTCATCATGGAACATTTGGGCAGTTACACATAA
>VCLMA_B0266
ATGTCAGAACATTCAGCAATCGTGACTTGGAAACGTAAAGATTCCGAAGCTTTCACTGATAATCAGTACAGTCGTGCTCACACTTGGGAGTTCGATGGTGGTTCAAAGATATTAGCTTCAGCATCACCTCATGTTGTACCAGTTCCTCTGTCTGTTGAAGCCAATGTTGATCCGGAAGAGGCTTTTGTTGCGGCATTATCAAGCTGTCATATGTTGGTTTTTTTATCTATTGCAGCAAAGCAAAGATACCTTGTTGAAAGTTATACAGACAATGCAGTTGGTATTTTAGGGAAGAACAGCAAAGGTAAAACCTCAGTAACAAAGGTTGTGCTACGACCTCAAGTGGTCTTTTCAGGCACTTCCAAGCCAACGTTACAGCAGCTCGAAAAGATGCATCATTTGGCTCATGAGAATTGTTTTATTGCTAATTCGGTTGAAACGGAAGTAGTGACTGAAATTATTGCCTAA
>VCLMA_B0267
ATGTTCAGCAGTTTCAAAGTTGCTGAAAACTATCAAGCCGCGATGCTTCAACGCTGTTGGATGTTCAACACGGAAAGTTTGCTTTCACAAAAGGCAGCATCATCGCTGAAATCACGTTTTCTTTGTCGCGGATTCTTAACCGTGGTCAACAAATTCATTTTAAAGCTCAATAGCGGACAAACATTGCTGGTTGCTCATAATATCGACTTAGCACCGAGAATTCCGAACTTGAAGGTTGGGGATATTGTGGAGTTTTATGGTGAATACGAATGGAACAAAAAGGGTGGAGTTCTTCACTGGACTCATAAAGATCCTCAAAATCGTCATGCTCATGGTTGGTTGAAACACAATGGGCAGGTGTACGAGTAA
>VCLMA_B0268
ATGAAACCATTTAATCTTACTGTCGCCGCTAAAGCCGATTTACGGGATATTGCTTTATTCACTCAACGACGCTGGGGAAAAGAGCAGCGAAATGTTTATTTAAAGCAATTCGATGACTCATTTTGGCTTTTAGCGGAAAATCCCGACATCGGTAAATCATGCGATGAAATCCGAGAGGGATACAGAAAATTTCCCCAAGGGAGTCACGTCATTTTTTATCAGCAAACCGGCAGCCAACAAATCAGGGTCATCCGAATTCTTCATAAAAGCATGGATGTGAACCCAATATTCGGCGCATAA
>VCLMA_B0269
ATGGCTAAAAACACAAGTATCACTCTTGGTGAACACTTCGATGACTTTATTACAAGCCAAATACAAAGTGGACGTTACGGCTCAGCAAGTGAAGTAATTCGCTCTGCGCTACGTCTACTCGAAAACCAAGAAACCAAACTACAGTCACTCCGTCAATTACTTGTTGAAGGAGAGCAAAGTGGTGACGCTGATTATGACCTTGATAGTTTCATCAATGAACTCGATAGTGAAAACATTCGATGA
>VCLMA_B0270
ATGGTATCAAATGGCATTTTGGGCAAGGCGCGCATAACAAACGCCTCAAGTGTTGTGGTGCCGACAATACCCGTTGATGATTTGGTTGCTTACAAACGTGTACTTGGCCGAGAAGTTGATTGGATTGATATTCAAGAGTTAACGGGTGAAATCGCGCCATAA
>VCLMA_B0271
TTGTTTCACAAAGGCTGCATCATCGCTGAAAGTGTGCTTTCTTTGTCGCGGACTCTTAACCGTGGCCAACTTAGCTTTGAGCGTTTTAAGTTTTGGCAGCTCACTTCACAGCTTTTGGCGTTGGACGTGTGTTTGCGTGATGCATTTTCGTAA
>VCLMA_B0272
ATGAAAGCCATCGTTGATTTAATTAGAAAAGATCCCATTCGACTTGAAGCACTAGAATGTGTTTATCAGCTTGAATTGCCTCAATGCTACATAGGCGCAGGTTTTGTGCGAAACCTTGTCTGGGACTCTTTACATCACAACGTAAAGCTGACGCCATTAAACGACATTGATGTCATTTTCTTCGATGCCGATCGTTTAGATTCAGATTATGAAAAATCACTTGAACTTAAGTTGTCGGAGCAAATGCCCCAGCTCAATTGGCAAGTGAAAAATCAAGCTAAGATGCACTTACCAAATGGCGACAATCTTTACCAAAGCACATTGGATGCCATGAGCTATTGGCCTGAAAAAGAAACGGCGGTAGCAGTGAGGAAAGTCCAGCACGATCGTTACGAATGTATATCAGCCTTTGGTTTCGAGAGTTTATTTCAAGGTTTCATCACACATAACCCTAAACGAACATATGGAATCTTCGAAAATCGAGTAAAGTCAAAGGGTTGGTTGGCTATGTGGCCTGACTTGAGAATTGCGTCATAA
>VCLMA_B0273
ATGGAACATCCAACAACCTTGAAGCATCGAGGCTTGTGGGTTTTCAGCGGCTTTGAACCAGCTGAACTTTCAACACTTTCTACCAAATCGGCATCAGAAAAACTCGAAAGCCAAGTTGTGAAATTTGAATGCTAA
>VCLMA_B0274
TTGTTGGATGTTCCATGCGGCAAGTTTGGTTTCACAAAAGGCTGCATCATCGCTGTGATCTTGCATTCTTTGTCGCGGACTCTTAACCGTGGTCAACTTAGCCTAGATCGTTTTAAGTTTTGGCAGCCAACTTCACAGCTTTTGGCGTTGGGTGTGTGTTTGTGA
>VCLMA_B0275
ATGGAAATCAAAGAGTTTAGTGCCTGTAATCTCGAATCGTTGAGAAAGCTCTACTTGGACTCTAGACGGGATAGTTTCCCATGGCTCAAGGCGGATAGTTTTCGGATAGAAGACTTCGACCGCGATAGTCAAGGTGAACGAATTTGGTTGTCTGAGGTTTTAGGGAATGTTGCCGGCTTCATTTCCATTTGGGAGCCTGACAATTTTATTCATCATCTCTATGTTGCAACCGAATATCAGGGGCAAGGTGTGGGCTCGATGCTGCTTAACGGTGCAAAAATGAAATATGGCAATTTAAGCCTTAAGTGCATGGTTCAAAATCAAAAAGCACTCAACTTTTATTTGTCGCAAGGTTTTGAAATTGTGTCGCAAGTGGATGATGAATTGGGTGGTTATTACTACATGAGCTTCGTAGCACAAACCTAA
>VCLMA_B0276
GTGAGTTTTGCTCTCTCAAGTCGCTTTGAGCCGTTTGGTGCCTTTACTTATGGGCTGAAAGTCTGTCGGCAATTGAGCATTGTTTTTCGCTGCCTAATGAAACCCTTAGGCGGGCGTTATGTGTAA
>VCLMA_B0277
TTGGATGTTCAGCACTCAAAGTTTGGTTTCGCAAATGGCTTCATCATCGCTGAAATTATGCTTTCTTTGTCGCGGACTCTTAACCGTGACCAACTTAACCTTGATCGTTTTGAGTTTTGGCAGCCAACTTCACAGCTTTTGGTGTTGGACGTGTGTTTGTTTGATGCATTTGCGTAA
>VCLMA_B0278
ATGGAATTATTCGAAAAACGTTTGTTTTATATTGGGATTTCATTTTTTATTCTCATTCCAGCGCTAAAAGATCACCCTGCAGCGAACACCTACATTTCAAGGGTATTAATAGAAATCCTTCCAGCTCTGGCTGGTAGTTTTTTCGTTGCTGGAGTAGTTAGCTTTATGCGGCAAGTTCACGATATTCGCAATCGCAATGGTTGA
>VCLMA_B0279
ATGTATCTGGTGCTGAAAATTCAGCGTTATTGCCTCATTGAAATGTTGAGTCTGCGTGGGGTGAATGTTGCTGGCTCAAGTCGCTTTGAGCAGTTTGGTGCCTTTACTTATAGGCTTAAAGTTTGTCGGCAATTGAGCATTGTTTTTCGCTGTCTAATGAAACGGCAATGTGTCTGTCGCTGTAAATTTCAGTGTTATTGCCTCATTGAGTTGTCGTGCCCTGAAAAATCAGCCTTAAGCGTTCAAGTCGCTCAATTTGGCTTTTGA
>VCLMA_B0280
ATGAAATGGTTTTTAGCTTTTTGGCTCGTTCTCACAAGCTGTTTTTCGGTTAGCTTGTATGCCAATGACGCCGTTTTACAACAAGCTTATCAATCGCAGCAAAGTGACTTGCAAGTTCAAGGACTTGGACAAGTAGTGAAAGTGTTGCCCGACGACAATGATGGTTCAAGGCATCAAAAATTCATTTTAAAGCTCAATAGCGGACAAACATTGCTGGTTGCACATAACATCGACTTAGCACCAAGAATTCCGAACTTGAAAGTTGGCGATAGTGTTGAGTTTTATGGTGAATACGAATGGAACAAAAAGGGTGGGGGTCGTTGGAGTAGTGCAACAAATAGCGAAAAACAAGAAATATTAATCAATAGCTTAGCTAGAGTTCAGGGCCGAAATATATCGACATGA
>VCLMA_B0281
ATGGTCAATTGGCCTTGTATTTTGAAATTAGATGGTGACGATGAGCTTGTTTATTTGGGCTCTGAGGCTGATTTGAATTGCGAGTGTGTGGATCTGATCGTTAGTCCGAGCGATCGAGTTATTGATTCTGAAGGTTTTGTCTATTCAATAGTTTCAAATGACTCAGCAGTTAGCTTGATTGGAAATTCAACCCAGATTTCAGCCGAGGAAGCGTCTAGATTGATTCAACGTCATGAGTTTTGTTTAGCGGAAGTCTGTTTGACAAAAATTCAGTTTGAAACAGTCGCTGAAGCATTTAACTGTTTGAAATCTTAG
>VCLMA_B0282
ATGTTTAGTCACATCATGATCGGCTCAAATGATATTGAAAAGTCAAAGGTTTTCTATGATGCCATATTGTCGGTGTTAGGTTATCCGGCGGGTGTTATTGACGCTAAAGGCCGCTGTCTCTACATAAACCAAGACGGTGTGCTTGGTATTACTAAACCAGTAAATGGTGAACCTGCGACGCATGGTAATGGGATGACAATTGGTTTTAAAGTTAGTAGCCCAGAGTTAGTAGAAGCATGGCATGCAGCCGGTTTAGCAAATGGTGGAGTTGCTTGTGAAGATGCTCCGGGTATCAGAACGAGTGGACAAAGAAAAATGTATTTAGCTTATTTACGAGATCCTGCAGGCAATAAGCTATGTGCAACACATCATATGTCCACGGGCAACTAA
>VCLMA_B0283
TTGTTTTTCTTGTCCGTAAAGGCAACCCCAAAAACATTCAATGATTGGGATGATTTAACTAGAGAAAATATTGAAGTCATCACACCAAATCCGAAAACTTCTGGAGGAGCTCGTTGGAATTACCTAGCAGCTTGGGGCTACGCACTGACAAAAAGTAACAACGACGAGTTCTATGCCCAGCAATTTGTAAAATCAATCTATAGCAATGTTAAAGTCCTAGATACTGGTGCTAGAGGCTCATTAAATACCTTTATTGAGCGAAAAATTGGTGATGTTCTTATCACATGGGAAAATGAAGCATTATTGGCTATTAATAAGATCGAAAATCACAATGTAGAAATAATAATTCCGAGCACGTCGATATTAGCAGAGCCAACAGTATCGATAGTAGATAAAGTCGTTGATAAAAAAGGAACTCGTGCTATAGCTGAAGCATATCTTGAGTATCTTTATTCTCCTGTAGGGCAGGCAATTGCAGCCAAGAACTTTTATAGACCTCGGGATAAAAACGTAGCCATTAAATATTCCGTGCAGTTTCCAGAGTTAGACTTATTTACCATAGATAAGTTTTCTGGATGGGATGAAGCCCATAAGAAACATTTTTCGCAAGGCGGAATATTCGATCAGTTAAGTAAAAGTTAG
>VCLMA_B0284
TTGCCAATTTATCCAACGGTGACCATTGATAACAAATCTCAAAATTCTTCCTATAGTCTGCTGTATAACCAGACGGAAGCTCAAATGACCACCATTGACCTAGTTGGCTTTTAG
>VCLMA_B0285
TTGAAAGTAGGCACAAAGGTTGTTGTCGGCAATGGCCAAAGTGCAAAATGTTCAGAGTATCTAAGTTATCCGGTATCCGAGAAGCAGCAAGTATTCATTTCAGAGGCGGCCAGCGTAGTAGAAAATTGTCAGGTTTATGACAGTGTAATGAGCTGGGAATAA
>VCLMA_B0286
ATGCTAAACCCCAAGCTGGGTGATGTGATTCAAGGTACTGGCGGTTTGCGAAAAATTCGAGTTGCGAGTAAAGGCAAGGGAAAGCGTGGTGGTTCACGGATTATCTATTACTTTCTCGATGAAAAGAGGCGTTTCTATTTGCTAACCATTTACGGCAAAAATGAAATGTCTGACTTGAATGCAAATCAAAGGAAACAACTAATGGCTTTTATGGAGGCGTGGCGCAATGAGCAATCGTGA
>VCLMA_B0287
ATGAGCAATCGTGATTTATTTGCAGAGTTAAGCTCAGCTCTTGTTGAGGCTAAGCAGCATTCAGAAGGTAAGCTTACTCTGAAAACACATCATGTGAATGATGTGGGTGAGTTGAACATCTCACCGGATGAAATCGTGAGTATTCGCGAGCAGTTCAATATGTCCCGCGGAGTCTTCGCGCGGTTACTTCATACGTCTTCGCGCACATTAGAAAACTGGGAACAAGGTCGTAGCGTGCCAAATGGTCAAGCGGTCACTCTTTTAAAGTTAGTACAGCGTCATCCAGAAACGTTGTCACAAATAGCCGAGCTATAA
>VCLMA_B0288
ATGGATATTTCCGATTACAACGAAGTGATTGCTTTATGGGCTACTACTGAAAACGTATCCCTCAGAGATGCTGATTCTCGGCCAAACATCGAAGCTTATTTGAAAAGAAATCAAGGTTTAAGCTTTGTCGCAGTTTCAGATTCTCTTGTGATTGGCGCTGTTTTGGTTGGTACAGACGGTAGGCGAGGTTACGTACAACATCTGGCGGTCTCATCTGACTTTCGAGGCCAAGGGATTGGTAAGTCTTTAATTCAAAAAGCGACAGATGCACTATCAAGAATAGGCATTTCTAAGACGCATTTGTTTGTGTTGATTGAGAATGTTGCGGCACAGGACTTCTATACCAAGTTAGATTGGTACCCGAGAGATGAAATCCGAATGTTTTCGTACAACAGTTCGAGTAACCCAGAAGTCTAG
>VCLMA_B0289
ATGCCTGGAATAACGATTGGTGATGGTGCAATCGTTGCTAGTAAGTCAGTAGTAACACAAGATGTGCCGCCTTATAGCATTGTTGGCGGAAATCCCGCAAAGGTTTTTAAACATCGTTTTGAGCCACATGTCGTAGATAAATTGTTAGCAATTGCATGGTGGGATTGGAGTGCGGAGAAAATAACGGAAAACCTAAAAGCAATAACACACAATGAATTAGATTTGCTTTTAGCAGAAAGTGGCTCATAA
>VCLMA_B0290
ATGAGACAAGTTTTAGCGAATTGCTCTGCAAGTATTTCAGAGTTAAAGAAGAACCCAACAGCTTTGTTGAATGAGGCTGATGGGTCTGCAATTGCAATTTTAAACCACAACAAGCCAGCGGCTTACCTTGTGCCAGCGGAAACGTATGAGTATCTCATCGATATGCTCGATGATTATGAGCTTTCCCAAATTGTCGATAGTCGCCGAGCTGACTTAGCACAAGCTGTGGAAGTAAATATTGATGACCTATAA
>VCLMA_B0291
ATGCAACATCTTGATAAATTGCTTGAAGTAGCCAAACGAAAATCTGAATTCGACAAGAATAATTCTTGGTATTTAGGCTCATCTACTTATCTGGCTGAGATTAAACAAGAAGTCGATGAAGTTGTCGAAGAAATCCCTAAGAATCGACTCTGTTACCTCGAAGATGAATTAGGTGATGTGCTGTGGGACTACCTAAATACGATCCTGTCTCTCGAAAAAGAGGCAGGAGTTAAGATTGAGTCTGTAGTCCAAAGAGCATGTCGGAAATATGAAGAATGTGTATCTGCAATCGAGAATGGTATTTCTTGGGATGAGGTGAAACTCAAGCAGAAAAAAGAGCTAGAACAAGAGCAATCATCAGCACACACATAA
>VCLMA_B0292
ATGGCAACGGCACGTTTAGATATCCGCCTTGATGAAGAGATCAAGGCAAAAGCTGAAAAGGCATCGGCTTTACTTGGTTTAAAAAGTCTCACTGAATATGTGGTGAGACTTATGGACGAAGATGCGACTCATGTTATTGAGGAGCATGAAAGTATTATGGTTAAAGACAGTGTTTTTGACGAGTTTATGGCTGCGTGTAATAAAGTAAAAGCACCGAATCAAGCTTTGCTTGAAGCTGTTAAATTTACAGAGAAGAGCGGTATCAAGTGA
>VCLMA_B0293
GTGGATTGTCTGACAGATTCCGCTCAAGCGTTCTATACGAAGTTCGGCTTTGAAGTATTGTGCGAACATAATGAGCGTATTCGTATGTTCTTACCGATGAAAACGGTAGAACAACTTTTTAATCAATAG
>VCLMA_B0294
ATGCAAAATCGTTTAGCGATCCTGGAAGGTATTGCTCGCGGAGAGCGAGCTTTAGCGGATGGTAAAGTGGTCAGCCATCAAGATGCTAAGGACAGAATGTCAAAATGGTTGAAATAA
>VCLMA_B0295
ATGGTTGAAATAATTTGGACGGAGCTGGCTCTATCCGACTTGAATGATATTGCTGAATACATCGCGCTTGAAAATGTCGTGGCTGCTAAACAACTGGTGCAAACCGTTTTTACAAAAGTTGAACGTTTGGCCGATTTTCCAGAGTCTGGGCGCGTCCCTCCAGAACTAGAACACCTCAATTATCGTGAAGTCGTTGTAAATCCGTGTCGTGTTTTCTACAAGTATGATGATGCAAAGGTTCGTATTCTTTTTGTTATGCGTGCGGAGCGAGATTTGCGTCGGTTAATGCTTACGAAACAGTAG
>VCLMA_B0296
ATGTTTAATCAGTATCACAAATTGCCACTGTTTTTATATACAGTTTTATGTGTTCGGCTATCATCTCGAGCTTTGAACACATTCGAAGAATTAAATATGACCAACTATCTAGAGCGTGGCATTAAAGAACTCGTTGAAGAGTTCATTTCTAGTGGAAAACCCTGTCCATCAAAACAAACTATTTCTGAGCGTCGGGCAGGTTATCTCTCAAGTACGGTTTTGGCTGGCTCAAGTCCTGAAATGGCCGATGAGTTTATTGATGAGCTGGATGGCATACAAGTCAAAGTTTATAAGCCAAGCGATAAAATTGATTTGCCAATTACAATTTATTTTCATGGCGGTTGTTTCATTAGCGGTGGTTTTGAAACACATGAAGCACAACTAAGGCAGTTAGCTCATTTATCAGAGACTATAGTAGTTTGCATTAAGTACCGCTTAGCACCAGAGCATGCATACCCATCAGCTCATGATGATGTATTTCAGGCCGCATTAGGTATCAAAGAACATGGTCATAAATATGGCGGCGATACTGAACATGTATTCTTTGTCGGTGATAGTGCAGGTGCACAATTAGCTCTTGCTACAGCACTTCGTTTGAAAAATAAAAAGCTGTGGCTACCTGAGAAACAAATCCTAATATATCCCATGGTTGACCCCTTGGGGGTGTCTGATAGTTATCAGAAAAACGGTACAGATTTCATTATTACTGCACAAATGTTGTTGTCCGGTTTCCAGCTTTATGCGGGTGAGTCAGAGCGGTTGGCCAGTGAAAAAGAACTGAATCTATTGGCACGAAAGGATCTTCAAGGTTTACCTCCAACCTTGATTATCACTGCTGAGTATGACCCACTGCGAGATGAAGGAGAGCAGTTGTACAGGTTGCTTCTTTCCCAAGGTGTTGACGCTTATTGTGAACGTTACCTAGGTGTAATACATGGTTTCTATCAACTGTCGGGTGTAAGTGAGTCTGCAAGGCGTTGTATTAGAAATATTGCAAATGCAATCAAAAATTAA
>VCLMA_B0297
ATGGGCGACTACAGAAGTTCATCACACGTCTATTGGCGTTGCAAATATCATATCGTTTGGACACCAAAATTTCGTTTTAAGATCTTAAAAGGTAATGTTGCCAAAGAGCTAAATCGTTCGATCTACATTCTTTGTAATATGAAAGATTGTGAAGTTTTGGAACTCAATGTTCAGCCAGGTCATGTCCACTTAGTTGCGATAATTCCGCCCAAAGTATCGATTTCGACGTTGATGGGAGTTTTAAAGGGTAGGAGTGCAATTAGGCTATTCAACAAGTTTCCACATATCAGGAAAAAGTTATGGGGAAATCATTTTTGGGCGCGAGGCTATTTTGTGGATACGGTAGGTGTAAATGAAGAAATCATTAGACGGTATGTACGGCATCAAGACAAAAAAGAGCTTGAGCAAGAGCAGCAGTTAGAGTTATTGAGAGACTAA
>VCLMA_B0298
GTGCATGGTTCAAATCAAAAAGCACTCAACTTTTATTTGTCGCAAGGTTTTGAAATTGTGTCGCAAGTGGATGATGAATTGGGTGGTTATTACTACATGAGCTTCGTAGCACAAACCTAA
>VCLMA_B0299
GTGGTTTCACGAAGCGCTCCACTTCCGAGGCTCGACATTAATGGTCGAGCTTTCGTGTATCTGGAGGCTGGTAAATTGCTTTACATTGTATATCTTGACGAATTTGGTCACATCGGCCCTTACTTGTCTTCTACCGACAAAAGCCACAAAACACATCCTGTATTTGGGTTGGGTGGAGTTGTCCTACCTTATACAGAAGTTAGAAAATTCTCGACATACTTCTACCAGCTTAAGAATCGCCTGCTAGACTACGAGCTAAAAAATAGCGGCATTCACCCTGCAAAGTGGGAAAAGAAAGGCGCTTCATTATACACTGTGACTAATGTTACCAAATATCGACAGTTAAGGCAGGCGACTTTTCGGCTACTAAATAAGGTAAAAGCATCTGGAGGCTTTATAATTTATGTCGGTATTGAAAAAGAGAGGAGAGTTGATGGCCATGATTCCAAGCGACTTTATCACTCTGTATTAAGGGAAGTCATAAAGCGTATTGATCAAGAGTGTGAACAGCGTGACGCAAAGTTTATGCTTATTCTAGATCAGCAAGAAGAAAACGTTCTCCGTGGTGAAATTGTTGAAACTGCATCTGTTGCAATGTTTGGTGATGATGCTCGTTATCGCTTGATAGAACCTCCAGTACAAGTCGAAAGCCATTTATATCAAACGGTTCAATGTGCAGATTGGCTGTGTGGTCTTTTTGGAAGGCTAGCTCATTATGAATGTGAGCCTACCGTTAAAGCAGACTACAAAGCAATTCATGACTACTTTGATAATCGTATCCATCAGGTTTCGACTCGAAGTGGTATCAAAAAGCTAAAGTCTCGTCCAACTGCTCATAATCTACAAAAATTGGTAGATAAATTTTCTTCCTAG
>VCLMA_B0301
ATGCCAGAGATTGATGCCCTATTAGGTCTTTCATTTTGCTTGTACTTCTTTGATAACAAGCAGCATAAATTACCTCATATTCACGTTAAGTACGGTAGTTACGAGCTAATTATTGCTATTGAAACAGGTGAGTGTTTAGAGGGTTACTTACCCAATAAGCAACGAAAACGTGCTGAAAACCATATTCTTGAACATCGAGAGCAATTGATGGTGATGTGGAATAAAGCGGTGAATGGTGAAAATCCAGGTAAGTTAGGTGATTTATGTTGA
>VCLMA_B0302
ATGTTGAAAGTCATAGATGTTGATTTTGTCTCAGACCATACATTAGAACTGACGTTCAATGATGGTTACCAAGGCTATGCCGACTTGTCGGTATACTTTAAAAAAGCACCGTTTTCAGAAATTAAGGACTTTAAACGCTTTTCCTTGACTCGTGATGGCTCGTTAAATTGGGATGGTAATGAGTTAACGGCCGCGACACTCCGTGACATAACCAAGGGCTCACAAAAGTCGGTGGAGTTAAGTTTTAATGTTCAAGAAATGGAAGCCGTCATCAAACAGGCCTCATGGGAATCGATGATGGAGGGGCGTCCCGACATCTTGCAAGCGGCTATTCGTTCTTACGTAGAGCAGTTTGGTCATGGTCAAGTTATTGCAAAGGCGGGTATAAAAAGTCGTACGAGTGCTTATCGCTCCTTGAAGCCAGAAACAACGCCAAACTTTGGCACACTAGTTCAGTTAGGGCACGCCGTCATCGAACTAGCGAAAGATAGAACAGTGGCAAACAAGGAACCACGCATATAA
>VCLMA_B0303
TTGTTGGCTTGCGGCGACTTTGAAACTACTGCGTTTTCAACGCTTTCTGCCAAATCAGCATCAAGCAAAACTCAAAAGCCAACTTGTGAAATTTGGATACTAAAAGCTGCATGTTTAATGCAAATGAGCTTAGATTTTGATGATTTTTGA
>VCLMA_B0304
TTGTTGGGTGTTCAGCGCGGTCAGCTTAGTCTCACAAAAGGCAGCATCATCGCTGTGATCTGGTTTTCTTTGTCGCGGACTATTAACAGTGGTCAACTTAACCTTGATCGTTTTAAGTTTTGGTAG
>VCLMA_B0305
ATGCATATCCACGTTTCAATATCAGAAAAGCTAATTATTAAAAACGTTGAGAGCACCTCTGAAATTGAGCGCTCAGTTAATTTTGTTATCGAAACTAAAGGTGACAATGTTCAAAAACGCAGCTAA
>VCLMA_B0306
ATGGATACTAGAATTCAATTTCGTGTAGACGAAGAAACAAAACGTTTAGCTCAACAAATGGCTGAAAGCCAAGGTCGAACTCTTAGCGATGCTTGCCGTGAACTCACTGAACAATTAGCTGAGCAGCAACGCAAGGCATTATCTCACGATGCATGGCTAACTGAACAAGTGAATCAAGCATTTGAGAAGTTCGACTCAGGAAAAGCAGTATTCATTGAACATGACATCGCCAAAGCACGAATGGCTGAACGTAAAGCTAAAATCCGAAATCGAGGCCACGCATGA
>VCLMA_B0307
ATGGATGAAAAAGTGATTATTAGAAAATTAACAGTCGAAGATGCAGAGTCAGTATTGTCATTAATGTACCAATTAGATCGAGAGTCTAAATTCATGCTGCTTGAACCAGAAGAAAGGACAACCACACTGGAGCAGCAAATCCAAATTATTCACTCATTCAATGATTCATCTAATAAGGTGATATATTTACTGACCAATGATGAAAAGGCTTTTGGTTTCATTGTCGGTGTAGGTAATACAGCCAATCGCAATAAACACTGCATGTCTTTGGTCATTGGCCTTCTCCAAGCTGTTACAGGCCAAGGATTTGGAAAAGAATTAGTAAACAAGCTTGAAGGTTGGGCGATTTCTCATGGATATAGCCGGCTAGAGTTGACCGTAATGCAGCACAACGAGAGAGCTAAAAGGCTTTATGAATCATGTGGTTTTGAAGTTGAGGGTTTAAAGCGCCATTCTCTGGTTGTCGATGGTGAGTATGTTAATGAGCTGTACATGTCTAAGCTATTAACCGCATAA
>VCLMA_B0308
ATGTCTAAAGTCGTTCAACAGCAAATCGGCAATATCGCACTTGTCGTAGAAAACTACGATGATGCCATTGAGTTCTATACAAAAAAGCTTCAGTTCAGTTTGGTTGAAGATACCGATTTGGGTGGTGGTAAACGTTGGGTTCAAGTTTCGCCGCCAAACTCGAATGGAACGAACCTACTTCTTGCTCAAGCAAGTACCGAAGAGCAAGCTCAATTTGTAGGTAATCAGACTGGAGGTCGTGTTTTTCTGTTTCTACAAACGAATGACTTCTGGCGAGATTATGAGTTGATGAAGACCAAGGGTGTTGTTTTTAATGAAGAACCACGAGTAGAAGAGTATGGGACAGTGGTTGTGTTCCAAGATCTTTATGGAAACAAATGGGATCTTTTGGAGTTGAACAAGGCTCATCAATAG
