# Supplementary material for: Architecture of the superintegron in Vibrio cholerae: identification of core and unique genes
Source: F1000Res. 2013 Feb 27;2:63. [Version 1] doi: 10.12688/f1000research.2-63.v1 (PMC4032106; doi:10.12688/f1000research.2-63.v1)
Supplement: File S1. Gene data from V. cholera and V. mimicus. — Gene data of SI region from seven V. cholerae and one V. mimicus genomes used in this study. [file f1000research-2-1158-s0003.tgz › M66_SI.function]

VCM66_A0290	COG4974L	site-specific recombinase IntI4
VCM66_A0291	-	hypothetical protein
VCM66_A0292	-	hypothetical protein
VCM66_A0293	-	hypothetical protein
VCM66_A0294	-	hypothetical protein
VCM66_A0295	COG3324R	Glyoxalase/bleomycin resistance protein
VCM66_A0296	COG1764O	OsmC-like protein
VCM66_A0297	-	hypothetical protein
VCM66_A0300	-	hypothetical protein
VCM66_A0301	-	hypothetical protein
VCM66_A0302	COG1670J	GCN5-related N-acetyltransferase
VCM66_A0303	-	hypothetical protein
VCM66_A0304	-	hypothetical protein
VCM66_A0305	COG1670J	GCN5-related N-acetyltransferase
VCM66_A0306	COG3040M	Lipocalin-like protein
VCM66_A0307	COG3575S	hypothetical protein
VCM66_A0308	-	hypothetical protein
VCM66_A0311	-	hypothetical protein
VCM66_A0312	COG3668R	plasmid stabilization system protein
VCM66_A0313	-	relB protein
VCM66_A0314	COG3668R	putative plasmid stabilization element ParE
VCM66_A0315	-	hypothetical protein
VCM66_A0318	COG0456R	GCN5-related N-acetyltransferase
VCM66_A0319	COG1670J	GCN5-related N-acetyltransferase
VCM66_A0320	-	hypothetical protein
VCM66_A0321	COG3636K	hypothetical protein
VCM66_A0322	-	hypothetical protein
VCM66_A0323	COG1418R	Metal-dependent phosphohydrolase with HD region, subdomain
VCM66_A0324	-	hypothetical protein
VCM66_A0325	-	hypothetical protein
VCM66_A0326	COG3153R	GCN5-related N-acetyltransferase
VCM66_A0327	-	hypothetical protein
VCM66_A0328	-	hypothetical protein
VCM66_A0328a	-	hypothetical protein
VCM66_A0329	-	hypothetical protein
VCM66_A0330	COG0346E	hypothetical protein
VCM66_A0331	-	hypothetical protein
VCM66_A0332	COG0494LR	NUDIX hydrolase
VCM66_A0333	-	hypothetical protein
VCM66_A0334	-	hypothetical protein
VCM66_A0335	-	hypothetical protein
VCM66_A0336	-	hypothetical protein
VCM66_A0337	-	hypothetical protein
VCM66_A0338	COG1028IQR	Short-chain dehydrogenase/reductase SDR
VCM66_A0339	-	hypothetical protein
VCM66_A0340	-	hypothetical protein
VCM66_A0341	-	hypothetical protein
VCM66_A0342	-	hypothetical protein
VCM66_A0343	-	hypothetical protein
VCM66_A0344	COG1403V	HNH endonuclease
VCM66_A0345	COG0232F	deoxyguanosinetriphosphate triphosphohydrolase-related protein
VCM66_A0346	COG3183V	HNH endonuclease
VCM66_A0347	-	hypothetical protein
VCM66_A0348	COG3668R	Plasmid stabilization system protein
VCM66_A0349	-	Prevent-host-death protein
VCM66_A0350	COG1051F	NUDIX hydrolase
VCM66_A0351	COG3313R	hypothetical protein
VCM66_A0352	-	hypothetical protein
VCM66_A0355	COG1670J	GCN5-related N-acetyltransferase
VCM66_A0356	COG3040M	Lipocalin-like protein
VCM66_A0357	COG0456R	GCN5-related N-acetyltransferase
VCM66_A0358	COG4453S	hypothetical protein
VCM66_A0359	-	hypothetical protein
VCM66_A0360	-	hypothetical protein
VCM66_A0361	-	hypothetical protein
VCM66_A0362	COG3041S	plasmid stabilization system protein
VCM66_A0363	COG3077L	DNA-damage-inducible protein J
VCM66_A0364	COG2161D	antitoxin of toxin-antitoxin stability system
VCM66_A0365	COG3668R	plasmid stabilization system protein
VCM66_A0365a	-	hypothetical protein
VCM66_A0366	-	hypothetical protein
VCM66_A0368	-	hypothetical protein
VCM66_A0369	COG1619V	microcin immunity protein MccF
VCM66_A0370	-	hypothetical protein
VCM66_A0371	COG3549R	putative killer protein
VCM66_A0372	COG3093R	putative antidote protein
VCM66_A0373	-	hypothetical protein
VCM66_A0374	-	hypothetical protein
VCM66_A0375	-	hypothetical protein
VCM66_A0376	COG0346E	Glyoxalase/bleomycin resistance protein
VCM66_A0377	-	hypothetical protein
VCM66_A0378	-	hypothetical protein
VCM66_A0379	-	hypothetical protein
VCM66_A0380	-	hypothetical protein
VCM66_A0381	COG1764O	OsmC-like protein
VCM66_A0382	-	hypothetical protein
VCM66_A0383	COG2929S	hypothetical protein
VCM66_A0384	-	hypothetical protein
VCM66_A0385	-	hypothetical protein
VCM66_A0386	-	hypothetical protein
VCM66_A0387	-	hypothetical protein
VCM66_A0388	COG0456R	GCN5-related N-acetyltransferase
VCM66_A0389	-	hypothetical protein
VCM66_A0390	COG3324R	Glyoxalase/bleomycin resistance protein
VCM66_A0391	-	hypothetical protein
VCM66_A0393	-	Stress responsive alpha-beta barrel
VCM66_A0394	-	hypothetical protein
VCM66_A0396	COG2801L	ISVch4 transposase, OrfA
VCM66_A0397	COG2963L	ISVch4 transposase, OrfB
VCM66_A0399	COG5474S	hypothetical protein
VCM66_A0400	COG3549R	putative killer protein
VCM66_A0401	COG3093R	putative antidote protein
VCM66_A0402	COG1670J	GCN5-related N-acetyltransferase
VCM66_A0403	COG3040M	Lipocalin-like protein
VCM66_A0404	COG2026JD	relE protein
VCM66_A0405	COG2161D	antitoxin of toxin-antitoxin stability system, StbD family
VCM66_A0406	-	hypothetical protein
VCM66_A0407	COG0863L	DNA methylase N-4/N-6
VCM66_A0408	-	hypothetical protein
VCM66_A0409	-	hypothetical protein
VCM66_A0410	-	hypothetical protein
VCM66_A0411	-	hypothetical protein
VCM66_A0412	-	hypothetical protein
VCM66_A0413	-	hypothetical protein
VCM66_A0414	COG1613P	periplasmic sulfate binding protein SBP
VCM66_A0415	COG4977K	ThiJ/PfpI
VCM66_A0416	-	hypothetical protein
VCM66_A0417	-	hypothetical protein
VCM66_A0418	-	hypothetical protein
VCM66_A0419	-	hypothetical protein
VCM66_A0420	-	hypothetical protein
VCM66_A0421	-	hypothetical protein
VCM66_A0422	-	hypothetical protein
VCM66_A0423	COG0346E	Glyoxalase/bleomycin resistance protein
VCM66_A0424	-	hypothetical protein
VCM66_A0425	-	hypothetical protein
VCM66_A0426	COG3313R	hypothetical protein
VCM66_A0427	-	hypothetical protein
VCM66_A0429	-	hypothetical protein
VCM66_A0430	-	hypothetical protein
VCM66_A0431	COG2944K	virulence gene repressor RsaL
VCM66_A0432	COG0456R	GCN5-related N-acetyltransferase
VCM66_A0433	-	hypothetical protein
VCM66_A0434	COG3039L	ISVch5 transposase
VCM66_A0435	COG0110R	hypothetical protein
VCM66_A0436	COG1670J	GCN5-related N-acetyltransferase
VCM66_A0437	COG3654R	doc protein
VCM66_A0438	COG0346E	Glyoxalase/bleomycin resistance protein
VCM66_A0439	COG2161D	antitoxin of toxin-antitoxin stability system
VCM66_A0440	COG2026JD	Cytotoxic translational repressor of toxin-antitoxin stability system
VCM66_A0441	COG0456R	GCN5-related N-acetyltransferase
VCM66_A0442	-	hypothetical protein
VCM66_A0443	COG0456R	GCN5-related N-acetyltransferase
VCM66_A0444	COG4453S	hypothetical protein
VCM66_A0445	-	hypothetical protein
VCM66_A0446	-	hypothetical protein
VCM66_A0447	COG1694R	mazG-related protein
VCM66_A0448	-	hypothetical protein
VCM66_A0449	COG3153R	GCN5-related N-acetyltransferase
VCM66_A0450	COG2161D	antitoxin of toxin-antitoxin stability system
VCM66_A0451	COG3668R	Plasmid stabilization system protein
VCM66_A0453	COG1943L	IS1004 transposase
VCM66_A0455	-	hypothetical protein
VCM66_A0456	COG0625O	putative glutathione S-transferase
VCM66_A0457	-	hypothetical protein
VCM66_A0458	COG3636K	hypothetical protein
VCM66_A0459	-	hypothetical protein
VCM66_A0460	-	hypothetical protein
VCM66_A0461	-	hypothetical protein
VCM66_A0462	COG3668R	plasmid stabilization system protein
VCM66_A0463	-	relB protein
VCM66_A0464	COG1670J	GCN5-related N-acetyltransferase
VCM66_A0465	COG0346E	Glyoxalase/bleomycin resistance protein
