# Supplementary material for: Architecture of the superintegron in Vibrio cholerae: identification of core and unique genes
Source: F1000Res. 2013 Feb 27;2:63. [Version 1] doi: 10.12688/f1000research.2-63.v1 (PMC4032106; doi:10.12688/f1000research.2-63.v1)
Supplement: File S1. Gene data from V. cholera and V. mimicus. — Gene data of SI region from seven V. cholerae and one V. mimicus genomes used in this study. [file f1000research-2-1158-s0003.tgz › LMA3984_SI.pep]

>VCLMA_B0259
MKSQFLLSVREFMQTRYYAKKTIEAYLHWITRYIHFHNKKHPSLMGDKEVEEFLTYLAVQGKVATKTQSL
ALNSLSFLYKEILKTPLSLEIRFQRSQLERKLPVVLTRDEIRRLLEIVDPKHQLPIKLLYGSGLRLMECM
RLRVQDIDFDYGAIRIWQGKGGKNRTVTLAKELYPHLKEQIALAKRYYDRDLHQKNYGGVWLPTALKEKY
PNAPYEFRWHYLFPSFQLSLDPESDVMRRHHMNETVLQKAVRRSAQEAGIEKTVTCHTLRHSFATHLLEV
GADIRTVQEQLGHTDVKTTQIYTHVLDRGASGVLSPLSRL
>VCLMA_B0260
MLLDVQHGQFGFIKGGIIAVIWFSLSRTINCGQLNLECFEFWLPTSQLLALVVCLCDAFA
>VCLMA_B0261
MIVLDIYIQKEIRPSVGDLVVCMKDEISNPDLGAIYTTKILGVLLENWPKQTYLCCSEVTGIDFDEESVF
DSFSPQPYPKEWEVCRDLIVWLENEGFIRSEGSRGSSFGFFSVEITMSAMTALNQVPDPLDPESTRTLKD
TLKDIAKSGSGKLADKIMDKAFFAFVTMLEKSAG
>VCLMA_B0262
MEVTLYDGQGKPVAYVAADSENSIYTWDGHAVAYITDGKVYGWNGQHLGWFIDGVIFDLQGYRVGSIAER
CPYATYAQPAKYAKYAKYAKYAKYAAYAKPALSVSYGRTHLIDFLNSGAV
>VCLMA_B0263
MLLDAQLGKFGFTKGCIIADSVFSLSRTLNRGQLSLERFKFWQPTSQLLALDVCLRDAFA
>VCLMA_B0264
MFNSVNLVSQKATSSLKSCFFVGNAVSGQLSLERCKFWQLTSQLLALDVCLSDAFA
>VCLMA_B0265
MIFEFPGGSIDAGESGEQAAIRELWEETGLRNLKLIGTHKSINENGGDIYHVVFSASMDAEPKEIEPYRQ
QTFYWFEASQIPLNDFYSADVNFIMEHLGSYT
>VCLMA_B0266
MSEHSAIVTWKRKDSEAFTDNQYSRAHTWEFDGGSKILASASPHVVPVPLSVEANVDPEEAFVAALSSCH
MLVFLSIAAKQRYLVESYTDNAVGILGKNSKGKTSVTKVVLRPQVVFSGTSKPTLQQLEKMHHLAHENCF
IANSVETEVVTEIIA
>VCLMA_B0267
MFSSFKVAENYQAAMLQRCWMFNTESLLSQKAASSLKSRFLCRGFLTVVNKFILKLNSGQTLLVAHNIDL
APRIPNLKVGDIVEFYGEYEWNKKGGVLHWTHKDPQNRHAHGWLKHNGQVYE
>VCLMA_B0268
MKPFNLTVAAKADLRDIALFTQRRWGKEQRNVYLKQFDDSFWLLAENPDIGKSCDEIREGYRKFPQGSHV
IFYQQTGSQQIRVIRILHKSMDVNPIFGA
>VCLMA_B0269
MAKNTSITLGEHFDDFITSQIQSGRYGSASEVIRSALRLLENQETKLQSLRQLLVEGEQSGDADYDLDSF
INELDSENIR
>VCLMA_B0270
MVSNGILGKARITNASSVVVPTIPVDDLVAYKRVLGREVDWIDIQELTGEIAP
>VCLMA_B0271
MFHKGCIIAESVLSLSRTLNRGQLSFERFKFWQLTSQLLALDVCLRDAFS
>VCLMA_B0272
MKAIVDLIRKDPIRLEALECVYQLELPQCYIGAGFVRNLVWDSLHHNVKLTPLNDIDVIFFDADRLDSDY
EKSLELKLSEQMPQLNWQVKNQAKMHLPNGDNLYQSTLDAMSYWPEKETAVAVRKVQHDRYECISAFGFE
SLFQGFITHNPKRTYGIFENRVKSKGWLAMWPDLRIAS
>VCLMA_B0273
MEHPTTLKHRGLWVFSGFEPAELSTLSTKSASEKLESQVVKFEC
>VCLMA_B0274
MLDVPCGKFGFTKGCIIAVILHSLSRTLNRGQLSLDRFKFWQPTSQLLALGVCL
>VCLMA_B0275
MEIKEFSACNLESLRKLYLDSRRDSFPWLKADSFRIEDFDRDSQGERIWLSEVLGNVAGFISIWEPDNFI
HHLYVATEYQGQGVGSMLLNGAKMKYGNLSLKCMVQNQKALNFYLSQGFEIVSQVDDELGGYYYMSFVAQ
T
>VCLMA_B0276
MSFALSSRFEPFGAFTYGLKVCRQLSIVFRCLMKPLGGRYV
>VCLMA_B0277
MDVQHSKFGFANGFIIAEIMLSLSRTLNRDQLNLDRFEFWQPTSQLLVLDVCLFDAFA
>VCLMA_B0278
MELFEKRLFYIGISFFILIPALKDHPAANTYISRVLIEILPALAGSFFVAGVVSFMRQVHDIRNRNG
>VCLMA_B0279
MYLVLKIQRYCLIEMLSLRGVNVAGSSRFEQFGAFTYRLKVCRQLSIVFRCLMKRQCVCRCKFQCYCLIE
LSCPEKSALSVQVAQFGF
>VCLMA_B0280
MKWFLAFWLVLTSCFSVSLYANDAVLQQAYQSQQSDLQVQGLGQVVKVLPDDNDGSRHQKFILKLNSGQT
LLVAHNIDLAPRIPNLKVGDSVEFYGEYEWNKKGGGRWSSATNSEKQEILINSLARVQGRNIST
>VCLMA_B0281
MVNWPCILKLDGDDELVYLGSEADLNCECVDLIVSPSDRVIDSEGFVYSIVSNDSAVSLIGNSTQISAEE
ASRLIQRHEFCLAEVCLTKIQFETVAEAFNCLKS
>VCLMA_B0282
MFSHIMIGSNDIEKSKVFYDAILSVLGYPAGVIDAKGRCLYINQDGVLGITKPVNGEPATHGNGMTIGFK
VSSPELVEAWHAAGLANGGVACEDAPGIRTSGQRKMYLAYLRDPAGNKLCATHHMSTGN
>VCLMA_B0283
MFFLSVKATPKTFNDWDDLTRENIEVITPNPKTSGGARWNYLAAWGYALTKSNNDEFYAQQFVKSIYSNV
KVLDTGARGSLNTFIERKIGDVLITWENEALLAINKIENHNVEIIIPSTSILAEPTVSIVDKVVDKKGTR
AIAEAYLEYLYSPVGQAIAAKNFYRPRDKNVAIKYSVQFPELDLFTIDKFSGWDEAHKKHFSQGGIFDQL
SKS
>VCLMA_B0284
MPIYPTVTIDNKSQNSSYSLLYNQTEAQMTTIDLVGF
>VCLMA_B0285
MKVGTKVVVGNGQSAKCSEYLSYPVSEKQQVFISEAASVVENCQVYDSVMSWE
>VCLMA_B0286
MLNPKLGDVIQGTGGLRKIRVASKGKGKRGGSRIIYYFLDEKRRFYLLTIYGKNEMSDLNANQRKQLMAF
MEAWRNEQS
>VCLMA_B0287
MSNRDLFAELSSALVEAKQHSEGKLTLKTHHVNDVGELNISPDEIVSIREQFNMSRGVFARLLHTSSRTL
ENWEQGRSVPNGQAVTLLKLVQRHPETLSQIAEL
>VCLMA_B0288
MDISDYNEVIALWATTENVSLRDADSRPNIEAYLKRNQGLSFVAVSDSLVIGAVLVGTDGRRGYVQHLAV
SSDFRGQGIGKSLIQKATDALSRIGISKTHLFVLIENVAAQDFYTKLDWYPRDEIRMFSYNSSSNPEV
>VCLMA_B0289
MPGITIGDGAIVASKSVVTQDVPPYSIVGGNPAKVFKHRFEPHVVDKLLAIAWWDWSAEKITENLKAITH
NELDLLLAESGS
>VCLMA_B0290
MRQVLANCSASISELKKNPTALLNEADGSAIAILNHNKPAAYLVPAETYEYLIDMLDDYELSQIVDSRRA
DLAQAVEVNIDDL
>VCLMA_B0291
MQHLDKLLEVAKRKSEFDKNNSWYLGSSTYLAEIKQEVDEVVEEIPKNRLCYLEDELGDVLWDYLNTILS
LEKEAGVKIESVVQRACRKYEECVSAIENGISWDEVKLKQKKELEQEQSSAHT
>VCLMA_B0292
MATARLDIRLDEEIKAKAEKASALLGLKSLTEYVVRLMDEDATHVIEEHESIMVKDSVFDEFMAACNKVK
APNQALLEAVKFTEKSGIK
>VCLMA_B0293
MDCLTDSAQAFYTKFGFEVLCEHNERIRMFLPMKTVEQLFNQ
>VCLMA_B0294
MQNRLAILEGIARGERALADGKVVSHQDAKDRMSKWLK
>VCLMA_B0295
MVEIIWTELALSDLNDIAEYIALENVVAAKQLVQTVFTKVERLADFPESGRVPPELEHLNYREVVVNPCR
VFYKYDDAKVRILFVMRAERDLRRLMLTKQ
>VCLMA_B0296
MFNQYHKLPLFLYTVLCVRLSSRALNTFEELNMTNYLERGIKELVEEFISSGKPCPSKQTISERRAGYLS
STVLAGSSPEMADEFIDELDGIQVKVYKPSDKIDLPITIYFHGGCFISGGFETHEAQLRQLAHLSETIVV
CIKYRLAPEHAYPSAHDDVFQAALGIKEHGHKYGGDTEHVFFVGDSAGAQLALATALRLKNKKLWLPEKQ
ILIYPMVDPLGVSDSYQKNGTDFIITAQMLLSGFQLYAGESERLASEKELNLLARKDLQGLPPTLIITAE
YDPLRDEGEQLYRLLLSQGVDAYCERYLGVIHGFYQLSGVSESARRCIRNIANAIKN
>VCLMA_B0297
MGDYRSSSHVYWRCKYHIVWTPKFRFKILKGNVAKELNRSIYILCNMKDCEVLELNVQPGHVHLVAIIPP
KVSISTLMGVLKGRSAIRLFNKFPHIRKKLWGNHFWARGYFVDTVGVNEEIIRRYVRHQDKKELEQEQQL
ELLRD
>VCLMA_B0298
MHGSNQKALNFYLSQGFEIVSQVDDELGGYYYMSFVAQT
>VCLMA_B0299
MVSRSAPLPRLDINGRAFVYLEAGKLLYIVYLDEFGHIGPYLSSTDKSHKTHPVFGLGGVVLPYTEVRKF
STYFYQLKNRLLDYELKNSGIHPAKWEKKGASLYTVTNVTKYRQLRQATFRLLNKVKASGGFIIYVGIEK
ERRVDGHDSKRLYHSVLREVIKRIDQECEQRDAKFMLILDQQEENVLRGEIVETASVAMFGDDARYRLIE
PPVQVESHLYQTVQCADWLCGLFGRLAHYECEPTVKADYKAIHDYFDNRIHQVSTRSGIKKLKSRPTAHN
LQKLVDKFSS
>VCLMA_B0301
MPEIDALLGLSFCLYFFDNKQHKLPHIHVKYGSYELIIAIETGECLEGYLPNKQRKRAENHILEHREQLM
VMWNKAVNGENPGKLGDLC
>VCLMA_B0302
MLKVIDVDFVSDHTLELTFNDGYQGYADLSVYFKKAPFSEIKDFKRFSLTRDGSLNWDGNELTAATLRDI
TKGSQKSVELSFNVQEMEAVIKQASWESMMEGRPDILQAAIRSYVEQFGHGQVIAKAGIKSRTSAYRSLK
PETTPNFGTLVQLGHAVIELAKDRTVANKEPRI
>VCLMA_B0303
MLACGDFETTAFSTLSAKSASSKTQKPTCEIWILKAACLMQMSLDFDDF
>VCLMA_B0304
MLGVQRGQLSLTKGSIIAVIWFSLSRTINSGQLNLDRFKFW
>VCLMA_B0305
MHIHVSISEKLIIKNVESTSEIERSVNFVIETKGDNVQKRS
>VCLMA_B0306
MDTRIQFRVDEETKRLAQQMAESQGRTLSDACRELTEQLAEQQRKALSHDAWLTEQVNQAFEKFDSGKAV
FIEHDIAKARMAERKAKIRNRGHA
>VCLMA_B0307
MDEKVIIRKLTVEDAESVLSLMYQLDRESKFMLLEPEERTTTLEQQIQIIHSFNDSSNKVIYLLTNDEKA
FGFIVGVGNTANRNKHCMSLVIGLLQAVTGQGFGKELVNKLEGWAISHGYSRLELTVMQHNERAKRLYES
CGFEVEGLKRHSLVVDGEYVNELYMSKLLTA
>VCLMA_B0308
MSKVVQQQIGNIALVVENYDDAIEFYTKKLQFSLVEDTDLGGGKRWVQVSPPNSNGTNLLLAQASTEEQA
QFVGNQTGGRVFLFLQTNDFWRDYELMKTKGVVFNEEPRVEEYGTVVVFQDLYGNKWDLLELNKAHQ
