# Supplementary material for: Architecture of the superintegron in Vibrio cholerae: identification of core and unique genes
Source: F1000Res. 2013 Feb 27;2:63. [Version 1] doi: 10.12688/f1000research.2-63.v1 (PMC4032106; doi:10.12688/f1000research.2-63.v1)
Supplement: File S1. Gene data from V. cholera and V. mimicus. — Gene data of SI region from seven V. cholerae and one V. mimicus genomes used in this study. [file f1000research-2-1158-s0003.tgz › MB451_SI.function]

VII_000636	-	integron integrase IntI4
VII_000637	-	hypothetical protein
VII_000638	-	hypothetical protein
VII_000639	-	hypothetical protein
VII_000640	-	hypothetical bacteriophage protein
VII_000641	-	GCN5-related N-acetyltransferase
VII_000642	-	hypothetical protein
VII_000643	-	hypothetical protein
VII_000644	-	hypothetical protein
VII_000645	-	GCN5-related N-acetyltransferase
VII_000646	-	phenazine biosynthesis protein PhzF
VII_000647	-	hypothetical protein
VII_000648	-	hypothetical protein
VII_000649	-	hypothetical protein
VII_000650	-	hypothetical protein
VII_000651	-	hypothetical protein
VII_000652	-	glutathione S-transferase
VII_000653	-	hypothetical protein
VII_000654	-	hypothetical protein
VII_000655	-	hypothetical protein
VII_000656	-	hypothetical protein
VII_000657	-	hypothetical protein
VII_000658	-	putative threonine efflux protein
VII_000659	-	hypothetical protein
VII_000660	-	phenazine biosynthesis protein PhzF
VII_000661	-	hypothetical protein
VII_000662	-	plasmid stabilization system protein
VII_000663	-	DNA-damage-inducible protein J
VII_000664	-	hypothetical protein
VII_000665	-	acetyltransferase GNAT family protein
VII_000666	-	hypothetical protein
VII_000667	-	hypothetical protein
VII_000668	-	hypothetical protein
VII_000669	-	hypothetical protein
VII_000670	-	hypothetical protein
VII_000671	-	hypothetical protein
VII_000672	-	hypothetical protein
VII_000673	-	phenazine biosynthesis protein PhzF
VII_000674	-	hypothetical protein
VII_000675	-	hypothetical protein
VII_000676	-	glyoxalase family protein
VII_000677	-	hypothetical protein
VII_000678	-	hypothetical protein
VII_000679	-	hypothetical protein
VII_000680	-	predicted transcriptional regulator
VII_000681	-	GCN5-related N-acetyltransferase
VII_000682	-	negative transcriptional regulator
VII_000683	-	NAD(P)H dehydrogenase (quinone)
VII_000684	-	IAA acetyltransferase
VII_000685	-	metal-dependent phosphohydrolase
VII_000686	-	hypothetical protein
VII_000687	-	transcriptional regulator
VII_000688	-	hypothetical protein
VII_000689	-	hypothetical protein
VII_000690	-	hypothetical protein
VII_000691	-	hypothetical protein
VII_000692	-	hypothetical protein
VII_000693	-	hypothetical protein
VII_000694	-	putative methyltransferase
VII_000695	-	acetyltransferase
VII_000696	-	hypothetical protein
VII_000697	-	ribosomal-protein-alanine acetyltransferase
VII_000698	-	hypothetical bacteriophage protein
VII_000699	-	hypothetical protein
VII_000700	-	hypothetical protein
VII_000701	-	hypothetical protein
VII_000702	-	hypothetical protein
VII_000703	-	hypothetical protein
VII_000704	-	hypothetical protein
VII_000705	-	lactoylglutathione lyase
VII_000706	-	acetyltransferase
VII_000707	-	possible caffeoyl-CoA O-methyltransferase
VII_000708	-	hypothetical protein
VII_000709	-	hypothetical protein
VII_000710	-	acetyltransferase GNAT family protein
VII_000711	-	hypothetical protein
VII_000712	-	hypothetical protein
VII_000713	-	hypothetical protein
VII_000714	-	Tfp pilus assembly protein
VII_000715	-	phosphoglycerate mutase family 4
VII_000716	-	hypothetical protein
VII_000717	-	hypothetical protein
VII_000718	-	possible caffeoyl-CoA O-methyltransferase
VII_000719	-	hypothetical protein
VII_000720	-	DNA topoisomerase I
VII_000721	-	hypothetical protein
VII_000722	-	hypothetical protein
VII_000723	-	hypothetical protein
VII_000724	-	hypothetical protein
VII_000725	-	glyoxalase family protein
VII_000726	-	hypothetical protein
VII_000727	-	YrbG protein
VII_000728	-	hypothetical protein
VII_000729	-	ThiJ/PfpI family protein
VII_000730	-	hypothetical protein
VII_000731	-	hypothetical protein
VII_000732	-	hypothetical protein
VII_000733	-	NUDIX hydrolase
VII_000734	-	hypothetical protein RbmB
VII_000735	-	glyoxalase family protein
VII_000736	-	tautomerase
VII_000737	-	protein export cytoplasm protein SecA ATPase RNA helicase
VII_000738	-	hypothetical protein
VII_000739	-	hypothetical protein
VII_000740	-	hypothetical protein
VII_000741	-	hypothetical protein
VII_000742	-	hypothetical protein
VII_000743	-	hypothetical protein
VII_000744	-	antitoxin of toxin-antitoxin stability system
VII_000745	-	hypothetical protein
VII_000746	-	hypothetical protein
VII_000747	-	hypothetical protein
VII_000748	-	acetyltransferase gnat family
VII_000749	-	hypothetical protein
VII_000750	-	oxidoreductase
VII_000751	-	hypothetical protein
VII_000752	-	probable acetyltransferase
VII_000753	-	hypothetical protein
VII_000754	-	hypothetical protein
VII_000755	-	negative transcriptional regulator
VII_000756	-	glutathione S-transferase unnamed subgroup
VII_000757	-	threonine efflux protein
VII_000758	-	hypothetical protein
