# Supplementary material for: Architecture of the superintegron in Vibrio cholerae: identification of core and unique genes
Source: F1000Res. 2013 Feb 27;2:63. [Version 1] doi: 10.12688/f1000research.2-63.v1 (PMC4032106; doi:10.12688/f1000research.2-63.v1)
Supplement: File S1. Gene data from V. cholera and V. mimicus. — Gene data of SI region from seven V. cholerae and one V. mimicus genomes used in this study. [file f1000research-2-1158-s0003.tgz › M66_SI.pep]

>VCM66_A0290
MKSQFLLSVREFMQTRYYAKKTIEAYLHWITRYIHFHNKKHPSLMGDKEVEEFLTYLAVQGKVATKTQSL
ALNSLSFLYKEILKTPLSLEIRFQRSQLERKLPVVLTRDEIRRLLEIVDPKHQLPIKLLYGSGLRLMECM
RLRVQDIDFDYGAIRIWQGKGGKNRTVTLAKELYPHLKEQIALAKRYYDRDLHQKNYGGVWLPTALKEKY
PNAPYEFRWHYLFPSFQLSLDPESDVMRRHHMNETVLQKAVRRSAQEAGIEKTVTCHTLRHSFATHLLEV
GADIRTVQEQLGHTDVKTTQIYTHVLDRGASGVLSPLSRL
>VCM66_A0291
MNNNIRLNMYRYVFTELAYIVFLWLVFYWLSNGNHHLIQSLTLIMCCGAAARILMLWNKFRQGSLKILGG
NLFFKGLACDVTLLYDFLPLGIGSTIKVSYFEETMQKRSIYIPKNALSHEHWQQLLDQRT
>VCM66_A0292
MAQGMTHTFIGTIMNTMEFVRSLLIEKGISARLAKPYPYLFYKFARLDMKPRVFESPLKLFVLQSVLGTV
FWGGFMWLLVWQFQGFVASQVYASMFFGVITGLLLAVEVARIRRKYGVTDFDSWLKANGLK
>VCM66_A0293
MKHQSLLVIRGFETAELSTLSTKSTSGKTPKPNCAA
>VCM66_A0294
MIWLSLCGLLTFWQPTSQLLALDVCLRDAFA
>VCM66_A0295
MNQHEKLNYVEFAVNDLESTKAFFSKTFGWSFVDYGPEYTAFSNEGLDGGFFKAELSSRTENGGALLIFY
SSDIEATLEKVVKNGGHIIRPIFEFPGGCRFHFTEPSGNEFAVWSEARA
>VCM66_A0296
MSFGGKSMSEHSAIVTWKRKDSEAFTDNQYSRAHTWEFDGGSKILASASPHVVPVPLSVEANVDPEEAFV
AALSSCHMLVFLSIAAKQRYLVESYTDNAVGILGKNSKGKTSVTKVVLRPQVVFSGTSKPTLQQLEKMHH
LAHENCFIANSVETEVVTEIIA
>VCM66_A0297
MFNHQKSVDYGFSLFPRLIGFVFVGKLASAAAVFRTFILWRWKFRELPQSIFG
>VCM66_A0300
MVESVEISASSKSLRTNKLRSFNVVGYSTRQIWFHKGCIIAVIWFSLSWTLKRGQLNLDRFEFWQLTSQL
LVLDVCLFDAFA
>VCM66_A0301
MDITYKLPHPVRTCSSEQLEMEIMQQDKMLDAILGDVDLENSGIDYLASLAVINAPELKKHYESMGLSNH
NIGVAIGAMLTPYKFRRLDGNILTTSNAIDELLEKTDIGDDVPIAYLRPPFKNCYIEFTEDRTSPIRIYN
SESGEHILEGVYLSEVDILPDSPQMKLYESAGSFKNQIDFSKPLRTVDMMFTGSPIGKKNVMDDALRLQG
FFVQNDKTTVNDELKIIVAKYGKDDDFANDINYLEMALSHVAKVLLFINCKQYRDTAFNERKELKKKVSS
LKSLSKIKKYNKKLRRVYDRLIIKPEDHIVYERDNPRESSTGHQPKKAHWRKGHFRMQPYGEGASKRKVI
YILPTVVGGIFAEKKSYNVRTK
>VCM66_A0302
MNLEEFQESDFDLLIKWIDSDELNYLWGGPAYVFPLTYEQIHSHCSKAEVFPYLLKVKGRHVGFVELYKV
TDEQYRICRVFISNAYRGQGLSKSMLMLLIDKARLDFSATKLSLGVFEQNTVARKCYESLGFEVVSTEIG
TRAFNGKLWDLVRMEKRL
>VCM66_A0303
MEHPTTLKHRGLWVFSGFEPAELSTLSTKSASEKLESQVVKLEC
>VCM66_A0304
MLDVPHGKFGFTKGCIIAVILLSLSRTLNRGQLNLERFEFWQPTSQLLALDVCLRDAFA
>VCM66_A0305
MSMDEKVIIRKVTVEDAESVLSLMYQLDRESKFMLLEPEERTTTLEQQIQIIHSFNDSSNKVMYLLTNDE
KAFGFIVGVGNTANRNKHCMSLVIGLLQAVKGQGFGKELVNKLEGWAISHGYSRLELTVMQHNERAKRLY
ESCGFEVEGLKRHSLVVDGEYVNELYMSKLLTA
>VCM66_A0306
MRAIFLILCAVLLNGCLGMPESVKPVSDFELNNYLGKWYEVARLDHSFERGLSQVTAEYRVRNDGGISVL
NRGYSEEKGEWKEAEGKAYFVNGSTDGYLKVSFFGPFYGSYVVFELDRENYSYAFVSGPNTEYLWLLSRT
PTVERGILDKFIEMSKERGFDTNRLIYVQQQ
>VCM66_A0307
MKMKAIVDLIRKDPIRHEALECVYQLELPQCYIAAGFVRNLVWDSLHHNVKLTPLNDIDVIFFDADCLDS
DYEKSLELKLSEQMPQLNWQVKNQAKMHLQNGDNPYQSTLDAMSYWPEKETAVAVRKVEHDRYECISAFG
FESLFQGFITHNPKRAYGIFENRVKSKGWLAMWPNLRIAP
>VCM66_A0308
MFNHQKSVDYGFSLFPRLIGFVFVGKLASAAAVFRTFILWRWKFRELPQSIFG
>VCM66_A0311
MVSQRLHHRCDLVFFVVDSKHDQLNLDRFEFWQLTSQLLVLDVCLFDAFA
>VCM66_A0312
MIFWEEASLNDREKIFEFLYDFNPAAAKKTDELIEAKVENLLEQPLIGVQRDGIRGRLLIIPEISMIVSY
WVDGSKIRIMRVLHQKQKFPND
>VCM66_A0313
MLTFVHTTKELTMDTRIQFRVDEETKRLAQQMAESQGRTLSDACRELTEQLAEQQRKALSHDAWLTEQVN
QAFEKFDSGKAVFIEHDIAKARMAERKAKIRNRGHA
>VCM66_A0314
MKPFNLTVAAKADLRDIALFTQRRWGKEQRNVYLKQFDDSFWLLAENPDIGKSCDEIREGYRKFPQGSHV
IFYQQTGSQQIRVIRILHKSMDVNPIFGA
>VCM66_A0315
MRALPKMPFDTIIRYFSVFMEMGSWLKIQVSLLVNTSMALLQAKYKVGVTAQQVKSFALRYVYSKTKKPN
YSHSVNYLLKESKVVTLIMTLIASSMNSIVKTFDETI
>VCM66_A0318
MIRKYNENDLDSVLEIWLNSSVKAHDFISAEFWESQVENMRNIYIPASEVYVYEMDSKVVGFYALYESRL
AAIFVAPELQGKGIGKQLLNHAKSQRTILTLSVYKENQASYQFYLSQGFNVVSEQLDEHTGYPEYTMSTG
GT
>VCM66_A0319
MELQQLNQRHLKCLLDHVCLDSELAFCEGAVPPKHVLIRSYEQLQNSKAEIWSLPYMISVDNNVVGFCSF
KDEPQDGEVEIGYNVSPHKQGRGFAKLAVNQLCQLAFNMDSIESVVALISSANLASLNVARANNFVFIGF
VVDSDNEKLEKWVLQRASCA
>VCM66_A0320
MAMPEIDALLGLSFCLYFFDNKQHKLPHIHVKYGSYELIIAIETGECLEGYLPNKQRKRAENHILEHREQ
LMVMWNKAVNGENPGKLGDLC
>VCM66_A0321
MLKVIDVDFVSDHTLELTFNDGYQGYADLSVYFKKTPFSEIKDFKRFSLTRDGSLNWDGNELTAATLRDI
TKGSQKSVELSFNVQEMEAVIKQASWESMMEGRPDILQAAIRSYVEQFGHGQVIAKAGIKSRTSAYRSLK
PETTPNFGTLVQLGHAVIELAKDRTVANKEPRI
>VCM66_A0322
MVLILISVFVNLIFLATLLALQADLSAFLGVEVTKTTLSILKDILIPISTAFFGAAFGAYIAYRLSVRQS
KQLERIKEHSVLLSSFYALNAQINDLLDYKLSIIKPNVNDDIRALTIKWCVDVQCVSERVHDESGYVLAK
YSELKVYKQLKRAERTYICAKRLVQRRNDLYDSYRTSLDKEAKLGENIDLHVIVDKFGYNNLCRLYDTTE
SMISEIDVAIAELKQALDCLPLCMEKHFPNDQFVNLGSYTKPGFENAILVNSSKPIISSLKDLQALMD
>VCM66_A0323
MVENYETQFVTFIESEMEQDLAHDLNHVFRVVKTAKLLSKIEGAMLEVVLPAAYLHDCFSFPKNHPNKAE
SSRIAADKALEFLNEIGYPNEYHDAIKHAIIAHSFSAKVQPDTLEAKVVQDADRLDALGAIGIARCIQVS
TNLGVGLYDATDPFCGTREPNDRVNTVDHFYTKLFKLPEIMHTASAKVEAEKRMKFMKAYLIQLGMEIEP
YS
>VCM66_A0324
MSPREVSLALSSRFEQFGAFTYRLKVCRQLSIVLRCLMKRQSFCRCKFQCHCLIELLCSCVVNWFVGEGF
HIG
>VCM66_A0325
MAYNRSTDGMYPYAGGVMATARLDIRLDEEIKAKAEKASALLGLKSLTEYVVRLMDEDATHVIEEHESIM
VKDSVFDEFMAACNKVKAPNQALLEAVKFTEKSGIK
>VCM66_A0326
MSWGKEFVELSKSKHDRDSFDCGEQELNTFIKTQAAKHMQAGISRTMVLPSAHPLLNQKFAICAFYSVAP
SSISRETLPAQLAKKLPRYPIPVFLLAQLAVHKEFHGSGLGKVSLIRALKYLWEVNHHMRAYAIVVDCLT
DSAQAFYTKFGFEVLCEHNERIRMFLPMKTVEQLFNQ
>VCM66_A0327
MSAIQYCFSLSNEVAMYLALKNRSDCLIVLLSLREVSIVGSSRFEQFGAFTYRLKVCRQLSIVLRCLMKR
QSVCRCKFQCHCLIELSRPCVVSWFVGEGLHIDLVAK
>VCM66_A0328
MLNPLKSSVCGFRFLWHFVQVLSAIQYCSSLPNEVAMFLAL
>VCM66_A0328a
MLSLCEVSLALSSRFKQFGAFTYRLKVGRQLSIVFRCLMKQQCVYRCTFQCYCLIELSRQCVVSRFAGEG
FHFG
>VCM66_A0329
MLMIFTALLTNTKKITLLFVWCFHISGWFSEHEKSASFTRCSRRLFPSTTKILEIIFSSFEMTALPTTKH
LQTPFAQMLLAFPFCQLTPA
>VCM66_A0330
MPQSKFRLCSTKGTSMFSHIMIGSNDIEKSKVFYDAILSVLGYPAGVIDAKGRCLYINQDGVLGITKPVN
GEPATHGNGMTIGFKVSSPELVEAWHAAGLANGGVDCEDPPGIRTSGQRKMYLAYLRDPAGNKLCATHHI
STGN
>VCM66_A0331
MAQYETTSEVIVSQKVKVALLWLKDILESKQISYQIVGGLAAKIHGGSREVADIDLYIHKSDVHKILADV
NQYISKPLTHYIEGSWDLEYFQLIYGSQKIEIGLAPGTKIRASEGDKWHELHTNFERSVSGEYLGVVVPT
IPVDDLVAYKRVLGREVDLIDIQELTGEIAP
>VCM66_A0332
MRAPFQVLVFPYQILEQQPRYLIGQRSDNGVWQAISGGGEDSESILEAAKRELQEETSLIGCDWQQLDSM
CMLPKVYYADHENWTNHRFVVPEYSFSVRVSAEPQLSNEHTNFRWCGFQEASELLKYDSNKIALWELDQR
LKSTL
>VCM66_A0333
MLNLLRFFLISNLTASAVVVMFEKSTGFFGLRSWPDYAFFVVVILWGLAALFFMYPPEGGFGGDRAESVA
GSMVDSSVANEIDSERFSSNTMLCIKLFVSGLPAFLTCIIVSTAT
>VCM66_A0334
MYIGKSLVEQHFRDTEKLVRQLSKDDIANWLLSTGYFPESNILPPSFKVHDFKLQRKPYNKSIQNNKKST
DLARRQLAPISYPKSLLTNRVFAIQDPRNYHDIVFYLHDEWETVLDRLYPKNTKIFSYSMPIPVDKKNQG
QMGELRSGRMIYEWIRMAESDLVIDATSYKYLAKTDITNFYSSVYTHSLAWALAGNRETAFEDKQCSNFG
NKIDKLLQYANDARTNGIPVGSALSDLVAEILLAWIDEKVSKELTSLDFLAVRFKDDYRVLCNSEEDAKK
VLSTISNELSKINLTLNENKTQVFIVPDGLYRPHDREYFPYSLREKSWVSFKTFEHTLLIALDIHRKYPG
TGILEKFFSELLTKKKDLKVKFSKNEQQQNMQLIKFVSLLFLVKRESEKTLSHVLSLIEIVYLGNKSHRK
ILKPYIKNIIEKELKSASDNNSAFDVVWYIFFWRYIQLGKMRFEEFVTNDKVVSNPFVQCMLTSTDKLYS
DSGIKLFRAPKDCKETSLAHRLDVFKRHERV
>VCM66_A0335
MEHLEIQFSFGLAIGAVIAAAINVYFNYRSEQKRIKQKRGENANIVVGELLNVVAHYTQYEPVTFRMVDG
DERDIIKVKTILKEQIYGNFLAVSKPENVSFLPPEQIRNLYQLAIKIRNADFMITEFIAACNDPDRCSDY
ELKLYEDYDLFMGYVEDAASGILLHIEHQFPEFKGLIPEDKLRNLV
>VCM66_A0336
MSNWFENNPTKSVLIHTVLVATATWAAFTFVFDENRVKLHEAKVARAEAETKEVNARNSVLVTRLDYLTK
ENEKLNRWLEQEPKSIPYYEKQLTVLSEKIESLEGALQLAQERESDSNTEKGDRWIDELLKRYNEVQLKP
VQQSIYDPLTEVVVGADRVTIDGKTDIKITFPDGKKIEQKSAAPGETWDFQNNGKEYRLILDSADWSTQR
FGTRIIELNRTEGK
>VCM66_A0337
MVESVESSAGPKPLKTHKPRCFKVVGCSTRQFGFTKDCIIAVIWLSLSRILNRGQLSLDRFKFWQPTSQL
LALDVCLCDASA
>VCM66_A0338
MSVQKVVVITGGSRGIGAATAKLFAQNGFSVCINYKSNAEAANTLVEEIKALGGHCIAVQADVSKESDVV
KLFETVDQELGVVSVLVNNAGILKKQMRLDEMSAERINSILINNVTGYFLCCRETVKRMSTRHGGFGGVI
VNVSSGAARTGSPNEYIDYAASKGAIDTLTKGLSLEVAAEGIRVNCVRPGLIYTDMHADGGEPDRIERLK
NKIPMQRGGLPDEVAEAIYWLSSEKSSFSTGNFLDLAGGL
>VCM66_A0339
MLLDVQHGQFGFIKGGIIAVIWFSLSRTINCGQLNLECFEFWLPTSQLLVLDVCLFDAFA
>VCM66_A0340
MRPRKKEFRVEKIIDELVAQGYEVSGSSSSIRVNMGALTGKAIIRKSVYSNTFVVSTHTWTQLIALTLVF
SSILSSIFSQWGQPELSGAMWFSFSVGIPVVITGFVSAIIAEIQLQPIRQIVRMVNSKLSPPVA
>VCM66_A0341
MLLDVQRGQLSFTKYSIITVIWLSLSRILNRGQLSLECFEFWQPTSQLLVLDVCLLDAFA
>VCM66_A0342
MKHRGLMVFSDFETTELSTRSTKSASKKLESQIVKLEH
>VCM66_A0343
MLLDAQLGKFGFTKGCIIAESVFSLSRTLNRGQLSLERFEFWQPTSQLLALDVCLRDAFA
>VCM66_A0344
MVSRHIPERLKKKIYQEANMTCPNCGERDVSTFEIHHIQPFVDVKKHEERNLILLCSNCHSKATVGELTE
IEVLRLKVGLISSSSGQSKETMPSNVITLDSVKNHGVIANQVTLNNSPAKVVLLPAVGSIASSLKHQNYI
KYLIDKYHAYKIVEVGKSNMKYPVFYNALKRKFGAKWDMVPIDRFLELSTYIQDRIEKTVLGKKLKAQGK
KSYSTFEEYLAKNCS
>VCM66_A0345
MYDSEVIEYAKEQENIISKLEYRVYKHDDGRSVNRQDLMRDYARVLYSSSFRRLQGKMQLLGVDASKFNR
NRLTHSLEVAQIARSIAYDLELNHTVVAETASLAHDIGNPPFGHYGEVVLNDLSLACGGYEGNAQAFRIL
RTLEKKHYAYPGLNLNVRTLMAITKYFFNKHQNNKKFLYDADYEFLKTELDSKGVTVTKSIDAEIMDLAD
EIAYAAHDLEDALSFGMISLGEIVHEFSISDKFKDAYPTMTDIAKEAQNVAMKASRSGTSEEYAIVLKKE
LTSMIVNILCSDIGLVDGCLGYKRHAKLAEGLKKLLFKAILRKKDIQLYERRGEQIIRGLFEVYSDEKYN
KDNMLLPPELRAINDCKTRLVTDYISGMMDSYAAQEYEKYFGKGSADKLYFK
>VCM66_A0346
MSRKKFMESVGATCSNWNWSWSFVNHEERFVVFGHWDVHKDGLIFDESWKGPGRKQSLEHISLIQNNGYR
LKTFPMQYDQTETGTAKIKSFDWILEEKHLAGVDGLWYALNYSESVDITSIEEVVHPETYIEGATKEISV
NAYERNPDARAKCILHYGCKCYVCKFDFQEVYGDIGKGFIHVHHEVSLAEIKKEYSVDPIKDLKPLCPNC
HGIIHRTHPPISVDSLINLLRSRN
>VCM66_A0347
MWQSRKGAQMKKFLAFIVLSNLIAVACVYLFEFSFGYLKIAFLKDYAFYSMLILLVLGAFFSFSGHGVGY
SDPSNVAGVAASSLIDNDSAKKTVVTRLESIGLGHRFLIVSLLPLIFCFIL
>VCM66_A0348
MSVYLNMQNKQYKLSQLAQEHLLKIKHYTIENFAEAQWQKYKSTLLSGFQTLADNPGLGKSCEDIYQNGF
YFPVGKHMAYYTKEANFILIVAVLGQSQLPQKHLKQSRFVS
>VCM66_A0349
MHTLTANDAKRNFGELLLSAQREPVIISKNSKNTVVVMSIKDFEELEAMKLDYLKHCFESAQKDLDSGKT
VDGATFLNTL
>VCM66_A0350
MNHLAMAVVIKNNLVLVQKRFRKNTGMIFEFPGGSIDAGESGEQAAIRELWEETGLRNLKLIGTHKSINE
NGGDIYHVVFSASMDAEPKEIEPYRQQTFYWFEASQIPLNDFYSADVNFIKEHLGSYT
>VCM66_A0351
MCFSEKFSQLCAYNSDVRCTMSENQKVKRAEPIETCSYKSPCVRHCCLDDKDICIGCGRTLDEICRWSSA
TNSEKQEILINSLARVQSRNISI
>VCM66_A0352
MCVFLMPTLPFKGVAKGIYAKQHSIKSHHIHKTKMLHIDIFRL
>VCM66_A0355
MFIESLKIRLRSLEVEDAESFYQWSGDREVTQFSLSAYAYPQSRSDIAKWLSEINSSSKTISFGIECKES
QKLIGYAGISGISSLNRSGEYFILIGDKAFWGKGLGTEVTRLVTNYGFRELGLHRIELTAYCDNVAAVKA
YENAGYQHEGIKRESGYRNGRFMDKVQMSVLSREWPAT
>VCM66_A0356
MRAIFLILCAVLLNGCLGMPESVKPVSDFELNNYLGKWYEVARLDHSFERGLSQVTAEYRVRNDGGISVL
NRGYSEEKGEWKEAEGKAYFVNGSTDGYLKVSFFGPFYGSYVVFELDRENYSYAFVSGPNTEYLWLLSRT
PTVERGILDKFIEMSKERGFDTNRLIYVQQQ
>VCM66_A0357
MMNTVLLDKDKHDRNRFNCGTEALNNYLKVMASQQAKKDNTRTFVLEDDNNSAYIIGFYTLTMTPIDLKA
LPDKLQKKHQSSTSGGLIARLAVDDRYKGKGFGEWLLIDALRKLLAASDSVAFPVVIVDAKDGAKHFYER
YGFQAFQDAENKLFITIADIRASLG
>VCM66_A0358
MATTLPRITARVDVDTQDLLAKAAALAGMSSINSFVLNAAIEKAKQVIEREQALKLSQADAVLLMEALDN
PAVVNAKLKLASERYESKTQ
>VCM66_A0359
MKHLDLLACGDFETTAFSTLSAKSASSKTQKPTCEIWILKAACLMQMSLDFDDF
>VCM66_A0360
MFTNGFLTPLLEKHFTQMHLASTRPTPKAVKQATKT
>VCM66_A0361
MSMSEYKLTEEIIKLSQSQLWDVAKSEWTLHEIYEANEPERCLCGHFPIIEICNLKNKINSNYAIVGNCC
VKKFIGLPSDKIFQAIKRVRKDDQKSLNAEAIFHAYDKGWINDWEKSFYLDVMRKRKLTSSQLNKKIEIN
NKLANKMKRT
>VCM66_A0362
MSLLKAKLSMYKLEYSTQFKKDFKKITKMPISDIIEVGNVISKLQRGEKLEPKNVDHPLTGNWVGFRDCH
IKPDLVLIYRVFNDQLQLARIGSHSDLF
>VCM66_A0363
MRTEMLSTRIDHDTKIAFTNVCDEMGLSTSQAIKLFAKAVINHGGIPFELRVPQPNEVTASAIQELVEGK
GHKAESVEAMLNELTEGKVKHV
>VCM66_A0364
MKVELVTSLKRQATKILADLHDTKEPVLITEHGKPSAYLIDVDDYEFMQNRLAILEGIARGERALADGKV
VSHQDAKDRMSKWLK
>VCM66_A0365
MVEIIWTEPALSDLNDIAEYIALENVVAAKQLVQTVFTKVERLADFPESGRIPPELEHLNYREVVVNPCR
VFYKYDDAKVRILFVMRAERDLRRLMLTKQ
>VCM66_A0365a
MLNPLKSSVCGFRFLWHFVQVLSAIQYCSSLPNEVAMFLAL
>VCM66_A0366
MLSLCEVSLALSSRFKQFGAFTYRLKVGRQLSIVFRCLMKQQCVYRCTFQCYCLIELSRQCVVSRFAGEG
FHFG
>VCM66_A0368
MLMIFTALLTNTKKITLLFVWCFHISGWFSEHEKSASFTRCSRRLFPSTTKILEIIFSSFEMTALPTTKH
LQTPFAQMLLAFPFCQLTPG
>VCM66_A0369
MLYAKALSIGDKIGFFSPSSPATAFAPNRFQRAKAYLKAQGFELVEGSLTGKSDYYRSGSIRERAEELNQ
LIRDPNVRCIMSTIGGNNSNSLLPYIDYEALRNDPKIIIGYSDVTALLLGIYAQTGLITFYGPALVASFG
EYPPLVDETFHSFIDLLCSETNQYQYTMPSSWTDIKHDWETQHSAKPVYPNEWQFIGKGKVTGRIIGGNL
NTMAGIWGSRYMPEIKVGDILLIEDSLKGIENIERSFAHLAACDVFERVSAIILGKHELFDNKGTGRTPL
DVLIEVLADKNVPIFYGFDSCHTHPMLVTPLGVRGTIDFDNHTFKLEDRWVKAK
>VCM66_A0370
MNRSSIFGIVASLLGLAALIFTVMDGSHFPVIEWPYEAYQGLVFSFVWGFGVSATVGYLLSILVFIGVAV
VCFAVGHKISRSMFG
>VCM66_A0371
MCTVSLCVSLCLWMHNETVQVAMALEFKDKWLEQFYEDDKRHRLIPSSIENALFRKLEILDAAQAESDLR
IPPGNRFEHLEGNLKGWCSIRVNKQYRLIFQWVDGVALNTYLDPHKY
>VCM66_A0372
MRKTKRRPVSVGEMLKVEFLEPMGITSKALAEAMGVHRNTVSNLINGGVLTAPVAIKLAAALGNTPEFWL
NIQHAVDLWDTRNRYQEEAKFVKPLFVSLEQSART
>VCM66_A0373
MSAIQYCFSLPNEVAMYLALKNRSDCLIVLLSLREVSIVGSSRFEQFGAFTYRLKVCRQLSIVLRCLMKR
QSVCRCKFQCHCLIELSCPCVVSEFVGEVFHIDLVAK
>VCM66_A0374
MRRLLCLSFNTLHLNQINDNQLKSLTKLRIILN
>VCM66_A0375
MSAIQYCFSLPNEAAMYLVLKIQCYCLIELSRPCVVSEFVGEVFTLA
>VCM66_A0376
MEFLMKISHLDHLVLTVADIPTTTNFYEKVLGMKAVSFGAGRIALEFGHQKINLHQLGNEFEPKAQNVRV
GSADLCFITDTVLSDAMKHVENQGVTIMEGPVKRTGAQGAITSFYFRDPDGNLIEVSTYSNT
>VCM66_A0377
MELNTAIESRIIEMAWEDRTPFEAIKHQFGLNEAEVIKFMRSRLKPSSFKLWRGRVSGRNTKHAKLRSSE
ISRGYCPTQYKHR
>VCM66_A0378
MDYETKLQLEHKELSDKGVWKSNYNPPLVKLLRKLGLCFPPPYYQSFFANVMLCVAFFAPVWGIFQWFLV
WDELGKPVLEAVYISLLTGALFGLVMATFYYIRRKQLNLTDWGSLGE
>VCM66_A0379
MSTRFCEKCGKNTEHKEVMKQKPSKYGKSKREQFKAFLDGFFSSSAASLPGGVSLELTDRYVVCAICGSA
TLENHGEQFQ
>VCM66_A0380
MSAIQYCFSLSNEVAMYLALKNRSDCLIVLLSLREVSIVGSSRFEQFGAFTYRLKVCRQLSIVLRCLMKR
QSVCRCKFQCHCLIELSRPCVVSWFVGEGLHIDLVAK
>VCM66_A0381
MSFGGKSMSEHSAIVTWKRKDSEAFTDNQYSRAHTWEFDGGSKILASASPHVVPVPLSVEANVDPEEAFV
AALSSCHMLVFLSIAAKQRYLVESYTDNAVGILGKNSKGKTSVTKVVLRPQVVFSGTSKPTLQQLEKMHH
LAHENCFIANSVETEVVTEIIA
>VCM66_A0382
MPLIVSIAALYVSYNSYKVSENQLSVSRVSVEPHFYVDEIPLIDEKTGSVYERELKVFNIGSPVANIKTT
VRTFYEVDDFGQIGKKLIPLNGYYYASFPTGEPEGLIATHKGNENATKDFDATFIHFRGNYPNYLQVELK
NIVYITYMSFEGIDKQVCFLNSTQIDCELVSSYKGLFNQSYLELEGLTYQKLVEVYEKFGG
>VCM66_A0383
MIKFEFDENKSRSNLEKHGIDFHTAQGLWNDSDLIEIPANTSDEPRYLVVGLLNGKHWSGVITYRGTNIR
IISVRRSRKAEVSLYESA
>VCM66_A0384
MKAHEFDAKFESDDDDIVMDLDLSQAKRPMHKQKRVNVDFPAWMLESLDREASRIGVTRQSIIKIWLAER
LESVSHHSSVR
>VCM66_A0385
MSAFVRCSPLNAALYLLEILVKIKNVFAILLIVYLIPIAVWYFVMVVVNDYALSTLNSDWGAFGSFVGGV
LSPIFSLVSVLFVIKSINENNTNNNIEIELIKKQDRRNYLISLIAIFNNNMLSNIDSYLNAFDRPIQIAD
NKFHMFTDESVKVSLMKYMSIKDSINVNNKLIFDMINNFTANCEISFSIILKYVNSIEGLDEVNEFMDVV
EAALDNNFINALLSFRLYEQACGWSQKSPLLDQLVSINNKTRYKSEWVERYQEQIGAK
>VCM66_A0386
MENPTTLKLRGLLIFSNFETVELPTLSTNATSA
>VCM66_A0387
MLLDFPHGQFGFTNSCIIAVIWLSLSPTLNRGQLNLDRFKFWLPTSQLLVLDVCLFDAFA
>VCM66_A0388
MEIKEFSACNLESLRKLYLDSRRDSFPWLKADSFRIEDFDRDSQGERIWLSEVLGNVAGFISIWEPDNFI
HHLYVATEYQGQGVGSMLLNGAKMKYGNLSLKCMVQNQKALNFYLSQGFEIVSKVDDELGGYYYMSFSAQ
T
>VCM66_A0389
MSIEVTLLTTVLANALGSNVLAESLVKLFKEKLDKKTIDDSCSDEITAAEPKRLYLAGEQESKIVNEAAI
EALDETYTLTAGIAAERMRQAKAAFNIALTLMIVGVLVIFAGVALLYFKEGIEQGLITVVVGAVSEILSV
IVLGFNRETNNRLDDLRKDMSVIETARVGLSFAKQIENQEKRDNAISELSLKIQGG
>VCM66_A0390
MNQHEKLNYVEFAVNDLESTKAFFSKTFGWSFVDYGPEYTAFSNEGLDGGFFKAELSSRTENGGALLIFY
SSDIEATLEKVVKNGGHIIRPIFEFPGGCRFHFTEPSGNEFAVWSEARA
>VCM66_A0391
MLEVITLLGKTIAVISACWAIVSGVGAWKREFIGKRRIELAEETLATFFEIKDAIAFIRSPFASVGEGES
RVVGEREKPEETELLNRGHIVFERYEKKREVFIKFETLKYKFMATYGEDSEAIFKDTNKAVNSIFSSARL
LATRYWQRQGRAQMSDDEFEKHLEGMQKHEDVFWDTWEDDDVIRKQLQSIQDRLDGVVASTFEEPMPTYK
LLTKKLW
>VCM66_A0393
MIRHILLIKFKASAEPSEIEKLKGLFASMPDKVDGVLSVEWGENDSPEGKNQGYSHSVLMTFSDEKGRQN
YLPHPEHEVLKKVFRPLLEDIVVFDYTI
>VCM66_A0394
MNNNIRLNMYRYVFTELAYIVFLWLVFYWLSNGNHHLIQSLTLIMCCGAAARILMLWNKFRQGSLKILGG
NLFFKGLACDVTLLYDFLPLGIGSTIKVSYFEETMQKRSIYIPKNALSHEHWQQLLDQRT
>VCM66_A0396
MIIKKLKQSHSVKILCEVFNVHRSSYHYWLKRPALINAETIKLRSLISEAHAASNGSAGARTIADIVTNQ
GVKLSRYRATKLMRTLGLVSCQEPKHRYRKASQEHIDVPNHLSRQFAVTAPNEVWAGDVTYIWTGNRWMY
LAVVIDLFARKVIGWSMSLSPDSRLTGKALSMAYESRGKPKGVMFHSDQGSHYTSRKYRQLLWRFQIKQS
LSRRGNCWDNAPIERFFRSLKTEWVPTVGYRSFAEAQQEITRYIIGYYCQLRPHQYNGGLTPNESERLYW
ENSKTVANFS
>VCM66_A0397
MISSPHKLTGDIMTKRTRRLFSAEFKLEAAQLVLDQNYSVTEAAQAMNVGKSTMDKWVRQLREERQGKTP
KASPMTPEQIEIRELKKKLARLEEHNEILKKATALLMSDSLNNS
>VCM66_A0399
MILRQLNRIDMSSFDFPKYQANQEVGNTGEAFFEHFVTKELGCIYRKVHREHDFGIDGYIDIVNNGVVSG
RSVAVQIKCGDSYISKVTSGGIKYLGDNKHLNFLINHNVPVILVVLNSDCTKGYWVEFSVNATNPSSKSW
WIEIPFENQLGTLDMTSLCDIAGIAEDYSEDIKVSWAINSAMDEQSDISFVLSKEEVEELDLSGINQMME
RYFRTKDLLISNRNKTVFWIFGYDDDSRELYEIPEVRRWFKFTLEQGVPWFYLLDVGADHMSLPINMYSC
CNISVNKLSCGSKSVVISSVSDINNWVEVNFENLNRFADEKKIPDNILKEVSEKVITSVHRLVAG
>VCM66_A0400
MCTVSLCVSLCLWMHNETVQVAMALEFKDKWLEQFYEDDKRHRLIPSSIENALFRKLEILDAAQAESDLR
IPPGNRFEHLEGNLKGWCSIRVNKQYRLIFQWVDGVALNTYLDPHKY
>VCM66_A0401
MRKTKRRPVSVGEMLKVEFLEPMGITSKALAEAMGVHRNTVSNLINGGVLTAPVAIKLAAALGNTPEFWL
NIQHAVDLWDTRNRYQEEAKFVKPLFVSLEQSART
>VCM66_A0402
MNLEEFQESDFDLLIKWIDSDELNYLWGGPAYVFPLTYEQIHSHCSKAEVFPYLLKVKGRHAGFVELYKV
TDEQYRICRVFISNAYRGQGLSKSMLMLLIDKARLDFSATKLSLGVFEQNTVARKCYESLGFEVVSTEIG
TRAFNGKLWDLVRMEKRL
>VCM66_A0403
MRAIFLILCSVLLNGCLGMPESVKPVSDFELNNYLGKWYEVARLDHSFERGLSQVTAEYRVRNDGGISVL
NRGYSEEKGEWKEAEGKAYFVNGSTDGYLKVSFFGPFYGSYVVFELDRENYSYAFVSGPNTEYLWLLSRT
PTVERGILDKFIEMSKERGFDTNRLIYVQQQ
>VCM66_A0404
MTYKLEFKKSALKEWKKLAVPLQQQFKKKLIERLENPHVPSAKLSGAENIYKIKLRQSGYRLVYQVENDI
IVVTVLAVGKRERSEVYTKALQRLDD
>VCM66_A0405
MTTRILADVAASITEFKANPMKVATSAFGAPVAVLNRNEPAFYCVPASTYEIMMDKLEDLELLAIAKERL
SEDSVSVNIDDL
>VCM66_A0406
MPDLTKARCPCRGCNKVANNAEEVEELFGLRNMGDGTIRVQSYCRECRGLHCEASNPKCNHHA
>VCM66_A0407
MLGYAFPSILGNLMSKIYQMDAVDWLKTLENCSVDLFITDPPYESLEKYRQIGTTTRLKESKSSSNQWFS
VFPNTRFEELFREVYRVLKKGSHFYLFCDQETMFLAKPIAESVGFKFWKPIVWDKCAIGMGYHYRARYEF
ILFFEKGKRKLNDLSVPDVLEYKRVWKGYPTEKPVELLEVLIRQSSSENEIVADSFFGSGSTLIAANNLS
RKYIGCDISSSAHEYFKNRA
>VCM66_A0408
MEKSNEKVQLLVNAIRFRKPYTANDFQVTASELKVKKESYHLSKIKSIELKRLGFKDNVVKVTTYAILLS
AATWAFVPEFGFFALLIALILALVSMRKYELKVEFKGTDETGDYWVSIARCWTEDEFHILDNIYTELKSR
I
>VCM66_A0409
MVSGLNKDSVMKCFLAFWLVFVSFFSVGLHANDAVLQQAYQSQQSDLQVQGFGQVVKVLPDDNDGSKHQK
FILKLNSGQTLLVAHNIDLAPRIPNLKVGDSVEFYGEYEWNKKGGVLHWTHKDPQNRHAHGWLKHNGQVY
E
>VCM66_A0410
MEKRRRQKYSLLEPIVVQSGNQYQNAASVLASTDGNLWVACINASLAIEIYLKSFLITEHQVQGYSRFMG
TVHKSHDLAKLFKKLHPQKQSVLLEAVKHVAPGIDLVAELTKYRNVFTNARYTFEPNNVPSMGSDLINLA
SVLRRAVIHIINVHYPVIKPIGLEKAVNEILSTRQT
>VCM66_A0411
MKNIKYILFICVVAYMPFVSANLSHLDKSISLLNTLNYPAIFKNTLLKECDKGLPQFASLKICKQSETLS
DEMIVRIAAKHFISYVSESDTDKLIAFWGGSDGVRISNGLVLWQQTGRLDVLTDTDLYILDKFNQTAENK
ASMAFADNVNVSVQIILEIEEILSSQ
>VCM66_A0412
MLNEKVNSVKMLTFKNVSRMLMSLVLVGASPQVYAKLTLDEFCKMRYDLAFASISDRMDPSASLPELLKN
FNILVEEAKTKQTYNKKIFKNITYGDYMEWGKTVILEAYEESVLYSDGFNDRTIKRFSERAMVDCYRNNG
EL
>VCM66_A0413
MTESAHNKTKRKLINNIKDIKPTHQTAIFYNNFDEAIEFNDLMQKIKKPVSAAFKSINMIWMLRLKHQPN
YGVVGYIQILTTAELDLKLLNKVLAKYTCENQVRTVQRPFDREKYTDTVSKQRLANLAAYLGSKTSPRRY
AITNKPQINKNAQN
>VCM66_A0414
MQKLLLVLTVLTFGSTALANDSTLLNVSYDPTRELYQEYNQAFTTYWASQKKQHIKINQSHGGSGKQAIT
VINGIESDVVTLALAQDIDAIASSGKIAKDWQSRLPHNSAPYTSTIVFLVRKGNPKNIQDWDDLTRENIE
VITPNPKTSGGARWNYLAALGYALTKSNNDEVYAQQFVKSIYSNVKVLDTGARGSSNTFIEREIGDVLIT
WENEALLAINKIENHNVEIIIPSTSILAEPTVSIVDKVVDKKGTRAMAEAYLEYLYSPVGQEIAAKNFYR
PRDKNIAIKYSKQFPELNLFTIDKFSGWDEAHKKHFSQGGIFDQLSKR
>VCM66_A0415
MCMEAVMNIGIYIYDEAEVLDFSGPFEVFSTAKRLGAGSWNVFLVSETLEPVKARGGFTVLPDYSFQNYP
QIDLLIVVGGVHRNEMNKSNVLHWVASVDKHAKHIASVCTGAFILANAGLLKGLAVTTHWEDIPELKQRF
PDLVVVEDKRWITASKYTTSGGISAGIDMSLFLVSKFHSQSHAELVAHQMEYNWQKCT
>VCM66_A0416
MSCQNLQRSRLSWPFTAFPTKKHDFSDDVAFCETKLTELNIQRL
>VCM66_A0417
MKNIKFKIYHPTLDLVSDRTLRSILKKFSTLLREIQYQEVFFLINHSNITKSEKQSLQDRLKGPLNHIDA
YYIEHIEKGSIIIEAALTATGLWLLKNTIGESIKEAWKQSDMHESIVSYLSEPLQREKVIDRNVDRVIDA
WNMDGFLIETTTKEKVDEDTVVFTVNLKTDPLLETHIKDNLQRIDTELVIREIKSEIERLRSQQ
>VCM66_A0418
MSDGNSVINFGDLAKPATVLIEKVSNAIGVLYEPRRIRKKAEAEVEAEKIKVLAGIELNEIQQRGIERFV
QQEARKQANIEAITAQAASQLDESAKTDNLEEDWIAHFFDKCDKVSDAEMQTLWSSLLAGEAQNPGTYSK
RTVDFVATMDKKDAELFTNFCQFVWMVGGATPLIFDFENEIYTKNGINFASLKHLDAIGLISFESLSGYR
RFGLPKKAVFFYYGQPTLVEFENDNNNEVQIGKVLFTKAGLELINICGAKRSQEFYEYSVSELSKQGLIL
SSLLA
>VCM66_A0419
MLNMKRILSFTLIAAIQGCANEPSVSQPISSGLYCVGSTALSGELSDKFTPVQDESLLSQAIGEPLQGKL
CQGSVYESTQDVIIYRAWNSTNPKSQLGQWWSFELPSGYTADYRKNFEICYQWSPLDKLAKCTLKAGTKV
VVGNGQSAKCSEYLSYPVSEKQQVFISEGASVVENCQVYDSVMSWE
>VCM66_A0420
MQHWGLKVSDLFSTIIIVAIGLTILAVIVSSIVNFYRDWPILSTAWSRMELFEKRLFYIGISFFILIPAL
KDHPAANTYISRVLIEILPALAGSFFVAGVVSFMRQVHDIRNRNG
>VCM66_A0421
MLNPLKSSVCGFRFLWHFVHVLSAIQYCLSLPNEAAMYLAL
>VCM66_A0422
METLSDNPTYNMLVLQLNEAITLKRTAINTLLFH
>VCM66_A0423
MEFLMKISHLDHLVLTVADIPTTTNFYEKVLGMKAVSFGAGRIALEFGHQKINLHQLGNEFEPKAQNVRV
GSADLCFITDTVLSDAMKHVENQGVTIMEGPVKRTGAQGAITSFYFRDPDGNLIEVSTYSNT
>VCM66_A0424
MSTRFCEKCGKNTEHKEVMKQKPSKYGKSKREQFKAFLDGFFSSSAASLPGGVSLELTDRYVVCAICGSA
TLENHGEQFQ
>VCM66_A0425
MRPRKKEFRVEKIIDELVAQGYEVSGSSSSIRVNMGVLTGKAIIRKSVYSNTFVVSTHTWTQLIALTLVF
SSILSSIFSQWGQPELSGAMWFSFSVGIPVVITGFVSAIIAEIQLQPIRQIVRMVNSKLSPPVA
>VCM66_A0426
MCFSEKFSQLCAYNSDVRCIMSENQNVKRAEPIETCSYKSPCVRHCCLDDKDICIGCGRTLDEICRWSSA
TNSEKQEILINSVARVQSRNISI
>VCM66_A0427
MCVFLMPTLPFKGVAKGIYAKQHSIKNHHIHKTKMLHIDIFRL
>VCM66_A0429
MCVFLMPTLPFKGVAKGIYAKQHSIKSHHIHKTKMLHIDIFRP
>VCM66_A0430
MKSVFVESTIFEKYRDEYLSDEEYRLFQAELMLNPKLGDVIQGTGGLRKIRVASKGKGKRGGSRIIYYFL
DEKRRFYLLTIYGKNEMSDLNANQRKQLMAFMEAWRNEQS
>VCM66_A0431
MSNRDLFAELSSALVEAKQHSEGKLTLKTHHVNDVGELNISPDEIVSIREQFNMSRGVFARLLHTSSRTL
ENWEQGRSVPNGQAVTLLKLVQRHPETLSHIAEL
>VCM66_A0432
MVTFREMDISDYNEVIALWATTENVSLRDADSRPNIEAYLKRNQGLSFVAVSDSLVIGAVLVGTDGRRGY
VQHLAVSSDFRGQGIGKSLIQKATDALSRIGISKTHLFVLIENVVAQDFYTKLDWYPRDEIRMFSYNSSS
NPEV
>VCM66_A0433
MKKTLGILILTLLSVPAYSAIRNSEIRDLEKEIIKKEWPACLTPKEAAIKW
>VCM66_A0434
MSHQLTFADGEFSNKRRQTRKELFLARMEKLLPWSQLLAVIEPFYPKAGNGRRPYPLETMFRIHCMQQWY
SLSDEAMEDALYEIASMRLFAHLSLDRAIPDRTTIMNFRHLLEQHQLGRSVFEPINQWLSERGVLMKQGT
LVDATIIEAPSSTKNKTNQRDPEMHQTKKGNEWHFGMKAHIGVDAKSGLTHTLVTTAANEHDLNQLSNLL
HGDEEFVSGDAGYQGAHKRDELKGADVDWLIAERPGKVRALKKHPRKNKVAIHIEYLKASIRAKVEHPFR
IIKCQFGFIKARYKGLMKNDNQLAMLFTLANLVKVDQLIRRQARSA
>VCM66_A0435
MMVAMISYQRLNRIFPYKGDTVIGNDVWLGYESTIMPGITIGDGAIVASKSVVTQDVPPYSIVGGNPAKV
FKHRFEPHVVDKLLAIAWWDWSAEKITENLKAITQ
>VCM66_A0436
MNLEEFQESDFDLLIKWIDSDELNYLWGCPAYVFPLTYEQIHSHCSKAEVFPYLLKVKGRHAGFVELYKV
TDEQYRICRVFISNAYRGQGLSKSMLMLLIDKARLDFSATKLSLGVFEQNTVARKCYESLGFEVVMVVVI
EFGGMRCQPLRRALCFLSRFGAIIGLTFIDSRCDMNRKVEAYGVDAVERPKIKASKKLDLTGDAGRQIVK
SETKLALRTHQKTFTKLADM
>VCM66_A0437
MDIICFPFERVIEINAFILKTEPGMKGAVDIPKLQGALGRIDNAIVYEGLDDVFEIAAKYTACIAVSHAL
PDANKRTGLAVALEYLSLNDFELTQENDLLADAVRDLVIGIINETDFADILYAQYAKEQNSAL
>VCM66_A0438
MSKVVQQQIGNIALVVENYDDAIEFYTKKLQFSLVEDTDLGGGKRWVQVSPPNSNGTNLLLAQASTEEQA
QFVGNQTGGRVFLFLQTNDFWRDYELMKANGVVFNEEPRVEEYGTVVVFQDLYGNKWDLLQLNKAHK
>VCM66_A0439
MMLIWCFMRQVLANCSASISELKKNPTALLNEADGSAIAILNHNKPAAYLVPAETYEYLIDMLDDYELSQ
IVDSRRADLAQAVEVNIDDL
>VCM66_A0440
MMTYKLKFLPAAQKEWSKLAPTIQSQFKKKLKERLENPHVPSAKLRGYDAVYKIKLRTAGYRLAYEVIDD
EIVVYVLAVGKRDKDAVYKKLASRFG
>VCM66_A0441
MRNMDIKLRPIESEEFDSLFSVVKQGIYSHVDAVFGWDDDFQRKRLKRDYDPSWFYWVQQGGQRIGMLCF
KPYDNVIHVHLLVVFPEFQNQKFGEKIMSYVHKLADAEGRNRVTLSSFIRNEAAVRFYKSLGYQLIDSDE
HFYSLSLQISS
>VCM66_A0442
MVSQRLHHRCDLVFFVVDSKHDQLNLDRFEFWQLTSQLLVLDVCLFDAFA
>VCM66_A0443
MMNTVLLDKDKHDRNRFNCGTEALNNYLKVMASQQAKKDNTRTFVLEDDNNSAYIIGFYTLTMTPIDLKA
LPDKLQKKHQSSTSGGLIARLAVDDRYKGKGFGEWLLIDALRKLLAASDSVAFPVVIVDAKDGAKHFYER
YGFQAFQDAENKLFITIADIRASLG
>VCM66_A0444
MATTLPRITARVDVDTQDLLAKAAALAGMSSINSFVLNAAIEKAKQVIEREQALKLSQADAVLLMEALDN
PAVVNAKLKLASERYESKTQ
>VCM66_A0445
MSKQYDKEEYIKKFETDKSHSILLQSAFAQASDIRKFEIELYWKRATYFWALIAVAFAGFFAVASGDFKG
GGQSLFLTIIASTGFVFTFAWFSANKGSKYWQENWENHLDLLEDSVTGPLYKSFLERPPESEFCKKYITG
PQRYSVSKINQWVAVFTLFIWCVLVIFSLSTYKENCSVGFVFHVLIPITALALCRIMISKGKTHDGSHNP
KFWLREVNVTKD
>VCM66_A0446
MENALNAIAEAIICTNADSVAYISAGSGVIVEFISGVFFWLYSKTTQQLKGYHDSLVDIQNVLLSFKVVE
DTADKETKLEMAKIMITSLNSAKNA
>VCM66_A0447
MQHLDKLLEVAKRKSEFDKNNSWYLGSSTYLAEIKQEVDEVVEEIPKNRLCYLEDELGDVLWDYLNTILS
LEKEAGVKIESVVQRACRKYEERVSAIENGISWDEVKLKQKKELEQEQSSAHT
>VCM66_A0448
MAYNRSTDGMYPYAGGVMATARLDIRLDEEIKAKAEKASALLGLKSLTEYVVRLMDEDATHVIEEHESIM
VKDSVFDEFMAACNKVKAPNQALLEAVKFTEKSGIK
>VCM66_A0449
MSWGKEFVELSKSKHDRDSFDCGEQELNTFIKTQAAKHMQAGISRTMVLPSAHPLLNQKFAICAFYSVAP
SSISRETLPAQLAKKLPRYPIPVFLLAQLAVHKEFHGSGLGKVSLIRALKYLWEVNHHMRAYAIVVDCLT
DSAQAFYTKFGFEVLCEHNERIRMFLPMKTVEQLFNQ
>VCM66_A0450
MKVELVTSLKRQATKILADLHDTKEPVLITEHGKPSAYLIDVDDYEFMQNRLAILEGIARGERALADGKV
VSHQDAKDRMSKWLK
>VCM66_A0451
MVEIIWTELALSDLNDIAEYIALENVVAAKQLVQTVFTKVERLADFPESGRVPPELEHLNYREVVVSPCR
VFYKYDDAKVRILFVMRAERDLRRLMLTKQ
>VCM66_A0453
MGDYRSSSHVYWRCKYHIVWTPKFRFKILKGNVAKELNRSIYILCNMKDCEVLELNVQPGHVHLVAIIPP
KVSISTLMGVLKGRSAIRLFNKFPHIRKKLWGNHFWARGYFVDTVGVNEEIIRRYVRHQDKKELEQEQQL
ELLRD
>VCM66_A0455
MVSRSAPLPRLDINGRAFVYLEAGKLLYIVYLDEFGHIGPYLSSTDKSHKTHPVFGLGGVVLPYTEVRKF
STYFYQLKNRLLDYELKNSGIHPAKWEKKGASLYTVTNVTKYRQLRQATFRLLNKVKASGGFIIYVGIEK
ERRVDGHDSKRLYHSVLREVIKCIDQECEQRDAKFMLILDQQEENVLRGEIVETASVAMFGDDARYRLIE
PPVQVESHLYQTVQCADWLCGLFGRLAHYECEPTVKADYKAIHDYFDNCIHQVSTRSGIKKLKSRPTAHN
LQKLVDKFSS
>VCM66_A0456
MFFGVKMDLSLYSAKGSNSSERVEWMLNFKGIPYERIEVSSDDLATTYRVMNPFGYVPSLLVDGLVFTES
MAIAEYLEERFPTSPLLGQSLEEKTKIRSVCEYVNSSIHSPQNRTVLNFFRPDLDETSKRKVRGEWIMLC
LDKLSQTICNESGFIIGRTFSLADIFVASIYKKALQHGYVESEFYNNHLIYIRKNERVAVSEPQT
>VCM66_A0457
MAMPEIDALLGLSFCLYFFDNKQHKLPHIHVKYGSYELIIAIETGECLEGYLPNKQRKRAENHILEHREQ
LMVMWNKAVNGENPGKLGDLC
>VCM66_A0458
MLKVIDVDFVSDHTLELTFNDGYQGYADLSVYFKKAPFSEIKDFKRFSLTRDGSLNWDGNELTAATLRDI
TKGSQKSVELSFNVQEMEAVIKQASWESMMEGRPDILQAAIRSYVEQFGHGQVIAKAGIKSRTSAYRSLK
PETTPNFGTLVQLGHAVIELAKDRTVANKEPRI
>VCM66_A0459
MKHLDLLACGDFETTAFSTLSAKSASSKTQKPTCEIWILKAACLMQMSLDFDDF
>VCM66_A0460
MATVNSPRQRKPDHSDDAAFCETKLTALNTQQR
>VCM66_A0461
MNDYDQNSLKILVVGPGKEFFDDVYQSEFSEFREHDLSLNVSEGFSAPAVTEVLISIGANVVAGLSVYYI
SKVFDKIFSAKARAKEQGREMHIHVSISEKLIIKNVESTSEIERSVNFVIETKGDNVQKRS
>VCM66_A0462
MIFWEEASLNDREKIFEFLYDFNPAAAKKTDELIEAKVENLLEQPLIGVQRDGIRGRLLIIPEISMIVSY
WVDGSKIRIMRVLHQKQKFPND
>VCM66_A0463
MLTFVHTTKELTMDTRIQFRVDEETKRLAQQMAESQGRTLSDACRELTEQLAEQQRKALSHDAWLTEQVN
QAFEKFDSGKAVFIEHDIAKARMAERKAKIRNRGHA
>VCM66_A0464
MSMDEKVIIRKLTVEDAESVLSLMYQLDRESKFMLLEPEERTTTLEQQIQIIHSFNDSSNKVIYLLTNDE
KAFGFIVGVGNTANRNKHCMSLVIGLLQAVTGQGFGKELVNKLEGWAISHGYSRLELTVMQHNERAKRLY
ESCGFEVEGLKRHSLVVDGEYVNELYMSKLLTA
>VCM66_A0465
MSKVVQQQIGNIALVVENYDDAIEFYTKKLQFSLVEDTDLGGGKRWVQVSPPNSNGTNLLLAQASTEEQA
QFVGNQTGGRVFLFLQTNDFWRDYELMKTKGVVFNEEPRVEEYGTVVVFQDLYGNKWDLLELNKAHQ
