# Supplementary material for: Architecture of the superintegron in Vibrio cholerae: identification of core and unique genes
Source: F1000Res. 2013 Feb 27;2:63. [Version 1] doi: 10.12688/f1000research.2-63.v1 (PMC4032106; doi:10.12688/f1000research.2-63.v1)
Supplement: File S1. Gene data from V. cholera and V. mimicus. — Gene data of SI region from seven V. cholerae and one V. mimicus genomes used in this study. [file f1000research-2-1158-s0003.tgz › M66_SI.nuc]

>VCM66_A0290
ATGAAATCCCAGTTTTTGTTAAGTGTTCGCGAATTTATGCAAACTCGATACTATGCAAAAAAAACCATAGAAGCTTACCTTCATTGGATCACTCGTTACATCCATTTTCATAATAAAAAGCACCCTAGCTTAATGGGAGATAAAGAGGTCGAAGAATTTTTAACCTACTTAGCCGTGCAAGGTAAAGTGGCCACAAAGACTCAATCACTAGCCTTGAACTCACTCAGTTTTCTATACAAAGAAATTCTAAAAACACCCCTTTCTCTTGAGATCCGCTTTCAACGCTCGCAACTAGAACGAAAGTTACCGGTTGTACTGACTAGAGATGAGATTCGACGTTTACTTGAAATTGTCGATCCTAAGCATCAACTTCCCATCAAGTTACTCTACGGTTCGGGGTTAAGGTTGATGGAGTGTATGCGCTTGAGAGTCCAAGATATCGATTTTGATTATGGTGCAATCAGAATCTGGCAAGGTAAGGGGGGTAAAAATCGCACGGTCACGTTAGCAAAAGAACTCTATCCGCATCTTAAAGAGCAAATTGCGCTAGCAAAACGCTATTACGATCGAGACTTGCACCAAAAAAACTACGGCGGGGTTTGGCTGCCCACAGCCTTAAAAGAAAAGTATCCAAATGCACCTTATGAGTTTCGTTGGCACTATCTTTTTCCGTCTTTTCAGTTATCTCTAGATCCGGAATCCGATGTGATGCGCCGCCATCATATGAACGAAACAGTACTACAAAAAGCGGTGAGAAGATCGGCTCAAGAAGCGGGGATTGAAAAGACCGTGACTTGCCACACTCTCAGACATTCATTTGCAACCCATTTGCTTGAAGTGGGGGCTGATATACGTACCGTACAAGAGCAACTAGGACATACCGATGTAAAAACGACACAGATTTACACTCATGTTCTTGATAGAGGTGCAAGCGGTGTTTTAAGCCCATTATCCCGTCTTTAG
>VCM66_A0291
ATGAACAATAACATTAGATTGAATATGTACAGATATGTGTTCACAGAACTCGCTTATATCGTGTTTTTGTGGCTTGTCTTCTATTGGCTTTCAAATGGTAATCATCATTTAATACAATCGCTTACATTAATAATGTGTTGTGGTGCAGCTGCTAGGATCCTTATGTTATGGAATAAGTTTCGGCAAGGTTCTCTAAAAATATTAGGTGGGAATTTATTTTTCAAAGGTTTAGCTTGCGATGTAACTTTGTTGTATGACTTTCTGCCGTTAGGAATAGGCTCGACCATAAAGGTCTCATACTTTGAAGAGACTATGCAGAAACGTAGTATTTACATTCCGAAAAATGCGCTAAGCCATGAACACTGGCAACAATTGTTAGATCAACGTACATAA
>VCM66_A0292
ATGGCGCAAGGCATGACACACACATTTATAGGAACGATTATGAATACAATGGAATTTGTTCGCTCACTATTGATCGAAAAGGGTATTAGTGCTCGTTTAGCTAAACCTTATCCATATCTATTCTACAAATTTGCTCGTTTAGATATGAAGCCTAGGGTGTTTGAAAGTCCATTGAAACTATTTGTTCTCCAATCAGTGCTTGGTACTGTCTTTTGGGGTGGGTTCATGTGGCTCTTAGTCTGGCAGTTTCAAGGCTTTGTTGCTTCTCAAGTTTATGCGTCGATGTTTTTTGGTGTGATTACTGGTTTATTACTTGCGGTTGAGGTCGCTAGGATACGCCGGAAGTATGGGGTCACCGATTTTGATAGTTGGCTTAAGGCAAATGGTTTGAAATAG
>VCM66_A0293
TTGAAGCATCAAAGCTTGTTGGTTATCCGCGGTTTTGAAACCGCTGAACTTTCAACGCTTTCTACCAAATCAACATCAGGAAAAACCCCAAAACCAAATTGTGCAGCTTGA
>VCM66_A0294
GTGATCTGGCTTTCTTTGTGCGGACTCTTAACGTTTTGGCAGCCAACTTCACAGCTTTTGGCGTTGGACGTGTGTTTGCGTGATGCTTTTGCGTAA
>VCM66_A0295
ATGAACCAGCATGAAAAGCTTAATTATGTGGAGTTTGCAGTGAACGACTTAGAGTCAACGAAAGCGTTCTTTTCAAAGACTTTTGGCTGGAGTTTTGTTGACTATGGACCTGAATATACAGCTTTCTCAAATGAAGGCTTAGACGGTGGTTTTTTCAAGGCTGAGCTTTCTAGTCGGACTGAAAATGGTGGCGCACTGTTAATTTTCTACAGTTCGGACATTGAAGCTACTTTAGAAAAAGTCGTGAAAAATGGCGGTCATATCATCCGTCCTATCTTTGAATTTCCTGGTGGTTGTCGTTTTCATTTTACAGAGCCAAGTGGTAATGAATTTGCTGTTTGGTCTGAAGCACGCGCATAA
>VCM66_A0296
GTGAGCTTCGGAGGGAAATCAATGTCAGAACATTCAGCAATCGTGACTTGGAAACGTAAAGATTCCGAAGCTTTCACTGATAATCAGTACAGTCGTGCTCACACTTGGGAGTTCGATGGTGGTTCAAAGATATTAGCTTCAGCATCACCTCATGTTGTACCAGTTCCTCTGTCTGTTGAAGCCAATGTTGATCCGGAAGAGGCTTTTGTTGCGGCATTATCAAGCTGTCATATGTTGGTTTTTTTATCTATTGCAGCAAAGCAAAGATACCTTGTTGAAAGTTATACAGACAATGCAGTTGGTATTTTAGGGAAGAACAGCAAAGGTAAAACCTCAGTAACAAAGGTTGTGCTACGACCTCAAGTGGTCTTTTCAGGCACTTCCAAGCCAACGTTACAGCAGCTCGAAAAGATGCATCATTTGGCTCATGAGAATTGTTTTATTGCTAATTCGGTTGAAACGGAAGTAGTGACTGAAATTATTGCCTAA
>VCM66_A0297
ATGTTTAATCACCAAAAATCAGTGGATTATGGTTTTTCTTTGTTCCCTCGGCTGATTGGTTTTGTGTTTGTCGGCAAGTTGGCTTCAGCGGCCGCTGTTTTCCGGACATTTATTCTTTGGCGCTGGAAATTCAGAGAATTGCCTCAGTCAATTTTCGGGTAA
>VCM66_A0300
TTGGTAGAAAGTGTTGAAATTTCAGCTAGTTCAAAGTCGCTGAGAACCAACAAACTTCGAAGCTTCAATGTTGTCGGATATTCAACACGGCAAATTTGGTTTCACAAAGGCTGCATCATCGCTGTGATCTGGTTTTCTTTGTCGTGGACTCTTAAACGTGGCCAACTTAACCTTGACCGTTTTGAGTTTTGGCAGCTAACTTCACAGCTTTTGGTGTTGGACGTGTGTTTGTTCGATGCATTTGCGTAA
>VCM66_A0301
ATGGACATTACTTATAAACTACCTCACCCAGTTCGAACGTGTTCTAGCGAACAGTTAGAAATGGAAATCATGCAGCAAGACAAGATGCTTGATGCAATACTAGGTGATGTAGATTTAGAAAATAGTGGCATAGATTATTTGGCATCACTTGCAGTAATTAATGCACCTGAATTAAAAAAGCATTATGAGTCAATGGGACTATCAAACCATAATATCGGTGTTGCAATTGGAGCTATGTTAACCCCATATAAGTTCCGACGTTTAGATGGGAATATATTGACTACATCAAATGCTATTGATGAATTGTTAGAAAAGACAGATATTGGTGATGACGTACCGATTGCGTATCTACGTCCACCATTTAAAAACTGCTATATCGAATTTACAGAAGATAGAACATCACCAATTAGAATCTATAATAGTGAATCTGGAGAGCATATATTAGAAGGTGTATATCTTTCCGAAGTAGATATTCTTCCTGATAGTCCTCAAATGAAACTGTATGAAAGTGCTGGTTCTTTTAAAAATCAAATTGACTTCAGTAAGCCATTGCGAACAGTTGATATGATGTTTACTGGTTCTCCAATAGGTAAAAAAAATGTAATGGATGATGCCTTAAGACTTCAAGGTTTTTTTGTGCAGAATGACAAAACTACGGTCAATGATGAGCTCAAGATAATTGTTGCAAAATATGGAAAAGACGATGACTTTGCTAATGATATAAATTATTTAGAAATGGCCTTATCACATGTGGCTAAAGTGTTGCTTTTTATAAACTGTAAACAGTATCGTGACACCGCGTTCAATGAGAGAAAAGAACTTAAAAAAAAGGTTTCTTCGTTGAAAAGTCTATCTAAAATTAAGAAATATAATAAAAAACTACGTAGGGTTTATGATCGGTTAATAATAAAGCCTGAGGATCATATTGTTTACGAAAGAGATAATCCTCGTGAGAGCAGTACTGGGCATCAGCCTAAAAAAGCACATTGGCGTAAAGGTCACTTTAGAATGCAACCATATGGAGAAGGGGCATCCAAGCGAAAAGTGATTTATATTTTACCGACAGTTGTCGGAGGGATATTCGCAGAAAAAAAATCCTACAATGTTCGTACTAAGTAA
>VCM66_A0302
ATGAACTTAGAAGAGTTTCAAGAATCGGATTTTGACCTGCTTATAAAATGGATTGACTCAGATGAGTTGAACTATTTATGGGGTGGCCCTGCGTATGTTTTCCCGCTGACTTATGAACAGATCCATTCCCACTGTAGCAAAGCGGAAGTATTTCCCTATCTGCTAAAAGTGAAAGGTAGACATGTCGGGTTTGTTGAGTTGTACAAAGTCACCGATGAGCAATATCGGATTTGCCGTGTCTTTATTTCAAATGCTTATCGTGGGCAAGGGCTATCAAAATCGATGTTGATGTTATTAATCGATAAAGCCCGATTAGATTTTTCTGCAACCAAGCTTAGCTTAGGCGTTTTTGAACAGAACACAGTTGCTAGAAAATGCTATGAGTCATTAGGTTTTGAAGTGGTTTCGACAGAAATTGGTACAAGAGCTTTTAATGGTAAGTTATGGGATCTGGTGCGAATGGAAAAACGGTTATAA
>VCM66_A0303
GTGGAACATCCAACAACCTTGAAGCATCGAGGCTTGTGGGTTTTCAGCGGCTTTGAACCTGCTGAACTTTCAACACTTTCTACCAAATCGGCATCAGAAAAACTCGAAAGCCAAGTTGTGAAACTTGAATGCTAA
>VCM66_A0304
TTGTTGGATGTTCCACACGGCAAGTTTGGTTTCACAAAAGGCTGCATCATCGCTGTGATCTTGCTTTCTTTGTCGCGGACTCTTAACCGTGGCCAACTTAACCTTGAGCGTTTTGAGTTTTGGCAGCCAACTTCACAGCTTTTGGCGTTGGACGTGTGTTTGAGAGATGCTTTTGCATAA
>VCM66_A0305
TTGAGCATGGATGAAAAAGTGATTATTAGAAAAGTAACAGTCGAAGATGCAGAGTCAGTATTGTCATTAATGTACCAATTAGATCGAGAGTCTAAATTTATGCTGCTTGAACCAGAAGAAAGGACAACCACACTGGAGCAGCAAATCCAAATTATTCACTCATTCAATGATTCATCTAATAAGGTGATGTATTTACTGACCAATGATGAAAAGGCTTTTGGTTTCATTGTCGGTGTAGGTAATACAGCCAATCGCAATAAACACTGCATGTCTTTGGTCATTGGCCTTCTCCAAGCTGTTAAAGGCCAAGGATTTGGAAAAGAATTAGTAAACAAGCTTGAAGGCTGGGCGATTTCTCATGGATATAGCCGGCTAGAGTTGACCGTAATGCAGCACAATGAGAGAGCTAAAAGGCTCTATGAGTCATGTGGTTTTGAAGTTGAGGGTTTAAAGCGCCATTCTCTGGTTGTCGATGGTGAGTATGTTAATGAGCTGTATATGTCTAAGCTATTAACCGCATAA
>VCM66_A0306
ATGAGAGCTATCTTTTTGATTCTTTGCGCTGTTTTATTGAATGGCTGCTTGGGCATGCCCGAATCAGTAAAACCGGTGTCGGATTTTGAACTGAACAACTATTTAGGCAAATGGTACGAGGTTGCTCGACTCGATCACTCCTTTGAAAGAGGTTTAAGTCAGGTTACTGCGGAATACCGTGTTCGAAATGATGGTGGTATTTCGGTTCTTAATCGTGGTTATTCTGAAGAGAAAGGTGAGTGGAAGGAAGCGGAGGGCAAAGCTTACTTTGTGAATGGCTCAACAGACGGCTATCTGAAGGTTTCATTTTTTGGTCCGTTTTATGGCTCCTACGTAGTGTTTGAGTTAGACCGTGAAAACTACAGTTATGCTTTTGTGTCAGGGCCGAATACAGAATATCTGTGGTTACTTTCAAGAACGCCGACTGTAGAACGAGGCATTCTGGACAAGTTCATAGAAATGTCGAAAGAGCGTGGTTTTGATACAAATCGGCTCATTTACGTTCAGCAGCAATAA
>VCM66_A0307
GTGAAAATGAAAGCCATCGTTGATTTAATTAGAAAAGATCCCATTCGACATGAAGCACTAGAATGTGTTTATCAGCTTGAATTGCCTCAATGCTACATAGCCGCAGGTTTTGTGCGAAACCTTGTCTGGGACTCTTTACATCACAACGTAAAGCTGACGCCATTAAACGACATTGATGTCATTTTCTTCGATGCCGATTGTTTAGATTCAGATTATGAAAAATCGCTTGAACTCAAGTTGTCGGAGCAAATGCCCCAGCTCAATTGGCAAGTGAAAAATCAAGCTAAGATGCACTTACAAAATGGCGACAATCCTTACCAAAGCACATTGGATGCCATGAGCTATTGGCCTGAAAAAGAAACGGCGGTAGCAGTGAGAAAAGTCGAGCACGATCGTTACGAATGTATATCAGCCTTTGGTTTCGAGAGTTTATTTCAAGGTTTCATCACACATAATCCTAAACGAGCATATGGAATCTTCGAAAATCGAGTAAAGTCAAAGGGTTGGTTGGCTATGTGGCCTAACTTGAGAATTGCGCCATAA
>VCM66_A0308
ATGTTTAATCACCAAAAATCAGTGGATTATGGTTTTTCTTTGTTCCCTCGGCTGATTGGTTTTGTGTTTGTCGGCAAGTTGGCTTCAGCGGCCGCTGTTTTCCGGACATTTATTCTTTGGCGCTGGAAATTCAGAGAATTGCCTCAGTCAATTTTCGGGTAA
>VCM66_A0311
TTGGTTTCACAAAGGCTGCATCATCGCTGTGATCTGGTTTTCTTTGTCGTGGACTCTAAACATGACCAACTTAACCTTGACCGTTTTGAGTTTTGGCAGCTAACTTCACAGCTTTTGGTGTTGGACGTGTGTTTGTTCGATGCATTTGCGTAA
>VCM66_A0312
ATGATTTTCTGGGAAGAAGCATCTCTCAATGATCGTGAGAAAATTTTCGAATTTCTCTACGACTTTAACCCAGCAGCGGCTAAAAAAACGGATGAGCTCATAGAAGCCAAAGTCGAAAATTTGCTTGAGCAACCACTAATCGGTGTTCAGCGTGATGGCATTAGAGGCAGATTGCTTATTATCCCTGAGATATCAATGATTGTTTCGTATTGGGTTGATGGTTCTAAAATTCGAATAATGCGTGTACTACATCAGAAACAAAAATTTCCAAACGACTGA
>VCM66_A0313
GTGCTAACATTCGTACACACAACAAAGGAGCTCACCATGGATACTAGAATTCAATTTCGTGTAGACGAAGAAACAAAACGTTTAGCTCAACAAATGGCTGAAAGCCAAGGTCGAACTCTTAGCGATGCTTGCCGTGAACTCACTGAACAATTAGCTGAGCAGCAACGCAAGGCATTATCTCACGATGCATGGCTAACTGAACAAGTGAATCAAGCATTTGAGAAGTTCGACTCAGGAAAAGCAGTATTCATTGAACATGACATCGCCAAAGCACGAATGGCTGAACGTAAAGCTAAAATCCGAAATCGAGGCCACGCATGA
>VCM66_A0314
ATGAAACCATTTAATCTTACCGTCGCCGCCAAAGCCGATTTACGTGATATTGCTTTATTCACTCAACGACGCTGGGGAAAAGAGCAGCGAAATGTTTATTTAAAGCAATTCGATGATTCCTTTTGGCTTTTAGCGGAAAATCCCGACATTGGTAAATCATGCGATGAAATCCGAGAGGGATACAGAAAATTTCCCCAAGGGAGTCACGTCATCTTTTATCAGCAAACCGGCAGCCAACAAATCCGGGTGATCCGAATTCTTCATAAGAGCATGGATGTGAACCCAATATTCGGCGCATAA
>VCM66_A0315
ATGCGCGCCTTGCCCAAAATGCCATTTGATACCATAATTAGGTACTTTTCGGTATTTATGGAGATGGGCTCATGGCTAAAAATACAAGTATCACTCTTGGTGAACACTTCGATGGCTTTATTACAAGCCAAATACAAAGTGGGCGTTACGGCTCAGCAAGTGAAGTCATTCGCTCTGCGCTACGTCTACTCGAAAACCAAGAAACCAAACTACAGTCACTCCGTCAACTACTTATTGAAGGAGAGCAAAGTGGTGACGCTGATTATGACCTTGATAGCTTCATCAATGAACTCGATAGTGAAAACATTCGATGAAACCATTTAA
>VCM66_A0318
ATGATAAGAAAGTACAACGAAAATGACTTGGATTCAGTTCTTGAAATCTGGCTGAATTCGTCAGTTAAAGCTCACGATTTTATCTCGGCTGAGTTTTGGGAATCTCAAGTCGAGAACATGCGTAATATTTATATCCCGGCTTCAGAGGTCTACGTTTACGAAATGGACTCGAAAGTTGTTGGATTTTACGCTCTATATGAAAGTCGTTTAGCTGCCATATTTGTAGCTCCCGAGCTGCAAGGTAAAGGCATTGGTAAGCAATTGCTGAATCACGCAAAAAGTCAGAGAACGATTCTGACGCTATCGGTATATAAAGAAAATCAGGCTAGTTATCAGTTCTACTTGTCCCAAGGTTTTAACGTGGTCAGTGAGCAATTAGATGAACATACAGGGTATCCAGAGTACACAATGAGTACGGGGGGCACATAA
>VCM66_A0319
TTGGAACTACAACAGTTAAATCAGCGCCATCTTAAATGCTTGCTCGACCATGTTTGCCTTGACTCAGAATTGGCGTTTTGTGAAGGGGCTGTGCCACCAAAGCATGTTCTGATCCGTTCTTATGAGCAGCTCCAAAACTCAAAAGCTGAAATTTGGTCATTACCCTACATGATTTCAGTGGACAATAATGTCGTTGGTTTCTGTAGCTTCAAAGATGAACCTCAAGATGGTGAAGTTGAAATTGGATACAATGTTTCGCCTCATAAACAAGGTCGAGGATTTGCAAAATTGGCAGTTAATCAACTTTGTCAGTTAGCGTTTAATATGGATTCAATTGAAAGTGTTGTGGCTTTGATTTCATCGGCGAACCTCGCTTCGTTGAATGTCGCACGAGCCAACAACTTTGTTTTCATTGGTTTTGTGGTTGATAGCGACAATGAAAAATTGGAAAAATGGGTGCTACAGCGTGCATCCTGTGCCTAA
>VCM66_A0320
GTGGCTATGCCAGAGATTGATGCCCTATTAGGCCTTTCATTTTGCTTGTACTTCTTTGATAACAAGCAGCATAAATTGCCTCATATTCACGTTAAGTACGGTAGTTACGAGCTAATTATTGCTATTGAAACAGGTGAGTGTTTAGAGGGTTACTTACCCAATAAACAACGAAAACGTGCTGAAAACCATATTCTTGAACATCGAGAGCAATTGATGGTGATGTGGAATAAAGCGGTGAATGGTGAAAATCCAGGTAAGTTAGGTGATTTATGTTGA
>VCM66_A0321
ATGTTGAAAGTCATAGATGTTGATTTTGTCTCAGACCATACATTAGAACTGACGTTCAATGATGGTTACCAAGGCTATGCCGACTTGTCGGTATACTTTAAAAAAACACCGTTTTCAGAAATTAAGGACTTTAAACGCTTTTCCTTGACTCGTGATGGCTCGTTAAATTGGGATGGTAATGAGTTAACGGCCGCGACACTCCGTGACATAACCAAGGGCTCACAAAAGTCGGTGGAGTTAAGTTTTAATGTTCAAGAAATGGAAGCCGTCATCAAACAGGCCTCATGGGAATCGATGATGGAGGGGCGTCCCGACATCTTGCAAGCGGCTATTCGTTCTTACGTAGAGCAGTTTGGTCATGGTCAAGTTATTGCAAAGGCGGGTATAAAAAGTCGTACGAGTGCTTATCGCTCCTTGAAGCCAGAAACAACGCCAAACTTTGGCACACTAGTTCAGTTAGGGCACGCCGTCATCGAACTAGCGAAAGATAGAACAGTGGCAAACAAGGAACCACGCATATAA
>VCM66_A0322
GTGGTATTAATTTTAATTTCTGTCTTTGTTAACTTGATATTTTTAGCGACGCTTCTGGCTCTACAAGCCGACTTAAGCGCATTTTTGGGTGTTGAAGTTACTAAAACGACACTTTCTATCTTGAAAGATATTTTAATTCCTATCAGTACAGCATTCTTTGGTGCCGCTTTTGGTGCATATATCGCATATCGTTTATCTGTTCGGCAATCTAAGCAATTAGAACGAATTAAAGAACATTCAGTTTTGCTATCTAGTTTTTATGCATTGAATGCCCAAATAAACGATTTACTGGACTACAAGCTCAGCATCATCAAGCCAAACGTCAATGATGACATTCGAGCATTAACGATTAAGTGGTGTGTCGATGTTCAGTGTGTAAGTGAAAGAGTCCACGACGAATCAGGTTATGTCTTAGCAAAGTACAGTGAACTTAAAGTTTATAAGCAACTTAAGCGTGCGGAACGCACTTACATTTGTGCCAAAAGACTCGTGCAACGCCGGAATGACTTATACGATAGTTACAGAACGAGCTTGGATAAAGAAGCGAAGCTGGGAGAGAACATCGATTTACATGTGATAGTTGACAAGTTTGGCTATAACAATTTGTGTCGTTTATATGATACGACAGAGTCCATGATTTCAGAAATTGATGTTGCAATTGCAGAATTAAAGCAAGCCTTAGACTGCCTACCTCTGTGTATGGAAAAGCATTTTCCAAATGATCAGTTTGTTAATTTGGGTTCTTACACTAAGCCTGGCTTCGAAAATGCAATATTAGTCAATAGCAGCAAACCTATAATAAGCTCGCTAAAAGATCTACAAGCGCTAATGGATTAG
>VCM66_A0323
GTGGTAGAAAACTATGAGACTCAATTTGTCACTTTCATTGAGTCTGAAATGGAGCAAGATTTGGCGCATGACTTAAACCATGTATTTCGTGTTGTCAAAACGGCCAAACTGCTGAGCAAAATTGAAGGTGCGATGCTTGAGGTAGTTTTACCTGCAGCATATCTCCACGATTGTTTTTCCTTTCCCAAGAATCATCCTAACAAAGCTGAAAGCTCTCGTATTGCAGCAGATAAGGCACTGGAGTTTCTTAATGAGATTGGTTATCCGAATGAATATCACGACGCTATAAAGCACGCAATTATTGCTCATAGTTTTAGCGCCAAGGTTCAACCTGATACGCTTGAAGCAAAGGTTGTACAGGACGCTGATAGACTCGATGCTCTAGGTGCAATTGGGATTGCTCGTTGCATTCAGGTGAGCACAAATTTAGGCGTGGGTTTATATGATGCAACTGACCCCTTTTGCGGTACACGTGAGCCGAATGATCGAGTGAATACGGTAGATCATTTCTACACGAAGCTATTTAAATTGCCTGAAATAATGCATACAGCGTCAGCAAAGGTAGAGGCTGAAAAGAGAATGAAATTTATGAAAGCTTACTTAATTCAGTTGGGAATGGAAATCGAGCCATACAGCTAA
>VCM66_A0324
TTGAGTCCACGCGAGGTGAGTCTTGCTCTCTCAAGTCGCTTTGAGCAGTTTGGTGCCTTTACTTATAGGCTTAAAGTTTGTCGGCAATTGAGCATTGTTTTGCGCTGCCTCATGAAACGGCAATCTTTCTGTCGCTGTAAATTTCAGTGTCATTGCCTCATTGAGTTGTTGTGCTCATGCGTGGTGAATTGGTTTGTCGGAGAGGGTTTCCACATTGGCTGA
>VCM66_A0325
TTGGCCTATAATCGCTCAACTGACGGAATGTATCCGTACGCAGGAGGGGTTATGGCAACGGCACGTTTAGATATCCGCCTTGATGAAGAGATCAAGGCAAAAGCCGAAAAGGCATCGGCTTTACTTGGTTTAAAAAGTCTCACTGAATATGTGGTGAGACTTATGGACGAAGATGCGACTCATGTTATTGAGGAGCATGAAAGTATTATGGTTAAAGACAGTGTTTTTGACGAGTTTATGGCTGCGTGTAATAAAGTAAAAGCACCGAATCAAGCTTTGCTTGAAGCTGTTAAATTTACAGAGAAGAGCGGTATCAAGTGA
>VCM66_A0326
GTGAGTTGGGGCAAAGAGTTTGTAGAACTTAGTAAATCAAAGCATGACCGCGACTCATTTGACTGTGGTGAGCAAGAGCTAAACACATTTATCAAAACTCAAGCTGCAAAGCACATGCAAGCAGGTATTAGTCGAACAATGGTTTTACCTAGTGCTCACCCACTGTTAAATCAAAAATTCGCTATTTGTGCCTTTTATAGTGTTGCACCGAGCTCAATCAGCCGAGAAACATTACCGGCACAATTAGCAAAGAAACTACCGAGGTATCCAATCCCTGTTTTTCTGTTGGCTCAGTTAGCTGTGCACAAAGAATTTCACGGTTCTGGACTTGGAAAGGTCAGTCTAATCCGTGCGCTGAAGTACTTGTGGGAAGTGAATCATCACATGAGAGCATATGCAATAGTTGTGGATTGTCTGACAGATTCCGCTCAAGCGTTCTATACGAAGTTCGGCTTTGAAGTATTGTGCGAACATAATGAGCGTATTCGTATGTTCTTACCGATGAAAACGGTAGAACAACTTTTTAATCAATAG
>VCM66_A0327
TTGTCGGCAATTCAATATTGTTTTTCGCTGTCTAATGAAGTGGCAATGTATTTGGCGCTGAAAAATCGCAGTGATTGCCTCATTGTGTTGTTGAGTCTGCGTGAGGTTAGTATTGTTGGCTCAAGTCGCTTTGAACAGTTTGGTGCCTTTACTTACAGGCTTAAAGTCTGTCGGCAATTAAGTATTGTTTTGCGCTGCTTAATGAAACGGCAATCTGTCTGTCGCTGTAAATTTCAGTGTCATTGCCTCATTGAGTTGTCGCGCCCATGCGTGGTGAGTTGGTTTGTCGGAGAAGGTCTCCACATTGACCTAGTTGCTAAGTGA
>VCM66_A0328
ATGCTTAATCCATTAAAATCAAGTGTTTGTGGTTTTCGATTTCTTTGGCACTTTGTTCAGGTTTTGTCGGCAATTCAATATTGTTCGTCGCTGCCTAACGAAGTGGCAATGTTTCTGGCGCTGTAA
>VCM66_A0328a
ATGCTGAGTCTGTGCGAGGTGAGTTTGGCTCTCTCAAGTCGCTTTAAGCAGTTTGGTGCCTTTACTTATAGGCTGAAAGTTGGTCGGCAATTGAGCATTGTTTTTCGCTGTCTAATGAAACAGCAATGTGTTTATCGCTGTACGTTTCAGTGTTATTGCCTCATTGAGTTATCGCGCCAATGTGTGGTGAGTAGGTTTGCCGGAGAGGGTTTCCACTTTGGCTGA
>VCM66_A0329
GTGCTTATGATTTTCACTGCACTTTTAACCAACACAAAGAAGATTACTCTACTCTTCGTTTGGTGTTTTCACATCTCGGGCTGGTTTTCTGAGCATGAAAAATCCGCAAGCTTCACGCGTTGCAGTCGTAGGTTGTTCCCAAGCACCACAAAGATCCTTGAGATTATTTTTAGCTCTTTCGAAATGACGGCATTGCCCACAACGAAACATTTACAAACTCCTTTTGCTCAGATGCTTTTGGCATTTCCATTTTGCCAGTTAACGCCCGCCTAA
>VCM66_A0330
ATGCCTCAGAGTAAATTCCGACTTTGCTCAACAAAAGGAACAAGTATGTTTAGTCACATCATGATCGGCTCAAATGATATTGAAAAGTCAAAGGTTTTCTATGATGCCATATTGTCGGTGTTAGGTTATCCGGCGGGTGTTATTGACGCTAAAGGCCGCTGTCTCTACATAAACCAAGACGGTGTGCTTGGTATTACTAAACCAGTAAATGGTGAACCTGCGACGCATGGTAATGGGATGACAATTGGCTTTAAAGTTAGTAGCCCAGAGTTAGTAGAAGCATGGCATGCAGCCGGTTTAGCAAATGGTGGAGTTGATTGTGAAGATCCTCCGGGTATCAGAACGAGTGGACAAAGAAAAATGTATTTAGCTTATTTACGAGATCCTGCAGGCAATAAGCTATGTGCAACACATCATATTTCCACGGGCAACTAA
>VCM66_A0331
ATGGCGCAATATGAAACAACCAGTGAGGTGATTGTGAGCCAGAAAGTAAAAGTTGCATTGCTGTGGCTCAAAGATATTCTCGAGTCGAAGCAAATTTCATATCAAATAGTGGGTGGTTTGGCTGCCAAAATCCACGGTGGCTCAAGAGAAGTCGCAGATATTGACCTCTATATTCACAAAAGTGACGTGCATAAAATCTTGGCGGATGTTAACCAATACATTTCAAAGCCTCTTACTCATTACATCGAAGGCTCTTGGGATTTAGAGTATTTTCAGTTGATTTATGGCTCACAGAAAATCGAAATAGGCCTAGCGCCAGGAACTAAAATACGAGCATCGGAAGGTGATAAGTGGCATGAGCTACATACCAATTTTGAGCGTTCAGTTTCAGGTGAATACTTGGGTGTTGTAGTGCCGACAATACCTGTTGATGATTTGGTTGCTTACAAACGTGTGCTTGGCCGAGAAGTTGATTTGATTGATATTCAAGAGTTAACGGGTGAAATTGCGCCATAA
>VCM66_A0332
ATGAGAGCACCATTTCAAGTATTAGTTTTTCCGTATCAAATTCTCGAACAACAACCTCGATACTTAATTGGCCAACGAAGTGATAATGGTGTATGGCAAGCTATTTCAGGCGGTGGTGAAGATAGTGAATCTATTCTTGAGGCAGCAAAGCGTGAACTTCAAGAAGAAACTAGTTTAATTGGCTGCGATTGGCAGCAATTGGACTCAATGTGTATGCTTCCCAAAGTGTACTATGCGGATCATGAGAATTGGACTAATCATCGGTTTGTAGTACCGGAATATTCTTTTTCAGTTCGAGTGTCTGCTGAGCCTCAGTTATCAAATGAGCATACAAATTTTCGTTGGTGTGGCTTTCAAGAAGCGAGTGAACTTTTGAAATATGACTCAAACAAAATAGCTTTATGGGAGCTTGATCAGAGGCTTAAGAGCACGCTTTGA
>VCM66_A0333
ATGCTAAATTTATTGAGGTTTTTTCTCATAAGCAATCTCACTGCATCAGCAGTTGTGGTCATGTTTGAGAAATCTACGGGTTTCTTTGGCCTGAGGTCTTGGCCGGATTATGCATTCTTTGTTGTGGTGATCCTTTGGGGGTTAGCCGCCTTATTTTTTATGTACCCACCAGAAGGCGGTTTTGGTGGTGATAGGGCAGAAAGTGTAGCGGGTTCAATGGTGGATAGCTCGGTGGCTAATGAAATTGACAGTGAGCGTTTTTCATCAAACACGATGCTTTGTATCAAACTTTTTGTTTCAGGGTTACCTGCATTTCTAACATGCATAATAGTTAGCACCGCAACATAA
>VCM66_A0334
ATGTACATTGGTAAATCTTTAGTCGAGCAGCATTTTCGTGACACAGAAAAGTTAGTAAGACAACTATCTAAAGATGATATTGCTAACTGGTTATTGAGTACAGGATATTTTCCTGAATCAAATATACTTCCCCCATCATTTAAAGTTCATGACTTTAAGCTTCAGAGGAAACCATATAATAAAAGTATTCAAAATAATAAAAAATCCACTGATTTGGCTAGACGTCAGTTAGCTCCAATTTCATATCCCAAATCTTTATTAACTAATCGGGTTTTTGCTATACAGGATCCACGAAATTACCATGATATTGTGTTTTATCTACACGATGAATGGGAAACAGTTTTAGACAGATTATATCCAAAGAATACAAAAATCTTCTCTTATAGTATGCCGATCCCAGTTGATAAAAAGAATCAAGGTCAAATGGGGGAGTTACGGTCCGGGAGGATGATATACGAATGGATTCGTATGGCTGAAAGTGATTTGGTTATAGATGCAACATCCTATAAATATTTAGCTAAAACGGACATTACTAATTTCTATTCTTCGGTATATACCCACAGTTTAGCTTGGGCTTTAGCTGGCAATAGAGAAACCGCATTTGAAGATAAACAGTGTTCTAATTTTGGGAACAAAATTGATAAATTACTTCAGTATGCAAATGATGCCAGAACAAATGGTATCCCCGTAGGATCTGCTCTTAGCGATTTAGTGGCTGAAATTCTACTAGCTTGGATAGATGAAAAAGTATCTAAAGAGCTAACCTCATTAGATTTTCTTGCAGTACGCTTTAAAGATGATTATCGAGTGTTATGTAACTCAGAAGAAGATGCAAAAAAAGTCTTGAGTACAATCTCAAATGAACTTAGTAAAATTAATTTGACGTTGAACGAAAATAAAACGCAGGTGTTTATTGTTCCTGATGGTTTGTATCGTCCTCATGATCGAGAGTATTTCCCATATTCGTTGAGAGAAAAGAGTTGGGTATCATTTAAGACATTTGAGCACACATTGCTCATTGCATTGGATATACATAGAAAATATCCAGGCACGGGTATTTTAGAAAAGTTCTTCTCTGAGTTGTTAACTAAGAAAAAAGACCTGAAAGTGAAGTTTTCAAAAAATGAGCAGCAGCAGAATATGCAACTGATTAAGTTTGTATCTCTTTTGTTCTTGGTGAAAAGAGAATCTGAAAAAACGCTTAGCCATGTGCTTAGTCTGATTGAAATTGTTTACCTTGGAAATAAATCACACAGAAAAATCCTTAAGCCATATATTAAGAACATTATTGAAAAGGAGCTAAAGTCGGCATCTGACAATAACTCAGCTTTTGATGTGGTTTGGTATATTTTCTTTTGGCGGTATATTCAACTTGGGAAAATGAGATTTGAAGAGTTTGTTACAAACGACAAAGTCGTCAGTAACCCATTTGTTCAATGTATGCTGACTAGTACAGACAAACTATATAGCGATTCGGGTATTAAATTGTTTCGAGCCCCTAAAGACTGCAAAGAGACTAGTCTTGCTCATAGATTGGATGTATTTAAACGTCATGAACGGGTATAA
>VCM66_A0335
TTGGAGCATCTGGAAATTCAGTTTAGCTTTGGTTTAGCGATAGGCGCTGTAATTGCCGCAGCAATAAATGTGTATTTTAACTATCGTTCAGAACAGAAGCGTATTAAGCAAAAGCGTGGAGAAAATGCCAATATTGTCGTTGGTGAATTACTTAATGTCGTAGCGCACTACACTCAGTACGAGCCAGTTACATTCAGAATGGTCGATGGTGATGAGCGGGATATCATCAAAGTAAAAACGATCTTGAAAGAGCAAATATATGGTAATTTTTTGGCTGTTTCCAAGCCCGAAAATGTAAGCTTCCTACCTCCAGAGCAGATTCGAAATTTGTATCAATTGGCTATTAAGATTCGGAATGCTGACTTTATGATTACCGAATTTATTGCAGCTTGTAACGATCCCGATCGTTGCTCTGACTATGAGCTCAAATTGTACGAAGATTACGATTTATTTATGGGTTATGTTGAAGATGCAGCGTCAGGAATATTGTTACACATAGAACATCAGTTCCCAGAATTTAAGGGATTAATTCCGGAAGACAAACTTAGGAACCTCGTGTAA
>VCM66_A0336
TTGAGTAATTGGTTTGAAAACAATCCTACAAAGTCAGTTTTAATTCATACGGTCTTGGTTGCAACAGCTACTTGGGCCGCTTTTACGTTTGTTTTTGACGAAAATCGGGTGAAGTTGCATGAAGCTAAGGTTGCTAGGGCAGAAGCGGAAACTAAAGAAGTAAACGCTAGAAACTCAGTGTTAGTAACTAGGCTGGATTATCTAACCAAAGAAAATGAAAAACTAAACAGATGGTTAGAGCAAGAGCCGAAGTCAATTCCTTACTATGAGAAACAACTGACAGTTCTTTCCGAAAAAATAGAAAGCCTTGAGGGAGCGTTGCAGTTAGCGCAAGAACGAGAAAGTGACAGTAATACAGAAAAAGGTGATCGTTGGATAGATGAACTATTAAAGCGATATAACGAAGTACAGTTAAAACCAGTTCAACAATCGATATATGATCCTTTAACTGAAGTCGTTGTGGGGGCTGACAGAGTGACAATCGATGGCAAAACAGATATTAAGATAACTTTTCCTGACGGTAAAAAAATAGAACAGAAGTCTGCTGCTCCTGGCGAAACTTGGGATTTTCAAAATAATGGCAAAGAATATCGTTTAATTTTGGACTCCGCAGATTGGTCTACACAAAGATTTGGTACAAGGATTATTGAGTTAAATAGAACAGAGGGTAAGTAG
>VCM66_A0337
TTGGTAGAAAGTGTTGAAAGTTCAGCAGGTCCAAAGCCGCTGAAAACCCACAAGCCTCGATGCTTCAAGGTTGTTGGATGTTCCACACGGCAGTTTGGCTTCACAAAAGACTGCATCATCGCTGTGATCTGGCTTTCTTTGTCGCGGATTCTTAACCGTGGCCAACTTAGTCTAGATCGTTTTAAGTTTTGGCAGCCAACTTCACAGCTTTTAGCGTTGGACGTGTGTTTGTGTGATGCTTCTGCGTAA
>VCM66_A0338
ATGAGCGTTCAAAAAGTAGTTGTTATTACTGGCGGTAGCCGAGGGATTGGTGCGGCGACAGCAAAACTTTTTGCTCAAAACGGTTTTTCCGTATGCATAAATTACAAATCTAATGCTGAGGCTGCTAATACTCTCGTTGAAGAAATCAAAGCGTTAGGTGGTCATTGTATTGCGGTTCAAGCTGACGTTTCCAAAGAAAGTGATGTTGTTAAACTGTTTGAAACCGTTGACCAAGAGCTTGGTGTTGTTTCTGTTCTTGTCAACAATGCTGGTATCTTAAAGAAGCAGATGCGCTTAGACGAAATGAGTGCAGAGAGGATTAACTCAATTCTCATCAACAATGTGACAGGTTATTTCTTGTGTTGTCGTGAAACAGTGAAACGAATGTCAACTCGTCATGGTGGTTTCGGTGGTGTCATAGTTAATGTTTCTTCGGGAGCCGCTCGAACAGGTTCACCGAATGAATACATCGATTATGCAGCGTCAAAAGGTGCAATTGACACGTTAACAAAAGGTCTGTCGTTGGAAGTTGCCGCGGAAGGTATCAGAGTTAACTGTGTTCGCCCAGGATTGATTTATACCGATATGCACGCTGACGGTGGAGAGCCTGACCGTATAGAACGACTCAAAAATAAAATCCCAATGCAACGTGGTGGTTTGCCTGATGAAGTCGCTGAGGCAATTTATTGGTTATCGTCTGAAAAATCATCATTTTCCACAGGTAACTTTCTGGATTTAGCCGGTGGTTTGTAA
>VCM66_A0339
ATGCTGTTGGATGTTCAACACGGTCAGTTTGGTTTCATAAAAGGCGGCATCATCGCTGTGATCTGGTTTTCTTTGTCGCGGACTATTAACTGTGGCCAACTTAACCTTGAATGCTTTGAGTTTTGGCTGCCAACTTCACAGCTTTTGGTGTTGGACGTGTGTTTGTTTGATGCATTTGCGTAA
>VCM66_A0340
ATGCGACCTAGGAAAAAGGAGTTTCGAGTGGAAAAAATAATTGATGAATTAGTTGCGCAGGGTTATGAAGTATCTGGTAGCAGTTCAAGTATTCGAGTGAATATGGGTGCATTAACGGGCAAAGCCATTATTCGTAAAAGTGTCTATTCAAATACTTTTGTAGTGTCGACTCATACTTGGACTCAACTTATAGCTTTGACATTGGTATTTTCTTCAATTCTATCGTCGATTTTCAGTCAGTGGGGACAGCCCGAGCTAAGTGGTGCAATGTGGTTTAGTTTTTCAGTCGGCATCCCCGTTGTGATAACTGGTTTTGTATCGGCAATTATTGCGGAAATTCAGTTACAACCTATTCGTCAGATCGTACGAATGGTAAATTCAAAGCTATCACCACCAGTCGCATAA
>VCM66_A0341
GTGTTGTTGGACGTTCAGCGCGGTCAGCTTAGTTTTACAAAATACAGCATCATCACTGTGATCTGGCTTTCTTTGTCGCGGATTCTTAACCGTGGCCAACTTAGCCTTGAGTGTTTTGAGTTTTGGCAGCCAACTTCACAGCTTTTGGTGTTGGACGTGTGTTTGCTTGATGCTTTTGCGTAA
>VCM66_A0342
TTGAAGCATCGAGGTTTGATGGTTTTCAGCGACTTTGAAACCACTGAACTTTCAACACGTTCGACCAAATCAGCATCAAAAAAACTCGAAAGCCAAATTGTGAAACTTGAGCACTAA
>VCM66_A0343
ATGTTGTTGGATGCTCAACTCGGAAAGTTTGGTTTCACAAAAGGCTGCATCATCGCTGAAAGTGTTTTTTCTTTGTCGAGGACTCTTAACCGTGGCCAACTTAGCCTTGAGCGTTTTGAGTTTTGGCAGCCAACTTCACAGCTTTTGGCGTTGGACGTGTGTTTGAGAGATGCTTTTGCATAA
>VCM66_A0344
ATGGTATCTCGACATATACCAGAACGTCTAAAAAAGAAAATATATCAAGAAGCTAATATGACATGCCCCAACTGCGGTGAGCGAGATGTATCCACGTTTGAAATACATCATATCCAGCCCTTTGTAGATGTAAAAAAACACGAAGAACGCAATCTGATACTACTTTGTAGTAATTGCCATTCTAAGGCTACAGTTGGTGAGCTAACTGAAATTGAAGTGTTGAGGTTAAAGGTAGGGCTAATTAGTAGTTCTTCCGGCCAAAGCAAAGAAACTATGCCTTCAAATGTTATCACTTTGGATTCGGTTAAAAATCACGGTGTAATTGCAAATCAGGTTACTTTGAATAATTCACCAGCGAAAGTAGTTCTGTTACCAGCAGTTGGCTCTATTGCAAGCAGCCTCAAACATCAAAACTACATAAAATATTTAATTGATAAATACCATGCTTACAAAATTGTAGAAGTTGGTAAGTCAAATATGAAGTACCCAGTGTTCTACAATGCGCTCAAACGAAAATTTGGAGCTAAATGGGACATGGTTCCAATTGATAGATTCTTGGAATTAAGTACATACATTCAAGATCGGATAGAGAAAACAGTCCTTGGTAAAAAATTAAAGGCTCAAGGGAAAAAATCATATTCGACATTTGAAGAGTATCTGGCCAAAAATTGTAGCTAA
>VCM66_A0345
ATGTACGATAGTGAAGTAATTGAGTATGCAAAAGAGCAAGAGAACATAATCTCCAAGTTGGAGTACCGAGTATACAAACACGACGATGGTCGTTCGGTGAATCGTCAAGATTTGATGCGTGATTATGCAAGAGTTTTATACTCATCATCTTTTCGACGTCTACAAGGTAAGATGCAACTACTTGGTGTGGACGCCAGTAAGTTCAATCGAAATCGTCTAACTCATAGCTTAGAGGTAGCACAAATAGCTCGCTCAATCGCTTATGATTTAGAGCTTAATCATACGGTTGTAGCTGAAACAGCATCACTTGCACACGATATTGGTAATCCTCCTTTTGGACATTATGGTGAAGTTGTACTTAATGATTTAAGTTTGGCTTGTGGCGGTTACGAGGGTAATGCTCAAGCATTTCGCATTTTACGCACTTTAGAAAAGAAACATTATGCGTATCCAGGGCTTAACCTGAATGTACGTACTCTAATGGCCATTACTAAGTACTTCTTTAACAAGCACCAAAACAATAAAAAATTCTTATACGACGCAGACTATGAATTTCTAAAAACTGAGCTCGATAGTAAGGGGGTCACTGTTACCAAGAGTATCGACGCTGAAATAATGGATTTAGCGGACGAAATTGCTTATGCAGCACATGACTTAGAAGATGCACTAAGCTTTGGCATGATCAGCTTAGGTGAAATAGTTCATGAGTTTAGCATTAGCGACAAGTTTAAAGATGCATACCCAACGATGACTGATATTGCTAAAGAGGCACAAAATGTCGCTATGAAAGCCAGTCGAAGTGGTACATCTGAAGAGTATGCAATTGTTCTGAAGAAAGAACTGACGTCAATGATAGTTAATATTCTATGCTCAGATATTGGTTTGGTTGATGGTTGTTTGGGCTACAAACGACATGCAAAATTAGCTGAAGGTCTAAAAAAACTGTTGTTTAAGGCAATACTCCGCAAAAAAGATATTCAACTTTATGAGCGCCGAGGAGAGCAGATTATTCGTGGTTTATTTGAGGTGTATTCTGACGAAAAATACAATAAAGATAATATGTTGTTACCACCAGAACTGCGTGCAATTAATGACTGTAAAACCCGTCTAGTTACGGATTACATCTCTGGTATGATGGATTCATATGCCGCACAGGAGTATGAGAAGTACTTTGGTAAGGGCAGTGCAGATAAGCTTTATTTCAAATAG
>VCM66_A0346
ATGAGTAGAAAAAAATTTATGGAGTCTGTTGGTGCTACTTGCAGCAACTGGAATTGGAGCTGGTCGTTCGTTAATCACGAAGAAAGGTTTGTGGTTTTTGGTCATTGGGATGTCCACAAAGACGGCCTAATTTTTGATGAAAGTTGGAAAGGGCCAGGAAGAAAGCAGTCTCTAGAGCATATATCGCTGATTCAAAATAATGGTTATCGCCTAAAAACCTTTCCCATGCAGTATGACCAAACTGAAACAGGAACAGCCAAAATTAAAAGTTTTGATTGGATTCTTGAGGAGAAACATTTAGCCGGAGTCGATGGGCTTTGGTATGCATTAAATTACTCTGAAAGCGTTGATATAACTTCAATAGAAGAAGTCGTTCATCCAGAAACGTATATTGAAGGGGCAACAAAAGAGATCTCGGTAAATGCTTACGAACGTAACCCAGATGCTAGAGCCAAATGTATATTGCACTATGGATGTAAATGTTATGTCTGTAAATTTGACTTTCAGGAAGTTTATGGAGACATAGGAAAAGGCTTTATTCATGTGCATCATGAAGTTTCGCTTGCTGAGATCAAAAAAGAGTATTCCGTGGATCCTATTAAAGACCTAAAGCCATTGTGCCCTAACTGTCATGGGATAATTCATAGGACACATCCTCCAATATCTGTTGATTCTTTAATAAACTTGTTACGTTCTAGAAACTAA
>VCM66_A0347
ATGTGGCAATCCAGAAAGGGAGCCCAAATGAAGAAATTCTTAGCATTCATAGTGTTGTCCAATCTAATTGCAGTAGCATGTGTTTATCTATTTGAGTTCAGTTTTGGATACTTAAAAATTGCTTTTCTCAAAGATTATGCGTTTTATTCGATGCTTATTCTTCTGGTGCTAGGGGCATTTTTTTCCTTCTCTGGACATGGTGTTGGTTACAGCGATCCAAGTAATGTTGCGGGAGTTGCAGCGAGTAGCTTGATCGACAACGATTCAGCTAAAAAGACCGTGGTTACAAGACTGGAGAGCATTGGCTTAGGGCATAGATTTTTAATCGTCAGTCTGTTGCCATTGATTTTTTGCTTCATCTTATAG
>VCM66_A0348
TTGAGCGTTTACCTCAATATGCAAAATAAACAATATAAGCTCAGCCAATTAGCCCAAGAGCACTTACTCAAGATTAAACACTACACCATTGAAAATTTCGCTGAAGCGCAGTGGCAAAAATATAAGTCGACCTTGCTTTCAGGTTTCCAAACTCTTGCGGATAACCCAGGACTAGGAAAAAGCTGTGAAGATATTTACCAAAATGGTTTTTACTTTCCAGTGGGGAAACACATGGCTTATTACACCAAAGAAGCAAACTTCATTCTCATTGTTGCGGTATTAGGGCAATCACAACTGCCCCAAAAGCATCTCAAACAGTCACGCTTTGTTTCTTAG
>VCM66_A0349
ATGCACACACTAACAGCAAATGATGCTAAACGAAATTTTGGTGAACTTCTTCTAAGCGCACAACGCGAACCTGTCATCATCAGCAAAAACAGTAAGAATACTGTCGTTGTCATGTCCATTAAGGACTTTGAAGAACTTGAAGCAATGAAACTCGATTATCTCAAACACTGCTTTGAGTCTGCTCAGAAAGACTTAGATAGTGGCAAAACCGTTGATGGTGCCACTTTTCTAAACACCCTTTGA
>VCM66_A0350
ATGAATCATCTAGCGATGGCTGTCGTAATAAAGAATAACCTTGTTTTGGTACAAAAACGGTTCAGAAAAAATACTGGGATGATTTTTGAGTTTCCGGGTGGTTCTATTGATGCCGGTGAGTCAGGAGAGCAAGCAGCTATTCGTGAACTCTGGGAGGAAACTGGGCTGAGAAATTTAAAGCTCATTGGCACTCATAAGTCCATCAACGAGAATGGCGGCGATATTTATCATGTTGTTTTCAGCGCTTCGATGGACGCAGAGCCTAAAGAGATCGAACCTTATCGACAACAAACGTTTTATTGGTTTGAGGCTTCCCAAATTCCACTGAATGACTTTTATAGTGCTGATGTAAATTTCATCAAGGAACATTTGGGCAGTTACACATAA
>VCM66_A0351
ATGTGTTTTTCTGAAAAATTTTCACAGCTCTGCGCTTATAATTCAGACGTGAGGTGCACTATGTCTGAAAATCAAAAAGTTAAAAGAGCTGAACCAATTGAAACTTGTTCATATAAAAGTCCTTGTGTTCGTCATTGTTGTTTAGATGACAAAGACATCTGCATAGGTTGTGGTAGGACTCTTGATGAGATATGTCGTTGGAGTAGTGCAACAAATAGCGAAAAACAAGAGATATTAATCAATAGCTTAGCTAGAGTTCAGAGCCGAAATATATCGATATGA
>VCM66_A0352
ATGTGTGTGTTTCTGATGCCCACCCTTCCATTTAAAGGGGTAGCGAAAGGCATTTATGCCAAACAGCATTCGATAAAAAGCCATCATATACACAAGACTAAGATGCTTCATATCGATATATTTCGGCTCTGA
>VCM66_A0355
ATGTTCATAGAATCATTAAAAATCAGGCTTCGTTCACTTGAAGTGGAGGATGCAGAATCCTTTTATCAGTGGTCTGGTGATAGGGAAGTGACACAATTCAGCTTATCTGCTTATGCCTATCCCCAATCTCGCTCAGATATCGCTAAGTGGCTGTCAGAGATTAACTCAAGTTCAAAGACGATTTCTTTTGGTATCGAGTGTAAAGAAAGCCAAAAGCTGATTGGTTATGCTGGTATTTCGGGGATTAGCTCACTTAACCGAAGTGGTGAGTATTTTATCCTCATTGGTGATAAAGCATTTTGGGGCAAGGGGCTAGGAACAGAAGTTACGCGTTTAGTCACTAATTATGGATTCCGAGAGCTTGGCTTACATCGAATAGAATTGACCGCATATTGTGACAACGTAGCGGCAGTCAAAGCGTATGAAAATGCAGGCTATCAGCATGAAGGTATCAAAAGAGAATCGGGCTATCGCAATGGCCGATTCATGGACAAAGTCCAAATGTCCGTTTTATCGCGAGAGTGGCCGGCCACATAA
>VCM66_A0356
ATGAGAGCTATCTTTTTGATTCTTTGCGCTGTTTTATTGAATGGCTGCTTGGGCATGCCCGAATCAGTAAAACCGGTGTCGGATTTTGAACTGAACAACTATTTAGGCAAATGGTACGAGGTTGCTCGACTCGATCACTCCTTTGAAAGAGGTTTAAGTCAGGTTACTGCGGAATACCGTGTTCGAAATGATGGTGGTATTTCGGTTCTTAATCGTGGTTATTCTGAAGAGAAAGGTGAGTGGAAGGAAGCGGAGGGCAAAGCTTACTTTGTGAATGGCTCAACAGACGGCTATCTGAAGGTTTCATTTTTTGGTCCGTTTTATGGCTCCTACGTAGTGTTTGAGTTAGACCGTGAAAACTACAGTTATGCTTTTGTGTCAGGGCCGAATACAGAATATCTGTGGTTACTTTCAAGAACGCCGACTGTAGAACGAGGCATTCTGGACAAGTTCATAGAAATGTCGAAAGAGCGTGGTTTTGATACAAATCGGCTCATTTACGTTCAGCAGCAATAA
>VCM66_A0357
ATGATGAATACGGTACTTCTCGATAAAGATAAGCACGATAGGAACCGTTTCAATTGTGGCACTGAAGCACTCAACAATTACTTAAAAGTAATGGCGAGTCAGCAAGCCAAAAAAGACAACACCAGAACCTTCGTTTTGGAAGATGACAATAACAGTGCTTATATCATCGGCTTTTACACTCTGACTATGACGCCCATTGATTTGAAAGCCTTGCCCGACAAGTTACAAAAGAAGCACCAATCCTCAACCTCTGGAGGGCTCATTGCTCGTTTAGCTGTCGACGATAGATACAAAGGAAAAGGTTTTGGTGAGTGGCTACTCATTGACGCTCTCAGAAAGCTACTCGCAGCCAGTGACAGTGTAGCGTTCCCTGTTGTCATTGTTGATGCCAAAGATGGTGCAAAACATTTCTATGAGCGCTATGGGTTTCAAGCGTTTCAAGATGCCGAAAACAAACTCTTCATCACCATTGCTGATATCAGAGCAAGCTTAGGCTAG
>VCM66_A0358
ATGGCAACGACTTTGCCTCGCATCACCGCTAGAGTTGATGTCGATACTCAAGATTTACTCGCTAAGGCTGCTGCTCTTGCTGGTATGTCTAGTATTAACTCATTTGTTTTGAATGCAGCAATCGAAAAAGCAAAACAAGTCATTGAACGTGAGCAAGCTCTAAAGCTTAGCCAAGCTGATGCCGTATTGCTGATGGAAGCTCTTGATAATCCAGCTGTAGTAAATGCAAAGCTCAAATTGGCATCCGAACGTTATGAGAGCAAAACTCAATGA
>VCM66_A0359
TTGAAGCATCTTGACTTGTTGGCTTGCGGCGACTTTGAAACTACTGCGTTTTCAACGCTTTCTGCCAAATCAGCATCAAGCAAAACTCAAAAGCCAACTTGTGAAATTTGGATACTAAAAGCTGCATGTTTAATGCAAATGAGCTTAGATTTTGATGATTTTTGA
>VCM66_A0360
TTGTTTACCAATGGTTTTTTAACACCTTTACTTGAAAAGCATTTTACGCAAATGCATCTTGCAAGCACACGTCCAACACCAAAAGCTGTGAAGCAAGCTACCAAAACTTAA
>VCM66_A0361
GTGAGTATGTCGGAATACAAATTAACAGAAGAAATCATTAAGTTGTCTCAATCGCAGCTATGGGATGTCGCAAAATCTGAATGGACTCTGCACGAAATATACGAAGCTAATGAGCCAGAGCGTTGTTTATGTGGGCACTTTCCTATCATTGAAATTTGTAATCTTAAGAACAAGATCAACTCTAACTATGCGATTGTTGGAAACTGCTGCGTTAAAAAGTTCATTGGTTTACCTTCAGATAAAATTTTCCAAGCAATAAAGCGGGTTAGAAAAGATGATCAAAAATCATTAAATGCAGAGGCCATATTTCATGCTTACGACAAAGGTTGGATTAATGATTGGGAAAAAAGCTTTTACTTAGACGTTATGAGAAAGCGTAAACTTACGTCGAGTCAACTTAACAAAAAAATTGAAATCAACAATAAGTTAGCAAACAAAATGAAGCGTACATAA
>VCM66_A0362
ATGAGCTTACTGAAGGCAAAGTTAAGCATGTATAAACTCGAATACTCCACACAGTTTAAGAAAGATTTCAAAAAGATAACTAAGATGCCGATTTCAGACATCATTGAAGTCGGCAATGTTATTTCTAAGCTGCAACGCGGCGAAAAGCTTGAACCCAAGAATGTTGACCATCCGTTAACTGGAAATTGGGTTGGATTTCGAGACTGCCACATTAAACCCGACCTAGTGTTAATCTATCGAGTTTTTAACGATCAACTACAACTAGCGCGCATTGGTTCACATAGTGATTTATTCTAA
>VCM66_A0363
ATGAGAACAGAAATGCTGAGCACGCGCATTGACCACGACACGAAAATTGCGTTCACAAACGTCTGCGATGAGATGGGTCTAAGTACATCACAGGCCATAAAGTTATTTGCAAAAGCGGTTATTAATCATGGTGGAATCCCTTTTGAGCTGCGAGTTCCACAGCCTAATGAGGTTACTGCATCTGCAATTCAAGAGCTCGTTGAAGGAAAAGGACATAAAGCTGAATCCGTTGAAGCTATGCTGAATGAGCTTACTGAAGGCAAAGTTAAGCATGTATAA
>VCM66_A0364
ATGAAAGTAGAACTTGTGACGTCACTAAAACGTCAGGCCACTAAGATCCTTGCCGATCTTCATGATACGAAAGAGCCAGTATTGATAACTGAGCACGGAAAACCGTCAGCTTACCTTATTGATGTAGACGACTATGAATTTATGCAAAATCGTTTAGCGATCCTGGAAGGTATTGCTCGCGGAGAGCGAGCTTTAGCGGATGGTAAAGTGGTCAGCCATCAAGATGCTAAGGACAGAATGTCAAAATGGTTGAAATAA
>VCM66_A0365
ATGGTTGAAATAATTTGGACGGAGCCGGCTCTATCCGACCTGAATGATATTGCTGAATACATCGCGCTTGAAAATGTCGTGGCTGCTAAACAACTGGTGCAAACCGTTTTTACAAAAGTTGAACGTTTGGCCGATTTTCCAGAGTCTGGGCGCATCCCTCCAGAACTAGAACACCTCAATTATCGTGAAGTCGTTGTAAATCCGTGTCGTGTTTTCTACAAGTATGATGATGCAAAGGTTCGTATTCTTTTTGTTATGCGTGCGGAGCGAGATTTGCGTCGGTTAATGCTTACGAAACAGTAG
>VCM66_A0365a
ATGCTTAATCCATTAAAATCAAGTGTTTGTGGTTTTCGATTTCTTTGGCACTTTGTTCAGGTTTTGTCGGCAATTCAATATTGTTCGTCGCTGCCTAACGAAGTGGCAATGTTTCTGGCGCTGTAA
>VCM66_A0366
ATGCTGAGTCTGTGCGAGGTGAGTTTGGCTCTCTCAAGTCGCTTTAAGCAGTTTGGTGCCTTTACTTATAGGCTGAAAGTTGGTCGGCAATTGAGCATTGTTTTTCGCTGTCTAATGAAACAGCAATGTGTTTATCGCTGTACGTTTCAGTGTTATTGCCTCATTGAGTTATCGCGCCAATGTGTGGTGAGTAGGTTTGCCGGAGAGGGTTTCCACTTTGGCTGA
>VCM66_A0368
GTGCTTATGATTTTCACTGCACTTTTAACCAACACAAAGAAGATTACTCTACTCTTCGTTTGGTGTTTTCACATCTCGGGCTGGTTTTCTGAGCATGAAAAATCCGCAAGCTTCACGCGTTGCAGTCGTAGGTTGTTCCCAAGCACCACAAAGATCCTTGAGATTATTTTTAGCTCTTTCGAAATGACGGCATTGCCCACAACGAAACATTTACAAACTCCTTTTGCTCAGATGCTTTTGGCATTTCCATTTTGCCAGTTAACGCCCGGCTAA
>VCM66_A0369
GTGTTATATGCCAAAGCTTTAAGTATTGGAGACAAAATTGGTTTTTTCTCACCATCTTCACCGGCTACAGCCTTTGCTCCAAATCGATTTCAAAGAGCAAAAGCTTATCTTAAGGCACAGGGATTTGAGTTAGTTGAAGGTTCGCTTACGGGAAAATCTGATTATTACCGCTCAGGCTCGATTCGGGAGCGTGCTGAAGAATTGAATCAACTTATTCGGGATCCGAATGTCCGTTGCATCATGTCTACCATTGGAGGCAATAATAGCAATTCACTGTTGCCGTATATTGATTATGAGGCCTTAAGAAACGATCCAAAGATCATCATTGGTTATTCAGATGTCACAGCTTTATTGCTCGGGATCTATGCTCAAACAGGACTTATCACATTTTATGGCCCAGCCTTAGTCGCTTCGTTTGGTGAGTATCCTCCATTGGTTGATGAAACCTTTCATTCGTTTATCGATCTGTTGTGTTCAGAGACGAATCAATATCAATACACTATGCCCTCGTCATGGACAGATATTAAGCACGATTGGGAAACTCAGCATTCAGCTAAGCCCGTTTATCCGAATGAATGGCAGTTTATCGGTAAAGGCAAAGTGACAGGCAGAATTATTGGCGGGAACCTCAACACCATGGCTGGGATCTGGGGCAGTCGATACATGCCAGAGATTAAAGTTGGCGATATTTTACTCATAGAGGATTCTCTGAAAGGCATCGAAAATATCGAACGTTCGTTTGCACATCTCGCAGCTTGTGACGTTTTTGAGCGGGTTAGTGCGATCATTTTGGGGAAGCATGAGTTATTTGACAACAAAGGTACAGGTAGAACACCGCTGGACGTTTTAATCGAAGTATTAGCGGATAAAAATGTACCTATATTTTATGGTTTTGATAGTTGTCATACGCATCCGATGCTCGTCACACCATTAGGTGTGCGAGGTACAATCGATTTCGACAATCATACTTTTAAGCTAGAAGATCGTTGGGTAAAAGCAAAATAA
>VCM66_A0370
ATGAATAGATCAAGCATATTTGGGATTGTGGCATCACTATTAGGATTGGCAGCTTTAATCTTTACTGTGATGGACGGTTCACACTTTCCAGTAATTGAATGGCCATACGAAGCATATCAAGGTTTAGTATTTTCGTTTGTTTGGGGCTTTGGCGTATCAGCGACGGTTGGATATTTACTCTCAATCCTAGTTTTCATAGGTGTTGCCGTTGTTTGCTTTGCAGTGGGTCATAAAATATCACGTAGCATGTTTGGGTGA
>VCM66_A0371
TTGTGCACAGTGTCATTATGCGTTAGTCTTTGCCTATGGATGCACAATGAGACAGTGCAAGTTGCAATGGCATTAGAATTTAAAGATAAGTGGTTAGAGCAGTTTTACGAGGATGATAAACGACATCGTTTAATTCCAAGTAGCATAGAGAATGCTCTATTTCGGAAGCTGGAAATCTTAGATGCAGCTCAAGCTGAATCAGACTTAAGAATTCCACCGGGTAATCGTTTTGAACATCTTGAAGGAAATCTTAAAGGTTGGTGTTCAATTCGAGTGAACAAACAGTATCGTTTGATTTTTCAGTGGGTTGATGGTGTTGCACTAAATACTTACTTAGACCCACATAAGTATTGA
>VCM66_A0372
ATGCGTAAGACAAAACGTCGTCCAGTTAGCGTTGGGGAAATGTTAAAAGTTGAATTTCTTGAACCAATGGGCATCACATCAAAAGCGCTCGCTGAAGCGATGGGCGTACACAGAAATACGGTCAGTAATTTAATTAATGGTGGTGTGTTAACAGCTCCGGTAGCAATCAAGTTAGCCGCGGCATTAGGTAACACACCAGAATTTTGGCTTAACATTCAACATGCAGTTGATCTTTGGGATACGAGAAATCGTTATCAAGAAGAAGCAAAGTTTGTAAAGCCGTTGTTTGTTTCGCTGGAACAAAGCGCACGTACATAA
>VCM66_A0373
TTGTCGGCAATTCAATATTGTTTTTCGCTGCCTAATGAAGTGGCAATGTATCTGGCGCTGAAAAATCGCAGTGATTGCCTCATTGTGTTGTTGAGTCTGCGTGAGGTTAGTATTGTTGGCTCAAGTCGCTTTGAGCAGTTTGGTGCCTTTACTTACAGGCTTAAAGTCTGTCGGCAATTAAGTATTGTTTTGCGCTGCCTAATGAAACGGCAATCTGTCTGTCGCTGTAAATTTCAGTGTCATTGCCTCATTGAGTTGTCGTGCCCATGCGTGGTGAGTGAGTTTGTCGGAGAGGTTTTCCACATTGACCTAGTTGCTAAGTGA
>VCM66_A0374
TTGAGGCGTTTGTTATGCTTAAGCTTCAACACTTTACATTTGAATCAAATCAATGATAACCAACTGAAATCATTGACCAAACTTCGAATTATCTTGAATTAG
>VCM66_A0375
TTGTCGGCAATTCAATATTGTTTTTCGCTGCCTAATGAAGCGGCAATGTATCTGGTGCTGAAAATTCAGTGTTATTGCCTCATTGAGTTGTCGCGCCCATGCGTGGTGAGTGAGTTTGTCGGAGAGGTTTTCACATTGGCCTAG
>VCM66_A0376
ATGGAGTTTCTGATGAAAATTAGTCACCTTGATCATTTGGTTCTGACTGTTGCAGATATTCCAACAACAACGAACTTTTATGAAAAAGTGTTGGGCATGAAAGCTGTTAGTTTTGGCGCTGGTCGGATTGCTCTAGAGTTTGGTCACCAGAAGATCAATCTTCATCAACTCGGTAATGAGTTTGAACCTAAAGCCCAAAATGTCAGAGTTGGGAGCGCAGATTTGTGCTTTATTACCGACACAGTTCTGTCTGATGCGATGAAGCATGTGGAGAATCAAGGTGTGACTATCATGGAGGGGCCTGTAAAACGTACAGGTGCACAAGGTGCAATCACATCATTCTATTTCAGAGACCCTGATGGGAATCTTATTGAAGTATCAACGTATTCAAACACATAA
>VCM66_A0377
ATGGAACTGAATACGGCAATCGAGTCAAGAATTATAGAAATGGCATGGGAAGACCGCACCCCATTCGAAGCAATCAAGCATCAATTTGGTCTGAACGAAGCTGAAGTGATTAAGTTTATGCGCAGTCGACTCAAACCTAGTAGTTTTAAATTATGGCGTGGTCGTGTTTCGGGCCGTAACACAAAACATGCGAAGTTGCGCAGCTCAGAAATTAGTAGAGGCTACTGCCCAACCCAGTACAAGCATCGCTAA
>VCM66_A0378
ATGGATTATGAAACGAAGCTACAACTTGAGCACAAAGAACTAAGTGACAAAGGTGTTTGGAAATCGAACTACAATCCTCCACTTGTAAAGTTGTTACGTAAACTTGGACTGTGTTTTCCGCCGCCTTATTATCAGAGCTTTTTTGCAAACGTTATGCTTTGTGTGGCTTTCTTTGCCCCTGTTTGGGGTATCTTCCAATGGTTTCTTGTGTGGGACGAACTAGGCAAACCAGTTTTAGAAGCGGTTTATATCTCGTTACTTACTGGAGCGTTGTTTGGTTTAGTTATGGCAACCTTCTACTACATTCGGCGCAAGCAATTAAATCTAACAGATTGGGGTTCATTGGGAGAATAA
>VCM66_A0379
ATGAGCACAAGGTTTTGTGAAAAGTGTGGGAAGAACACTGAACATAAAGAGGTGATGAAGCAAAAGCCATCGAAGTACGGTAAGTCAAAAAGAGAGCAGTTCAAGGCATTTCTAGATGGATTTTTTAGTAGTTCGGCAGCCTCTTTACCTGGTGGCGTTTCGCTAGAATTAACAGATAGATATGTTGTTTGTGCTATCTGCGGCAGCGCAACTTTAGAAAATCATGGTGAACAATTTCAGTAA
>VCM66_A0380
TTGTCGGCAATTCAATATTGTTTTTCGCTGTCTAATGAAGTGGCAATGTATTTGGCGCTGAAAAATCGCAGTGATTGCCTCATTGTGTTGTTGAGTCTGCGTGAGGTTAGTATTGTTGGCTCAAGTCGCTTTGAACAGTTTGGTGCCTTTACTTACAGGCTTAAAGTCTGTCGGCAATTAAGTATTGTTTTGCGCTGCTTAATGAAACGGCAATCTGTCTGTCGCTGTAAATTTCAGTGTCATTGCCTCATTGAGTTGTCGCGCCCATGCGTGGTGAGTTGGTTTGTCGGAGAAGGTCTCCACATTGACCTAGTTGCTAAGTGA
>VCM66_A0381
GTGAGCTTCGGAGGGAAATCAATGTCAGAACATTCAGCAATCGTGACTTGGAAACGTAAAGATTCCGAAGCTTTCACTGATAATCAGTACAGTCGTGCTCACACTTGGGAGTTCGATGGTGGTTCAAAGATATTAGCTTCAGCATCACCTCATGTTGTACCAGTTCCTCTGTCTGTTGAAGCCAATGTTGATCCGGAAGAGGCTTTTGTTGCGGCATTATCAAGCTGTCATATGTTGGTTTTTTTATCTATTGCAGCAAAGCAAAGATACCTTGTTGAAAGTTATACAGACAATGCAGTTGGTATTTTAGGGAAGAACAGCAAAGGTAAAACCTCAGTAACAAAGGTTGTGCTACGACCTCAAGTGGTCTTTTCAGGCACTTCCAAGCCAACGTTACAGCAGCTCGAAAAGATGCATCATTTGGCTCATGAGAATTGTTTTATTGCTAATTCGGTTGAAACGGAAGTAGTGACTGAAATTATTGCCTAA
>VCM66_A0382
ATGCCACTAATTGTATCTATTGCAGCGCTTTATGTTTCATATAACTCGTACAAGGTTTCAGAAAATCAACTGTCTGTTAGTCGAGTCTCTGTAGAGCCTCACTTCTATGTAGATGAAATTCCGCTTATTGATGAAAAAACAGGCTCAGTGTATGAGCGTGAGCTTAAAGTTTTCAATATAGGCTCTCCTGTTGCAAACATTAAGACCACAGTAAGAACATTCTATGAAGTCGATGATTTTGGGCAGATAGGCAAAAAACTTATTCCACTAAATGGCTACTATTATGCATCCTTCCCAACCGGCGAGCCGGAAGGACTTATTGCAACCCACAAAGGAAATGAAAACGCAACAAAGGACTTTGATGCAACATTTATTCATTTCAGAGGGAACTACCCTAACTACTTGCAAGTAGAGCTGAAGAACATAGTTTACATTACCTATATGTCCTTTGAAGGTATAGACAAGCAAGTTTGTTTCTTAAATTCTACACAGATTGATTGTGAACTTGTTTCTTCCTATAAGGGATTATTTAATCAAAGCTATCTGGAACTTGAAGGTCTAACATATCAAAAGCTAGTTGAGGTATACGAAAAGTTTGGAGGATAA
>VCM66_A0383
ATGATTAAATTTGAATTTGATGAAAACAAAAGCAGAAGTAATCTCGAAAAGCACGGTATTGATTTTCATACAGCTCAAGGATTGTGGAATGATTCAGATCTTATCGAGATCCCTGCTAACACGAGTGATGAGCCCAGATATTTGGTTGTCGGCTTACTAAACGGTAAGCATTGGTCAGGAGTAATTACCTACCGAGGTACGAATATCAGGATCATCTCAGTTCGGCGTTCACGGAAAGCGGAGGTAAGCCTTTATGAAAGCGCATGA
>VCM66_A0384
ATGAAAGCGCATGAATTTGATGCCAAGTTTGAAAGTGACGACGATGATATCGTAATGGACTTGGATCTATCGCAAGCTAAAAGACCGATGCATAAGCAAAAACGAGTCAATGTAGATTTTCCAGCCTGGATGCTTGAGTCCTTGGACAGAGAAGCGAGTCGTATTGGTGTAACACGTCAATCAATCATTAAAATTTGGCTGGCAGAAAGGTTAGAGAGCGTGTCTCATCATTCAAGTGTGAGATAA
>VCM66_A0385
TTGAGTGCTTTTGTGCGTTGTTCGCCCCTTAACGCGGCGTTATATTTATTGGAGATTTTGGTGAAAATAAAGAATGTGTTCGCTATTTTACTGATAGTGTATCTGATACCAATAGCCGTATGGTATTTTGTAATGGTTGTTGTTAATGATTATGCTTTAAGCACATTAAATTCTGACTGGGGAGCGTTTGGGTCATTTGTTGGCGGTGTACTATCTCCTATATTTTCCTTGGTTTCTGTTCTTTTTGTAATTAAATCAATTAATGAAAATAATACAAACAACAATATTGAAATTGAATTAATAAAAAAACAAGATAGAAGAAACTATCTTATTAGTTTAATAGCTATATTTAACAATAACATGCTGTCAAATATTGACAGCTATCTAAATGCATTCGATAGACCTATTCAAATTGCTGATAACAAATTTCATATGTTTACTGATGAAAGTGTAAAGGTTTCTCTAATGAAGTATATGTCTATTAAGGACTCTATTAATGTTAACAATAAGCTAATTTTTGACATGATTAATAATTTTACTGCTAATTGTGAGATTTCATTCAGCATAATACTTAAATATGTTAATTCAATTGAAGGTCTTGATGAGGTCAATGAATTTATGGATGTCGTAGAAGCTGCTTTAGATAATAATTTTATTAATGCATTGTTAAGTTTTAGGCTATATGAGCAGGCATGCGGATGGAGTCAAAAATCTCCATTGCTTGATCAGCTTGTATCTATTAATAATAAGACAAGATATAAATCTGAGTGGGTTGAAAGGTATCAAGAACAAATTGGTGCTAAATAA
>VCM66_A0386
GTGGAAAATCCAACAACATTGAAGCTTCGAGGCTTGCTGATTTTCAGCAATTTTGAAACTGTTGAACTTCCAACACTTTCTACCAATGCAACATCAGCCTGA
>VCM66_A0387
ATGTTGTTGGATTTTCCACACGGTCAGTTTGGTTTCACAAATAGCTGCATCATCGCTGTGATCTGGCTTTCTTTGTCGCCGACTCTTAACCGAGGCCAACTTAACCTTGATCGTTTTAAGTTTTGGCTGCCAACTTCACAGCTTTTGGTGTTGGACGTGTGCTTGTTCGATGCATTTGCGTAA
>VCM66_A0388
ATGGAAATCAAAGAGTTTAGTGCCTGTAATCTCGAATCGTTGAGAAAGCTCTACTTGGACTCTAGACGAGATAGTTTCCCATGGCTCAAGGCGGATAGTTTTCGGATAGAAGACTTCGACCGCGATAGTCAAGGTGAACGAATTTGGTTGTCTGAGGTTTTAGGGAATGTTGCCGGCTTCATTTCCATTTGGGAGCCTGACAATTTTATTCATCATCTCTATGTCGCAACCGAATATCAGGGGCAAGGTGTGGGCTCGATGCTGCTTAACGGCGCAAAAATGAAATATGGCAACTTAAGCCTTAAGTGCATGGTTCAAAATCAAAAGGCACTCAACTTTTATTTGTCGCAAGGTTTTGAAATTGTGTCGAAAGTGGATGATGAATTGGGTGGTTATTACTACATGAGCTTCAGCGCACAAACCTAA
>VCM66_A0389
GTGTCGATAGAAGTAACATTGTTGACAACTGTATTAGCTAATGCGCTTGGTTCAAATGTATTAGCTGAATCATTGGTTAAGCTCTTTAAGGAAAAACTTGATAAAAAAACCATTGATGACTCATGTTCAGATGAAATAACCGCAGCCGAACCAAAAAGGCTGTACTTGGCAGGGGAGCAGGAGTCAAAAATAGTCAATGAAGCAGCTATTGAAGCTTTAGACGAAACCTATACGCTCACTGCTGGAATTGCCGCGGAAAGGATGAGGCAAGCAAAAGCAGCATTTAACATTGCGCTAACACTTATGATTGTTGGAGTTTTGGTTATCTTTGCCGGTGTCGCACTATTGTATTTTAAAGAAGGTATCGAGCAGGGGTTAATTACTGTTGTGGTGGGTGCAGTTTCGGAGATTCTTAGTGTCATTGTGCTCGGTTTTAACAGAGAAACAAACAATCGTTTAGATGACTTGAGAAAAGATATGTCAGTTATAGAAACAGCTAGAGTGGGCTTGTCTTTTGCAAAGCAAATTGAGAATCAGGAAAAAAGAGATAATGCTATTTCTGAATTATCACTCAAAATCCAAGGCGGCTAA
>VCM66_A0390
ATGAACCAGCATGAAAAGCTTAATTATGTGGAGTTTGCAGTGAACGACTTAGAGTCAACGAAAGCGTTCTTTTCAAAGACTTTTGGCTGGAGTTTTGTTGACTATGGACCTGAATATACAGCTTTCTCAAATGAAGGCTTAGACGGTGGTTTTTTCAAGGCTGAGCTTTCTAGTCGGACTGAAAATGGTGGCGCACTGTTAATTTTCTACAGTTCGGACATTGAAGCTACTTTAGAAAAAGTCGTGAAAAATGGCGGTCATATCATCCGTCCTATCTTTGAATTTCCTGGTGGTTGTCGTTTTCATTTTACAGAGCCAAGTGGTAATGAATTTGCTGTTTGGTCTGAAGCACGCGCATAA
>VCM66_A0391
ATGTTAGAAGTAATAACCCTATTGGGTAAGACGATTGCTGTTATTTCGGCTTGCTGGGCTATTGTCTCAGGTGTTGGAGCGTGGAAAAGAGAGTTTATTGGAAAGCGAAGAATCGAGCTCGCTGAAGAAACCTTGGCTACATTTTTTGAAATTAAGGATGCAATTGCGTTTATTCGTAGTCCATTTGCATCTGTTGGTGAAGGTGAAAGTCGAGTAGTCGGTGAACGAGAAAAGCCTGAAGAAACAGAATTGCTTAATCGAGGGCATATTGTTTTTGAGCGCTATGAAAAGAAACGCGAAGTGTTCATTAAATTTGAAACTCTAAAATATAAGTTCATGGCAACTTACGGTGAAGATAGTGAAGCGATTTTTAAAGATACGAATAAAGCTGTAAACAGTATCTTTAGCTCGGCTCGTCTTTTAGCTACTCGGTATTGGCAGCGCCAAGGCAGGGCTCAAATGTCAGATGATGAATTCGAGAAACATTTAGAAGGCATGCAAAAGCACGAGGATGTCTTCTGGGACACATGGGAAGACGATGATGTAATTAGAAAACAGTTACAATCAATACAGGATCGGCTTGATGGTGTTGTTGCATCTACATTTGAAGAGCCAATGCCGACTTATAAACTTCTAACTAAGAAGCTTTGGTAA
>VCM66_A0393
ATGATCCGGCACATATTGCTTATAAAGTTTAAAGCGTCGGCAGAGCCATCCGAAATTGAAAAATTAAAAGGCTTGTTTGCTTCAATGCCGGACAAAGTGGATGGAGTTTTATCTGTTGAGTGGGGAGAAAATGATAGTCCTGAAGGTAAAAATCAAGGCTATTCACATTCGGTTTTAATGACATTTTCAGATGAGAAAGGCAGGCAAAATTACTTGCCTCATCCAGAGCATGAAGTCCTGAAAAAAGTCTTTCGTCCGTTGCTTGAGGATATCGTGGTTTTTGATTACACAATTTAA
>VCM66_A0394
ATGAACAATAACATTAGATTGAATATGTACAGATATGTGTTCACAGAACTCGCTTATATCGTGTTTTTGTGGCTTGTCTTCTATTGGCTTTCAAATGGTAATCATCATTTAATACAATCGCTTACATTAATAATGTGTTGTGGTGCAGCTGCTAGGATCCTTATGTTATGGAATAAGTTTCGGCAAGGTTCTCTAAAAATATTAGGTGGGAATTTATTTTTCAAAGGTTTAGCTTGCGATGTAACTTTGTTGTATGACTTTCTGCCGTTAGGAATAGGCTCGACCATAAAGGTCTCATACTTTGAAGAGACTATGCAGAAACGTAGTATTTACATTCCGAAAAATGCGCTAAGCCATGAACACTGGCAACAATTGTTAGATCAACGTACATAA
>VCM66_A0396
TTGATAATCAAGAAACTCAAGCAGAGCCACAGCGTAAAAATATTATGCGAAGTCTTCAATGTTCATCGAAGTAGTTATCACTATTGGCTTAAACGCCCAGCGTTAATTAATGCGGAAACAATAAAACTGCGCAGCTTGATTAGCGAGGCTCACGCCGCAAGCAATGGCTCTGCGGGAGCGAGAACCATTGCAGATATAGTCACAAATCAGGGTGTAAAGCTGAGCCGATACCGAGCAACAAAGCTAATGAGAACTCTTGGTTTAGTAAGCTGCCAAGAACCAAAGCATCGTTACAGAAAGGCTTCACAAGAACATATTGACGTTCCAAATCACTTAAGTCGTCAATTTGCTGTTACGGCTCCAAATGAAGTCTGGGCTGGCGATGTTACGTATATTTGGACTGGTAATCGGTGGATGTATTTAGCGGTCGTTATCGATCTTTTTGCCCGCAAAGTGATCGGTTGGTCAATGTCTTTGTCGCCTGATAGTCGGTTGACAGGTAAAGCGCTGTCTATGGCCTATGAATCTCGCGGAAAGCCAAAAGGTGTCATGTTCCATAGCGATCAAGGCAGTCATTATACTAGCCGTAAATACCGTCAATTACTGTGGCGCTTTCAAATAAAACAGAGTTTATCTCGCCGAGGAAACTGTTGGGATAATGCGCCGATAGAGCGCTTCTTTAGAAGTCTGAAGACGGAATGGGTGCCAACTGTGGGTTATCGTAGCTTCGCTGAGGCTCAACAAGAGATCACCCGCTACATTATCGGATATTACTGCCAACTCAGGCCACATCAGTATAACGGTGGTCTAACTCCCAATGAATCAGAACGATTATATTGGGAAAACTCTAAAACCGTGGCCAATTTTAGTTGA
>VCM66_A0397
GTGATATCATCACCTCATAAGTTAACAGGTGACATTATGACAAAACGTACAAGACGACTATTTAGCGCAGAATTTAAGTTAGAAGCAGCGCAGCTAGTCTTAGACCAAAATTACTCAGTGACGGAAGCAGCCCAAGCCATGAATGTGGGCAAGTCCACGATGGATAAATGGGTTCGCCAGCTTAGAGAAGAACGCCAAGGGAAAACACCTAAAGCTTCACCTATGACCCCTGAGCAAATAGAAATTCGGGAATTGAAAAAGAAGCTGGCTCGCCTTGAAGAGCATAATGAAATACTAAAAAAAGCCACGGCTCTCTTGATGTCGGACTCACTGAACAATTCTTGA
>VCM66_A0399
ATGATATTACGTCAGTTAAATAGGATAGATATGTCTAGTTTTGATTTTCCTAAGTATCAAGCAAATCAAGAAGTAGGGAACACTGGTGAAGCTTTTTTTGAGCATTTTGTAACTAAGGAGTTGGGTTGTATATACCGAAAAGTTCACCGAGAACATGATTTTGGCATCGATGGGTATATTGATATCGTCAATAATGGTGTGGTGAGTGGACGCTCGGTTGCAGTTCAAATCAAGTGTGGTGATAGCTATATCTCTAAAGTCACAAGCGGTGGTATTAAATACTTGGGTGATAATAAGCACTTAAATTTCCTTATTAATCATAATGTTCCTGTTATTTTGGTTGTGCTTAACAGTGACTGTACTAAAGGGTATTGGGTGGAATTTTCTGTTAACGCAACTAATCCAAGTAGCAAATCATGGTGGATTGAAATTCCGTTTGAGAATCAGTTAGGCACTTTAGATATGACTAGTCTCTGTGATATCGCTGGAATTGCAGAGGATTATTCCGAAGATATCAAAGTATCTTGGGCAATAAATTCTGCCATGGATGAACAGTCTGATATATCTTTTGTTCTTTCTAAGGAAGAAGTTGAAGAGCTTGATTTATCGGGGATAAATCAAATGATGGAGCGTTACTTCAGAACGAAAGATTTGCTAATTTCAAATAGAAACAAAACTGTATTTTGGATCTTTGGATATGATGATGACTCACGAGAATTATATGAGATTCCAGAAGTAAGAAGATGGTTTAAATTTACCTTAGAACAAGGTGTGCCTTGGTTCTACCTCCTAGATGTAGGTGCTGACCATATGAGTTTACCTATTAATATGTACTCATGCTGTAATATTTCAGTTAATAAACTAAGTTGTGGTTCAAAGTCAGTAGTTATTTCAAGTGTGTCAGATATTAATAATTGGGTAGAAGTAAACTTTGAAAATTTGAACCGTTTCGCTGATGAAAAGAAAATACCAGATAATATTTTAAAAGAAGTCTCTGAAAAAGTAATTACTTCAGTTCACCGTCTGGTTGCTGGCTAA
>VCM66_A0400
TTGTGCACAGTGTCATTATGCGTTAGTCTTTGCCTATGGATGCACAATGAGACAGTGCAAGTTGCAATGGCATTAGAATTTAAAGATAAGTGGTTAGAGCAGTTTTACGAGGATGATAAACGACATCGTTTAATTCCAAGTAGCATAGAGAATGCTCTATTTCGGAAGCTGGAAATCTTAGATGCAGCTCAAGCTGAATCAGACTTAAGAATTCCACCGGGTAATCGTTTTGAACATCTTGAAGGAAATCTTAAAGGTTGGTGTTCAATTCGAGTGAACAAACAGTATCGTTTGATTTTTCAGTGGGTTGATGGTGTTGCACTAAATACTTACTTAGACCCACATAAGTATTGA
>VCM66_A0401
ATGCGTAAGACAAAACGTCGTCCAGTTAGCGTTGGGGAAATGTTAAAAGTTGAATTTCTTGAACCAATGGGCATCACATCAAAAGCGCTCGCTGAAGCGATGGGCGTACACAGAAATACGGTCAGTAATTTAATTAATGGTGGTGTGTTAACAGCTCCGGTAGCAATCAAGTTAGCCGCGGCATTAGGTAACACACCAGAATTTTGGCTTAACATTCAACATGCAGTTGATCTTTGGGATACGAGAAATCGTTATCAAGAAGAAGCAAAGTTTGTAAAGCCGTTGTTTGTTTCGCTGGAACAAAGCGCACGTACATAA
>VCM66_A0402
ATGAACTTAGAAGAGTTTCAAGAATCGGATTTTGACCTGCTTATAAAATGGATTGACTCAGATGAGTTGAACTATTTATGGGGTGGCCCTGCGTATGTTTTCCCGCTGACTTATGAACAGATCCATTCCCACTGTAGCAAAGCGGAAGTATTTCCCTATCTGCTAAAAGTGAAAGGTAGACATGCCGGGTTTGTTGAGTTGTACAAAGTCACCGATGAGCAATATCGGATTTGCCGTGTCTTTATTTCAAATGCTTATCGTGGGCAAGGGCTATCAAAATCGATGTTGATGTTATTAATCGATAAAGCCCGATTAGATTTTTCTGCAACCAAGCTTAGCTTAGGCGTTTTTGAACAGAACACAGTTGCTAGAAAATGCTATGAGTCATTAGGTTTTGAAGTGGTTTCGACAGAAATTGGTACAAGAGCTTTTAATGGTAAGTTATGGGATCTGGTGCGAATGGAAAAACGGTTATAA
>VCM66_A0403
ATGAGAGCTATCTTTTTGATTCTTTGCTCTGTTTTATTAAATGGCTGCTTGGGCATGCCCGAATCAGTAAAACCAGTGTCGGATTTTGAACTGAACAACTATTTAGGCAAATGGTACGAGGTTGCTCGACTCGATCACTCCTTTGAAAGAGGTTTAAGTCAGGTTACTGCGGAATACCGTGTTCGAAATGATGGTGGTATTTCGGTTCTTAATCGTGGTTATTCTGAAGAGAAAGGTGAGTGGAAGGAAGCGGAAGGTAAAGCTTACTTTGTGAATGGCTCAACAGATGGCTATCTGAAGGTTTCATTTTTTGGCCCGTTTTATGGCTCCTACGTAGTGTTTGAGTTAGACCGTGAAAACTACAGTTATGCTTTTGTGTCAGGGCCGAATACAGAATATCTGTGGTTACTTTCAAGAACGCCGACTGTAGAACGAGGCATTCTGGACAAGTTCATAGAAATGTCGAAAGAGCGTGGTTTTGATACAAATCGGCTTATTTACGTTCAGCAGCAATAA
>VCM66_A0404
ATGACCTATAAGCTTGAGTTCAAAAAGAGTGCTTTGAAGGAATGGAAAAAGTTAGCCGTTCCACTCCAACAGCAGTTCAAGAAGAAACTAATAGAACGCCTTGAAAATCCACATGTTCCATCAGCCAAACTGTCTGGCGCTGAGAACATTTATAAAATAAAACTTCGGCAGTCTGGTTATCGCTTAGTCTATCAAGTTGAAAATGACATCATCGTAGTTACTGTTTTAGCTGTCGGTAAACGAGAACGCAGCGAAGTTTACACTAAAGCGCTGCAACGGCTAGACGACTGA
>VCM66_A0405
ATGACCACTAGAATCCTAGCTGATGTTGCAGCAAGCATTACCGAATTTAAAGCAAACCCAATGAAAGTTGCAACTAGTGCCTTCGGTGCTCCTGTTGCTGTACTCAACCGAAATGAGCCGGCTTTCTACTGCGTCCCTGCAAGCACCTACGAGATCATGATGGATAAGCTTGAAGATCTTGAGCTACTGGCTATTGCCAAAGAACGCTTAAGTGAAGACAGCGTATCGGTAAATATCGATGACCTATAA
>VCM66_A0406
ATGCCAGATTTAACGAAAGCTCGCTGTCCGTGTCGTGGATGCAATAAAGTTGCGAACAATGCAGAAGAGGTAGAAGAGCTGTTTGGCCTCAGAAATATGGGTGATGGTACGATTCGCGTACAATCATATTGTCGCGAATGTCGAGGCTTGCATTGTGAAGCTAGTAATCCTAAATGTAATCATCATGCCTAG
>VCM66_A0407
ATGTTAGGTTATGCGTTTCCCTCGATATTAGGCAATTTAATGTCAAAAATTTATCAAATGGATGCGGTTGATTGGCTTAAAACACTTGAAAATTGTAGTGTTGATCTGTTCATCACTGATCCACCATATGAATCGCTAGAAAAATATAGACAAATAGGTACGACTACACGGTTAAAAGAGAGTAAATCATCGAGCAATCAATGGTTTAGTGTTTTTCCTAACACTAGGTTTGAAGAGTTGTTTCGTGAAGTTTATAGAGTGCTAAAAAAAGGTTCTCATTTCTATTTATTTTGCGACCAGGAAACTATGTTTTTGGCGAAACCAATAGCGGAAAGTGTAGGCTTTAAATTTTGGAAGCCTATAGTTTGGGATAAGTGTGCTATAGGTATGGGATATCATTATCGTGCTAGATATGAATTTATTCTATTTTTCGAGAAAGGAAAGAGAAAGTTAAATGATTTAAGTGTTCCTGATGTGTTGGAATATAAGAGAGTTTGGAAAGGCTACCCAACAGAAAAGCCAGTTGAACTTCTGGAGGTTTTGATTAGGCAAAGCTCTTCAGAAAATGAAATTGTAGCGGATTCATTTTTTGGTTCAGGCTCAACTTTAATTGCAGCTAATAATCTCTCTAGAAAATACATTGGTTGTGATATATCAAGTTCTGCACATGAGTATTTTAAGAATAGAGCTTGA
>VCM66_A0408
GTGGAGAAAAGTAACGAGAAAGTACAGTTGCTAGTAAATGCTATTCGGTTTCGTAAACCCTACACGGCTAATGATTTTCAAGTAACAGCATCTGAGCTGAAAGTGAAAAAAGAGAGTTATCACTTAAGTAAAATCAAGAGTATTGAACTGAAGCGTCTTGGCTTCAAAGATAACGTGGTTAAAGTGACAACATACGCCATTTTACTGTCAGCAGCGACTTGGGCTTTTGTACCTGAGTTTGGTTTTTTTGCGCTCCTAATTGCTCTGATTTTGGCTTTGGTTTCGATGAGAAAGTATGAGTTGAAAGTAGAGTTTAAAGGTACAGATGAAACGGGTGATTACTGGGTATCAATAGCGCGTTGTTGGACGGAAGATGAATTTCATATTCTAGATAATATTTATACTGAACTGAAAAGCAGAATCTAG
>VCM66_A0409
ATGGTAAGTGGATTGAACAAGGACAGTGTTATGAAATGTTTTTTAGCTTTTTGGCTCGTTTTCGTCAGCTTTTTTTCGGTCGGCTTGCATGCCAATGACGCCGTTTTACAACAAGCTTATCAATCGCAACAAAGTGATTTACAGGTTCAAGGATTCGGACAGGTAGTGAAAGTGTTACCTGACGACAATGATGGTTCAAAGCATCAAAAATTCATCTTAAAGCTCAATAGCGGACAAACATTGCTGGTTGCTCATAACATCGACTTAGCACCGAGAATTCCGAACTTGAAAGTTGGCGATAGTGTTGAGTTTTATGGTGAATATGAATGGAACAAAAAAGGTGGGGTTCTTCACTGGACTCATAAAGATCCTCAAAATCGTCATGCTCATGGTTGGTTGAAACACAATGGGCAGGTGTACGAGTAA
>VCM66_A0410
ATGGAAAAGAGAAGAAGACAAAAATATAGCTTGTTAGAACCAATAGTTGTTCAGTCTGGCAACCAATATCAAAATGCTGCATCGGTGCTTGCAAGCACCGATGGAAATCTGTGGGTAGCGTGTATCAATGCATCGTTGGCTATAGAGATTTATTTAAAATCATTTTTGATTACAGAACATCAAGTGCAAGGGTACTCAAGATTTATGGGAACCGTTCATAAATCACATGACCTAGCAAAATTATTTAAGAAACTACATCCTCAAAAACAATCGGTACTTTTAGAGGCAGTCAAACATGTTGCTCCAGGCATCGATCTAGTTGCTGAACTGACTAAATACCGAAATGTCTTTACGAATGCTAGGTATACTTTTGAACCAAATAATGTTCCATCTATGGGTTCTGACCTAATAAATTTAGCTAGTGTTTTAAGACGTGCGGTTATCCATATCATAAATGTTCATTATCCAGTGATTAAACCCATAGGTCTTGAAAAAGCGGTCAATGAGATACTTTCGACACGGCAAACATAA
>VCM66_A0411
ATGAAAAATATTAAATACATTTTATTTATTTGTGTTGTAGCGTACATGCCATTTGTAAGTGCTAATTTATCGCATTTGGATAAAAGCATAAGTCTCCTTAATACATTAAATTATCCTGCAATATTTAAAAATACATTACTTAAAGAGTGTGATAAGGGGCTCCCACAGTTCGCTTCACTAAAAATTTGTAAACAATCGGAAACACTATCGGACGAAATGATAGTCAGGATTGCTGCTAAACACTTCATTTCATATGTATCTGAGAGTGATACCGATAAATTAATTGCTTTTTGGGGTGGAAGTGACGGTGTCCGAATTTCAAATGGATTAGTCCTCTGGCAGCAAACTGGCAGACTAGATGTATTGACAGATACTGATTTGTATATTTTAGACAAATTTAACCAAACAGCAGAAAATAAAGCATCTATGGCATTTGCCGACAATGTTAATGTAAGTGTGCAAATAATCTTAGAAATCGAAGAAATTCTAAGCAGTCAATAG
>VCM66_A0412
TTGCTCAACGAAAAGGTGAATTCTGTGAAAATGTTAACCTTTAAAAATGTTTCACGAATGCTTATGAGTTTGGTTTTGGTGGGTGCGTCACCGCAAGTTTATGCAAAGTTAACACTGGATGAATTTTGCAAAATGCGATACGACTTAGCTTTTGCGTCTATAAGCGATAGAATGGATCCATCTGCATCTTTACCAGAACTATTAAAAAATTTTAACATCCTTGTAGAGGAAGCAAAAACGAAGCAAACTTATAATAAAAAAATCTTCAAAAACATTACTTATGGTGACTATATGGAATGGGGGAAAACGGTCATCTTAGAGGCTTACGAAGAGTCAGTTTTATATAGTGATGGGTTTAATGACCGCACAATCAAAAGATTCTCAGAAAGAGCAATGGTAGATTGTTATAGAAATAATGGCGAACTTTAA
>VCM66_A0413
ATGACAGAATCAGCACATAATAAAACCAAACGTAAGCTCATAAATAACATCAAAGATATTAAGCCAACACATCAGACAGCGATATTTTATAACAACTTTGATGAAGCCATTGAGTTCAATGATTTGATGCAGAAGATTAAAAAACCTGTCAGTGCTGCATTCAAAAGTATCAATATGATTTGGATGCTGAGATTAAAACATCAGCCTAACTATGGTGTGGTCGGTTACATTCAAATTCTCACCACTGCCGAACTTGATTTGAAATTGCTTAACAAAGTGCTCGCAAAATACACTTGTGAGAACCAAGTTAGAACAGTACAACGTCCATTTGACCGAGAAAAATATACAGATACAGTATCAAAGCAAAGGCTTGCCAATTTAGCCGCCTATTTAGGCTCAAAAACAAGCCCAAGACGATATGCCATAACTAACAAGCCACAAATTAATAAAAACGCTCAAAATTGA
>VCM66_A0414
ATGCAGAAATTACTTTTAGTTTTAACAGTGCTCACTTTCGGAAGCACAGCCCTAGCAAACGATTCCACTTTACTCAATGTCTCATACGATCCTACTCGTGAGCTATACCAAGAGTATAATCAGGCATTTACTACATATTGGGCAAGCCAAAAAAAACAACACATCAAGATAAATCAATCTCATGGAGGCTCTGGTAAACAGGCAATTACAGTTATTAATGGTATTGAATCTGATGTGGTAACTTTGGCATTGGCTCAAGATATTGATGCAATCGCTAGCTCAGGAAAAATAGCAAAGGACTGGCAATCTCGGCTACCACATAATTCGGCTCCATACACATCCACTATTGTTTTTCTTGTCCGTAAGGGCAACCCAAAAAACATTCAAGATTGGGATGATTTAACCAGAGAGAATATTGAAGTCATCACACCAAATCCGAAAACTTCTGGAGGAGCTCGTTGGAATTACCTAGCAGCTTTGGGCTACGCACTGACAAAAAGTAATAACGACGAAGTCTATGCCCAACAATTTGTAAAATCAATCTATAGCAATGTTAAAGTCCTAGATACTGGTGCTAGAGGTTCATCAAATACCTTTATTGAACGAGAAATTGGTGATGTTCTGATTACATGGGAAAATGAAGCGTTATTGGCTATTAATAAGATCGAAAATCACAATGTAGAAATAATAATTCCGAGCACGTCGATATTAGCGGAACCAACAGTATCGATAGTAGATAAAGTCGTTGATAAAAAAGGAACTCGCGCTATGGCTGAAGCATATCTTGAGTATCTTTATTCTCCTGTAGGACAGGAAATTGCAGCCAAAAACTTTTATAGACCTCGGGATAAAAACATAGCCATTAAATATTCCAAGCAGTTTCCAGAACTAAACTTATTTACTATAGATAAGTTTTCTGGATGGGATGAAGCCCATAAGAAACATTTTTCGCAAGGCGGAATATTCGATCAGTTAAGTAAAAGGTAG
>VCM66_A0415
ATGTGCATGGAGGCAGTAATGAACATTGGTATCTATATTTACGATGAGGCCGAAGTTCTCGACTTTTCAGGACCTTTCGAAGTTTTCAGTACAGCTAAACGATTAGGTGCTGGAAGTTGGAATGTATTTTTAGTCTCAGAAACCTTGGAACCAGTGAAAGCCAGAGGTGGTTTTACTGTTTTACCCGACTATTCGTTTCAGAATTACCCTCAAATTGACCTATTAATCGTTGTTGGCGGTGTCCATAGGAACGAAATGAATAAGTCCAATGTGCTTCATTGGGTTGCATCAGTGGATAAGCATGCTAAACATATTGCATCAGTTTGTACCGGAGCATTCATATTAGCTAATGCCGGTTTGCTGAAAGGACTTGCTGTTACGACTCACTGGGAGGATATTCCTGAGCTGAAACAACGGTTTCCTGACTTAGTCGTTGTGGAAGATAAACGTTGGATAACAGCAAGCAAGTACACAACGTCGGGTGGTATATCTGCGGGCATTGATATGAGTTTGTTCTTGGTATCAAAGTTTCATAGTCAAAGCCATGCTGAATTGGTTGCTCATCAAATGGAGTACAACTGGCAAAAATGCACATAA
>VCM66_A0416
GTGAGCTGCCAAAACTTGCAGCGTTCAAGGTTAAGCTGGCCATTTACTGCATTTCCGACAAAGAAGCACGATTTCAGCGACGATGTTGCTTTTTGTGAAACCAAGTTGACCGAATTGAACATTCAACGACTTTGA
>VCM66_A0417
ATGAAAAATATCAAATTTAAAATATATCATCCAACATTAGATCTTGTTTCAGACCGTACTCTTCGCTCAATACTTAAAAAGTTCTCCACGTTACTTCGAGAGATTCAATATCAAGAAGTCTTCTTTTTAATAAACCATAGCAACATTACTAAATCAGAAAAACAATCTCTTCAAGACCGATTGAAAGGCCCCCTCAATCATATTGACGCTTACTACATTGAGCATATTGAAAAAGGTAGCATCATTATCGAAGCAGCGCTGACTGCTACAGGATTGTGGCTTTTAAAAAATACAATAGGTGAGTCGATCAAGGAAGCTTGGAAGCAATCTGACATGCATGAATCGATAGTTTCTTACCTATCAGAACCACTTCAGCGTGAAAAAGTGATTGATAGGAATGTAGATAGGGTTATTGATGCATGGAATATGGATGGTTTTTTAATAGAGACTACAACGAAAGAGAAAGTTGATGAAGATACTGTGGTTTTTACAGTTAATCTAAAAACCGATCCATTACTTGAAACTCATATAAAAGATAATCTTCAACGAATAGATACTGAATTAGTTATCCGAGAAATTAAATCAGAAATTGAACGATTACGTAGCCAGCAGTAA
>VCM66_A0418
ATGTCAGATGGTAATTCTGTTATTAATTTTGGTGATTTAGCGAAGCCTGCAACAGTTTTAATTGAAAAGGTTTCAAATGCTATCGGTGTACTTTATGAGCCAAGAAGAATTCGCAAAAAAGCTGAAGCAGAGGTAGAAGCCGAGAAAATAAAGGTGCTTGCTGGCATAGAACTAAATGAAATCCAACAAAGAGGCATTGAGAGATTTGTCCAGCAAGAAGCACGTAAACAAGCTAATATTGAAGCAATTACGGCACAGGCTGCTTCTCAATTAGATGAATCAGCTAAAACTGATAACTTAGAAGAGGATTGGATTGCCCATTTCTTTGATAAATGTGACAAAGTCTCAGATGCAGAAATGCAAACGTTATGGTCTAGTTTACTTGCAGGAGAAGCCCAAAACCCAGGAACATATTCAAAAAGGACTGTTGACTTTGTTGCTACCATGGACAAGAAAGACGCAGAGCTGTTTACTAATTTTTGTCAGTTTGTATGGATGGTTGGAGGTGCAACCCCGTTGATATTTGACTTTGAAAATGAAATATATACCAAAAATGGTATTAATTTCGCTTCGTTAAAACATCTTGATGCTATTGGTCTGATTTCATTTGAAAGTCTTTCGGGATATAGGCGTTTTGGATTGCCCAAAAAAGCTGTTTTCTTCTACTACGGTCAGCCGACTTTAGTTGAATTTGAAAATGACAATAATAACGAGGTTCAAATTGGTAAAGTCCTTTTTACTAAAGCTGGGCTTGAACTTATAAATATCTGTGGCGCTAAACGTAGCCAAGAGTTTTATGAATATTCAGTTTCTGAGCTATCTAAGCAAGGATTAATCCTGTCGAGTTTACTTGCCTAA
>VCM66_A0419
GTGTTAAACATGAAAAGGATTCTAAGTTTTACATTAATTGCAGCTATTCAGGGATGTGCAAATGAACCGAGCGTGTCGCAGCCAATATCATCTGGACTGTACTGTGTTGGGAGTACGGCTCTAAGTGGTGAGTTAAGCGATAAGTTCACACCTGTTCAAGATGAATCACTACTTTCTCAAGCAATCGGAGAACCATTACAAGGCAAATTGTGTCAAGGTTCGGTTTATGAAAGCACACAGGATGTGATTATCTATCGTGCATGGAACAGCACAAATCCTAAAAGCCAACTAGGTCAATGGTGGTCATTTGAGCTTCCGTCTGGTTATACAGCAGACTATAGGAAGAATTTTGAGATTTGTTACCAGTGGTCACCGTTGGATAAATTGGCAAAATGCACCTTGAAAGCAGGTACAAAGGTTGTCGTCGGCAATGGCCAAAGTGCAAAATGTTCAGAGTATCTAAGTTATCCGGTATCCGAGAAGCAGCAAGTATTCATTTCAGAGGGGGCCAGCGTAGTAGAAAATTGTCAGGTTTATGACAGTGTAATGAGTTGGGAATAA
>VCM66_A0420
ATGCAACATTGGGGATTAAAGGTGAGTGACTTATTTTCGACAATAATTATTGTGGCTATTGGGTTAACAATTTTAGCTGTCATAGTATCGTCTATTGTTAATTTTTATAGAGATTGGCCGATTTTATCTACAGCTTGGAGTCGAATGGAATTATTCGAAAAACGTTTGTTTTATATTGGGATTTCATTTTTTATTCTCATTCCAGCGCTAAAAGATCACCCTGCAGCGAACACCTACATTTCAAGGGTATTAATAGAAATCCTTCCAGCTCTGGCTGGTAGTTTTTTCGTTGCTGGAGTAGTTAGCTTTATGCGGCAAGTTCACGATATTCGCAATCGCAATGGTTGA
>VCM66_A0421
ATGCTTAATCCATTAAAATCAAGTGTTTGTGGTTTTCGATTTCTTTGGCATTTTGTTCATGTTTTGTCGGCAATTCAATATTGTTTGTCGCTGCCTAACGAAGCGGCAATGTATCTGGCGCTGTAA
>VCM66_A0422
GTGGAAACCCTCTCCGACAACCCCACTTACAACATGTTGGTGCTACAACTCAATGAGGCAATAACGCTGAAACGTACAGCGATAAACACATTGCTGTTTCATTAG
>VCM66_A0423
ATGGAGTTTCTGATGAAAATTAGTCACCTTGATCATTTGGTTCTGACTGTTGCAGATATTCCAACAACAACGAACTTTTATGAAAAAGTGTTGGGCATGAAAGCTGTTAGTTTTGGCGCTGGTCGGATTGCTCTAGAGTTTGGTCACCAGAAGATCAATCTTCATCAGCTCGGTAATGAGTTCGAACCTAAAGCTCAAAATGTCAGAGTTGGGAGCGCAGATTTGTGCTTTATTACCGACACAGTTCTGTCTGATGCGATGAAGCATGTGGAGAATCAAGGTGTGACTATCATGGAGGGACCTGTAAAACGTACAGGTGCACAAGGTGCAATCACATCATTCTATTTCAGAGACCCTGATGGGAATCTTATTGAAGTATCAACGTATTCAAACACATAA
>VCM66_A0424
ATGAGCACAAGGTTTTGTGAAAAGTGTGGGAAGAACACTGAACATAAAGAGGTGATGAAGCAAAAGCCATCGAAGTACGGTAAGTCAAAAAGAGAGCAGTTCAAGGCATTTCTAGATGGATTTTTTAGTAGTTCGGCAGCCTCTTTACCTGGTGGCGTTTCGCTAGAATTAACAGATAGATATGTTGTTTGTGCTATCTGCGGCAGCGCAACTTTAGAAAATCATGGTGAACAATTTCAGTAA
>VCM66_A0425
ATGCGACCTAGGAAAAAGGAGTTTCGAGTGGAAAAAATAATTGATGAATTAGTTGCGCAGGGTTATGAAGTATCTGGTAGCAGTTCAAGTATTCGAGTGAATATGGGTGTATTAACGGGCAAAGCCATTATTCGTAAAAGTGTCTATTCAAATACTTTTGTAGTGTCGACTCATACTTGGACTCAACTTATAGCTTTGACATTGGTATTTTCTTCAATTCTATCGTCGATTTTCAGTCAGTGGGGACAGCCCGAGCTAAGTGGTGCAATGTGGTTTAGTTTTTCAGTCGGCATCCCCGTTGTGATAACTGGTTTTGTATCGGCAATTATTGCGGAAATTCAGTTACAACCTATTCGTCAGATCGTACGAATGGTAAATTCAAAGCTATCACCACCAGTCGCATAA
>VCM66_A0426
ATGTGTTTTTCTGAAAAATTTTCACAGCTCTGCGCTTATAATTCAGACGTGAGGTGCATTATGTCTGAAAATCAAAACGTTAAAAGAGCTGAACCAATTGAAACTTGTTCATATAAAAGTCCTTGTGTTCGTCATTGTTGTTTAGATGACAAAGACATCTGCATAGGTTGTGGTAGGACTCTTGATGAGATATGTCGTTGGAGTAGTGCAACAAATAGCGAAAAACAAGAGATATTAATCAATAGTGTAGCTAGAGTTCAGAGCCGAAATATATCGATATGA
>VCM66_A0427
ATGTGTGTGTTTCTGATGCCCACCCTTCCATTTAAAGGGGTAGCGAAAGGCATTTATGCCAAACAGCATTCGATAAAAAACCATCATATACACAAGACTAAGATGCTTCATATCGATATATTTCGGCTCTGA
>VCM66_A0429
ATGTGTGTGTTTCTGATGCCCACCCTTCCATTTAAAGGGGTAGCGAAAGGCATTTATGCCAAACAGCATTCGATAAAAAGCCATCATATACACAAGACCAAGATGCTTCATATCGATATATTTCGGCCCTGA
>VCM66_A0430
ATGAAAAGTGTATTTGTCGAATCAACAATTTTTGAAAAGTACCGAGATGAATATCTCAGTGATGAGGAGTATAGGCTCTTTCAAGCAGAGCTAATGCTAAACCCCAAGCTGGGTGATGTGATTCAAGGTACTGGCGGTTTGCGAAAAATTCGAGTTGCGAGTAAAGGCAAGGGAAAGCGTGGTGGTTCACGGATTATCTATTACTTTCTCGATGAAAAGAGGCGTTTCTATTTGCTAACCATTTACGGCAAAAATGAAATGTCTGACTTGAATGCAAATCAAAGGAAACAACTAATGGCTTTTATGGAGGCGTGGCGCAATGAGCAATCGTGA
>VCM66_A0431
ATGAGCAATCGTGATTTATTTGCAGAGTTAAGCTCAGCTCTTGTTGAGGCTAAGCAGCATTCAGAAGGTAAGCTTACTCTGAAAACACATCATGTGAATGATGTGGGTGAGTTGAACATCTCACCGGATGAAATCGTGAGTATTCGCGAGCAGTTCAATATGTCCCGCGGAGTCTTCGCGCGGTTACTTCATACGTCTTCGCGCACATTAGAAAACTGGGAACAAGGTCGTAGTGTGCCAAATGGTCAAGCGGTCACTCTTTTAAAGTTAGTACAGCGTCATCCAGAAACGTTGTCACACATAGCCGAGCTATAA
>VCM66_A0432
GTGGTTACATTTAGGGAAATGGATATTTCCGATTACAACGAAGTGATTGCTTTATGGGCTACTACTGAAAACGTATCCCTCAGAGATGCCGATTCTCGGCCAAACATCGAAGCTTATTTGAAAAGAAATCAAGGTTTAAGCTTTGTCGCAGTTTCAGATTCTCTTGTGATTGGCGCTGTTTTGGTTGGTACAGACGGTAGGCGAGGTTACGTACAACATCTGGCGGTCTCATCTGACTTTCGAGGCCAAGGGATTGGTAAGTCTTTAATTCAAAAAGCGACAGATGCACTATCAAGAATAGGCATTTCTAAGACGCATTTGTTTGTGTTGATTGAGAATGTTGTGGCACAGGACTTCTATACCAAGTTAGATTGGTACCCGAGAGATGAAATCCGAATGTTTTCGTACAACAGTTCGAGTAACCCAGAAGTCTAG
>VCM66_A0433
ATGAAAAAGACATTAGGGATTTTAATTTTAACTCTTTTATCAGTACCTGCGTATTCAGCTATTCGAAATAGTGAAATAAGAGACCTTGAGAAAGAGATTATCAAAAAAGAGTGGCCAGCATGTTTAACGCCTAAGGAAGCTGCGATTAAGTGGTGA
>VCM66_A0434
ATGAGTCATCAACTGACTTTCGCAGACGGTGAGTTTTCCAATAAACGTCGACAAACCCGCAAAGAGCTCTTCCTCGCCAGAATGGAGAAGCTCCTACCATGGTCTCAGTTGCTCGCGGTGATCGAACCCTTTTATCCCAAGGCGGGCAATGGCCGCCGCCCTTATCCTCTCGAAACCATGTTCCGCATCCACTGTATGCAGCAGTGGTACAGCTTAAGTGACGAAGCGATGGAAGATGCACTCTATGAGATCGCGTCCATGCGGTTATTTGCCCATCTTTCGCTGGACAGAGCCATTCCCGACCGCACTACCATCATGAACTTCCGCCACTTGTTAGAGCAGCATCAGCTGGGACGCAGTGTGTTCGAGCCGATCAATCAATGGCTCAGCGAGCGCGGCGTGCTGATGAAGCAAGGCACGTTGGTCGATGCGACGATTATCGAAGCGCCCAGCTCGACCAAGAACAAAACCAACCAACGTGATCCCGAAATGCACCAGACCAAGAAAGGCAATGAGTGGCACTTCGGTATGAAGGCACATATTGGTGTGGATGCCAAAAGTGGCCTCACTCATACACTGGTGACTACTGCCGCTAACGAGCATGATCTGAATCAATTGAGCAACCTGCTACACGGTGATGAAGAATTCGTCTCCGGTGATGCAGGCTACCAAGGTGCACACAAGCGCGACGAGCTGAAGGGGGCAGACGTTGATTGGCTGATAGCCGAACGTCCCGGTAAAGTTCGCGCCCTGAAAAAGCACCCTCGCAAAAACAAAGTGGCCATCCATATCGAATACTTGAAAGCCAGCATTCGGGCCAAAGTCGAGCACCCGTTTCGCATCATTAAATGCCAGTTTGGTTTTATCAAAGCCCGCTACAAAGGCCTGATGAAAAACGACAACCAATTAGCCATGCTATTCACCTTGGCGAATCTGGTCAAAGTCGACCAACTGATACGACGACAGGCGAGATCTGCCTGA
>VCM66_A0435
TTGATGGTTGCTATGATCTCATATCAGAGACTTAATCGCATCTTCCCTTATAAGGGAGATACTGTAATTGGTAATGACGTCTGGTTGGGGTATGAGTCAACTATTATGCCTGGAATAACGATTGGTGATGGTGCAATCGTTGCTAGTAAGTCAGTAGTAACACAAGATGTGCCGCCTTATAGCATTGTTGGCGGAAATCCCGCAAAGGTTTTTAAACATCGTTTTGAGCCACATGTCGTAGATAAATTGTTAGCAATTGCATGGTGGGATTGGAGTGCGGAGAAAATAACGGAAAACCTAAAAGCAATAACACAATGA
>VCM66_A0436
ATGAACTTAGAAGAGTTTCAAGAATCGGATTTTGACCTGCTTATAAAATGGATTGACTCAGATGAGTTGAACTATTTATGGGGTTGCCCTGCGTATGTTTTCCCGCTGACTTATGAACAGATCCATTCCCACTGTAGCAAAGCGGAAGTATTTCCCTATCTGCTAAAAGTGAAAGGTAGACATGCCGGGTTTGTTGAGTTGTACAAAGTCACCGATGAGCAATATCGGATTTGCCGTGTCTTTATTTCAAATGCTTATCGTGGGCAAGGGCTATCAAAATCGATGTTGATGTTATTAATCGATAAAGCCCGATTAGATTTTTCTGCAACCAAGCTTAGCTTAGGCGTTTTTGAACAGAACACAGTTGCTAGAAAATGCTATGAGTCATTAGGTTTTGAAGTGGTTATGGTTGTTGTGATTGAGTTTGGCGGTATGCGTTGTCAGCCCCTTAGGCGGGCGTTATGTTTTTTATCACGTTTTGGGGCTATAATCGGCCTAACCTTTATTGATAGTAGGTGTGATATGAATCGAAAAGTTGAAGCTTACGGCGTTGATGCTGTTGAAAGACCGAAAATTAAGGCTAGTAAAAAGCTTGATTTGACTGGTGATGCTGGTCGTCAAATTGTGAAGTCTGAAACTAAACTTGCTTTGCGTACTCATCAGAAGACATTCACTAAATTGGCTGATATGTAA
>VCM66_A0437
ATGGATATCATCTGTTTTCCTTTTGAACGAGTGATCGAGATTAATGCTTTCATCCTAAAAACAGAACCAGGAATGAAAGGAGCCGTTGATATTCCCAAGCTTCAGGGGGCATTAGGTCGAATCGATAATGCCATCGTTTATGAAGGACTGGATGATGTTTTTGAAATCGCTGCTAAATACACTGCTTGTATAGCGGTTTCACATGCGCTACCTGATGCGAACAAACGCACAGGTTTGGCTGTGGCACTTGAATATTTATCACTTAACGATTTTGAGCTTACGCAGGAAAACGATTTACTTGCGGATGCAGTTCGAGATCTTGTTATCGGCATTATCAACGAAACAGATTTTGCCGACATTCTCTACGCACAATACGCAAAAGAACAAAATTCAGCTCTCTAA
>VCM66_A0438
ATGTCTAAAGTCGTTCAACAGCAAATCGGCAATATCGCGCTTGTCGTAGAAAACTACGATGATGCTATTGAGTTCTATACAAAAAAGCTTCAGTTCAGTTTAGTTGAAGATACCGATTTGGGTGGTGGTAAACGTTGGGTTCAAGTTTCGCCGCCAAACTCGAATGGAACGAACCTACTTCTTGCTCAAGCAAGTACCGAAGAACAAGCTCAATTTGTAGGTAATCAAACTGGAGGCCGTGTTTTTCTGTTTCTACAAACGAATGACTTCTGGCGAGATTATGAGTTAATGAAGGCCAATGGTGTTGTCTTCAACGAAGAACCACGAGTTGAAGAGTATGGGACAGTTGTTGTGTTTCAAGATCTTTATGGAAACAAATGGGATTTATTGCAACTGAACAAGGCTCACAAATAG
>VCM66_A0439
TTGATGCTTATATGGTGTTTTATGAGACAAGTTTTAGCGAATTGCTCTGCAAGTATTTCAGAGTTAAAGAAGAACCCAACAGCTTTGTTGAATGAGGCTGATGGGTCTGCAATTGCAATTTTAAACCACAACAAGCCAGCGGCTTACCTTGTGCCAGCGGAAACGTATGAGTATCTCATCGATATGCTCGATGATTATGAGCTTTCCCAAATTGTCGATAGTCGCCGAGCTGACTTAGCACAAGCTGTGGAAGTAAATATTGATGACCTATAA
>VCM66_A0440
TTGATGACCTATAAGTTAAAGTTTCTGCCGGCTGCGCAAAAGGAATGGAGTAAGTTAGCTCCGACAATTCAGAGTCAGTTCAAGAAGAAGTTAAAGGAACGATTAGAAAATCCGCACGTCCCTTCGGCTAAGCTTCGAGGATACGACGCTGTTTACAAGATTAAACTTCGTACGGCGGGTTATCGTTTAGCTTATGAGGTTATTGACGATGAGATAGTTGTCTATGTCCTTGCTGTCGGTAAACGTGACAAAGATGCTGTCTATAAAAAACTGGCTTCACGCTTCGGTTAG
>VCM66_A0441
ATGAGGAATATGGATATCAAATTACGACCAATAGAAAGTGAAGAGTTCGATAGTCTTTTTTCTGTTGTAAAGCAGGGAATTTATTCACACGTTGATGCTGTTTTTGGTTGGGACGATGACTTTCAACGTAAACGTCTAAAAAGAGACTATGACCCTAGTTGGTTTTACTGGGTACAACAAGGAGGTCAGCGAATTGGCATGTTGTGTTTCAAACCTTATGACAATGTAATTCATGTTCATCTACTTGTTGTTTTTCCCGAGTTTCAGAACCAAAAGTTTGGGGAAAAGATAATGAGTTATGTCCATAAGCTCGCGGACGCTGAGGGGAGAAATCGGGTGACGTTATCCAGCTTTATCCGAAATGAGGCCGCGGTAAGATTTTACAAATCGCTTGGTTATCAGCTTATTGATAGTGACGAGCACTTTTATTCTTTGTCGCTTCAAATTTCCTCATAA
>VCM66_A0442
TTGGTTTCACAAAGGCTGCATCATCGCTGTGATCTGGTTTTCTTTGTCGTGGACTCTAAACATGACCAACTTAACCTTGACCGTTTTGAGTTTTGGCAGCTAACTTCACAGCTTTTGGTGTTGGACGTGTGTTTGTTCGATGCATTTGCGTAA
>VCM66_A0443
ATGATGAATACGGTACTTCTCGATAAAGATAAGCACGATAGGAACCGTTTCAATTGTGGCACTGAAGCACTCAACAATTACTTAAAAGTAATGGCGAGTCAGCAAGCCAAAAAAGACAACACCAGAACCTTCGTTTTGGAAGATGACAATAACAGTGCTTATATCATCGGCTTTTACACTCTGACTATGACGCCCATTGATTTGAAAGCCTTGCCCGACAAGTTACAAAAGAAGCACCAATCCTCAACCTCTGGAGGGCTCATTGCTCGTTTAGCTGTCGACGATAGATACAAAGGAAAAGGTTTTGGTGAGTGGCTACTCATTGACGCTCTCAGAAAGCTACTCGCAGCCAGTGACAGTGTAGCGTTCCCTGTTGTCATTGTTGATGCCAAAGATGGTGCAAAACATTTCTATGAGCGCTATGGGTTTCAAGCGTTTCAAGATGCCGAAAACAAACTCTTCATCACCATTGCTGATATCAGAGCAAGCTTAGGCTAG
>VCM66_A0444
ATGGCAACGACTTTGCCTCGCATCACCGCTAGAGTTGATGTCGATACTCAAGATTTACTCGCTAAGGCTGCTGCTCTTGCTGGTATGTCTAGTATTAACTCATTTGTTTTGAATGCAGCAATCGAAAAAGCAAAACAAGTCATTGAACGTGAGCAAGCTCTAAAGCTTAGCCAAGCTGATGCCGTATTGCTGATGGAAGCTCTTGATAATCCAGCTGTAGTAAATGCAAAGCTCAAATTGGCATCCGAACGTTATGAGAGCAAAACTCAATGA
>VCM66_A0445
ATGAGTAAACAGTACGATAAAGAAGAATACATAAAGAAATTTGAGACAGATAAATCGCACTCTATTTTATTACAGTCGGCATTTGCTCAAGCTTCAGATATACGAAAGTTTGAAATCGAGCTTTACTGGAAAAGAGCGACGTATTTTTGGGCATTGATAGCGGTTGCCTTTGCCGGCTTCTTTGCCGTAGCTTCAGGAGATTTTAAAGGTGGTGGTCAGTCGCTGTTCCTAACAATAATTGCTTCAACTGGTTTTGTTTTTACTTTCGCTTGGTTTTCTGCGAATAAAGGTAGCAAGTATTGGCAGGAAAACTGGGAAAATCATCTAGATCTTCTAGAAGATAGCGTTACAGGGCCATTATACAAATCCTTTTTGGAACGACCGCCTGAAAGTGAGTTCTGTAAAAAATATATAACAGGCCCTCAACGATACTCTGTTTCTAAAATTAACCAATGGGTTGCTGTCTTTACGTTGTTTATCTGGTGTGTGTTAGTGATCTTTTCACTATCGACATACAAAGAAAATTGTTCAGTTGGGTTTGTTTTTCATGTGTTAATTCCTATTACTGCGTTAGCACTGTGCCGAATAATGATCTCAAAAGGCAAAACTCATGATGGCTCGCATAACCCTAAGTTTTGGTTGCGAGAAGTTAACGTGACGAAAGATTAA
>VCM66_A0446
TTGGAAAATGCATTAAATGCCATAGCGGAAGCCATAATATGTACTAATGCAGATTCTGTTGCTTATATATCTGCGGGATCTGGCGTGATTGTAGAGTTTATCTCTGGTGTATTCTTCTGGCTCTATAGTAAAACAACACAACAATTGAAAGGCTATCACGATAGCTTAGTTGATATTCAGAATGTATTACTCTCATTCAAAGTTGTTGAGGATACTGCTGATAAAGAAACAAAGCTTGAGATGGCTAAAATAATGATAACGTCATTAAATAGTGCAAAAAATGCATAA
>VCM66_A0447
ATGCAACATCTTGATAAATTGCTTGAAGTAGCCAAACGAAAATCTGAATTCGACAAGAATAATTCTTGGTATTTAGGCTCATCTACTTATCTGGCTGAGATTAAACAAGAAGTCGATGAAGTTGTCGAAGAAATCCCTAAGAATCGACTCTGTTACCTCGAAGATGAATTAGGTGATGTGCTGTGGGACTACCTAAATACGATCCTGTCTCTCGAAAAAGAGGCAGGAGTTAAGATTGAGTCTGTAGTCCAAAGAGCATGTCGGAAATATGAAGAACGTGTATCTGCAATCGAGAATGGTATTTCTTGGGATGAGGTGAAACTCAAGCAGAAAAAAGAGCTAGAACAAGAGCAATCATCAGCACACACATAA
>VCM66_A0448
TTGGCCTATAATCGCTCAACTGACGGAATGTATCCGTACGCAGGAGGGGTTATGGCAACGGCACGTTTAGATATCCGCCTTGATGAAGAGATCAAGGCAAAAGCTGAAAAGGCATCGGCTTTACTTGGTTTAAAAAGTCTCACTGAATATGTGGTGAGACTTATGGACGAAGATGCGACTCATGTTATTGAGGAGCATGAAAGTATTATGGTTAAAGACAGTGTTTTTGACGAGTTTATGGCTGCGTGTAATAAAGTAAAAGCACCGAATCAAGCTTTGCTTGAAGCTGTTAAATTTACAGAGAAGAGCGGTATCAAGTGA
>VCM66_A0449
GTGAGTTGGGGCAAAGAGTTTGTAGAACTTAGTAAATCAAAGCATGACCGCGACTCATTTGACTGTGGTGAGCAAGAGCTAAACACATTTATCAAAACTCAAGCTGCAAAGCACATGCAAGCAGGTATTAGCCGAACAATGGTTTTACCTAGTGCTCACCCACTGTTAAATCAAAAATTCGCTATTTGTGCCTTTTATAGTGTTGCACCGAGCTCAATCAGCCGAGAAACATTACCGGCACAATTAGCAAAGAAACTACCGAGGTATCCAATCCCTGTTTTTCTGTTGGCTCAGTTAGCTGTGCACAAAGAATTTCACGGTTCTGGACTTGGAAAGGTCAGTCTAATCCGTGCGCTGAAGTACTTGTGGGAAGTGAATCATCACATGAGAGCATACGCAATAGTTGTGGATTGTCTGACAGATTCCGCTCAAGCGTTCTATACGAAGTTCGGCTTTGAAGTATTGTGCGAACATAATGAGCGTATTCGTATGTTCTTACCGATGAAAACGGTAGAACAACTTTTTAATCAATAG
>VCM66_A0450
ATGAAAGTAGAACTTGTGACGTCACTAAAACGTCAGGCCACTAAGATCCTTGCCGATCTTCATGATACGAAAGAGCCAGTATTGATAACTGAGCACGGAAAACCGTCAGCTTACCTTATTGATGTAGACGACTATGAATTTATGCAAAATCGTTTAGCGATCCTGGAAGGTATTGCTCGCGGAGAGCGAGCTTTAGCGGATGGTAAAGTGGTCAGCCATCAAGATGCTAAGGACAGAATGTCAAAATGGTTGAAATAA
>VCM66_A0451
ATGGTTGAAATAATTTGGACGGAGCTGGCTCTATCCGACTTGAATGATATTGCTGAATACATCGCGCTTGAAAATGTCGTGGCTGCTAAACAACTGGTGCAAACCGTTTTTACAAAAGTTGAACGTTTGGCCGATTTTCCAGAGTCTGGGCGCGTCCCTCCAGAACTAGAACACCTCAATTATCGTGAAGTCGTTGTAAGTCCGTGTCGTGTTTTCTACAAGTATGATGATGCAAAGGTTCGTATTCTTTTTGTTATGCGTGCGGAGCGAGATTTGCGTCGGTTAATGCTTACGAAACAGTAG
>VCM66_A0453
ATGGGCGACTACAGAAGTTCATCACACGTCTATTGGCGTTGCAAATATCATATCGTTTGGACACCAAAATTTCGTTTTAAGATCTTAAAAGGTAATGTTGCCAAAGAGCTAAATCGTTCGATCTACATTCTTTGTAATATGAAAGATTGTGAAGTTTTGGAACTCAATGTTCAGCCAGGTCATGTCCACTTAGTTGCGATAATTCCGCCCAAAGTATCGATTTCGACGTTGATGGGAGTTTTAAAGGGTAGGAGTGCAATTAGGCTATTCAACAAGTTTCCACATATCAGGAAAAAGTTATGGGGAAATCATTTTTGGGCGCGAGGCTATTTTGTGGATACGGTAGGTGTAAATGAAGAAATCATTAGACGGTATGTACGGCATCAAGACAAAAAAGAGCTTGAGCAAGAGCAGCAGTTAGAGTTATTGAGAGACTAA
>VCM66_A0455
GTGGTTTCACGAAGCGCTCCACTTCCGAGGCTCGACATTAATGGTCGAGCTTTCGTGTATCTGGAGGCTGGTAAATTGCTTTACATTGTATATCTTGACGAATTTGGTCACATCGGCCCTTACTTGTCTTCTACCGACAAAAGCCACAAAACACATCCTGTATTTGGGTTGGGTGGAGTTGTCCTACCTTATACAGAAGTTAGAAAATTCTCGACATACTTCTACCAGCTTAAGAATCGCCTGCTAGACTACGAGCTAAAAAATAGCGGCATTCACCCTGCAAAGTGGGAAAAGAAAGGCGCTTCATTATACACTGTGACTAATGTTACCAAATATCGACAGTTAAGGCAGGCGACTTTTCGGCTACTAAATAAGGTAAAAGCATCTGGAGGCTTTATAATTTATGTCGGTATTGAAAAAGAGAGGAGAGTTGATGGCCATGATTCCAAGCGACTTTATCACTCTGTATTAAGGGAAGTCATAAAGTGTATTGATCAAGAGTGTGAACAGCGTGACGCAAAGTTTATGCTTATTCTAGATCAGCAAGAAGAAAACGTTCTCCGTGGTGAAATTGTTGAAACTGCATCTGTTGCAATGTTTGGTGATGATGCTCGTTATCGCTTGATAGAACCTCCAGTACAAGTCGAAAGCCATTTATATCAAACGGTTCAATGTGCAGATTGGCTGTGTGGTCTTTTTGGAAGGCTAGCTCATTATGAATGTGAGCCTACCGTTAAAGCAGACTACAAAGCAATTCATGACTACTTTGATAATTGTATCCATCAGGTTTCGACTCGAAGTGGTATCAAAAAGCTAAAGTCTCGTCCAACTGCTCATAATCTACAAAAATTGGTAGATAAATTTTCTTCCTAG
>VCM66_A0456
ATGTTTTTCGGAGTTAAAATGGACTTGTCACTTTATAGCGCAAAGGGTTCCAACAGCTCAGAAAGGGTTGAATGGATGCTTAATTTCAAAGGTATCCCGTACGAACGAATTGAAGTTAGCTCGGACGACCTTGCTACGACTTATCGTGTGATGAATCCATTTGGCTATGTGCCTTCGTTGTTAGTTGATGGTCTAGTATTTACTGAGTCAATGGCTATTGCCGAATACCTCGAAGAGCGATTTCCAACGAGTCCATTGCTAGGTCAAAGTCTTGAGGAAAAAACAAAAATCCGCTCAGTTTGTGAATACGTGAACTCCAGTATTCATTCACCTCAAAACCGAACTGTGCTTAACTTTTTTAGGCCCGACCTAGATGAAACATCCAAACGGAAAGTTCGGGGAGAGTGGATTATGCTGTGTCTTGATAAGTTAAGTCAGACGATTTGTAATGAATCAGGTTTTATTATTGGTCGGACTTTTAGTCTTGCGGATATTTTTGTAGCGTCAATTTACAAGAAAGCTCTCCAGCATGGTTATGTTGAAAGTGAGTTTTATAATAACCATCTGATCTACATTAGAAAAAATGAAAGAGTAGCCGTTTCAGAACCACAAACATAA
>VCM66_A0457
GTGGCTATGCCAGAGATTGATGCCCTATTAGGTCTTTCATTTTGCTTGTACTTCTTTGATAACAAGCAGCATAAATTACCTCATATTCACGTTAAGTACGGTAGTTACGAGCTAATTATTGCTATTGAAACAGGTGAGTGTTTAGAGGGTTACTTACCCAATAAGCAACGAAAACGTGCTGAAAACCATATTCTTGAACATCGAGAGCAATTGATGGTGATGTGGAATAAAGCGGTGAATGGTGAAAATCCAGGTAAGTTAGGTGATTTATGTTGA
>VCM66_A0458
ATGTTGAAAGTCATAGATGTTGATTTTGTCTCAGACCATACATTAGAACTGACGTTCAATGATGGTTACCAAGGCTATGCCGACTTGTCGGTATACTTTAAAAAAGCACCGTTTTCAGAAATTAAGGACTTTAAACGCTTTTCCTTGACTCGTGATGGCTCGTTAAATTGGGATGGTAATGAGTTAACGGCCGCGACACTCCGTGACATAACCAAGGGCTCACAAAAGTCGGTGGAGTTAAGTTTTAATGTTCAAGAAATGGAAGCCGTCATCAAACAGGCCTCATGGGAATCGATGATGGAGGGGCGTCCCGACATCTTGCAAGCGGCTATTCGTTCTTACGTAGAGCAGTTTGGTCATGGTCAAGTTATTGCAAAGGCGGGTATAAAAAGTCGTACGAGTGCTTATCGCTCCTTGAAGCCAGAAACAACGCCAAACTTTGGCACACTAGTTCAGTTAGGGCACGCCGTCATCGAACTAGCGAAAGATAGAACAGTGGCAAACAAGGAACCACGCATATAA
>VCM66_A0459
TTGAAGCATCTTGACTTGTTGGCTTGCGGCGACTTTGAAACTACTGCGTTTTCAACGCTTTCTGCCAAATCAGCATCAAGCAAAACTCAAAAGCCAACTTGTGAAATTTGGATACTAAAAGCTGCATGTTTAATGCAAATGAGCTTAGATTTTGATGATTTTTGA
>VCM66_A0460
TTGGCCACTGTTAATAGTCCGCGACAAAGAAAACCAGATCACAGCGATGATGCTGCCTTTTGTGAGACTAAGCTGACCGCGCTGAACACCCAACAACGTTGA
>VCM66_A0461
ATGAACGATTATGACCAGAACTCACTAAAAATTTTAGTCGTGGGTCCAGGTAAAGAGTTTTTCGATGATGTTTACCAGTCCGAATTCAGCGAATTTAGAGAACACGATCTCTCTCTAAATGTATCTGAGGGTTTTTCCGCCCCCGCAGTGACGGAAGTTCTAATTTCTATCGGTGCCAATGTCGTTGCAGGCTTGAGTGTTTACTACATATCAAAAGTATTCGATAAAATATTTAGCGCTAAGGCTAGAGCTAAAGAACAGGGACGTGAAATGCATATCCACGTTTCAATATCAGAAAAGCTAATTATTAAAAACGTTGAGAGCACCTCTGAAATTGAGCGCTCAGTTAATTTTGTTATCGAAACTAAAGGTGACAATGTTCAAAAACGCAGCTAA
>VCM66_A0462
ATGATTTTCTGGGAAGAAGCATCTCTCAATGATCGTGAGAAAATTTTCGAATTTCTCTACGACTTTAACCCAGCAGCGGCTAAAAAAACGGATGAGCTCATAGAAGCCAAAGTCGAAAATTTGCTTGAGCAACCACTAATCGGTGTTCAGCGTGATGGCATTAGAGGCAGATTGCTTATTATCCCTGAGATATCAATGATTGTTTCGTATTGGGTTGATGGTTCTAAAATTCGAATAATGCGTGTACTACATCAGAAACAAAAATTTCCAAACGACTGA
>VCM66_A0463
GTGCTAACATTCGTACACACAACAAAGGAGCTCACCATGGATACTAGAATTCAATTTCGTGTAGACGAAGAAACAAAACGTTTAGCTCAACAAATGGCTGAAAGCCAAGGTCGAACTCTTAGCGATGCTTGCCGTGAACTCACTGAACAATTAGCTGAGCAGCAACGCAAGGCATTATCTCACGATGCATGGCTAACTGAACAAGTGAATCAAGCATTTGAGAAGTTCGACTCAGGAAAAGCAGTATTCATTGAACATGACATCGCCAAAGCACGAATGGCTGAACGTAAAGCTAAAATCCGAAATCGAGGCCACGCATGA
>VCM66_A0464
TTGAGCATGGATGAAAAAGTGATTATTAGAAAATTAACAGTCGAAGATGCAGAGTCAGTATTGTCATTAATGTACCAATTAGATCGAGAGTCTAAATTCATGCTGCTTGAACCAGAAGAAAGGACAACCACACTGGAGCAGCAAATCCAAATTATTCACTCATTCAATGATTCATCTAATAAGGTGATATATTTACTGACCAATGATGAAAAGGCTTTTGGTTTCATTGTCGGTGTAGGTAATACAGCCAATCGCAATAAACACTGCATGTCTTTGGTCATTGGCCTTCTCCAAGCTGTTACAGGCCAAGGATTTGGAAAAGAATTAGTAAACAAGCTTGAAGGTTGGGCGATTTCTCATGGATATAGCCGGCTAGAGTTGACCGTAATGCAGCACAACGAGAGAGCTAAAAGGCTTTATGAATCATGTGGTTTTGAAGTTGAGGGTTTAAAGCGCCATTCTCTGGTTGTCGATGGTGAGTATGTTAATGAGCTGTACATGTCTAAGCTATTAACCGCATAA
>VCM66_A0465
ATGTCTAAAGTCGTTCAACAGCAAATCGGCAATATCGCACTTGTCGTAGAAAACTACGATGATGCCATTGAGTTCTATACAAAAAAGCTTCAGTTCAGTTTGGTTGAAGATACCGATTTGGGTGGTGGTAAACGTTGGGTTCAAGTTTCGCCGCCAAACTCGAATGGAACGAACCTACTTCTTGCTCAAGCAAGTACCGAAGAGCAAGCTCAATTTGTAGGTAATCAGACTGGAGGTCGTGTTTTTCTGTTTCTACAAACGAATGACTTCTGGCGAGATTATGAGTTGATGAAGACCAAGGGTGTTGTTTTTAATGAAGAACCACGAGTAGAAGAGTATGGGACAGTGGTTGTGTTCCAAGATCTTTATGGAAACAAATGGGATCTTTTGGAGTTGAACAAGGCTCATCAATAG
