# Supplementary material for: Architecture of the superintegron in Vibrio cholerae: identification of core and unique genes
Source: F1000Res. 2013 Feb 27;2:63. [Version 1] doi: 10.12688/f1000research.2-63.v1 (PMC4032106; doi:10.12688/f1000research.2-63.v1)
Supplement: File S2. Identifying core genome, dispensable and unique genes of superintegron (SI) with R. — R scripts used in this study. [file f1000research-2-1158-s0001.tgz]

Archive with 1 entries (1 files):
- File_S2.txt
