# Supplementary material for: Architecture of the superintegron in Vibrio cholerae: identification of core and unique genes
Source: F1000Res. 2013 Feb 27;2:63. [Version 1] doi: 10.12688/f1000research.2-63.v1 (PMC4032106; doi:10.12688/f1000research.2-63.v1)
Supplement: File S2. Identifying core genome, dispensable and unique genes of superintegron (SI) with R. — R scripts used in this study. [file f1000research-2-1158-s0001.tgz › File_S2.txt]

##########################################################################
#									##		
#	Identifying Core genome, dispensable and unique genes of	##
#	Superintegron (SI) with R					##
#						by Michel Abanto Marin	##
#									##
##########################################################################

#Working with output file "1.Orhtologs_Cluster.txt" of pangenome analysis pipeline (see ref. 10 in the main text)
oc<-read.table("1.Orthologs_Cluster.txt", header=TRUE)
moc<-as.matrix (oc,header=TRUE, stringAsFactors=FALSE) 

#Converting the gene content of the SI to a presence/absence (0/1) matrix
for(i in 1:408){
	for(j in 1:9){
		if(moc[i,j]!="-") 
		moc[i,j]<-1
		else moc[i,j]<-0
			}
		}

#moc as numeric matrix
moc<-apply(moc,1,as.numeric)
tmoc<-t(moc)
rownames(tmoc)<-rownames(oc)
colnames(tmoc)<-colnames(oc)
tmoc<-tmoc[,2:9]

#Ordening pangenome by core- distributed- unique-genome
pan<-as.data.frame(tmoc)
for (i in 1:408){
	pan[i,9]<-sum(pan[i,1:8])
			}
#Ordening the sum of genes
pan[order(-pan[,9]),]
pano<-pan[order(-pan[,9]),]

#How many genes are shared by V. cholerae genomes?
pano2<-pano[,2:8]
for (i in 1:408){
	pano2[i,8]<-sum(pano2[i,1:7])
			}
pano2<-pano2[order(-pano2[,8]),]

#How many homologous genes are shared by V. cholerae strains and what are them?
ocf<-read.table("5.Orthologs_Cluster_Function.txt", sep="\t", header=TRUE)	#This file is the output of pangenome analysis pipeline (see ref. 10 in the main text)
onlyvch<-rownames(head(pano2,21))  #ID pangenome (21 genes)
ocf[onlyvch,] #to see the orthologous function
oc[onlyvch,] #to see the locus_tag

#Defining the core, distribuited and unique genes found in the Vibrio cholerae Superintegron
pano2[pano2$V8=='7',] #core genes
rownames(pano2[pano2$V8=='7',]) #clusterID
locus_pan<-as.character(oc[onlyvch,9]) # locus_tag of the V. cholerae SI pangenome 
locus_panN16<-as.character(c("VCA0407","VCA0353","VCA0336","VCA0297","VCA0302","VCA0470","VCA0425","VCA0414","VCA0381","VCA0435","VCA0357","VCA0306","VCA0434","VCA0411","VCA0291","VCA0349","VCA0504","VCA0505","VCA0436","VCA0417","VCA0316","VCA0473","VCA0359","VCA0469","VCA0497","VCA0485","VCA0468","VCA0506","VCA0347","VCA0486","VCA0477","VCA0382","VCA0493","VCA0489","VCA0498"))

#Now drawing the SIs (Figure 3 in main text)
install.packages("genoPlotR")
library(genoPlotR)
help ("read_functions")
genn16<-try(read_dna_seg_from_genbank("N16961_SI.gbk"))
plot_gene_map(dna_segs=list(genn16), gene_type="arrows")

#Changing colors of the genes
#working in the dataframe 
genn162<-genn16
genn162[,13]<-'gray'
plot_gene_map(dna_segs=list(genn162), gene_type="arrows")
genn162[1,13]<-'red' #red color in the intI4 gene

rownames(genn162)<-genn162[,1]
genn162[locuspanN16,][,13]<-'red' #all core genes are show with red color

#unique genes
temp1<-pano[pano$V9=='1',]
temp1[temp1$N16961_SI=='1',]
IDunique<-rownames(temp1[temp1$N16961_SI=='1',])
locus_unique<-as.character(oc[IDunique,9])
genn162[locus_unique,][,13]<-'blue'
plot_gene_map(dna_segs=list(genn162), gene_type="arrows")

#plot more Vibrios superintegron
genIEC224<-try(read_dna_seg_from_genbank("IEC224_SI.gbk"))
gen2010EL<-try(read_dna_seg_from_genbank("2010EL_SI.gbk"))
genMJ1236<-try(read_dna_seg_from_genbank("MJ1236_SI.gbk"))
genM66<-try(read_dna_seg_from_genbank("M66_SI.gbk"))
genO395<-try(read_dna_seg_from_genbank("O395_SI.gbk"))
genLMA3984<-try(read_dna_seg_from_genbank("LMA3984_SI.gbk"))
genmimicus<-try(read_dna_seg_from_genbank("MB451_SI.gbk"))

plot_gene_map(dna_segs=list(genn162, genIEC224, gen2010EL, genMJ1236, genM66, genO395, genLMA3984, genmimicus), gene_type="arrows")

genn162$lwd<-0.5 #Better image
genIEC224$lwd<-0.5 #Better image
gen2010EL$lwd<-0.5 #Better image
genMJ1236$lwd<-0.5 #Better image
genM66$lwd<-0.5 #Better image
genO395$lwd<-0.5 #Better image
genLMA3984$lwd<-0.5 #Better image
genmimicus$lwd<-0.5 #Better image

genn162[,13]<-'#F5DEB3' #wheat color 
genIEC224[,13]<-'#F5DEB3'
gen2010EL[,13]<-'#F5DEB3'
genMJ1236[,13]<-'#F5DEB3'
genM66[,13]<-'#F5DEB3'
genO395[,13]<-'#F5DEB3'
genLMA3984[,13]<-'#F5DEB3'
genmimicus[,13]<-'#F5DEB3'

#Working with V. mimicus, We know the core geneID: onlyvch
as.character(oc[onlyvch,2]) # locus_tag of the pangenome genes
locus_panIEC224<-as.character(c("VII_000738","VII_000675","VII_000719","VII_000648","VII_000688","VII_000643","VII_000638","VII_000695","VII_000743","VII_000740","VII_000739","VII_000716", "VII_000636", "VII_000663","VII_000706"))
rownames(genmimicus)<-genmimicus[,1]
genmimicus[locus_panIEC224,][,13]<-'red' #Core genes

#unique genes V. mimicus
temp2<-pano[pano$V9=='1',]
temp2[temp2$MB451_SI=='1',]
IDunique_mimicus<-rownames(temp2[temp2$MB451_SI=='1',])
locus_unique_mimicus<-as.character(oc[IDunique_mimicus,2])
genmimicus[locus_unique_mimicus,][,13]<-'blue'
plot_gene_map(dna_segs=list(genmimicus), gene_type="arrows")

#Working with LMA3984 
as.character(oc[onlyvch,3]) # locus_tag of the pangenome genes
locus_panLMA3984<-as.character(c("VCLMA_B0277","VCLMA_B0260","VCLMA_B0288","VCLMA_B0280","VCLMA_B0274","VCLMA_B0263","VCLMA_B0273","VCLMA_B0259","VCLMA_B0306","VCLMA_B0307","VCLMA_B0289","VCLMA_B0268","VCLMA_B0287","VCLMA_B0301","VCLMA_B0291","VCLMA_B0286","VCLMA_B0308","VCLMA_B0292","VCLMA_B0290","VCLMA_B0275","VCLMA_B0297","VCLMA_B0295","VCLMA_B0302"))

rownames(genLMA3984)<-genLMA3984[,1]
genLMA3984[locus_panLMA3984,][,13]<-'red' #Core genes

#unique genes LMA3984
temp3<-pano[pano$V9=='1',]
temp3[temp3$LMA3984=='1',]
IDunique_LMA3984<-rownames(temp3[temp3$LMA3984=='1',])
locus_unique_LMA3984<-as.character(oc[IDunique_LMA3984,3])
genLMA3984[locus_unique_LMA3984,][,13]<-'blue'
plot_gene_map(dna_segs=list(genLMA3984), gene_type="arrows")


#Working with 2010EL1786 
as.character(oc[onlyvch,5]) # locus_tag of the pangenome genes
locus_pan2010EL<-as.character(c("Vch1786_II0079","Vch1786_II0097","Vch1786_II0041","Vch1786_II0048","Vch1786_II0164","Vch1786_II0104","Vch1786_II0147","Vch1786_II0102","Vch1786_II0103","Vch1786_II0037","Vch1786_II0095","Vch1786_II0193","Vch1786_II0194","Vch1786_II0060","Vch1786_II0166","Vch1786_II0105","Vch1786_II0163","Vch1786_II0189","Vch1786_II0179","Vch1786_II0162","Vch1786_II0093","Vch1786_II0195","Vch1786_II0180","Vch1786_II0170","Vch1786_II0127","Vch1786_II0185","Vch1786_II0183","Vch1786_II0190"))
rownames(gen2010EL)<-gen2010EL[1:159,8]
gen2010EL[locus_pan2010EL,][,13]<-'red' #Core genes

#unique genes 2010EL1786
temp4<-pano[pano$V9=='1',]
temp4[temp4$X2010EL_SI=='1',]
IDunique_2010EL<-rownames(temp4[temp4$X2010EL_SI=='1',])
locus_unique_2010EL<-as.character(oc[IDunique_2010EL,5])
gen2010EL[locus_unique_2010EL,][,13]<-'blue'
plot_gene_map(dna_segs=list(gen2010EL), gene_type="arrows")


#Working with IEC224
as.character(oc[onlyvch,7]) # locus_tag of the pangenome genes
locus_panIEC224<-as.character(c("O3Y_15423","O3Y_14853","O3Y_15128","O3Y_15048","O3Y_14883","O3Y_15743","O3Y_15458","O3Y_15168","O3Y_15513","O3Y_15623","O3Y_15288","O3Y_15553","O3Y_15163","O3Y_14903","O3Y_15548","O3Y_15283","O3Y_15158","O3Y_15443","O3Y_14823","O3Y_15908","O3Y_15108","O3Y_15558","O3Y_15913","O3Y_14953","O3Y_15473","O3Y_15758","O3Y_15173","O3Y_15738","O3Y_15878","O3Y_15818","O3Y_15733","O3Y_15098","O3Y_15918","O3Y_15823","O3Y_15778","O3Y_15293","O3Y_15858","O3Y_15838","O3Y_15883"))

rownames(genIEC224)<-genIEC224[1:218,8]
genIEC224[locus_panIEC224,][,13]<-'red' #Core genes

#unique genes IEC224
temp5<-pano[pano$V9=='1',]
temp5[temp5$IEC224_SI=='1',]
IDunique_IEC224<-rownames(temp5[temp5$IEC224_SI=='1',])
locus_unique_IEC224<-as.character(oc[IDunique_IEC224,7])
genIEC224[locus_unique_IEC224,][,13]<-'blue'
plot_gene_map(dna_segs=list(genIEC224), gene_type="arrows")


#Working with MJ1236
as.character(oc[onlyvch,6]) # locus_tag of the pangenome genes
locus_panMJ1236<-as.character(c("VCD_000982","VCD_000932","VCD_000945","VCD_000977","VCD_000868","VCD_000926","VCD_000883","VCD_000908","VCD_000927","VCD_000972","VCD_000909","VCD_000928","VCD_000984","VCD_000934","VCD_000822","VCD_000964","VCD_000866","VCD_000924","VCD_000869","VCD_000828","VCD_000854","VCD_000870","VCD_000936","VCD_000853","VCD_000862","VCD_000907","VCD_000832","VCD_000850","VCD_000827"))

rownames(genMJ1236)<-genMJ1236[1:163,8]
genMJ1236[locus_panMJ1236,][,13]<-'red' #Core genes

#unique genes MJ1236
temp6<-pano[pano$V9=='1',]
temp6[temp6$MJ1236_SI=='1',]
IDunique_MJ1236<-rownames(temp6[temp6$MJ1236_SI=='1',])
locus_unique_MJ1236<-as.character(oc[IDunique_MJ1236,6])
genMJ1236[locus_unique_MJ1236,][,13]<-'blue'
plot_gene_map(dna_segs=list(genMJ1236), gene_type="arrows")


#Working with M66
as.character(oc[onlyvch,8]) # locus_tag of the pangenome genes
locus_panM66<-as.character(c("VCM66_A0387","VCM66_A0339","VCM66_A0432","VCM66_A0409","VCM66_A0304","VCM66_A0343","VCM66_A0303","VCM66_A0290","VCM66_A0463","VCM66_A0313","VCM66_A0464","VCM66_A0305","VCM66_A0355","VCM66_A0435","VCM66_A0314","VCM66_A0431","VCM66_A0320","VCM66_A0457","VCM66_A0447","VCM66_A0430","VCM66_A0465","VCM66_A0448","VCM66_A0325","VCM66_A0439","VCM66_A0388","VCM66_A0453","VCM66_A0451","VCM66_A0458"))
rownames(genM66)<-genM66[1:163,8]
genM66[locus_panM66,][,13]<-'red' #Core genes

#unique genes M66
temp7<-pano[pano$V9=='1',]
temp7[temp7$M66_SI=='1',]
IDunique_M66<-rownames(temp7[temp7$M66_SI=='1',])
locus_unique_M66<-as.character(oc[IDunique_M66,8])
genM66[locus_unique_M66,][,13]<-'blue'
plot_gene_map(dna_segs=list(genM66), gene_type="arrows")


#Working with O395
as.character(oc[onlyvch,4]) # locus_tag of the pangenome genes
locus_panO395<-as.character(c("VC0395_0867","VC0395_0907","VC0395_0884","VC0395_0802","VC0395_0913","VC0395_0840","VC0395_0901","VC0395_0819","VC0395_0832","VC0395_0902","VC0395_0857","VC0395_0833","VC0395_0910","VC0395_0938","VC0395_0742","VC0395_0831","VC0395_0741","VC0395_0799","VC0395_0900","VC0395_0803","VC0395_0747","VC0395_0761","VC0395_0804","VC0395_0740","VC0395_0760","VC0395_0795","VC0395_0855","VC0395_0751","VC0395_0757","VC0395_0746"))

rownames(genO395)<-genO395[1:199,8]
genO395[locus_panO395,][,13]<-'red' #Core genes

#unique genes O395
temp8<-pano[pano$V9=='1',]
temp8[temp8$O395_SI=='1',]
IDunique_O395<-rownames(temp8[temp8$O395_SI=='1',])
locus_unique_O395<-as.character(oc[IDunique_O395,4])
genO395[locus_unique_O395,][,13]<-'blue'
plot_gene_map(dna_segs=list(genO395), gene_type="arrows")

#The same names to dna_segs, dna_seg_labels should be the same
#The order of the dna_seg_labels should be the same that dna_segs

#Working with the blast output files (tabular format)
#1.gen2010EL
#2.genMJ1236
#3.genIEC224
#4.genN16961
#5.genO395
#6.genM66
#7.genLMA3984
#8.genmimicus

Haiti_vs_MJ<- try (read_comparison_from_blast ("12.blast", filt_low_per_id=90, filt_length=1200, filt_high_evalue=0))
MJ_vs_IEC<- try (read_comparison_from_blast ("23.blast", filt_low_per_id=90, filt_length=1200, filt_high_evalue=0))
IEC_vs_N16<- try(read_comparison_from_blast ("34.blast", filt_low_per_id=90, filt_length=1200, filt_high_evalue=0))
N16_vs_O395<- try(read_comparison_from_blast ("45.blast", filt_low_per_id=90, filt_length=1000, filt_high_evalue=0))
O395_vs_M66 <- try(read_comparison_from_blast("56.blast", filt_low_per_id=90, filt_length=1000, filt_high_evalue=0))
M66_vs_LMA<-try(read_comparison_from_blast("67.blast", filt_low_per_id=90, filt_length=1000, filt_high_evalue=0))
LMA_vs_VM<-try (read_comparison_from_blast("78.blast", filt_low_per_id=70, filt_length=120, filt_high_evalue=0))

#All SI with same orientation and comparasion
plot_gene_map(dna_segs=list(gen2010EL, reverse(genMJ1236), genIEC224, genn162, reverse(genO395),genM66,genLMA3984,genmimicus), gene_type="arrows",  comparisons=list(reverse(Haiti_vs_MJ, side=2),reverse (MJ_vs_IEC, side=1),IEC_vs_N16,reverse(N16_vs_O395,side=2),reverse(O395_vs_M66, side=1),M66_vs_LMA,LMA_vs_VM),dna_seg_labels= c("2010EL", "MJ1236","IEC224","N16961","O395","M66","LMA3984","MB451"), global_color_scheme=c("e_value", "auto", "grey", "0.5"))

#the names of the three types of objects should be the same
H2010EL<-gen2010EL
MJ1236<-reverse(genMJ1236)
IEC224<-genIEC224
N16961<-genn162
O395<-reverse(genO395)
M66<-genM66
LMA3984<-genLMA3984
MB451<-genmimicus

#Incorporating gene content tree into plot
tree<- newick2phylog ("(MB451:2.7972486,LMA3984:0.59189916,(M66:0.33545867,((O395:0.5797042,(IEC224:0.0734761,N16961:0.06991523):0.08267993):0.066252604,(H2010EL:0.23875609,MJ1236:0.39112142):0.028843086):0.13668755):0.8289932);")

#Building the Figure 3
png("Superintegrons.png", width = 4000, height = 2000)
plot_gene_map(dna_segs=list(H2010EL, MJ1236, IEC224, N16961, O395,M66,LMA3984,MB451), gene_type="arrows",  comparisons=list(reverse(Haiti_vs_MJ, side=2),reverse (MJ_vs_IEC, side=1),IEC_vs_N16,reverse(N16_vs_O395,side=2),reverse(O395_vs_M66, side=1),M66_vs_LMA,LMA_vs_VM),dna_seg_labels= c("H2010EL", "MJ1236","IEC224","N16961","O395","M66","LMA3984","MB451"), global_color_scheme=c("e_value", "auto", "grey", "0.5"), tree=tree)
dev.off()
