# Supplementary material for: Architecture of the superintegron in Vibrio cholerae: identification of core and unique genes
Source: F1000Res. 2013 Feb 27;2:63. [Version 1] doi: 10.12688/f1000research.2-63.v1 (PMC4032106; doi:10.12688/f1000research.2-63.v1)
Supplement: Table S1. Orthologs clusters. — Orthologs clusters identification among SIs from V. cholerae and V. mimicus genomes. These clusters were identified using the pangenome analysis pipeline (10), strains without genes in the cluster are marked with "-". [file f1000research-2-1158-s0002.tgz › Table_S1.xls]

## Sheet: 1.Orthologs_Cluster
ClutserID	MB451_SI	LMA3984_SI	O395_SI	2010EL_SI	MJ1236_SI	IEC224_SI	M66_SI	N16961_SI
1	VII_000738,VII_000675,VII_000719,VII_000648,VII_000688,VII_000643,VII_000638	VCLMA_B0277,VCLMA_B0260	VC0395_0867,VC0395_0907,VC0395_0884	Vch1786_II0079,Vch1786_II0097,Vch1786_II0041,Vch1786_II0048	VCD_000982,VCD_000932,VCD_000945,VCD_000977	O3Y_15423,O3Y_14853,O3Y_15128,O3Y_15048,O3Y_14883	VCM66_A0387,VCM66_A0339	VCA0407,VCA0353,VCA0336,VCA0297,VCA0302
2	VII_000695	VCLMA_B0288	VC0395_0802	Vch1786_II0164	VCD_000868	O3Y_15743	VCM66_A0432	VCA0470
3	VII_000743	VCLMA_B0280	VC0395_0913,VC0395_0840,VC0395_0901,VC0395_0819	Vch1786_II0104,Vch1786_II0147	VCD_000926,VCD_000883	O3Y_15458,O3Y_15168,O3Y_15513,O3Y_15623	VCM66_A0409	VCA0425,VCA0414
4	VII_000740	VCLMA_B0274,VCLMA_B0263	VC0395_0832,VC0395_0902,VC0395_0857	Vch1786_II0102	VCD_000908,VCD_000927,VCD_000972	O3Y_15288,O3Y_15553,O3Y_15163,O3Y_14903	VCM66_A0304,VCM66_A0343	VCA0381,VCA0435,VCA0357,VCA0306
5	VII_000739,VII_000716	VCLMA_B0273	VC0395_0833,VC0395_0910	Vch1786_II0103	VCD_000909,VCD_000928	O3Y_15548,O3Y_15283,O3Y_15158,O3Y_15443	VCM66_A0303	VCA0434,VCA0411
6	VII_000705	VCLMA_B0282	VC0395_0835	-	-	O3Y_15538	VCM66_A0330	VCA0432
7	VII_000636	VCLMA_B0259	VC0395_0938	Vch1786_II0037	VCD_000984	O3Y_14823	VCM66_A0290	VCA0291
8	VII_000663	VCLMA_B0306	VC0395_0742	Vch1786_II0095,Vch1786_II0193	VCD_000934,VCD_000822	O3Y_15908,O3Y_15108	VCM66_A0463,VCM66_A0313	VCA0349,VCA0504
9	VII_000706	VCLMA_B0307	VC0395_0831,VC0395_0741	Vch1786_II0194,Vch1786_II0060	VCD_000964	O3Y_15558,O3Y_15913,O3Y_14953,O3Y_15473	VCM66_A0464,VCM66_A0305,VCM66_A0355	VCA0505,VCA0436,VCA0417,VCA0316
10	VII_000680	VCLMA_B0269	-	Vch1786_II0106	-	O3Y_15178	-	-
11	VII_000646	-	VC0395_0927	-	-	O3Y_15363	-	VCA0395
12	VII_000653	-	VC0395_0858	-	VCD_000973	O3Y_14898	VCM66_A0342	VCA0305
13	VII_000693	-	VC0395_0864	-	-	O3Y_15498	-	VCA0421
14	VII_000658	-	VC0395_0905	Vch1786_II0099	VCD_000930	O3Y_15143	-	VCA0355
15	VII_000714	-	VC0395_0928,VC0395_0830	Vch1786_II0073	VCD_000893,VCD_000949	-	-	VCA0438,VCA0394
16	VII_000741	-	VC0395_0853,VC0395_0754	Vch1786_II0071	-	O3Y_15008,O3Y_15708	VCM66_A0424,VCM66_A0379	VCA0464
17	VII_000744	-	VC0395_0850,VC0395_0758	Vch1786_II0182	VCD_000851	O3Y_15833	VCM66_A0450,VCM66_A0364	VCA0488
18	VII_000676,VII_000735	-	VC0395_0880	Vch1786_II0081	VCD_000943	O3Y_15463,O3Y_15058	VCM66_A0390,VCM66_A0295	VCA0415,VCA0338
19	VII_000662	-	-	Vch1786_II0094,Vch1786_II0192	VCD_000935,VCD_000823	O3Y_15903,O3Y_15103	VCM66_A0312,VCM66_A0462	VCA0503,VCA0348
20	VII_000685	-	-	-	-	-	VCM66_A0323	-
21	VII_000748	-	-	-	-	-	VCM66_A0319	-
22	-	VCLMA_B0298	VC0395_0750,VC0395_0883	Vch1786_II0186	VCD_000831	O3Y_15863	-	VCA0494
23	-	VCLMA_B0261	VC0395_0866	-	-	O3Y_15433	-	VCA0409
24	-	VCLMA_B0289	VC0395_0799	Vch1786_II0166	VCD_000866	O3Y_15758	VCM66_A0435	VCA0473
25	-	VCLMA_B0268	VC0395_0900	Vch1786_II0105	VCD_000924	O3Y_15173	VCM66_A0314	VCA0359
26	-	VCLMA_B0296	VC0395_0755	Vch1786_II0184	VCD_000849	O3Y_15843	-	VCA0490
27	-	VCLMA_B0287	VC0395_0803	Vch1786_II0163	VCD_000869	O3Y_15738	VCM66_A0431	VCA0469
28	-	VCLMA_B0281	VC0395_0836	-	-	O3Y_15533,O3Y_15493	-	VCA0431,VCA0420
29	-	VCLMA_B0278	VC0395_0807	Vch1786_II0159	-	O3Y_15683,O3Y_15428	VCM66_A0420	VCA0408,VCA0460
30	-	VCLMA_B0279	VC0395_0911,VC0395_0842	-	VCD_000955,VCD_000950,VCD_000913	O3Y_15468,O3Y_15253	VCM66_A0327,VCM66_A0373,VCM66_A0380	VCA0424,VCA0416,VCA0325,VCA0375
31	-	VCLMA_B0301	VC0395_0747	Vch1786_II0189	VCD_000828	O3Y_15878	VCM66_A0320,VCM66_A0457	VCA0497
32	-	VCLMA_B0291	VC0395_0761	Vch1786_II0179	VCD_000854	O3Y_15818	VCM66_A0447	VCA0485
33	-	VCLMA_B0286	VC0395_0804	Vch1786_II0162	VCD_000870	O3Y_15733	VCM66_A0430	VCA0468
34	-	VCLMA_B0308	VC0395_0740	Vch1786_II0093,Vch1786_II0195	VCD_000936	O3Y_15098,O3Y_15918	VCM66_A0465	VCA0506,VCA0347
35	-	VCLMA_B0292	VC0395_0760	Vch1786_II0180	VCD_000853	O3Y_15823	VCM66_A0448,VCM66_A0325	VCA0486
36	-	VCLMA_B0262	VC0395_0865	-	-	O3Y_15438	-	VCA0410
37	-	VCLMA_B0290	VC0395_0795	Vch1786_II0170	VCD_000862	O3Y_15778	VCM66_A0439	VCA0477
38	-	VCLMA_B0264	VC0395_0917,VC0395_0812	Vch1786_II0154	-	O3Y_15408,O3Y_15663	-	-
39	-	VCLMA_B0299	VC0395_0749	Vch1786_II0187	-	O3Y_15868	VCM66_A0455	VCA0495
40	-	VCLMA_B0275	VC0395_0855	Vch1786_II0127	VCD_000907	O3Y_15293	VCM66_A0388	VCA0382
41	-	VCLMA_B0297	VC0395_0751	Vch1786_II0185	VCD_000832	O3Y_15858	VCM66_A0453	VCA0493
42	-	VCLMA_B0283	VC0395_0814	Vch1786_II0152	VCD_000881	O3Y_15648	VCM66_A0414	-
43	-	VCLMA_B0295	VC0395_0757	Vch1786_II0183	VCD_000850	O3Y_15838	VCM66_A0451	VCA0489
44	-	VCLMA_B0302	VC0395_0746	Vch1786_II0190	VCD_000827	O3Y_15883	VCM66_A0458	VCA0498
45	-	VCLMA_B0266	-	Vch1786_II0074	VCD_000948	O3Y_15013	VCM66_A0296,VCM66_A0381	VCA0330
46	-	VCLMA_B0265	-	Vch1786_II0058	VCD_000966	O3Y_14938	VCM66_A0350	VCA0313
47	-	VCLMA_B0272	-	Vch1786_II0125	VCD_000910	O3Y_15278	VCM66_A0307	VCA0380
48	-	VCLMA_B0304	-	-	VCD_000825	O3Y_15893	-	-
49	-	VCLMA_B0303	-	-	VCD_000826,VCD_000960	O3Y_15888,O3Y_14973	VCM66_A0459,VCM66_A0359	VCA0320,VCA0499
50	-	-	VC0395_0826	Vch1786_II0138	VCD_000890	O3Y_15588	VCM66_A0402,VCM66_A0302	VCA0442
51	-	-	VC0395_0817	Vch1786_II0149	-	O3Y_15633	VCM66_A0411	VCA0451
52	-	-	VC0395_0794	Vch1786_II0171	VCD_000861	O3Y_15783	VCM66_A0440	VCA0478
53	-	-	VC0395_0890	Vch1786_II0114	VCD_000921	O3Y_15213	-	VCA0366
54	-	-	VC0395_0808	Vch1786_II0158	-	-	-	-
55	-	-	VC0395_0868	Vch1786_II0061,Vch1786_II0139	VCD_000963,VCD_000889	O3Y_15418,O3Y_15593,O3Y_14958	VCM66_A0306,VCM66_A0356,VCM66_A0403	VCA0317,VCA0443,VCA0406
56	-	-	VC0395_0813	Vch1786_II0153	-	O3Y_15653	VCM66_A0415	VCA0455
57	-	-	VC0395_0764,VC0395_0915	Vch1786_II0063,Vch1786_II0176	VCD_000856,VCD_000961	O3Y_14968,O3Y_15803	VCM66_A0444,VCM66_A0358	VCA0482,VCA0319
58	-	-	VC0395_0896	Vch1786_II0110	VCD_000922	O3Y_15198	-	VCA0363
59	-	-	VC0395_0796,VC0395_0920	Vch1786_II0169	VCD_000863	O3Y_15773,O3Y_15393	VCM66_A0438	VCA0401,VCA0476
60	-	-	VC0395_0874	Vch1786_II0120	VCD_000916	-	-	VCA0373
61	-	-	VC0395_0936	Vch1786_II0057,Vch1786_II0130	VCD_000967,VCD_000903	O3Y_14933,O3Y_15318	VCM66_A0349	VCA0386,VCA0312
62	-	-	VC0395_0906	Vch1786_II0098	VCD_000931	O3Y_15133	-	VCA0354
63	-	-	VC0395_0929	Vch1786_II0134	VCD_000895	O3Y_15348	VCM66_A0372,VCM66_A0401	VCA0392
64	-	-	VC0395_0871	Vch1786_II0086	-	-	-	VCA0342
65	-	-	VC0395_0811	Vch1786_II0155	-	O3Y_15668	VCM66_A0417	VCA0457
66	-	-	VC0395_0916,VC0395_0765	Vch1786_II0062,Vch1786_II0175	VCD_000857,VCD_000962	O3Y_14963,O3Y_15798	VCM66_A0357,VCM66_A0443	VCA0318,VCA0481
67	-	-	VC0395_0821	Vch1786_II0145	VCD_000885	O3Y_15613	VCM66_A0407	VCA0447
68	-	-	VC0395_0930	Vch1786_II0133	VCD_000896	O3Y_15343	VCM66_A0371,VCM66_A0400	VCA0391
69	-	-	VC0395_0844	Vch1786_II0143	VCD_000886,VCD_000974,VCD_000900	-	-	-
70	-	-	VC0395_0823	Vch1786_II0141	VCD_000888	O3Y_15598	VCM66_A0404	VCA0444
71	-	-	VC0395_0798	Vch1786_II0167	VCD_000865	O3Y_15763	VCM66_A0436	VCA0474
72	-	-	VC0395_0748	Vch1786_II0188	VCD_000829	O3Y_15873	VCM66_A0456	VCA0496
73	-	-	VC0395_0870	Vch1786_II0087	-	-	-	-
74	-	-	VC0395_0937	Vch1786_II0056,Vch1786_II0129	VCD_000904,VCD_000968	O3Y_15313,O3Y_14928	VCM66_A0348	VCA0311,VCA0385
75	-	-	VC0395_0822	Vch1786_II0142	VCD_000887	O3Y_15603	VCM66_A0405	VCA0445
76	-	-	VC0395_0762	Vch1786_II0178	-	O3Y_15813	VCM66_A0446	VCA0484
77	-	-	VC0395_0816	Vch1786_II0150	-	O3Y_15638	VCM66_A0412	-
78	-	-	VC0395_0934	Vch1786_II0132	VCD_000901	O3Y_15328	-	VCA0388
79	-	-	VC0395_0892,VC0395_0895	Vch1786_II0111	-	O3Y_14828,O3Y_15203	-	VCA0292,VCA0364
80	-	-	VC0395_0873	Vch1786_II0121	VCD_000915	O3Y_15248	VCM66_A0399	VCA0374
81	-	-	VC0395_0891,VC0395_0894	Vch1786_II0112	-	O3Y_15208,O3Y_14833	-	VCA0293
82	-	-	VC0395_0886,VC0395_0829	Vch1786_II0080,Vch1786_II0135	VCD_000944,VCD_000892	O3Y_15053,O3Y_15573	VCM66_A0369	VCA0337,VCA0439
83	-	-	VC0395_0935	Vch1786_II0131	VCD_000902	O3Y_15323	-	VCA0387
84	-	-	VC0395_0889	Vch1786_II0115	-	O3Y_15218	-	-
85	-	-	VC0395_0759	Vch1786_II0181	VCD_000852	O3Y_15828	VCM66_A0449,VCM66_A0326	VCA0487
86	-	-	VC0395_0818	Vch1786_II0148	-	O3Y_15628	VCM66_A0410	VCA0450
87	-	-	VC0395_0893	Vch1786_II0113	-	-	-	-
88	-	-	VC0395_0763	Vch1786_II0177	VCD_000855	O3Y_15808	VCM66_A0445	VCA0483
89	-	-	VC0395_0869	Vch1786_II0088,Vch1786_II0043,Vch1786_II0070	VCD_000951,VCD_000981,VCD_000940	O3Y_15078,O3Y_14858,O3Y_15003	VCM66_A0377	VCA0329,VCA0343,VCA0298
90	-	-	VC0395_0744	Vch1786_II0191	-	O3Y_15898	VCM66_A0461	VCA0501
91	-	-	VC0395_0809	Vch1786_II0157	VCD_000878	O3Y_15678	VCM66_A0419	VCA0459
92	-	-	VC0395_0792	Vch1786_II0173	VCD_000858	O3Y_15793	VCM66_A0311,VCM66_A0442	VCA0480
93	-	-	VC0395_0898	Vch1786_II0107	-	O3Y_15183	-	VCA0361
94	-	-	VC0395_0820	Vch1786_II0146	VCD_000884	O3Y_15618,O3Y_15528	VCM66_A0408	VCA0428,VCA0448
95	-	-	VC0395_0797	Vch1786_II0168	VCD_000864	O3Y_15768	VCM66_A0437	VCA0475
96	-	-	VC0395_0904	Vch1786_II0100	VCD_000929	O3Y_15148	-	VCA0356
97	-	-	VC0395_0827	Vch1786_II0137	VCD_000891	O3Y_15583	-	VCA0441
98	-	-	VC0395_0815	Vch1786_II0151	VCD_000882	O3Y_15643	VCM66_A0413	VCA0453
99	-	-	VC0395_0810	Vch1786_II0156	VCD_000879	O3Y_15673	VCM66_A0418	VCA0458
100	-	-	VC0395_0872	Vch1786_II0084,Vch1786_II0160,Vch1786_II0068	VCD_000941,VCD_000952,VCD_000873	O3Y_15703,O3Y_15073,O3Y_14998	VCM66_A0423,VCM66_A0376	VCA0463,VCA0341,VCA0328
101	-	-	VC0395_0800	Vch1786_II0165	VCD_000867	O3Y_15753	VCM66_A0434	VCA0472
102	-	-	VC0395_0921,VC0395_0793	Vch1786_II0172	VCD_000860	O3Y_15788,O3Y_15388	VCM66_A0441	VCA0400,VCA0479
103	-	-	VC0395_0828	Vch1786_II0136	-	O3Y_15578	-	VCA0440
104	-	-	VC0395_0888	Vch1786_II0116	VCD_000920	O3Y_15223	-	VCA0367
105	-	-	VC0395_0766	-	VCD_000834	-	-	-
106	-	-	VC0395_0784	-	VCD_000844	-	-	-
107	-	-	VC0395_0776	-	VCD_000840	-	-	-
108	-	-	VC0395_0787	-	VCD_000847	-	-	-
109	-	-	VC0395_0786	-	VCD_000846	-	-	-
110	-	-	VC0395_0768	-	VCD_000835	-	-	-
111	-	-	VC0395_0790	-	VCD_000848	-	-	-
112	-	-	VC0395_0772	-	VCD_000838	-	-	-
113	-	-	VC0395_0785	-	VCD_000845	-	-	-
114	-	-	VC0395_0752	-	VCD_000833	O3Y_15853	-	-
115	-	-	VC0395_0778	-	VCD_000841	-	-	-
116	-	-	VC0395_0899	-	VCD_000923	-	VCM66_A0315	VCA0360
117	-	-	VC0395_0775	-	VCD_000839	-	-	-
118	-	-	VC0395_0932	-	-	O3Y_15333	-	VCA0389
119	-	-	VC0395_0897,VC0395_0903	-	-	O3Y_15193,O3Y_15153	-	-
120	-	-	VC0395_0801	-	-	O3Y_15748	VCM66_A0433	VCA0471
121	-	-	VC0395_0923,VC0395_0851	-	-	O3Y_15378	-	VCA0398
122	-	-	VC0395_0834	-	-	O3Y_15543	-	VCA0433
123	-	-	VC0395_0922	-	-	O3Y_15383	-	VCA0399
124	-	-	VC0395_0753	-	-	O3Y_15848	-	VCA0491
125	-	-	VC0395_0925	-	-	O3Y_15373	-	VCA0397
126	-	-	VC0395_0914	-	-	O3Y_15483	-	VCA0418
127	-	-	VC0395_0919	-	-	O3Y_15398	-	VCA0402
128	-	-	VC0395_0805	-	-	O3Y_15688	-	-
129	-	-	VC0395_0862	-	-	O3Y_15503	-	VCA0422
130	-	-	VC0395_0926	-	-	O3Y_15368	-	VCA0396
131	-	-	VC0395_0887	-	-	O3Y_15228	-	VCA0368
132	-	-	VC0395_0861	-	-	O3Y_15508	-	VCA0423
133	-	-	VC0395_0918	-	-	-	VCM66_A0370	VCA0403
134	-	-	VC0395_0881	-	-	-	VCM66_A0389	-
135	-	-	VC0395_0877	-	-	-	VCM66_A0393	-
136	-	-	VC0395_0875	-	-	-	VCM66_A0291,VCM66_A0394	-
137	-	-	VC0395_0849	-	-	-	VCM66_A0365	-
138	-	-	VC0395_0806	-	-	-	VCM66_A0421	VCA0461
139	-	-	VC0395_0743	-	-	-	-	VCA0502
140	-	-	-	Vch1786_II0096	VCD_000933	O3Y_15113	-	VCA0350
141	-	-	-	Vch1786_II0067	VCD_000953	-	-	-
142	-	-	-	Vch1786_II0049	VCD_000971	O3Y_14908	VCM66_A0344	VCA0307
143	-	-	-	Vch1786_II0066	VCD_000957	O3Y_14993	VCM66_A0363	VCA0324
144	-	-	-	Vch1786_II0082	VCD_000942	-	-	-
145	-	-	-	Vch1786_II0045	VCD_000980	O3Y_14868	-	VCA0300
146	-	-	-	Vch1786_II0122	VCD_000912	-	-	-
147	-	-	-	Vch1786_II0047	VCD_000978	-	-	-
148	-	-	-	Vch1786_II0089	VCD_000939	O3Y_15083	-	VCA0344
149	-	-	-	Vch1786_II0059,Vch1786_II0161	VCD_000965,VCD_000872,VCD_000871	O3Y_14948,O3Y_15728,O3Y_15723	VCM66_A0427,VCM66_A0429,VCM66_A0352	VCA0315,VCA0466,VCA0467
150	-	-	-	Vch1786_II0119	VCD_000917	O3Y_15243	VCM66_A0397	VCA0372
151	-	-	-	Vch1786_II0078	VCD_000946	O3Y_15038	VCM66_A0385	VCA0334
152	-	-	-	Vch1786_II0046	VCD_000979	O3Y_14873	VCM66_A0338	VCA0301
153	-	-	-	Vch1786_II0077	VCD_000947	O3Y_15033	VCM66_A0384	VCA0333
154	-	-	-	Vch1786_II0051	VCD_000970	O3Y_14913	VCM66_A0345	VCA0308
155	-	-	-	Vch1786_II0040	VCD_000983	-	-	VCA0295
156	-	-	-	Vch1786_II0092	VCD_000937	O3Y_15093	-	VCA0346
157	-	-	-	Vch1786_II0117	VCD_000919	O3Y_15233	-	VCA0370
158	-	-	-	Vch1786_II0053	VCD_000969	O3Y_14918	VCM66_A0346	VCA0309
159	-	-	-	Vch1786_II0174	VCD_000824,VCD_000958	-	-	-
160	-	-	-	Vch1786_II0118	VCD_000918	O3Y_15238	VCM66_A0396	VCA0371
161	-	-	-	Vch1786_II0108	-	O3Y_15188	-	-
162	-	-	-	Vch1786_II0123,Vch1786_II0124	-	O3Y_15273,O3Y_15258	VCM66_A0292	VCA0379,VCA0376
163	-	-	-	Vch1786_II0054	-	O3Y_14923	VCM66_A0347	VCA0310
164	-	-	-	Vch1786_II0090	-	O3Y_15088	-	VCA0345
165	-	-	-	Vch1786_II0076	-	O3Y_15028	VCM66_A0383	VCA0332
166	-	-	-	Vch1786_II0065	-	O3Y_14988	VCM66_A0362	VCA0323
167	-	-	-	Vch1786_II0144	-	O3Y_15608	VCM66_A0406	VCA0446
168	-	-	-	Vch1786_II0039	-	O3Y_14843	-	VCA0294
169	-	-	-	Vch1786_II0044	-	O3Y_14863	-	VCA0299
170	-	-	-	Vch1786_II0083	-	O3Y_15068	-	VCA0340
171	-	-	-	Vch1786_II0128	-	O3Y_15298	VCM66_A0333	-
172	-	-	-	Vch1786_II0064	-	O3Y_14983	VCM66_A0361	VCA0322
173	-	-	-	Vch1786_II0038	-	O3Y_14838	-	-
174	-	-	-	Vch1786_II0075	-	-	VCM66_A0382	VCA0331
175	-	-	-	Vch1786_II0101,Vch1786_II0109	-	-	VCM66_A0329,VCM66_A0368	VCA0362
176	-	-	-	Vch1786_II0085	-	-	-	VCA0377
177	-	-	-	-	VCD_000906	O3Y_15303	VCM66_A0293	VCA0383
178	-	-	-	-	VCD_000911	O3Y_15268	-	-
179	-	-	-	-	VCD_000905	O3Y_15308	VCM66_A0294	VCA0384
180	-	-	-	-	VCD_000975	O3Y_14893	VCM66_A0341	VCA0304
181	-	-	-	-	VCD_000959	O3Y_14978	-	-
182	-	-	-	-	VCD_000875	O3Y_15698	-	-
183	-	-	-	-	VCD_000894	O3Y_15353,O3Y_15563	-	-
184	-	-	-	-	VCD_000898	O3Y_15338	-	-
185	-	-	-	-	VCD_000876	-	VCM66_A0422	VCA0462
186	-	-	-	-	VCD_000880	-	VCM66_A0416	VCA0456
187	-	-	-	-	VCD_000954	-	VCM66_A0375	VCA0327
188	-	-	-	-	VCD_000899	-	-	VCA0390
189	-	-	-	-	-	O3Y_15718	VCM66_A0426	-
190	-	-	-	-	-	O3Y_14888,O3Y_15713	VCM66_A0340,VCM66_A0425	VCA0303,VCA0465
191	-	-	-	-	-	O3Y_14943	VCM66_A0351	VCA0314
192	-	-	-	-	-	O3Y_14848,O3Y_15123,O3Y_15043	VCM66_A0386	VCA0335,VCA0352,VCA0296
193	-	-	-	-	-	O3Y_15453	-	VCA0413
194	-	-	-	-	-	O3Y_15488	-	VCA0419
195	-	-	-	-	-	O3Y_15523	-	VCA0427
196	-	-	-	-	-	O3Y_15413	-	VCA0405
197	-	-	-	-	-	O3Y_15448	-	VCA0412
198	-	-	-	-	-	O3Y_15063	-	VCA0339
199	-	-	-	-	-	O3Y_15118	-	VCA0351
200	-	-	-	-	-	O3Y_15358,O3Y_15568	-	VCA0393,VCA0437
201	-	-	-	-	-	O3Y_15518	-	VCA0426
202	-	-	-	-	-	-	VCM66_A0374	VCA0326
203	-	-	-	-	-	-	VCM66_A0360	VCA0321
204	-	-	-	-	-	-	VCM66_A0460	VCA0500
205	VII_000692	-	-	-	-	-	-	-
206	VII_000673	-	-	-	-	-	-	-
207	VII_000747	-	-	-	-	-	-	-
208	VII_000707	-	-	-	-	-	-	-
209	VII_000672	-	-	-	-	-	-	-
210	VII_000666	-	-	-	-	-	-	-
211	VII_000726	-	-	-	-	-	-	-
212	VII_000730	-	-	-	-	-	-	-
213	VII_000650	-	-	-	-	-	-	-
214	VII_000674	-	-	-	-	-	-	-
215	VII_000694	-	-	-	-	-	-	-
216	VII_000669	-	-	-	-	-	-	-
217	VII_000755	-	-	-	-	-	-	-
218	VII_000732	-	-	-	-	-	-	-
219	VII_000654	-	-	-	-	-	-	-
220	VII_000660	-	-	-	-	-	-	-
221	VII_000746	-	-	-	-	-	-	-
222	VII_000725	-	-	-	-	-	-	-
223	VII_000703	-	-	-	-	-	-	-
224	VII_000647	-	-	-	-	-	-	-
225	VII_000656	-	-	-	-	-	-	-
226	VII_000683	-	-	-	-	-	-	-
227	VII_000645	-	-	-	-	-	-	-
228	VII_000758	-	-	-	-	-	-	-
229	VII_000704	-	-	-	-	-	-	-
230	VII_000757	-	-	-	-	-	-	-
231	VII_000640	-	-	-	-	-	-	-
232	VII_000684	-	-	-	-	-	-	-
233	VII_000745	-	-	-	-	-	-	-
234	VII_000751	-	-	-	-	-	-	-
235	VII_000699	-	-	-	-	-	-	-
236	VII_000718	-	-	-	-	-	-	-
237	VII_000679	-	-	-	-	-	-	-
238	VII_000682	-	-	-	-	-	-	-
239	VII_000720	-	-	-	-	-	-	-
240	VII_000686	-	-	-	-	-	-	-
241	VII_000717	-	-	-	-	-	-	-
242	VII_000698	-	-	-	-	-	-	-
243	VII_000678	-	-	-	-	-	-	-
244	VII_000728	-	-	-	-	-	-	-
245	VII_000696	-	-	-	-	-	-	-
246	VII_000733	-	-	-	-	-	-	-
247	VII_000652	-	-	-	-	-	-	-
248	VII_000708	-	-	-	-	-	-	-
249	VII_000637	-	-	-	-	-	-	-
250	VII_000642	-	-	-	-	-	-	-
251	VII_000713	-	-	-	-	-	-	-
252	VII_000697	-	-	-	-	-	-	-
253	VII_000736	-	-	-	-	-	-	-
254	VII_000651	-	-	-	-	-	-	-
255	VII_000670	-	-	-	-	-	-	-
256	VII_000664	-	-	-	-	-	-	-
257	VII_000734	-	-	-	-	-	-	-
258	VII_000715	-	-	-	-	-	-	-
259	VII_000724	-	-	-	-	-	-	-
260	VII_000721	-	-	-	-	-	-	-
261	VII_000691	-	-	-	-	-	-	-
262	VII_000659	-	-	-	-	-	-	-
263	VII_000671	-	-	-	-	-	-	-
264	VII_000750	-	-	-	-	-	-	-
265	VII_000644	-	-	-	-	-	-	-
266	VII_000737	-	-	-	-	-	-	-
267	VII_000677	-	-	-	-	-	-	-
268	VII_000742	-	-	-	-	-	-	-
269	VII_000727	-	-	-	-	-	-	-
270	VII_000749	-	-	-	-	-	-	-
271	VII_000710	-	-	-	-	-	-	-
272	VII_000752	-	-	-	-	-	-	-
273	VII_000687	-	-	-	-	-	-	-
274	VII_000667	-	-	-	-	-	-	-
275	VII_000701	-	-	-	-	-	-	-
276	VII_000753	-	-	-	-	-	-	-
277	VII_000756	-	-	-	-	-	-	-
278	VII_000722	-	-	-	-	-	-	-
279	VII_000690	-	-	-	-	-	-	-
280	VII_000754	-	-	-	-	-	-	-
281	VII_000711	-	-	-	-	-	-	-
282	VII_000702	-	-	-	-	-	-	-
283	VII_000665	-	-	-	-	-	-	-
284	VII_000723	-	-	-	-	-	-	-
285	VII_000641	-	-	-	-	-	-	-
286	VII_000639	-	-	-	-	-	-	-
287	VII_000700	-	-	-	-	-	-	-
288	VII_000649	-	-	-	-	-	-	-
289	VII_000657	-	-	-	-	-	-	-
290	VII_000712	-	-	-	-	-	-	-
291	VII_000661	-	-	-	-	-	-	-
292	VII_000668	-	-	-	-	-	-	-
293	VII_000729	-	-	-	-	-	-	-
294	VII_000731	-	-	-	-	-	-	-
295	VII_000681	-	-	-	-	-	-	-
296	VII_000709	-	-	-	-	-	-	-
297	VII_000689	-	-	-	-	-	-	-
298	VII_000655	-	-	-	-	-	-	-
299	-	VCLMA_B0270	-	-	-	-	-	-
300	-	VCLMA_B0284	-	-	-	-	-	-
301	-	VCLMA_B0293	-	-	-	-	-	-
302	-	VCLMA_B0271	-	-	-	-	-	-
303	-	VCLMA_B0285	-	-	-	-	-	-
304	-	VCLMA_B0305	-	-	-	-	-	-
305	-	VCLMA_B0276	-	-	-	-	-	-
306	-	VCLMA_B0267	-	-	-	-	-	-
307	-	VCLMA_B0294	-	-	-	-	-	-
308	-	-	VC0395_0931	-	-	-	-	-
309	-	-	VC0395_0845	-	-	-	-	-
310	-	-	VC0395_0783	-	-	-	-	-
311	-	-	VC0395_0885	-	-	-	-	-
312	-	-	VC0395_0745	-	-	-	-	-
313	-	-	VC0395_0876	-	-	-	-	-
314	-	-	VC0395_0756	-	-	-	-	-
315	-	-	VC0395_0838	-	-	-	-	-
316	-	-	VC0395_0780	-	-	-	-	-
317	-	-	VC0395_0777	-	-	-	-	-
318	-	-	VC0395_0909	-	-	-	-	-
319	-	-	VC0395_0779	-	-	-	-	-
320	-	-	VC0395_0859	-	-	-	-	-
321	-	-	VC0395_0774	-	-	-	-	-
322	-	-	VC0395_0843	-	-	-	-	-
323	-	-	VC0395_0789	-	-	-	-	-
324	-	-	VC0395_0782	-	-	-	-	-
325	-	-	VC0395_0912	-	-	-	-	-
326	-	-	VC0395_0863	-	-	-	-	-
327	-	-	VC0395_0824	-	-	-	-	-
328	-	-	VC0395_0908	-	-	-	-	-
329	-	-	VC0395_0933	-	-	-	-	-
330	-	-	VC0395_0847	-	-	-	-	-
331	-	-	VC0395_0770	-	-	-	-	-
332	-	-	VC0395_0860	-	-	-	-	-
333	-	-	VC0395_0788	-	-	-	-	-
334	-	-	VC0395_0882	-	-	-	-	-
335	-	-	VC0395_0791	-	-	-	-	-
336	-	-	VC0395_0852	-	-	-	-	-
337	-	-	VC0395_0878	-	-	-	-	-
338	-	-	VC0395_0825	-	-	-	-	-
339	-	-	VC0395_0879	-	-	-	-	-
340	-	-	VC0395_0773	-	-	-	-	-
341	-	-	VC0395_0841	-	-	-	-	-
342	-	-	VC0395_0856	-	-	-	-	-
343	-	-	VC0395_0781	-	-	-	-	-
344	-	-	VC0395_0854	-	-	-	-	-
345	-	-	VC0395_0767	-	-	-	-	-
346	-	-	VC0395_0769	-	-	-	-	-
347	-	-	VC0395_0837	-	-	-	-	-
348	-	-	VC0395_0771	-	-	-	-	-
349	-	-	VC0395_0839	-	-	-	-	-
350	-	-	VC0395_0846	-	-	-	-	-
351	-	-	VC0395_0848	-	-	-	-	-
352	-	-	VC0395_0924	-	-	-	-	-
353	-	-	-	Vch1786_II0052	-	-	-	-
354	-	-	-	Vch1786_II0069	-	-	-	-
355	-	-	-	Vch1786_II0055	-	-	-	-
356	-	-	-	Vch1786_II0072	-	-	-	-
357	-	-	-	Vch1786_II0042	-	-	-	-
358	-	-	-	Vch1786_II0050	-	-	-	-
359	-	-	-	Vch1786_II0126	-	-	-	-
360	-	-	-	Vch1786_II0140	-	-	-	-
361	-	-	-	Vch1786_II0091	-	-	-	-
362	-	-	-	-	VCD_000837	-	-	-
363	-	-	-	-	VCD_000830	-	-	-
364	-	-	-	-	VCD_000821	-	-	-
365	-	-	-	-	VCD_000820	-	-	-
366	-	-	-	-	VCD_000842	-	-	-
367	-	-	-	-	VCD_000897	-	-	-
368	-	-	-	-	VCD_000976	-	-	-
369	-	-	-	-	VCD_000938	-	-	-
370	-	-	-	-	VCD_000843	-	-	-
371	-	-	-	-	VCD_000874	-	-	-
372	-	-	-	-	VCD_000836	-	-	-
373	-	-	-	-	VCD_000877	-	-	-
374	-	-	-	-	VCD_000859	-	-	-
375	-	-	-	-	VCD_000925	-	-	-
376	-	-	-	-	-	O3Y_15138	-	-
377	-	-	-	-	-	O3Y_15478	-	-
378	-	-	-	-	-	O3Y_15658	-	-
379	-	-	-	-	-	O3Y_15263	-	-
380	-	-	-	-	-	O3Y_14878	-	-
381	-	-	-	-	-	O3Y_15403	-	-
382	-	-	-	-	-	O3Y_15693	-	-
383	-	-	-	-	-	-	VCM66_A0334	-
384	-	-	-	-	-	-	VCM66_A0378	-
385	-	-	-	-	-	-	VCM66_A0300	-
386	-	-	-	-	-	-	VCM66_A0318	-
387	-	-	-	-	-	-	VCM66_A0301	-
388	-	-	-	-	-	-	VCM66_A0391	-
389	-	-	-	-	-	-	VCM66_A0328	-
390	-	-	-	-	-	-	VCM66_A0322	-
391	-	-	-	-	-	-	VCM66_A0297	-
392	-	-	-	-	-	-	VCM66_A0331	-
393	-	-	-	-	-	-	VCM66_A0337	-
394	-	-	-	-	-	-	VCM66_A0328a	-
395	-	-	-	-	-	-	VCM66_A0321	-
396	-	-	-	-	-	-	VCM66_A0308	-
397	-	-	-	-	-	-	VCM66_A0324	-
398	-	-	-	-	-	-	VCM66_A0366	-
399	-	-	-	-	-	-	VCM66_A0332	-
400	-	-	-	-	-	-	VCM66_A0336	-
401	-	-	-	-	-	-	VCM66_A0335	-
402	-	-	-	-	-	-	VCM66_A0365a	-
403	-	-	-	-	-	-	-	VCA0365
404	-	-	-	-	-	-	-	VCA0430
405	-	-	-	-	-	-	-	VCA0369
406	-	-	-	-	-	-	-	VCA0404
407	-	-	-	-	-	-	-	VCA0429
408	-	-	-	-	-	-	-	VCA0452
