# Supplementary material for: Architecture of the superintegron in Vibrio cholerae: identification of core and unique genes
Source: F1000Res. 2013 Feb 27;2:63. [Version 1] doi: 10.12688/f1000research.2-63.v1 (PMC4032106; doi:10.12688/f1000research.2-63.v1)
Supplement: Table S2. Clusters involved with indel or mutation events. — Clusters involved with indel or mutation events. The 1st column is the Cluster ID, which is consistent with the ID in Table S1. The 2nd column is the cluster conservation of current cluster. The 3rd column is the variation position, which counts according to the alignment result of protein sequences in this cluster. For indel events, the position is an integer. For synonymous mutation and non synonymous mutation, the position is a floating number, in which the integer part marks the position of the amino acid in the alignment result of protein sequences, while the decimal part mark the position of codon. The 4th column shows the amino acid types on current position. The 5th column shows the nucleotide types on current position, indel is marked with "-". The 6th column shows all gene nucleotide profile in current position (for indel, amino acid will be listed). The 7th column shows the variation type (indel, synonymous and non synonymous). The CDS.variation.analysis spreadsheet shows the summary result for CDS.variation. [file f1000research-2-1158-s0000.tgz › Table_S2.xls]

## Sheet: CDS.variation
ClusterID	Strains_Number	Gene_Number	Position	aaType	ntType	ntProfile	Variation type
1	8	32	1	-,M	-	-	InDel
1	8	32	2	-,K	-	-	InDel
1	8	32	3	-,V	-	-	InDel
1	8	32	4	-,Q	-	-	InDel
1	8	32	5	-,Q	-	-	InDel
1	8	32	6	-,F	-	-	InDel
1	8	32	7	-,Q	-	-	InDel
1	8	32	8	-,S	-	-	InDel
1	8	32	9	-,R	-	-	InDel
1	8	32	10	-,F	-	-	InDel
1	8	32	11	-,K	-	-	InDel
1	8	32	12	-,P	-	-	InDel
1	8	32	13	-,S	-	-	InDel
1	8	32	14	-,N	-	-	InDel
1	8	32	15	-,L	-	-	InDel
1	8	32	16	-,D	-	-	InDel
1	8	32	17	-,A	-	-	InDel
1	8	32	18	-,S	-	-	InDel
1	8	32	19	-,M,T	-	-	InDel
1	8	32	20	-,L	-	-	InDel
1	8	32	21.2	S,M,L	T,C	TTTTTTTTTCTTTTTTTTTTCTTTTTTCTTTT	Nonsynonymous mutation
1	8	32	23.1	F,I,V	A,T,G	GGGGGGGGGATTTTTGTTTGATTTGTGATTTG	Nonsynonymous mutation
1	8	32	24.2	Q,P	A,C	AAACAAAAAACCCCCACCCAACCCACAACCCA	Nonsynonymous mutation
1	8	32	24.3	Q,P	A,G	AAAAAAAGAAAAAAAAAAAAAAAAAAAAAAAA	Nonsynonymous mutation
1	8	32	25.1	H,Y	T,C	CTCCCCCCCCCCCCCCCCCCCCCCCCCCCCCC	Nonsynonymous mutation
1	8	32	26.1	S,D,G	T,G	TGGGTTTTGGGGGGGGGGGGGGGGGGGGGGGG	Nonsynonymous mutation
1	8	32	26.2	S,D,G	A,C,G	CGGGCCCCGAGGGGGGGGGGAGGGGGGAGGGG	Nonsynonymous mutation
1	8	32	26.3	S,D,G	A,T	ATTAAAAATTTTTTTTTTTTTTTTTTTTTTTT	Nonsynonymous mutation
1	8	32	27.1	Q,K	A,C	ACCAAAAACCCCCCCCCCCCCCCCCCCCCCCC	Nonsynonymous mutation
1	8	32	29.1	S,G	A,G	GAGGGGGGGGGGGGGGGGGGGGGGGGGGGGGG	Nonsynonymous mutation
1	8	32	31.1	A,T,I	A,G	GAAAGGGGAAAAAAAAAAAAAAAAAAAAAAAA	Nonsynonymous mutation
1	8	32	31.2	A,T,I	T,C	CTTCCCCCTTCCCCCTCCCTTCCCTCTTCCCT	Nonsynonymous mutation
1	8	32	32.1	D,N,K	A,G	AAAAAGGAAAAAAAAAAAAAAAAAAAAAAAAA	Nonsynonymous mutation
1	8	32	32.3	D,N,K	A,T	TAAATTTTAATTTTTATTTAATTTATAATTTA	Nonsynonymous mutation
1	8	32	33.1	S,G	A,G	GGGGGGGGGGAAAAAGAAAGGAAAGAGGAAAG	Nonsynonymous mutation
1	8	32	34.1	F,C,G	T,G	TTTGTTTTGTTTTTTGTTTGTTTTGTGTTTTG	Nonsynonymous mutation
1	8	32	34.2	F,C,G	T,G	TGGGTTTTGGGGGGGGGGGGGGGGGGGGGGGG	Nonsynonymous mutation
1	8	32	36.3	I	T,C	CTCCCCCCCCCCCCCCCCCCCCCCCCCCCCCC	Synonymous mutation
1	8	32	37.1	S,A	T,G	GGGGGGGGGTGGGGGGGGGGTGGGGGGTGGGG	Nonsynonymous mutation
1	8	32	37.3	S,A	T,G	TTTGTTTTTTTTTTTTTTTTTTTTTTTTTTTT	Nonsynonymous mutation
1	8	32	38.2	E,V	A,T	ATTTAAAATTTTTTTTTTTTTTTTTTTTTTTT	Nonsynonymous mutation
1	8	32	38.3	E,V	A,G	AGGGAAAAGGGGGGGGGGGGGGGGGGGGGGGG	Nonsynonymous mutation
1	8	32	39.3	I	T,C	TCCCTTTTCCCCCCCCCCCCCCCCCCCCCCCC	Synonymous mutation
1	8	32	40.1	W,M,L	A,T	ATTAAAAATTTTTTTTTTTTTTTTTTTTTTTT	Nonsynonymous mutation
1	8	32	40.2	W,M,L	T,G	TGTTTTTTGGGGGGGGGGGGGGGGGGGGGGGG	Nonsynonymous mutation
1	8	32	41.1	F,L	T,C	CCCCCCCCTCCCCCCTCCCTCCCCTCTCCCCT	Nonsynonymous mutation
1	8	32	44.3	S	T,G	GGGGGTTGGGGGGGGGGGGGGGGGGGGGGGGG	Synonymous mutation
1	8	32	45.1	W,P,R	T,C	CCTCCCCCCCCCCCCCCCCCCCCCCCCCCCCC	Nonsynonymous mutation
1	8	32	45.2	W,P,R	C,G	GGGGGGGGGGCCCCCGCCCGGCCCGCGGCCCG	Nonsynonymous mutation
1	8	32	47.1	I,L	A,C	CCCCCCCCACCCCCCACCCACCCCACACCCCA	Nonsynonymous mutation
1	8	32	48.3	N	T,C	CTCCCCCCCCCCCCCCCCCCCCCCCCCCCCCC	Synonymous mutation
1	8	32	49.1	C,R	T,C	CCCCCCCCTCCCCCCTCCCTCCCCTCTCCCCT	Nonsynonymous mutation
1	8	32	49.3	C,R	A,T	TTTTTTTTTTAAAAATAAATTAAATATTAAAT	Nonsynonymous mutation
1	8	32	50.1	D,C,G	T,G	GGGGTGGGGGGGGGGGGGGGGGGGGGGGGGGG	Nonsynonymous mutation
1	8	32	50.2	D,C,G	A,G	GGGGGGGAGAGGGGGGGGGGAGGGGGGAGGGG	Nonsynonymous mutation
1	8	32	50.3	D,C,G	T,C	CTCCTTTCCCCCCCCCCCCCCCCCCCCCCCCC	Nonsynonymous mutation
1	8	32	52.1	F,L	T,C	CTCCCCCCCCCCCCCCCCCCCCCCCCCCCCCC	Nonsynonymous mutation
1	8	32	52.3	F,L	T,C	TTTTTCCTTTTTTTTTTTTTTTTTTTTTTTTT	Nonsynonymous mutation
1	8	32	53.2	S,N	A,G	AAGGAAAAAAAAAAAAAAAAAAAAAAAAAAAA	Nonsynonymous mutation
1	8	32	55.3	D,E	A,T	TTTTTTTTATTTTTTATTTATTTTATATTTTA	Nonsynonymous mutation
1	8	32	56.1	C,R	T,C	CCCTCCCCTCCCCCCTCCCTCCCCTCTCCCCT	Nonsynonymous mutation
1	8	32	56.3	C,R	T,C	TTTTTTTTCTTTTTTCTTTCTTTTCTCTTTTC	Nonsynonymous mutation
1	8	32	58.1	K,E	A,G	GGGAGAAGGGAAAAAGAAAGGAAAGAGGAAAG	Nonsynonymous mutation
1	8	32	58.3	K,E	A,G	GGGGGAAGGGGGGGGGGGGGGGGGGGGGGGGG	Nonsynonymous mutation
1	8	32	61	-,Q,L	-	-	InDel
1	8	32	62	S,-,P	-	-	InDel
1	8	32	63	-,T	-	-	InDel
1	8	32	64	-,S	-	-	InDel
1	8	32	65	-,Q	-	-	InDel
1	8	32	66	-,L	-	-	InDel
1	8	32	67	-,L	-	-	InDel
1	8	32	68	-,A,V	-	-	InDel
1	8	32	69	-,L	-	-	InDel
1	8	32	70	-,D,V	-	-	InDel
1	8	32	71	-,V	-	-	InDel
1	8	32	72	-,C	-	-	InDel
1	8	32	73	-,L	-	-	InDel
1	8	32	74	-,S,F,C,L	-	-	InDel
1	8	32	75	-,D	-	-	InDel
1	8	32	76	-,A,V	-	-	InDel
1	8	32	77	-,F	-	-	InDel
1	8	32	78	-,A	-	-	InDel
1	8	32	79	-,K	-	-	InDel
1	8	32	80	-,N	-	-	InDel
1	8	32	81	-,D	-	-	InDel
1	8	32	82	-,F	-	-	InDel
1	8	32	83	-,Y	-	-	InDel
1	8	32	84	-,E	-	-	InDel
1	8	32	85	-,N	-	-	InDel
1	8	32	86	-,V	-	-	InDel
1	8	32	87	-,F	-	-	InDel
1	8	32	88	-,K	-	-	InDel
1	8	32	89	-,N	-	-	InDel
1	8	32	90	-,H	-	-	InDel
1	8	32	91	-,C	-	-	InDel
2	8	8	1	-,M	-	-	InDel
2	8	8	2	-,V	-	-	InDel
2	8	8	3	-,T	-	-	InDel
2	8	8	4	F,-	-	-	InDel
2	8	8	5	-,R	-	-	InDel
2	8	8	6	-,E	-	-	InDel
2	8	8	7.1	M	A,G	GAAAAAAA	Synonymous mutation
2	8	8	8.3	D,E	A,T	ATTTTTTT	Nonsynonymous mutation
2	8	8	9.3	I	A,T	ATTTTTTT	Synonymous mutation
2	8	8	10.1	S,K	A,T	ATTTTTTT	Nonsynonymous mutation
2	8	8	10.2	S,K	A,C	ACCCCCCC	Nonsynonymous mutation
2	8	8	10.3	S,K	C,G	GCCCCCCC	Nonsynonymous mutation
2	8	8	11.3	D,E	A,T	ATTTTTTT	Nonsynonymous mutation
2	8	8	12.1	I,Y	A,T	ATTTTTTT	Nonsynonymous mutation
2	8	8	12.2	I,Y	A,T	TAAAAAAA	Nonsynonymous mutation
2	8	8	12.3	I,Y	T,C	TCCCCCCC	Nonsynonymous mutation
2	8	8	13.3	N	T,C	TCCCCCCC	Synonymous mutation
2	8	8	14.1	S,E	T,G	TGGGGGGG	Nonsynonymous mutation
2	8	8	14.2	S,E	A,C	CAAAAAAA	Nonsynonymous mutation
2	8	8	15	-,T	-	-	InDel
2	8	8	16	-,S	-	-	InDel
2	8	8	17	-,E	-	-	InDel
2	8	8	18	-,I	-	-	InDel
2	8	8	19	-,A	-	-	InDel
2	8	8	20	-,N	-	-	InDel
2	8	8	21	-,D	-	-	InDel
2	8	8	22	-,L	-	-	InDel
2	8	8	23	-,A	-	-	InDel
2	8	8	24	-,S	-	-	InDel
2	8	8	25	-,L	-	-	InDel
2	8	8	26.1	L,V	C,G	CGGGGGGG	Nonsynonymous mutation
2	8	8	28.2	A,D	A,C	ACCCCCCC	Nonsynonymous mutation
2	8	8	29.2	C,L	T,G	GTTTTTTT	Nonsynonymous mutation
2	8	8	29.3	C,L	A,C	CAAAAAAA	Nonsynonymous mutation
2	8	8	30.1	W,V	T,G	GTTTTTTT	Nonsynonymous mutation
2	8	8	30.2	W,V	T,G	TGGGGGGG	Nonsynonymous mutation
2	8	8	30.3	W,V	T,G	TGGGGGGG	Nonsynonymous mutation
2	8	8	31.2	A,E	A,C	ACCCCCCC	Nonsynonymous mutation
2	8	8	31.3	A,E	T,G	GTTTTTTT	Nonsynonymous mutation
2	8	8	32.2	S,T	C,G	GCCCCCCC	Nonsynonymous mutation
2	8	8	33.1	T,G	A,G	GAAAAAAA	Nonsynonymous mutation
2	8	8	33.2	T,G	C,G	GCCCCCCC	Nonsynonymous mutation
2	8	8	33.3	T,G	T,G	GTTTTTTT	Nonsynonymous mutation
2	8	8	34.2	A,E	A,C	CAAAAAAA	Nonsynonymous mutation
2	8	8	34.3	A,E	A,T	TAAAAAAA	Nonsynonymous mutation
2	8	8	35.1	S,N	A,T	TAAAAAAA	Nonsynonymous mutation
2	8	8	35.2	S,N	A,C	CAAAAAAA	Nonsynonymous mutation
2	8	8	35.3	S,N	C,G	GCCCCCCC	Nonsynonymous mutation
2	8	8	36.3	V	A,T	TAAAAAAA	Synonymous mutation
2	8	8	37.1	S,G	T,G	GTTTTTTT	Nonsynonymous mutation
2	8	8	37.2	S,G	C,G	GCCCCCCC	Nonsynonymous mutation
2	8	8	37.3	S,G	T,C	TCCCCCCC	Nonsynonymous mutation
2	8	8	38.1	F,L	T,C	TCCCCCCC	Nonsynonymous mutation
2	8	8	38.3	F,L	T,C	TCCCCCCC	Nonsynonymous mutation
2	8	8	39.1	R,L	A,T	TAAAAAAA	Nonsynonymous mutation
2	8	8	39.2	R,L	T,G	TGGGGGGG	Nonsynonymous mutation
2	8	8	39.3	R,L	A,G	GAAAAAAA	Nonsynonymous mutation
2	8	8	40.1	T,D	A,G	AGGGGGGG	Nonsynonymous mutation
2	8	8	40.2	T,D	A,C	CAAAAAAA	Nonsynonymous mutation
2	8	8	40.3	T,D	A,T	ATTTTTTT	Nonsynonymous mutation
2	8	8	41.1	A,P	C,G	CGGGGGGG	Nonsynonymous mutation
2	8	8	41.3	A,P	A,T,C	ATCCCCCC	Nonsynonymous mutation
2	8	8	42.1	D,I	A,G	AGGGGGGG	Nonsynonymous mutation
2	8	8	42.2	D,I	A,T	TAAAAAAA	Nonsynonymous mutation
2	8	8	42.3	D,I	T,C	CTTTTTTT	Nonsynonymous mutation
2	8	8	43.1	S	A,T	ATTTTTTT	Synonymous mutation
2	8	8	43.2	S	C,G	GCCCCCCC	Synonymous mutation
2	8	8	44.2	H,R	A,G	AGGGGGGG	Nonsynonymous mutation
2	8	8	44.3	H,R	T,G	TGGGGGGG	Nonsynonymous mutation
2	8	8	45.2	Q,P	A,C	ACCCCCCC	Nonsynonymous mutation
2	8	8	46.1	N,E	A,G	GAAAAAAA	Nonsynonymous mutation
2	8	8	46.3	N,E	A,C	ACCCCCCC	Nonsynonymous mutation
2	8	8	47.1	I,V	A,G	GAAAAAAA	Nonsynonymous mutation
2	8	8	48.3	E	A,G	GAAAAAAA	Synonymous mutation
2	8	8	49.1	A,S	T,G	TGGGGGGG	Nonsynonymous mutation
2	8	8	49.3	A,S	A,T	ATTTTTTT	Nonsynonymous mutation
2	8	8	51	-,W	-	-	InDel
2	8	8	52	-,S	-	-	InDel
2	8	8	53	-,G	-	-	InDel
2	8	8	54	-,V	-	-	InDel
2	8	8	55	-,E	-	-	InDel
2	8	8	56	-,S	-	-	InDel
2	8	8	57	-,D	-	-	InDel
2	8	8	58.3	L	A,G	AGGGGGGG	Synonymous mutation
2	8	8	59.2	S,K	A,G	GAAAAAAA	Nonsynonymous mutation
2	8	8	59.3	S,K	A,T	TAAAAAAA	Nonsynonymous mutation
2	8	8	60.1	S,R	A,T	TAAAAAAA	Nonsynonymous mutation
2	8	8	60.2	S,R	C,G	CGGGGGGG	Nonsynonymous mutation
2	8	8	61.1	N,G	A,G	GAAAAAAA	Nonsynonymous mutation
2	8	8	61.2	N,G	A,G	GAAAAAAA	Nonsynonymous mutation
2	8	8	62.1	Q,N	A,C	ACCCCCCC	Nonsynonymous mutation
2	8	8	62.3	Q,N	A,T	TAAAAAAA	Nonsynonymous mutation
2	8	8	63.1	R,G	C,G	CGGGGGGG	Nonsynonymous mutation
2	8	8	63.3	R,G	A,T	ATTTTTTT	Nonsynonymous mutation
2	8	8	64.1	R,L	T,C	CTTTTTTT	Nonsynonymous mutation
2	8	8	64.2	R,L	T,G	GTTTTTTT	Nonsynonymous mutation
2	8	8	64.3	R,L	A,C	CAAAAAAA	Nonsynonymous mutation
2	8	8	65.1	S,L	A,T	TAAAAAAA	Nonsynonymous mutation
2	8	8	65.2	S,L	T,G	TGGGGGGG	Nonsynonymous mutation
2	8	8	65.3	S,L	A,C	ACCCCCCC	Nonsynonymous mutation
2	8	8	67.3	V	T,C	TCCCCCCC	Synonymous mutation
2	8	8	69.1	L,V	C,G	CGGGGGGG	Nonsynonymous mutation
2	8	8	69.3	L,V	T,C	CTTTTTTT	Nonsynonymous mutation
2	8	8	70.1	S,D	T,G	GTTTTTTT	Nonsynonymous mutation
2	8	8	70.2	S,D	A,C	ACCCCCCC	Nonsynonymous mutation
2	8	8	70.3	S,D	A,T	TAAAAAAA	Nonsynonymous mutation
2	8	8	71.3	D	T,C	CTTTTTTT	Synonymous mutation
2	8	8	72.1	S,D	T,G	GTTTTTTT	Nonsynonymous mutation
2	8	8	72.2	S,D	A,C	ACCCCCCC	Nonsynonymous mutation
2	8	8	73.1	L,V	C,G	GCCCCCCC	Nonsynonymous mutation
2	8	8	73.3	L,V	A,T	ATTTTTTT	Nonsynonymous mutation
2	8	8	74.3	V	A,G	AGGGGGGG	Synonymous mutation
2	8	8	75.1	I,V	A,G	GAAAAAAA	Nonsynonymous mutation
2	8	8	75.3	I,V	T,C	CTTTTTTT	Nonsynonymous mutation
2	8	8	76.3	G	T,C	TCCCCCCC	Synonymous mutation
2	8	8	77.3	A	A,T	ATTTTTTT	Synonymous mutation
2	8	8	79.1	Q,L	T,C	CTTTTTTT	Nonsynonymous mutation
2	8	8	79.2	Q,L	A,T	ATTTTTTT	Nonsynonymous mutation
2	8	8	80.1	L,V	C,G	CGGGGGGG	Nonsynonymous mutation
2	8	8	81	-,S	-	-	InDel
2	8	8	82	-,L	-	-	InDel
2	8	8	83	-,C	-	-	InDel
2	8	8	84	-,S	-	-	InDel
2	8	8	85	-,K	-	-	InDel
2	8	8	86.2	A,G	C,G	CGGGGGGG	Nonsynonymous mutation
2	8	8	86.3	A,G	A,T	ATTTTTTT	Nonsynonymous mutation
2	8	8	87.2	T,N	A,C	ACCCCCCC	Nonsynonymous mutation
2	8	8	87.3	T,N	A,T	TAAAAAAA	Nonsynonymous mutation
2	8	8	88.2	D,G	A,G	GAAAAAAA	Nonsynonymous mutation
2	8	8	88.3	D,G	T,C	TCCCCCCC	Nonsynonymous mutation
2	8	8	89.1	S,G	T,G	TGGGGGGG	Nonsynonymous mutation
2	8	8	89.2	S,G	C,G	CGGGGGGG	Nonsynonymous mutation
2	8	8	89.3	S,G	A,T	ATTTTTTT	Nonsynonymous mutation
2	8	8	90.1	H,R	A,C	CAAAAAAA	Nonsynonymous mutation
2	8	8	90.2	H,R	A,G	AGGGGGGG	Nonsynonymous mutation
2	8	8	90.3	H,R	T,G	TGGGGGGG	Nonsynonymous mutation
2	8	8	92.3	G	T,C	CTTTTTTT	Synonymous mutation
2	8	8	93.1	Y,E	T,G	GTTTTTTT	Nonsynonymous mutation
2	8	8	93.3	Y,E	A,C	ACCCCCCC	Nonsynonymous mutation
2	8	8	94.3	V	A,T	TAAAAAAA	Synonymous mutation
2	8	8	95.1	Q,E	C,G	GCCCCCCC	Nonsynonymous mutation
2	8	8	96.1	H,K	A,C	ACCCCCCC	Nonsynonymous mutation
2	8	8	96.3	H,K	T,G	GTTTTTTT	Nonsynonymous mutation
2	8	8	97.3	L	A,G	AGGGGGGG	Synonymous mutation
2	8	8	98.1	A,M	A,G	AGGGGGGG	Nonsynonymous mutation
2	8	8	98.2	A,M	T,C	TCCCCCCC	Nonsynonymous mutation
2	8	8	99.3	V	T,C	TCCCCCCC	Synonymous mutation
2	8	8	100.1	S,T	A,T	ATTTTTTT	Nonsynonymous mutation
2	8	8	101.1	S,T	A,T	ATTTTTTT	Nonsynonymous mutation
2	8	8	101.3	S,T	A,T	ATTTTTTT	Nonsynonymous mutation
2	8	8	102.1	S,D	A,G	AGGGGGGG	Nonsynonymous mutation
2	8	8	102.2	S,D	A,G	GAAAAAAA	Nonsynonymous mutation
2	8	8	103.2	F,S	T,C	CTTTTTTT	Nonsynonymous mutation
2	8	8	103.3	F,S	A,T	ATTTTTTT	Nonsynonymous mutation
2	8	8	104.3	R	A,T	TAAAAAAA	Synonymous mutation
2	8	8	107.3	G	T,G	TGGGGGGG	Synonymous mutation
2	8	8	108.1	I,V	A,G	GAAAAAAA	Nonsynonymous mutation
2	8	8	108.3	I,V	T,G	GTTTTTTT	Nonsynonymous mutation
2	8	8	109.1	S,G	A,G	AGGGGGGG	Nonsynonymous mutation
2	8	8	111.1	S,K	A,T	ATTTTTTT	Nonsynonymous mutation
2	8	8	111.2	S,K	A,C	ACCCCCCC	Nonsynonymous mutation
2	8	8	111.3	S,K	A,T	ATTTTTTT	Nonsynonymous mutation
2	8	8	112.1	L	T,C	CTTTTTTT	Synonymous mutation
2	8	8	112.3	L	A,G	GAAAAAAA	Synonymous mutation
2	8	8	113.3	M,I	T,G	GTTTTTTT	Nonsynonymous mutation
2	8	8	114.1	S,Q	T,C	TCCCCCCC	Nonsynonymous mutation
2	8	8	114.2	S,Q	A,C	CAAAAAAA	Nonsynonymous mutation
2	8	8	115.1	K,L	A,T	TAAAAAAA	Nonsynonymous mutation
2	8	8	115.2	K,L	A,T	TAAAAAAA	Nonsynonymous mutation
2	8	8	116.1	A,M	A,G	AGGGGGGG	Nonsynonymous mutation
2	8	8	116.2	A,M	T,C	TCCCCCCC	Nonsynonymous mutation
2	8	8	117.1	T,E	A,G	GAAAAAAA	Nonsynonymous mutation
2	8	8	117.2	T,E	A,C	ACCCCCCC	Nonsynonymous mutation
2	8	8	118.1	S,D	T,G	TGGGGGGG	Nonsynonymous mutation
2	8	8	118.2	S,D	A,C	CAAAAAAA	Nonsynonymous mutation
2	8	8	118.3	S,D	A,T	ATTTTTTT	Nonsynonymous mutation
2	8	8	119.1	A,T	A,G	AGGGGGGG	Nonsynonymous mutation
2	8	8	119.3	A,T	A,G	GAAAAAAA	Nonsynonymous mutation
2	8	8	120.1	A,L	C,G	GCCCCCCC	Nonsynonymous mutation
2	8	8	120.2	A,L	T,C	CTTTTTTT	Nonsynonymous mutation
2	8	8	122.1	R,E	A,G	GAAAAAAA	Nonsynonymous mutation
2	8	8	122.2	R,E	A,G	AGGGGGGG	Nonsynonymous mutation
2	8	8	123.3	I	A,T	TAAAAAAA	Synonymous mutation
2	8	8	124.3	G	C,G	GCCCCCCC	Synonymous mutation
2	8	8	125.1	I,L	A,T	TAAAAAAA	Nonsynonymous mutation
2	8	8	125.3	I,L	T,G	GTTTTTTT	Nonsynonymous mutation
2	8	8	126	S,-	-	-	InDel
2	8	8	127	-,K	-	-	InDel
2	8	8	128	-,T	-	-	InDel
2	8	8	129.3	H,Q	T,G	GTTTTTTT	Nonsynonymous mutation
2	8	8	130.3	L	A,G	AGGGGGGG	Synonymous mutation
2	8	8	131.3	F,L	T,G	GTTTTTTT	Nonsynonymous mutation
2	8	8	133.3	L	A,G	AGGGGGGG	Synonymous mutation
2	8	8	134.1	D,I	A,G	GAAAAAAA	Nonsynonymous mutation
2	8	8	134.2	D,I	A,T	ATTTTTTT	Nonsynonymous mutation
2	8	8	135.1	T,E	A,G	AGGGGGGG	Nonsynonymous mutation
2	8	8	135.2	T,E	A,C	CAAAAAAA	Nonsynonymous mutation
2	8	8	135.3	T,E	T,G	TGGGGGGG	Nonsynonymous mutation
2	8	8	136.1	N,R	A,C	CAAAAAAA	Nonsynonymous mutation
2	8	8	136.2	N,R	A,G	GAAAAAAA	Nonsynonymous mutation
2	8	8	137.1	L,V	C,G	CGGGGGGG	Nonsynonymous mutation
2	8	8	138	-,G	-	-	InDel
2	8	8	139	-,D	-	-	InDel
2	8	8	140.2	A,V	T,C	TCTTTTTT	Nonsynonymous mutation
2	8	8	142.1	S,Q	T,C	TCCCCCCC	Nonsynonymous mutation
2	8	8	142.2	S,Q	A,C	CAAAAAAA	Nonsynonymous mutation
2	8	8	142.3	S,Q	A,G	AGGGGGGG	Nonsynonymous mutation
2	8	8	143.1	D,L	T,G	TGGGGGGG	Nonsynonymous mutation
2	8	8	143.2	D,L	A,T	TAAAAAAA	Nonsynonymous mutation
2	8	8	143.3	D,L	C,G	GCCCCCCC	Nonsynonymous mutation
2	8	8	144.3	F,L	A,C	ACCCCCCC	Nonsynonymous mutation
2	8	8	145.3	Y	T,C	CTTTTTTT	Synonymous mutation
2	8	8	146.1	T,R	A,C	CAAAAAAA	Nonsynonymous mutation
2	8	8	146.2	T,R	C,G	GCCCCCCC	Nonsynonymous mutation
2	8	8	146.3	T,R	T,C	TCCCCCCC	Nonsynonymous mutation
2	8	8	147.1	S,K	A,T	TAAAAAAA	Nonsynonymous mutation
2	8	8	147.2	S,K	A,C	CAAAAAAA	Nonsynonymous mutation
2	8	8	147.3	S,K	A,G	AGGGGGGG	Nonsynonymous mutation
2	8	8	148.1	I,L	A,T	ATTTTTTT	Nonsynonymous mutation
2	8	8	149.2	D,G	A,G	GAAAAAAA	Nonsynonymous mutation
2	8	8	150.2	W,Y	A,G	AGGGGGGG	Nonsynonymous mutation
2	8	8	150.3	W,Y	T,G	TGGGGGGG	Nonsynonymous mutation
2	8	8	151.1	T,Y	A,T	ATTTTTTT	Nonsynonymous mutation
2	8	8	151.2	T,Y	A,C	CAAAAAAA	Nonsynonymous mutation
2	8	8	152.1	D,P	C,G	GCCCCCCC	Nonsynonymous mutation
2	8	8	152.2	D,P	A,C	ACCCCCCC	Nonsynonymous mutation
2	8	8	152.3	D,P	T,G	TGGGGGGG	Nonsynonymous mutation
2	8	8	153.1	A,R	A,G	GAAAAAAA	Nonsynonymous mutation
2	8	8	153.2	A,R	C,G	CGGGGGGG	Nonsynonymous mutation
2	8	8	154.2	D,G	A,G	GAAAAAAA	Nonsynonymous mutation
2	8	8	154.3	D,G	A,T	ATTTTTTT	Nonsynonymous mutation
2	8	8	155.1	Q,E	C,G	CGGGGGGG	Nonsynonymous mutation
2	8	8	156.3	I	A,C	ACCCCCCC	Synonymous mutation
2	8	8	157.2	R,P	C,G	CGGGGGGG	Nonsynonymous mutation
2	8	8	157.3	R,P	A,T	TAAAAAAA	Nonsynonymous mutation
2	8	8	158.1	Q,M	A,C	CAAAAAAA	Nonsynonymous mutation
2	8	8	158.2	Q,M	A,T	ATTTTTTT	Nonsynonymous mutation
2	8	8	160.1	S,A	T,G	GTTTTTTT	Nonsynonymous mutation
2	8	8	160.3	S,A	A,G	AGGGGGGG	Nonsynonymous mutation
2	8	8	161.1	R,Y	T,C	CTTTTTTT	Nonsynonymous mutation
2	8	8	161.2	R,Y	A,G	GAAAAAAA	Nonsynonymous mutation
2	8	8	162.2	S,N	A,G	GAAAAAAA	Nonsynonymous mutation
2	8	8	162.3	S,N	T,C	TCCCCCCC	Nonsynonymous mutation
2	8	8	163.1	S	A,T	TAAAAAAA	Synonymous mutation
2	8	8	163.2	S	C,G	CGGGGGGG	Synonymous mutation
2	8	8	163.3	S	A,T	ATTTTTTT	Synonymous mutation
2	8	8	164.1	S,N	A,T	ATTTTTTT	Nonsynonymous mutation
2	8	8	164.2	S,N	A,C	ACCCCCCC	Nonsynonymous mutation
2	8	8	164.3	S,N	T,G	TGGGGGGG	Nonsynonymous mutation
2	8	8	165.1	S,G	A,G	GAAAAAAA	Nonsynonymous mutation
2	8	8	165.3	S,G	A,T	ATTTTTTT	Nonsynonymous mutation
2	8	8	166.3	N,K	C,G	GCCCCCCC	Nonsynonymous mutation
2	8	8	167.1	P,L	T,C	TCCCCCCC	Nonsynonymous mutation
2	8	8	167.2	P,L	T,C	TCCCCCCC	Nonsynonymous mutation
2	8	8	168.3	E	A,G	GAAAAAAA	Synonymous mutation
2	8	8	169.2	A,V	T,C	CTTTTTTT	Nonsynonymous mutation
2	8	8	169.3	A,V	C,G	GCCCCCCC	Nonsynonymous mutation
2	8	8	170	-,T	-	-	InDel
2	8	8	171	-,V	-	-	InDel
2	8	8	172	-,Y	-	-	InDel
2	8	8	173	-,F	-	-	InDel
2	8	8	174	-,Y	-	-	InDel
2	8	8	175	-,K	-	-	InDel
2	8	8	176	-,Q	-	-	InDel
2	8	8	177	-,L	-	-	InDel
3	8	17	1	-,M	-	-	InDel
3	8	17	2	-,V	-	-	InDel
3	8	17	3	S,-	-	-	InDel
3	8	17	4	-,G	-	-	InDel
3	8	17	5	-,L	-	-	InDel
3	8	17	6	-,N	-	-	InDel
3	8	17	7	-,K	-	-	InDel
3	8	17	8	-,D	-	-	InDel
3	8	17	9	S,-	-	-	InDel
3	8	17	10	F,-,V	-	-	InDel
3	8	17	13.3	W,C	T,G	GGGGGTGTGTGGGTTGG	Nonsynonymous mutation
3	8	17	16.1	A,S	T,G	TGGGGGGGGGGGGGGGG	Nonsynonymous mutation
3	8	17	16.3	A,S	T,G	GTGTTTTTTTGTTTTTG	Nonsynonymous mutation
3	8	17	17.2	F,C	T,G	TTGTTTTTTTGTTTTTG	Nonsynonymous mutation
3	8	17	19.3	L	T,C	CCCCTCTCTCCTCCCCC	Synonymous mutation
3	8	17	21.1	F,L	T,C	CCCCCTCTCTCCCTTCC	Nonsynonymous mutation
3	8	17	22.1	A,T,V	A,G	GAGAGGGGGGGGAGGAG	Nonsynonymous mutation
3	8	17	22.2	A,T,V	T,C	CCCCCTCTCTCCCTTCC	Nonsynonymous mutation
3	8	17	22.3	A,T,V	A,C,G	AAGAACACACGAACCAG	Nonsynonymous mutation
3	8	17	24.2	F,C	T,G	GGGGTTTTTTGTGTTGG	Nonsynonymous mutation
3	8	17	27.3	V	T,C	CTCTCCCCCCCCTCCTC	Synonymous mutation
3	8	17	28.1	S,G	A,G	AAAAGGGGGGAGAGGAA	Nonsynonymous mutation
3	8	17	30.1	H,Y	T,C	TTCTCCCCCCCCTCCTC	Nonsynonymous mutation
3	8	17	34.1	S,A,T	A,T,G	AGAGTGTGTGATGGGGA	Nonsynonymous mutation
3	8	17	34.3	S,A,T	T,C	TCTCCCCCCCTCCCCCT	Nonsynonymous mutation
3	8	17	41.1	Q,K	A,C	CCCCACACACCACCCCC	Nonsynonymous mutation
3	8	17	43.3	Q	A,G	GGGGAAAAAAGAGAAGG	Synonymous mutation
3	8	17	46.3	D	T,C	CCCCTTTTTTCTCTTCC	Synonymous mutation
3	8	17	47.1	I,L	A,T,C	ATATCTCTCTACTTTTA	Nonsynonymous mutation
3	8	17	47.3	I,L	A,G	AGAGAAAAAAAAGAAGA	Nonsynonymous mutation
3	8	17	48.3	Q	A,G	GAGAGGGGGGGGAGGAG	Synonymous mutation
3	8	17	52.1	F,L	T,C	TCTCTTTTTTTTCTTCT	Nonsynonymous mutation
3	8	17	52.3	F,L	T,C	TTTTCCCCCCTCTCCTT	Nonsynonymous mutation
3	8	17	53.3	G	A,G	GAAAAAAAAAAAAAAAA	Synonymous mutation
3	8	17	54.1	Q,K	A,C	CCCCACACACCACCCCC	Nonsynonymous mutation
3	8	17	54.3	Q,K	A,G	GAGAGGGGGGGGAGGAG	Nonsynonymous mutation
3	8	17	56.2	A,V	T,C	CTCTTTTTTTCTTTTTC	Nonsynonymous mutation
3	8	17	56.3	A,V	A,G	GGGAGGGGGGGGAGGAG	Nonsynonymous mutation
3	8	17	59.3	L	A,G	GGGGAAAAAAGAGAAGG	Synonymous mutation
3	8	17	60.3	P	T,C	TCTCTTTTTTTTCTTCT	Synonymous mutation
3	8	17	61.3	D	T,C	TCTCTCTCTCTTCCCCT	Synonymous mutation
3	8	17	66.3	S	A,G	AAAGAAAAAAAAGAAGA	Synonymous mutation
3	8	17	67.2	K,R	A,G	GGGGAAAAAAGAGAAGG	Nonsynonymous mutation
3	8	17	67.3	K,R	A,G	AGAGGGGGGGAGGGGGA	Nonsynonymous mutation
3	8	17	72.3	I	T,C	CTCCCCCCCCCCCCCCC	Synonymous mutation
3	8	17	84.3	A	A,T	TATATTTTTTTTATTAT	Synonymous mutation
3	8	17	88.3	D	T,C	CCTCCCCCCCTCCCCCT	Synonymous mutation
3	8	17	91.3	P	A,G	GAGAGGGGGGGGAGGAG	Synonymous mutation
3	8	17	94.3	P	A,G	GGGGAGAGAGGAGGGGG	Synonymous mutation
3	8	17	95.1	D,N	A,G	AAGAAAAAAAGAAAAAG	Nonsynonymous mutation
3	8	17	96.3	L	A,G	GGGGAGAGAGGAGGGGG	Synonymous mutation
3	8	17	97.1	Q,K	A,C	AAAACACACAACAAAAA	Nonsynonymous mutation
3	8	17	97.3	Q,K	A,G	AAAAGAGAGAAGAAAAA	Nonsynonymous mutation
3	8	17	99.3	G	T,C	CCCCTCTCTCCTCCCCC	Synonymous mutation
3	8	17	100.3	D	T,C	TTTTCTCTCTTCTTTTT	Synonymous mutation
3	8	17	108.3	Y	T,C	CCCCCTCTCTCCCTTCC	Synonymous mutation
3	8	17	113.3	K	A,G	GGGGGAGAGAGGGAAGG	Synonymous mutation
3	8	17	115.3	G	A,G	GGGGAGAGAGGAGGGGG	Synonymous mutation
3	8	17	116	-,V	-	-	InDel
3	8	17	117.1	G,L	C,G	CGCCCCCCCCCCCCCCC	Nonsynonymous mutation
3	8	17	117.2	G,L	T,G	TGTTTTTTTTTTTTTTT	Nonsynonymous mutation
3	8	17	118.2	H,R	A,G	AGAAAAAAAAAAAAAAA	Nonsynonymous mutation
3	8	17	118.3	H,R	T,C	CTCCCCCCCCCCCCCCC	Nonsynonymous mutation
3	8	17	120	S,-	-	-	InDel
3	8	17	121	S,-	-	-	InDel
3	8	17	122	A,-	-	-	InDel
3	8	17	123.3	T	A,T	TATTTTTTTTTTTTTTT	Synonymous mutation
3	8	17	124.1	H,N	A,C	CACCCCCCCCCCCCCCC	Nonsynonymous mutation
3	8	17	125.2	S,K	A,G	AGAAAAAAAAAAAAAAA	Nonsynonymous mutation
3	8	17	125.3	S,K	A,C	ACAAAAAAAAAAAAAAA	Nonsynonymous mutation
3	8	17	126.3	D,E	A,T	TATTTTTTTTTTTTTTT	Nonsynonymous mutation
3	8	17	127.1	K,P	A,C	CACCCCCCCCCCCCCCC	Nonsynonymous mutation
3	8	17	127.2	K,P	A,C	CACCCCCCCCCCCCCCC	Nonsynonymous mutation
3	8	17	127.3	K,P	A,T	TATTTTTTTTTTTTTTT	Nonsynonymous mutation
3	8	17	129.1	N,E	A,G	AGAAAAAAAAAAAAAAA	Nonsynonymous mutation
3	8	17	129.3	N,E	A,T	TATTTTTTTTTTTTTTT	Nonsynonymous mutation
3	8	17	130.1	I,R	A,C	CACCCCCCCCCCCCCCC	Nonsynonymous mutation
3	8	17	130.2	I,R	T,G	GTGGGGGGGGGGGGGGG	Nonsynonymous mutation
3	8	17	130.3	I,R	A,T	TATTTTTTTTTTTTTTT	Nonsynonymous mutation
3	8	17	131.1	H,L	T,C	CTCCCCCCCCCCCCCCC	Nonsynonymous mutation
3	8	17	131.2	H,L	A,T	ATAAAAAAAAAAAAAAA	Nonsynonymous mutation
3	8	17	131.3	H,L	A,T	TATTTTTTTTTTTTTTT	Nonsynonymous mutation
3	8	17	132.1	A,I	A,G	GAGGGGGGGGGGGGGGG	Nonsynonymous mutation
3	8	17	132.2	A,I	T,C	CTCCCCCCCCCCCCCCC	Nonsynonymous mutation
3	8	17	132.3	A,I	T,C	TCTTTTTTTTTTTTTTT	Nonsynonymous mutation
3	8	17	133.1	H,N	A,C	CACCCCCCCCCCCCCCC	Nonsynonymous mutation
3	8	17	134.1	S,G	A,G	GAGGGGGGGGGGGGGGG	Nonsynonymous mutation
3	8	17	134.3	S,G	T,C	TCTTTTTTTTTTTTTTT	Nonsynonymous mutation
3	8	17	135.2	W,L	T,G	GTGGGGGGGGGGGGGGG	Nonsynonymous mutation
3	8	17	135.3	W,L	A,G	GAGGGGGGGGGGGGGGG	Nonsynonymous mutation
3	8	17	136.1	A,L	T,G	TGTTTTTTTTTTTTTTT	Nonsynonymous mutation
3	8	17	136.2	A,L	T,C	TCTTTTTTTTTTTTTTT	Nonsynonymous mutation
3	8	17	136.3	A,L	A,T,G	GTAGGGGGGGAGGGGGA	Nonsynonymous mutation
3	8	17	137.2	R,K	A,G	AGAAAAAAAAAAAAAAA	Nonsynonymous mutation
3	8	17	138.1	H,V	C,G	CGCCCCCCCCCCCCCCC	Nonsynonymous mutation
3	8	17	138.2	H,V	A,T	ATAAAAAAAAAAAAAAA	Nonsynonymous mutation
3	8	17	138.3	H,V	T,C	CTCCCCCCCCCCCCCCC	Nonsynonymous mutation
3	8	17	139.1	Q,N	A,C	ACAAAAAAAAAAAAAAA	Nonsynonymous mutation
3	8	17	139.3	Q,N	T,G	TGTTTTTTTTTTTTTTT	Nonsynonymous mutation
3	8	17	140.2	D,G	A,G	GGGAGGGGGGGGAGGAG	Nonsynonymous mutation
3	8	17	140.3	D,G	T,C,G	GCGTGGGGGGGGTGGTG	Nonsynonymous mutation
3	8	17	141.2	Q,R	A,G	AGAAAAAAAAAAAAAAA	Nonsynonymous mutation
3	8	17	141.3	Q,R	A,G	GAGGGGGGGGGGGGGGG	Nonsynonymous mutation
3	8	17	142.1	N,V	A,G	GAGGGGGGGGGGGGGGG	Nonsynonymous mutation
3	8	17	142.2	N,V	A,T	TATTTTTTTTTTTTTTT	Nonsynonymous mutation
3	8	17	142.3	N,V	T,G	GTGGGGGGGGGGGGGGG	Nonsynonymous mutation
3	8	17	143.1	I,Y	A,T	TATTTTTTTTTTTTTTT	Nonsynonymous mutation
3	8	17	143.2	I,Y	A,T	ATAAAAAAAAAAAAAAA	Nonsynonymous mutation
3	8	17	143.3	I,Y	A,C	CACCCCCCCCCCCCCCC	Nonsynonymous mutation
3	8	17	144.1	S,E	T,G	GTGGGGGGGGGGGGGGG	Nonsynonymous mutation
3	8	17	144.2	S,E	A,C	ACAAAAAAAAAAAAAAA	Nonsynonymous mutation
3	8	17	145	-,T	-	-	InDel
4	8	20	1	-,M	-	-	InDel
4	8	20	5.2	A,V	T,C	TTCTTCTTTCTTTCTCTTTC	Nonsynonymous mutation
4	8	20	6.2	Q,P	A,C	CCACAAACAACCAACACCAA	Nonsynonymous mutation
4	8	20	7.1	H,C,L	T,C	CTCCCCCTCCTCCCCCTCCC	Nonsynonymous mutation
4	8	20	7.2	H,C,L	A,T,G	AGTAATAGATGAATATGAAT	Nonsynonymous mutation
4	8	20	8.1	S,G	T,G	GGGGTGTGTGGGTGGGGGTG	Nonsynonymous mutation
4	8	20	8.2	S,G	C,G	GGGGCGCGCGGGCGGGGGCG	Nonsynonymous mutation
4	8	20	8.3	S,G	A,C	CCACAAACAACCAACACCAA	Nonsynonymous mutation
4	8	20	17.3	I	T,C	CCCCTCTCTCCCTCCCCCTC	Synonymous mutation
4	8	20	19.1	S,A	T,G	GGGGTGTGTGGGTGGGGGTG	Nonsynonymous mutation
4	8	20	20.2	D,E,V	A,T	TTATTATTTATTTATATTTA	Nonsynonymous mutation
4	8	20	20.3	D,E,V	A,C,G	GGCGGCGGGAGGGAGAGGGA	Nonsynonymous mutation
4	8	20	21.1	F,S,I	A,T	AAAATATATAAATAAAAATA	Nonsynonymous mutation
4	8	20	21.2	F,S,I	T,G	TTGTTGTTTGTTTGTGTTTG	Nonsynonymous mutation
4	8	20	21.3	F,S,I	T,C	CCTCCTCCCTCCCTCTCCCT	Nonsynonymous mutation
4	8	20	22.1	W,L,V	T,G	TTGTTGTTTGTTTGTGTTTG	Nonsynonymous mutation
4	8	20	22.2	W,L,V	T,G	TTTTGTGTGTTTGTTTTTGT	Nonsynonymous mutation
4	8	20	22.3	W,L,V	T,G	GGTGGTGGGTGGGTGTGGGT	Nonsynonymous mutation
4	8	20	23.1	F,H,L	T,C	CCTCCTCCCTCCCTCTCCCT	Nonsynonymous mutation
4	8	20	23.2	F,H,L	A,T	TATTTTTTTTTTTTTTTTTT	Nonsynonymous mutation
4	8	20	27.1	R	A,C	CCACCACCCACCCACACCCA	Synonymous mutation
4	8	20	28.2	T,I	T,C	CCCCTCTCTCCCTCCCCCTC	Nonsynonymous mutation
4	8	20	32.3	G	T,C	CTCCTCTCTCCCTCCCCCTC	Synonymous mutation
4	8	20	35.2	S,N	A,G	GGGAGAGGGGGAGGAGGAGG	Nonsynonymous mutation
4	8	20	36.3	L	A,T	AATTTTTATTATTTTTATTT	Synonymous mutation
4	8	20	37.3	D,E	A,T,G	ATGGGGGTGGTGGGGGTGGG	Nonsynonymous mutation
4	8	20	38.3	R	T,C	TTTTCTCTCTTTCTTTTTCT	Synonymous mutation
4	8	20	40.1	K,E	A,G	AAAGGGGAGGAGGGGGAGGG	Nonsynonymous mutation
4	8	20	50.3	A	T,G	GGGGTGTGTGGGTGGGGGTG	Synonymous mutation
4	8	20	51.1	L	T,C	TTTTCTCTCTTTCTTTTTCT	Synonymous mutation
4	8	20	52.2	D,G	A,G	AGAAAAAGAAGAAAAAGAAA	Nonsynonymous mutation
4	8	20	52.3	D,G	T,C	CTCCCCCTCCTCCCCCTCCC	Nonsynonymous mutation
4	8	20	56	-,C,R	-	-	InDel
4	8	20	57	-,D	-	-	InDel
4	8	20	58	-,A	-	-	InDel
4	8	20	59	F,-,S	-	-	InDel
4	8	20	60	-,A	-	-	InDel
5	8	15	1	-,M	-	-	InDel
5	8	15	2	S,-	-	-	InDel
5	8	15	3	-,M,V	-	-	InDel
5	8	15	4	-,E	-	-	InDel
5	8	15	5	H,-	-	-	InDel
5	8	15	6	-,P	-	-	InDel
5	8	15	7	-,T	-	-	InDel
5	8	15	8	A,-,T	-	-	InDel
5	8	15	13.2	D,G	A,G	GGGGAGGGGGGAGGA	Nonsynonymous mutation
5	8	15	15.1	W,L	T,C	TTTTCCTCTTCCTTC	Nonsynonymous mutation
5	8	15	15.2	W,L	T,G	GTGGTTGTGGTTGGT	Nonsynonymous mutation
5	8	15	15.3	W,L	A,G	GGGGAAGAGGAAGGA	Nonsynonymous mutation
5	8	15	16.2	A,V	T,C	TCTTTTTTTTTTTTT	Nonsynonymous mutation
5	8	15	18.2	S,I	T,G	GGGGTGGGGGGTGGT	Nonsynonymous mutation
5	8	15	19.2	D,G	A,G	GAGGAAGAGGAAGGA	Nonsynonymous mutation
5	8	15	22.1	I,P	A,C	CACCCCCCCCCCCCC	Nonsynonymous mutation
5	8	15	22.2	I,P	T,C	CTCCCCCCCCCCCCC	Nonsynonymous mutation
5	8	15	22.3	I,P	A,T,C	TAATCCACTACCTTC	Nonsynonymous mutation
5	8	15	23.1	A,T,V	A,G	GGGGAAGAGGAAGGA	Nonsynonymous mutation
5	8	15	23.2	A,T,V	T,C	TCCCCCCCCCCCCCC	Nonsynonymous mutation
5	8	15	28.2	R,L	T,G	TTTTGGTGTTGGTTG	Nonsynonymous mutation
5	8	15	29.3	S	T,G	TTTTGGTGTTGGTTG	Synonymous mutation
5	8	15	30.2	T,I	T,C	CTCCCCCCCCCCCCC	Nonsynonymous mutation
5	8	15	32.3	S	A,G	GAGGAAGAGGAAGGA	Synonymous mutation
5	8	15	33.1	A,T	A,G	GGGGAGGGGGGAGGA	Nonsynonymous mutation
5	8	15	35.1	R,G,E	A,G	GGGGGAGAGGAGGGG	Nonsynonymous mutation
5	8	15	35.2	R,G,E	A,G	GGAAAGAGAAGAAAA	Nonsynonymous mutation
5	8	15	35.3	R,G,E	A,C	ACAAAAAAAAAAAAA	Nonsynonymous mutation
5	8	15	36.2	T,K	A,C	AAAAAACAACAAAAA	Nonsynonymous mutation
5	8	15	37.1	T,L,V	A,C,G	CACCCGCGCCGCCCC	Nonsynonymous mutation
5	8	15	37.2	T,L,V	T,C	TCTTTTTTTTTTTTT	Nonsynonymous mutation
5	8	15	37.3	T,L,V	T,C	CTCCCTCTCCTCCCC	Nonsynonymous mutation
5	8	15	38.1	Q,E	C,G	GCGGGCGCGGCGGGG	Nonsynonymous mutation
5	8	15	39.2	S,K	A,G	GAGGGAGAGGAGGGG	Nonsynonymous mutation
5	8	15	39.3	S,K	C,G	CGCCCGCGCCGCCCC	Nonsynonymous mutation
5	8	15	40.2	Q,P	A,C	ACAAACACAACAAAA	Nonsynonymous mutation
5	8	15	41.1	N,V	A,G	GAGGGAGAGGAGGGG	Nonsynonymous mutation
5	8	15	41.2	N,V	A,T	TATTTATATTATTTT	Nonsynonymous mutation
5	8	15	41.3	N,V	T,C	TTTTCTTTTTTCTTC	Nonsynonymous mutation
5	8	15	42.1	S,C,V	A,T,G	GAGGGTGTGGTGGGG	Nonsynonymous mutation
5	8	15	42.2	S,C,V	T,G	TGTTTGTGTTGTTTT	Nonsynonymous mutation
5	8	15	42.3	S,C,V	T,C,G	GTGGCTGTGGTCGGC	Nonsynonymous mutation
5	8	15	43.1	A,K,E	A,G	AGAAGGAGAAGGAAG	Nonsynonymous mutation
5	8	15	43.2	A,K,E	A,C	ACAAACACAACAAAA	Nonsynonymous mutation
5	8	15	43.3	A,K,E	A,G	AGAAAAAAAAAAAAA	Nonsynonymous mutation
5	8	15	44.1	F,T,I,L	A,T,C	TATCTATACTATCCT	Nonsynonymous mutation
5	8	15	44.2	F,T,I,L	T,C	TCTTTTTTTTTTTTT	Nonsynonymous mutation
5	8	15	45	-,E	-	-	InDel
5	8	15	46	-,C,R	-	-	InDel
6	6	6	1	-,M	-	-	InDel
6	6	6	2	-,P	-	-	InDel
6	6	6	3	-,Q	-	-	InDel
6	6	6	4	S,-	-	-	InDel
6	6	6	5	-,K	-	-	InDel
6	6	6	6	F,-	-	-	InDel
6	6	6	7	-,R	-	-	InDel
6	6	6	8	-,L	-	-	InDel
6	6	6	9	-,C	-	-	InDel
6	6	6	10	S,-	-	-	InDel
6	6	6	11	-,T	-	-	InDel
6	6	6	12	-,K	-	-	InDel
6	6	6	13	-,G	-	-	InDel
6	6	6	14	-,T	-	-	InDel
6	6	6	15	S,-	-	-	InDel
6	6	6	19.3	H	T,C	TCCCCC	Synonymous mutation
6	6	6	20.3	I	T,C	TCCCCC	Synonymous mutation
6	6	6	24.3	S	A,C	CAAAAA	Synonymous mutation
6	6	6	29.3	K	A,G	AGGGGG	Synonymous mutation
6	6	6	32.2	A,V	T,C	CTTTTT	Nonsynonymous mutation
6	6	6	35.3	D	T,C	CTTTTT	Synonymous mutation
6	6	6	44.3	P	A,G	AGGGGG	Synonymous mutation
6	6	6	52.3	G	T,C	TCCCCC	Synonymous mutation
6	6	6	60.3	D	T,C	TCCCCC	Synonymous mutation
6	6	6	62.3	V	A,G	AGGGGG	Synonymous mutation
6	6	6	70.3	N	T,C	CTTTTT	Synonymous mutation
6	6	6	71.3	G	T,C	CTTTTT	Synonymous mutation
6	6	6	72.3	E	A,G	GAAAAA	Synonymous mutation
6	6	6	73.2	P,L	T,C	TCCCCC	Nonsynonymous mutation
6	6	6	73.3	P,L	A,T	ATTTTT	Nonsynonymous mutation
6	6	6	83.3	G	T,C	CTCCCC	Synonymous mutation
6	6	6	84.3	F	T,C	TTCCTC	Synonymous mutation
6	6	6	88.2	S,N	A,G	AGGGGG	Nonsynonymous mutation
6	6	6	98.3	A	T,C	TCCCCC	Synonymous mutation
6	6	6	100.1	L,V	T,G	GTTTTT	Nonsynonymous mutation
6	6	6	101.3	A	A,G	GAAAAA	Synonymous mutation
6	6	6	104.3	G	A,T	TAAAAA	Synonymous mutation
6	6	6	105.3	V	A,T	ATTTTT	Synonymous mutation
6	6	6	106.2	A,D	A,C	CCCCAC	Nonsynonymous mutation
6	6	6	110.1	A,P	C,G	CGCCCC	Nonsynonymous mutation
6	6	6	112.3	G	A,T	ATTTTT	Synonymous mutation
6	6	6	115.1	T,V	A,G	GAAAAA	Nonsynonymous mutation
6	6	6	115.2	T,V	T,C	TCCCCC	Nonsynonymous mutation
6	6	6	115.3	T,V	C,G	CGGGGG	Nonsynonymous mutation
6	6	6	116.2	S,I	T,G	TGGGGG	Nonsynonymous mutation
6	6	6	117.3	G	A,G	GAAAAA	Synonymous mutation
6	6	6	120.3	K	A,G	GAAAAA	Synonymous mutation
6	6	6	129.3	P	T,C	CTTTTT	Synonymous mutation
6	6	6	131.3	G	T,C	TCCCCC	Synonymous mutation
6	6	6	137.3	T	A,G	GAAAAA	Synonymous mutation
6	6	6	140.3	M,I	T,G	GGGGTG	Nonsynonymous mutation
7	8	8	3.3	S	A,C	ACCCCCCC	Synonymous mutation
7	8	8	4.3	Q	A,G	AGGGGGGG	Synonymous mutation
7	8	8	5.3	F	T,C	CTTTTTTT	Synonymous mutation
7	8	8	6.3	L	A,G	AGGGGGGG	Synonymous mutation
7	8	8	9.1	I,V	A,G	AGGGGGGG	Nonsynonymous mutation
7	8	8	9.3	I,V	T,C	CTTTTTTT	Nonsynonymous mutation
7	8	8	10.1	S,R	A,C	ACCCCCCC	Nonsynonymous mutation
7	8	8	10.3	S,R	T,C	TCCCCCCC	Nonsynonymous mutation
7	8	8	12.1	F,H	T,C	CTTTTTTT	Nonsynonymous mutation
7	8	8	12.2	F,H	A,T	ATTTTTTT	Nonsynonymous mutation
7	8	8	17.2	F,Y	A,T	TAAAAAAA	Nonsynonymous mutation
7	8	8	17.3	F,Y	T,C	TCCCCCCC	Nonsynonymous mutation
7	8	8	20.3	K	A,G	GAAAAAAA	Synonymous mutation
7	8	8	21.3	K	A,G	GAAAAAAA	Synonymous mutation
7	8	8	22.3	T	T,C	TCCCCCCC	Synonymous mutation
7	8	8	23.3	I	A,T	TAAAAAAA	Synonymous mutation
7	8	8	24.3	E	A,G	GAAAAAAA	Synonymous mutation
7	8	8	25.3	A	T,C	CTTTTTTT	Synonymous mutation
7	8	8	27.1	L	T,C	TCCCCCCC	Synonymous mutation
7	8	8	27.3	L	A,T	ATTTTTTT	Synonymous mutation
7	8	8	30.3	I	T,C	TCCCCCCC	Synonymous mutation
7	8	8	31.3	T	A,T	ATTTTTTT	Synonymous mutation
7	8	8	34.3	I	T,C	TCCCCCCC	Synonymous mutation
7	8	8	35.1	H,Y	T,C	TCCCCCCC	Nonsynonymous mutation
7	8	8	36.3	F	T,C	CTTTTTTT	Synonymous mutation
7	8	8	37.3	H	T,C	CTTTTTTT	Synonymous mutation
7	8	8	40.3	K	A,G	AGGGGGGG	Synonymous mutation
7	8	8	41.3	H	T,C	TCCCCCCC	Synonymous mutation
7	8	8	44.1	L	T,C	CTTTTTTT	Synonymous mutation
7	8	8	44.3	L	A,T	TAAAAAAA	Synonymous mutation
7	8	8	48.3	K	A,G	GAAAAAAA	Synonymous mutation
7	8	8	50.3	V	T,C	TCCCCCCC	Synonymous mutation
7	8	8	52.1	E,L	C,G	CGGGGGGG	Nonsynonymous mutation
7	8	8	52.2	E,L	A,T	TAAAAAAA	Nonsynonymous mutation
7	8	8	52.3	E,L	A,G	GAAAAAAA	Nonsynonymous mutation
7	8	8	54.3	L	A,G	GAAAAAAA	Synonymous mutation
7	8	8	55.3	T	T,C	TCCCCCCC	Synonymous mutation
7	8	8	56.1	H,Y	T,C	CTTTTTTT	Nonsynonymous mutation
7	8	8	58.3	A	A,C	ACCCCCCC	Synonymous mutation
7	8	8	59.3	V	A,G	AGGGGGGG	Synonymous mutation
7	8	8	60.1	Q,N	A,C	ACCCCCCC	Nonsynonymous mutation
7	8	8	60.3	Q,N	A,C	CAAAAAAA	Nonsynonymous mutation
7	8	8	62.3	N,K	A,T	TAAAAAAA	Nonsynonymous mutation
7	8	8	63.3	V	C,G	CGGGGGGG	Synonymous mutation
7	8	8	64.3	A	C,G	GCCCCCCC	Synonymous mutation
7	8	8	65.1	A,T	A,G	GAAAAAAA	Nonsynonymous mutation
7	8	8	65.3	A,T	A,C	CAAAAAAA	Nonsynonymous mutation
7	8	8	66.3	K	A,G	AGGGGGGG	Synonymous mutation
7	8	8	68.3	Q	A,G	GAAAAAAA	Synonymous mutation
7	8	8	70.3	L	A,G	GAAAAAAA	Synonymous mutation
7	8	8	71.3	A	A,C	ACCCCCCC	Synonymous mutation
7	8	8	72.3	L	A,G	AGGGGGGG	Synonymous mutation
7	8	8	73.3	N	T,C	TCCCCCCC	Synonymous mutation
7	8	8	75.1	L	T,C	TCCCCCCC	Synonymous mutation
7	8	8	75.3	L	C,G	GCCCCCCC	Synonymous mutation
7	8	8	77.3	F	T,C	CTTTTTTT	Synonymous mutation
7	8	8	78.3	L	A,T	TAAAAAAA	Synonymous mutation
7	8	8	79.3	Y	T,C	TCCCCCCC	Synonymous mutation
7	8	8	83.3	L	A,T	TAAAAAAA	Synonymous mutation
7	8	8	84.3	K	A,G	GAAAAAAA	Synonymous mutation
7	8	8	85.2	T,M	T,C	TCCCCCCC	Nonsynonymous mutation
7	8	8	85.3	T,M	A,G	GAAAAAAA	Nonsynonymous mutation
7	8	8	86.3	P	A,C	ACCCCCCC	Synonymous mutation
7	8	8	95.3	R	A,C	ACCCCCCC	Synonymous mutation
7	8	8	96.3	S	A,G	AGGGGGGG	Synonymous mutation
7	8	8	101.3	K	A,G	AGGGGGGG	Synonymous mutation
7	8	8	103.3	P	T,G	TGGGGGGG	Synonymous mutation
7	8	8	105.3	V	A,T	TAAAAAAA	Synonymous mutation
7	8	8	108.3	R	A,G	GAAAAAAA	Synonymous mutation
7	8	8	109.3	D	T,C	CTTTTTTT	Synonymous mutation
7	8	8	110.3	E	A,G	AGGGGGGG	Synonymous mutation
7	8	8	116.3	D,E	A,T	TAAAAAAA	Nonsynonymous mutation
7	8	8	117.1	I,V	A,G	GAAAAAAA	Nonsynonymous mutation
7	8	8	117.3	I,V	T,C	CTTTTTTT	Nonsynonymous mutation
7	8	8	118.3	V	T,C	TCCCCCCC	Synonymous mutation
7	8	8	119.3	D	T,C	CTTTTTTT	Synonymous mutation
7	8	8	121.3	K	A,G	AGGGGGGG	Synonymous mutation
7	8	8	122.1	H,Y	T,C	TCCCCCCC	Nonsynonymous mutation
7	8	8	123.3	Q	A,G	GAAAAAAA	Synonymous mutation
7	8	8	124.3	L	A,T	ATTTTTTT	Synonymous mutation
7	8	8	125.3	P	T,C	TCCCCCCC	Synonymous mutation
7	8	8	126.1	A,I	A,G	GAAAAAAA	Nonsynonymous mutation
7	8	8	126.2	A,I	T,C	CTTTTTTT	Nonsynonymous mutation
7	8	8	126.3	A,I	A,C	ACCCCCCC	Nonsynonymous mutation
7	8	8	128.3	L	A,G	GAAAAAAA	Synonymous mutation
7	8	8	132.3	S	T,G	TGGGGGGG	Synonymous mutation
7	8	8	133.3	G	T,G	TGGGGGGG	Synonymous mutation
7	8	8	135.1	R	A,C	CAAAAAAA	Synonymous mutation
7	8	8	135.3	R	C,G	CGGGGGGG	Synonymous mutation
7	8	8	140.3	M,I	T,G	TGGGGGGG	Nonsynonymous mutation
7	8	8	142.3	L	A,G	AGGGGGGG	Synonymous mutation
7	8	8	144.1	I,V	A,G	AGGGGGGG	Nonsynonymous mutation
7	8	8	144.3	I,V	T,C	TCCCCCCC	Nonsynonymous mutation
7	8	8	145.3	Q	A,G	GAAAAAAA	Synonymous mutation
7	8	8	146.3	D	T,C	CTTTTTTT	Synonymous mutation
7	8	8	147.3	I	T,C	TCCCCCCC	Synonymous mutation
7	8	8	152.3	G	T,C	CTTTTTTT	Synonymous mutation
7	8	8	153.3	A	A,C	CAAAAAAA	Synonymous mutation
7	8	8	156.3	I	A,C	ACCCCCCC	Synonymous mutation
7	8	8	159.3	G	T,G	GTTTTTTT	Synonymous mutation
7	8	8	160.3	K	A,G	AGGGGGGG	Synonymous mutation
7	8	8	161.3	G	T,G	TGGGGGGG	Synonymous mutation
7	8	8	162.3	G	T,G	GTTTTTTT	Synonymous mutation
7	8	8	165.3	R	T,C	TCCCCCCC	Synonymous mutation
7	8	8	166.3	T	T,G	TGGGGGGG	Synonymous mutation
7	8	8	168.3	T	T,G	TGGGGGGG	Synonymous mutation
7	8	8	170.3	A	A,G	GAAAAAAA	Synonymous mutation
7	8	8	175.3	P	C,G	CGGGGGGG	Synonymous mutation
7	8	8	182.3	A	T,G	TGGGGGGG	Synonymous mutation
7	8	8	183.1	L	T,C	TCCCCCCC	Synonymous mutation
7	8	8	183.3	L	A,G	GAAAAAAA	Synonymous mutation
7	8	8	185.3	K	A,G	GAAAAAAA	Synonymous mutation
7	8	8	190.1	R	A,C	ACCCCCCC	Synonymous mutation
7	8	8	191.3	D	T,C	TCCCCCCC	Synonymous mutation
7	8	8	192.1	L	T,C	CTTTTTTT	Synonymous mutation
7	8	8	194.3	Q	A,G	GAAAAAAA	Synonymous mutation
7	8	8	196.3	N	T,C	TCCCCCCC	Synonymous mutation
7	8	8	202.1	L	T,C	TCCCCCCC	Synonymous mutation
7	8	8	203.3	P	A,C	ACCCCCCC	Synonymous mutation
7	8	8	209.3	K	A,G	AGGGGGGG	Synonymous mutation
7	8	8	210.3	Y	T,C	CTTTTTTT	Synonymous mutation
7	8	8	216.3	E	A,G	AGGGGGGG	Synonymous mutation
7	8	8	225.3	S	T,C	CTTTTTTT	Synonymous mutation
7	8	8	239.3	R	A,C	ACCCCCCC	Synonymous mutation
7	8	8	243.3	N	T,C	TCCCCCCC	Synonymous mutation
7	8	8	245.3	T	A,G	GAAAAAAA	Synonymous mutation
7	8	8	247.3	L	A,C	CAAAAAAA	Synonymous mutation
7	8	8	249.2	K,R	A,G	GAAAAAAA	Nonsynonymous mutation
7	8	8	250.1	A,T	A,G	AGGGGGGG	Nonsynonymous mutation
7	8	8	250.3	A,T	A,G	AGGGGGGG	Nonsynonymous mutation
7	8	8	252.1	R	A,C	CAAAAAAA	Synonymous mutation
7	8	8	253.2	R,K	A,G	AGGGGGGG	Nonsynonymous mutation
7	8	8	254.3	S	T,G	TGGGGGGG	Synonymous mutation
7	8	8	255.3	A	T,G	GTTTTTTT	Synonymous mutation
7	8	8	256.3	Q	A,G	GAAAAAAA	Synonymous mutation
7	8	8	257.3	E	A,G	GAAAAAAA	Synonymous mutation
7	8	8	258.3	A	A,G	AGGGGGGG	Synonymous mutation
7	8	8	259.3	G	C,G	CGGGGGGG	Synonymous mutation
7	8	8	261.3	E	A,G	GAAAAAAA	Synonymous mutation
7	8	8	262.3	K	A,G	AGGGGGGG	Synonymous mutation
7	8	8	264.3	V	C,G	CGGGGGGG	Synonymous mutation
7	8	8	267.3	H	T,C	TCCCCCCC	Synonymous mutation
7	8	8	272.3	S	A,G	GAAAAAAA	Synonymous mutation
7	8	8	274.3	A	A,G	GAAAAAAA	Synonymous mutation
7	8	8	279.3	E	A,G	GAAAAAAA	Synonymous mutation
7	8	8	281.3	G	T,G	TGGGGGGG	Synonymous mutation
7	8	8	289.3	E	A,G	AGGGGGGG	Synonymous mutation
7	8	8	291.1	L	T,C	TCCCCCCC	Synonymous mutation
7	8	8	291.3	L	A,G	GAAAAAAA	Synonymous mutation
7	8	8	292.3	G	A,T	TAAAAAAA	Synonymous mutation
7	8	8	296.3	V	A,G	GAAAAAAA	Synonymous mutation
7	8	8	298.3	T	A,G	AGGGGGGG	Synonymous mutation
7	8	8	299.3	T	A,G	GAAAAAAA	Synonymous mutation
7	8	8	302.3	Y	T,C	TCCCCCCC	Synonymous mutation
7	8	8	303.1	A,T	A,G	GAAAAAAA	Nonsynonymous mutation
7	8	8	304.3	H	T,C	CTTTTTTT	Synonymous mutation
7	8	8	305.3	V	T,G	GTTTTTTT	Synonymous mutation
7	8	8	308.3	R	A,G	GAAAAAAA	Synonymous mutation
7	8	8	309.3	G	T,G	GTTTTTTT	Synonymous mutation
7	8	8	310.3	A	A,C	CAAAAAAA	Synonymous mutation
7	8	8	311.3	S	T,C	TCCCCCCC	Synonymous mutation
7	8	8	313.3	V	A,T	ATTTTTTT	Synonymous mutation
7	8	8	315.3	S	T,C	TCCCCCCC	Synonymous mutation
7	8	8	316.3	P	A,G	GAAAAAAA	Synonymous mutation
7	8	8	318.3	S	C,G	GCCCCCCC	Synonymous mutation
7	8	8	319.3	R	T,C	CTTTTTTT	Synonymous mutation
7	8	8	320.1	L	T,C	TCCCCCCC	Synonymous mutation
7	8	8	320.3	L	A,T	ATTTTTTT	Synonymous mutation
8	8	13	1	-,M	-	-	InDel
8	8	13	2	-,T	-	-	InDel
8	8	13	3	-,V	-	-	InDel
8	8	13	4	-,P	-	-	InDel
8	8	13	5	-,L	-	-	InDel
8	8	13	6	-,E	-	-	InDel
8	8	13	7	A,-	-	-	InDel
8	8	13	8	F,-	-	-	InDel
8	8	13	9	-,V	-	-	InDel
8	8	13	10	S,-	-	-	InDel
8	8	13	11	-,C	-	-	InDel
8	8	13	12	-,P	-	-	InDel
8	8	13	13	-,T	-	-	InDel
8	8	13	14	-,P	-	-	InDel
8	8	13	15	-,T	-	-	InDel
8	8	13	16	-,P	-	-	InDel
8	8	13	17	-,M,V	-	-	InDel
8	8	13	18	-,L	-	-	InDel
8	8	13	19	-,T	-	-	InDel
8	8	13	20	F,-	-	-	InDel
8	8	13	21	-,V	-	-	InDel
8	8	13	22	H,-	-	-	InDel
8	8	13	23	-,T	-	-	InDel
8	8	13	24	-,T	-	-	InDel
8	8	13	25	-,K	-	-	InDel
8	8	13	26	-,E	-	-	InDel
8	8	13	27	-,L	-	-	InDel
8	8	13	28	-,T	-	-	InDel
8	8	13	54.3	R	A,G	GAAAAAAAAAAAA	Synonymous mutation
8	8	13	60.3	C	T,C	TCCCCCCCCCCCC	Synonymous mutation
8	8	13	66.3	Q	A,G	GAAAAAAAAAAAA	Synonymous mutation
8	8	13	67.3	L	A,G	GAAAAAAAAAAAA	Synonymous mutation
8	8	13	70.3	Q	A,G	AGGGGGGGGGGGG	Synonymous mutation
8	8	13	73.3	K	A,G	AGGGGGGGGGGGG	Synonymous mutation
8	8	13	97.3	A	A,T	TAAAAAAAAAAAA	Synonymous mutation
8	8	13	98.3	V	A,C	CAAAAAAAAAAAA	Synonymous mutation
8	8	13	100.1	I,V	A,G	GAAAAAAAAAAAA	Nonsynonymous mutation
8	8	13	104.3	I	T,C	TCCCCCCCCCCCC	Synonymous mutation
8	8	13	107.3	A	A,T	TAAAAAAAAAAAA	Synonymous mutation
9	8	18	1	-,M	-	-	InDel
9	8	18	2	-,V	-	-	InDel
9	8	18	3	-,T	-	-	InDel
9	8	18	4	-,V	-	-	InDel
9	8	18	5	-,V	-	-	InDel
9	8	18	6	-,V	-	-	InDel
9	8	18	7	F,-	-	-	InDel
9	8	18	8	-,E	-	-	InDel
9	8	18	9	F,-	-	-	InDel
9	8	18	10	S,-	-	-	InDel
9	8	18	11	-,V	-	-	InDel
9	8	18	12	-,M	-	-	InDel
9	8	18	13	-,R	-	-	InDel
9	8	18	14	-,C	-	-	InDel
9	8	18	15	-,Q	-	-	InDel
9	8	18	16	-,P	-	-	InDel
9	8	18	17	-,L	-	-	InDel
9	8	18	18	-,R	-	-	InDel
9	8	18	19	-,R	-	-	InDel
9	8	18	20	A,-	-	-	InDel
9	8	18	21	-,L	-	-	InDel
9	8	18	22	-,C	-	-	InDel
9	8	18	23	S,-	-	-	InDel
9	8	18	24	-,Y	-	-	InDel
9	8	18	25	-,M,L	-	-	InDel
9	8	18	26	F,S,-	-	-	InDel
9	8	18	27	-,M,I	-	-	InDel
9	8	18	28	-,D,E	-	-	InDel
9	8	18	29	S,-,E	-	-	InDel
9	8	18	30	-,L	-	-	InDel
9	8	18	31	-,K	-	-	InDel
9	8	18	32	-,I,V	-	-	InDel
9	8	18	33	-,R,I	-	-	InDel
9	8	18	34	-,I,L	-	-	InDel
9	8	18	35	-,R	-	-	InDel
9	8	18	36	S,-,K	-	-	InDel
9	8	18	37	-,L,V	-	-	InDel
9	8	18	38	-,T,E	-	-	InDel
9	8	18	39	-,V	-	-	InDel
9	8	18	40	-,E	-	-	InDel
9	8	18	41	-,D	-	-	InDel
9	8	18	42	A,-	-	-	InDel
9	8	18	43	-,E	-	-	InDel
9	8	18	44	S,-	-	-	InDel
9	8	18	45	-,V	-	-	InDel
9	8	18	46	-,L	-	-	InDel
9	8	18	47	S,-	-	-	InDel
9	8	18	48	-,L	-	-	InDel
9	8	18	49.1	F,M	A,T	AAAAATTAATTAATAATT	Nonsynonymous mutation
9	8	18	49.3	F,M	T,G	GGGGGTTGGTTGGTGGTT	Nonsynonymous mutation
9	8	18	50.2	W,Y	A,G	GAAAAAAAAAAAAAAAAA	Nonsynonymous mutation
9	8	18	50.3	W,Y	T,C,G	GCCCCTTCCTTCCTCCTT	Nonsynonymous mutation
9	8	18	51.1	Q,E	C,G	GCCCCCCCCCCCCCCCCC	Nonsynonymous mutation
9	8	18	51.3	Q,E	A,G	AAAAAGGAAGGAAGAAGG	Nonsynonymous mutation
9	8	18	52	-,W,L	-	-	InDel
9	8	18	53	S,-	-	-	InDel
9	8	18	54	-,G	-	-	InDel
9	8	18	55	-,D	-	-	InDel
9	8	18	56	-,R	-	-	InDel
9	8	18	57	-,E	-	-	InDel
9	8	18	58	-,V	-	-	InDel
9	8	18	59.1	S,T,K	A,T	ATTTTAATTAATTATTAA	Nonsynonymous mutation
9	8	18	59.2	S,T,K	A,C	ACCCCCCCCCCCCCCCCC	Nonsynonymous mutation
9	8	18	59.3	S,T,K	A,T	ATTTTAATTAATTATTAA	Nonsynonymous mutation
9	8	18	60.1	Q,K,R	A,C	CAAAACCAACCAACAACC	Nonsynonymous mutation
9	8	18	60.2	Q,K,R	A,G	GAAAAAAAAAAAAAAAAA	Nonsynonymous mutation
9	8	18	60.3	Q,K,R	A,T	TAAAAAAAAAAAAAAAAA	Nonsynonymous mutation
9	8	18	61.3	F	T,C	TCTCCCCTCCCCTCCTCC	Synonymous mutation
9	8	18	62.1	S,Q,M	A,C	CAAAAAAAAAAAAAAAAA	Nonsynonymous mutation
9	8	18	62.2	S,Q,M	A,T,G	ATTTTGGTTGGTTGTTGG	Nonsynonymous mutation
9	8	18	62.3	S,Q,M	C,G	GGGGGCCGGCCGGCGGCC	Nonsynonymous mutation
9	8	18	63	-,L	-	-	InDel
9	8	18	64	S,-	-	-	InDel
9	8	18	65	A,-	-	-	InDel
9	8	18	66	-,Y	-	-	InDel
9	8	18	67	A,-,L	-	-	InDel
9	8	18	68	-,Y,E	-	-	InDel
9	8	18	69	-,P	-	-	InDel
9	8	18	70	-,Q,E	-	-	InDel
9	8	18	71	S,-,E	-	-	InDel
9	8	18	72	-,R	-	-	InDel
9	8	18	73	S,-,T	-	-	InDel
9	8	18	74	-,T,D	-	-	InDel
9	8	18	75	-,T,I	-	-	InDel
9	8	18	76	A,-,L	-	-	InDel
9	8	18	77	-,K,E	-	-	InDel
9	8	18	78	-,Q,W	-	-	InDel
9	8	18	79	-,Q,L	-	-	InDel
9	8	18	80	S,-,I	-	-	InDel
9	8	18	81	-,Q,E	-	-	InDel
9	8	18	82	-,I	-	-	InDel
9	8	18	83	-,I	-	-	InDel
9	8	18	84	H,-	-	-	InDel
9	8	18	85	S,-	-	-	InDel
9	8	18	86	F,-	-	-	InDel
9	8	18	87	-,N	-	-	InDel
9	8	18	88	S,-,D	-	-	InDel
9	8	18	89	S,-	-	-	InDel
9	8	18	90	S,-	-	-	InDel
9	8	18	91	-,N,K	-	-	InDel
9	8	18	92	-,T,K	-	-	InDel
9	8	18	93	-,I,V	-	-	InDel
9	8	18	94	S,-,M,K,I	-	-	InDel
9	8	18	95	F,-,Y	-	-	InDel
9	8	18	96	-,G,L	-	-	InDel
9	8	18	97	-,I,L	-	-	InDel
9	8	18	98	-,E	-	-	InDel
9	8	18	99	-,C	-	-	InDel
9	8	18	100.2	T,N,K	A,C	ACCCCAACCAACCACCAA	Nonsynonymous mutation
9	8	18	100.3	T,N,K	A,T,C	TCCCCAACCAACCACCAA	Nonsynonymous mutation
9	8	18	101.1	S,N,I,E	A,G	AAAAAGGAAGGAAGAAGG	Nonsynonymous mutation
9	8	18	101.2	S,N,I,E	A,T,G	TAAAAAAGAAAAAAAAAA	Nonsynonymous mutation
9	8	18	101.3	S,N,I,E	A,T	TTTTTAATTAATTATTAA	Nonsynonymous mutation
9	8	18	102.1	S,D,P	A,C,G	CGGGGAAGGAAGGAGGAA	Nonsynonymous mutation
9	8	18	102.2	S,D,P	A,C,G	CAAAAGGAAGGAAGAAGG	Nonsynonymous mutation
9	8	18	102.3	S,D,P	A,T,C	ATTTTCCTTCCTTCTTCC	Nonsynonymous mutation
9	8	18	103.1	Q,E	C,G	GGGGGCCGGCCGGCGGCC	Nonsynonymous mutation
9	8	18	103.3	Q,E	A,G	GAAAAAAAAAAAAAAAAA	Nonsynonymous mutation
9	8	18	104.1	H,K	A,C	CAAAAAAAAAAAAAAAAA	Nonsynonymous mutation
9	8	18	104.3	H,K	C,G	CGGGGGGGGGGGGGGGGG	Nonsynonymous mutation
9	8	18	105.1	A,L,V	C,G	GGGGGCCGGCCGGCGGCC	Nonsynonymous mutation
9	8	18	105.2	A,L,V	T,C	TCCCCTTCCTTCCTCCTT	Nonsynonymous mutation
9	8	18	105.3	A,L,V	T,G	TTTTTGGTTGGTTGTTGG	Nonsynonymous mutation
9	8	18	106.1	F,I,Y	A,T	TTTTTAATTAATTATTAA	Nonsynonymous mutation
9	8	18	106.2	F,I,Y	A,T	ATTTTTTTTTTTTTTTTT	Nonsynonymous mutation
9	8	18	107.2	A,G	C,G	CGGGGGGGGGGGGGGGGG	Nonsynonymous mutation
9	8	18	108.2	F,Y	A,T	ATTTTAATTAATTATTAA	Nonsynonymous mutation
9	8	18	108.3	F,Y	T,C	TCCCCTTCCTTCCTCCTT	Nonsynonymous mutation
9	8	18	109	-,I,V	-	-	InDel
9	8	18	110.2	A,V	T,C	CTTTTCCTTCCTTCTTCC	Nonsynonymous mutation
9	8	18	110.3	A,V	A,T,C	ACCCCTTCCTTCCTCCTT	Nonsynonymous mutation
9	8	18	111.2	G,V	T,G	TGGGGGGGGGGGGGGGGG	Nonsynonymous mutation
9	8	18	111.3	G,V	A,T	ATTTTTTTTTTTTTTTTT	Nonsynonymous mutation
9	8	18	112.1	I,V	A,G	GGGGGAAGGAAGGAGGAA	Nonsynonymous mutation
9	8	18	112.3	I,V	A,T,G	GAAAATTAATTAATAATT	Nonsynonymous mutation
9	8	18	113.1	S,G	T,G	GGGGGTTGGTTGGTGGTT	Nonsynonymous mutation
9	8	18	113.2	S,G	C,G	GGGGGCCGGCCGGCGGCC	Nonsynonymous mutation
9	8	18	113.3	S,G	T,C,G	CTTTTGGTTGGTTGTTGG	Nonsynonymous mutation
9	8	18	114.1	N,G	A,G	GAAAAGGAAGGAAGAAGG	Nonsynonymous mutation
9	8	18	114.2	N,G	A,G	GAAAAGGAAGGAAGAAGG	Nonsynonymous mutation
9	8	18	114.3	N,G	T,G	TTTTTGGTTGGTTGTTGG	Nonsynonymous mutation
9	8	18	115	-,E	-	-	InDel
9	8	18	116	-,I	-	-	InDel
9	8	18	117	-,V	-	-	InDel
9	8	18	118	-,G	-	-	InDel
9	8	18	119	-,N	-	-	InDel
9	8	18	120	-,L	-	-	InDel
9	8	18	121	-,G	-	-	InDel
9	8	18	122	-,F	-	-	InDel
9	8	18	123	-,E	-	-	InDel
9	8	18	124	-,L	-	-	InDel
9	8	18	125	-,C	-	-	InDel
9	8	18	126.2	T,I	T,C	CCCCCTTCCTTCCTCCTT	Nonsynonymous mutation
9	8	18	126.3	T,I	A,T,C	CAAAATTAATTAATAATT	Nonsynonymous mutation
9	8	18	127.1	S,A,N	A,G	AGGGGAAGGAAGGAGGAA	Nonsynonymous mutation
9	8	18	127.2	S,A,N	A,C,G	ACCCCGGCCGGCCGCCGG	Nonsynonymous mutation
9	8	18	127.3	S,A,N	T,C	TCCCCCCCCCCCCCCCCC	Nonsynonymous mutation
9	8	18	128.1	S,N,P	A,T,C	CAAAATTAATTAATAATT	Nonsynonymous mutation
9	8	18	128.2	S,N,P	A,C	CAAAACCAACCAACAACC	Nonsynonymous mutation
9	8	18	128.3	S,N,P	A,T,G	GTTTTAATTAATTATTAA	Nonsynonymous mutation
9	8	18	129.2	R,L	T,G	GGGGGTTGGTTGGTGGTT	Nonsynonymous mutation
9	8	18	129.3	R,L	A,T,C	ACCCCTTCCTTCCTCCTT	Nonsynonymous mutation
9	8	18	130.1	N,R	A,C	CAAAAAAAAAAAAAAAAA	Nonsynonymous mutation
9	8	18	130.2	N,R	A,G	GAAAAAAAAAAAAAAAAA	Nonsynonymous mutation
9	8	18	130.3	N,R	T,C	TTTTTCCTTCCTTCTTCC	Nonsynonymous mutation
9	8	18	131.1	K,R	A,C	CAAAACCAACCAACAACC	Nonsynonymous mutation
9	8	18	131.2	K,R	A,G	GAAAAGGAAGGAAGAAGG	Nonsynonymous mutation
9	8	18	131.3	K,R	A,T	TAAAAAAAAAAAAAAAAA	Nonsynonymous mutation
9	8	18	132.1	S,H	A,C	CCCCCAACCAACCACCAA	Nonsynonymous mutation
9	8	18	132.2	S,H	A,G	AAAAAGGAAGGAAGAAGG	Nonsynonymous mutation
9	8	18	132.3	S,H	T,C	CCCCCTTCCTTCCTCCTT	Nonsynonymous mutation
9	8	18	133.1	C,G,V	T,G	GTTTTGGTTGGTTGTTGG	Nonsynonymous mutation
9	8	18	133.2	C,G,V	T,G	TGGGGGGGGGGGGGGGGG	Nonsynonymous mutation
9	8	18	133.3	C,G,V	A,T,C	ACCCCTTCCTTCCTCCTT	Nonsynonymous mutation
9	8	18	134.1	M,G,E	A,G	GAAAAGGAAGGAAGAAGG	Nonsynonymous mutation
9	8	18	134.2	M,G,E	A,T,G	GTTTTAATTAATTATTAA	Nonsynonymous mutation
9	8	18	134.3	M,G,E	T,G	TGGGGGGGGGGGGGGGGG	Nonsynonymous mutation
9	8	18	135.1	S,T,Y	A,T	ATTTTTTTTTTTTTTTTT	Nonsynonymous mutation
9	8	18	135.2	S,T,Y	A,C	CCCCCAACCAACCACCAA	Nonsynonymous mutation
9	8	18	135.3	S,T,Y	A,T	ATTTTTTTTTTTTTTTTT	Nonsynonymous mutation
9	8	18	136.3	F,L	T,C,G	CGGGGTTGGTTGGTGGTT	Nonsynonymous mutation
9	8	18	137.1	I,G,V	A,G	GGGGGAAGGAAGGAGGAA	Nonsynonymous mutation
9	8	18	137.2	I,G,V	T,G	GTTTTTTTTTTTTTTTTT	Nonsynonymous mutation
9	8	18	138.1	M,I,L	A,C	AAAAACCAACCAACAACC	Nonsynonymous mutation
9	8	18	138.3	M,I,L	T,C,G	GTTTTCCTTCCTTCTTCC	Nonsynonymous mutation
9	8	18	139.1	I,G	A,G	GGGGGAAGGAAGGAGGAA	Nonsynonymous mutation
9	8	18	139.2	I,G	T,G	GGGGGTTGGTTGGTGGTT	Nonsynonymous mutation
9	8	18	139.3	I,G	T,C	TCCCCTTCCTTCCTCCTT	Nonsynonymous mutation
9	8	18	140.1	G,L,V	C,G	GCCCCGGCCGGCCGCCGG	Nonsynonymous mutation
9	8	18	140.2	G,L,V	T,G	TTTTTGGTTGGTTGTTGG	Nonsynonymous mutation
9	8	18	140.3	G,L,V	A,T	ATTTTTTTTTTTTTTTTT	Nonsynonymous mutation
9	8	18	141.1	D,K,L	A,C,G	ACCCCGGCCGGCCGCCGG	Nonsynonymous mutation
9	8	18	141.2	D,K,L	A,T	ATTTTAATTAATTATTAA	Nonsynonymous mutation
9	8	18	141.3	D,K,L	A,T,C	ACCCCTTCCTTCCTCCTT	Nonsynonymous mutation
9	8	18	142.1	Q,D,K	A,C,G	GCCCCAACCAACCACCAA	Nonsynonymous mutation
9	8	18	142.3	Q,D,K	A,C	CAAAAAAAAAAAAAAAAA	Nonsynonymous mutation
9	8	18	143.2	A,D	A,C	ACCCCCCCCCCCCCCCCC	Nonsynonymous mutation
9	8	18	143.3	A,D	A,T	TTTTTAATTAATTATTAA	Nonsynonymous mutation
9	8	18	144.1	F,T,V	A,T,G	AGGGGTTGGTTGGTGGTT	Nonsynonymous mutation
9	8	18	144.2	F,T,V	T,C	CTTTTTTTTTTTTTTTTT	Nonsynonymous mutation
9	8	18	145.1	Q,W,T,K	A,T,C	CAAAATTAATTAATAATT	Nonsynonymous mutation
9	8	18	145.2	Q,W,T,K	A,C,G	ACACCGGACGGCAGCAGG	Nonsynonymous mutation
9	8	18	145.3	Q,W,T,K	A,G	AAAAAGGAAGGAAGAAGG	Nonsynonymous mutation
9	8	18	146.3	G	T,C	TCCCCCCCCCCCCCCCCC	Synonymous mutation
9	8	18	147.1	Q,K,L	A,T,C	TCCCCAACCAACCACCAA	Nonsynonymous mutation
9	8	18	147.2	Q,K,L	A,T	TAAAAAAAAAAAAAAAAA	Nonsynonymous mutation
9	8	18	147.3	Q,K,L	A,G	AAAAAGGAAGGAAGAAGG	Nonsynonymous mutation
9	8	18	148.3	G	A,T,G	TAAAAGGAAGGAAGAAGG	Synonymous mutation
9	8	18	149.1	F,L,V	T,C,G	GTTTTCCTTCCTTCTTCC	Nonsynonymous mutation
9	8	18	149.3	F,L,V	A,T	TTTTTAATTAATTATTAA	Nonsynonymous mutation
9	8	18	150.3	G	A,T	TAAAAAAAAAAAAAAAAA	Synonymous mutation
9	8	18	151.2	S,T,K	A,C,G	GAAAACCAACCAACAACC	Nonsynonymous mutation
9	8	18	151.3	S,T,K	A,T	TAAAAAAAAAAAAAAAAA	Nonsynonymous mutation
9	8	18	152.2	A,E	A,C	CAAAAAAAAAAAAAAAAA	Nonsynonymous mutation
9	8	18	152.3	A,E	A,T	TAAAAAAAAAAAAAAAAA	Nonsynonymous mutation
9	8	18	153.1	L,V	T,G	TTTTTGGTTGGTTGTTGG	Nonsynonymous mutation
9	8	18	153.3	L,V	A,T	AAAAATTAATTAATAATT	Nonsynonymous mutation
9	8	18	154.1	T,L,V	A,C,G	CGGGGAAGGAAGGAGGAA	Nonsynonymous mutation
9	8	18	154.2	T,L,V	T,C	TTTTTCCTTCCTTCTTCC	Nonsynonymous mutation
9	8	18	154.3	T,L,V	A,G	GAAAAGGAAGGAAGAAGG	Nonsynonymous mutation
9	8	18	155.1	N,R,K	A,C	AAAAACCAACCAACAACC	Nonsynonymous mutation
9	8	18	155.2	N,R,K	A,G	AAAAAGGAAGGAAGAAGG	Nonsynonymous mutation
9	8	18	155.3	N,R,K	A,T,C	ACCCCTTCCTTCCTCCTT	Nonsynonymous mutation
9	8	18	156.1	T,K,L	A,T	AAAAATTAATTAATAATT	Nonsynonymous mutation
9	8	18	156.2	T,K,L	A,T,C	CAAAATTAATTAATAATT	Nonsynonymous mutation
9	8	18	156.3	T,K,L	A,G	GGGGGAAGGAAGGAGGAA	Nonsynonymous mutation
9	8	18	157.1	L,V	C,G	GCCCCGGCCGGCCGCCGG	Nonsynonymous mutation
9	8	18	157.3	L,V	T,C,G	GTTTTCCTTCCTTCTTCC	Nonsynonymous mutation
9	8	18	158.1	T,I,E	A,G	AGGGGAAGGAAGGAGGAA	Nonsynonymous mutation
9	8	18	158.2	T,I,E	A,T,C	TAAAACCAACCAACAACC	Nonsynonymous mutation
9	8	18	158.3	T,I,E	A,T,C	CAAAATTAATTAATAATT	Nonsynonymous mutation
9	8	18	159.1	N,D,G	A,G	GGGGGAAGGAAGGAGGAA	Nonsynonymous mutation
9	8	18	159.2	N,D,G	A,G	AGGGGAAGGAAGGAGGAA	Nonsynonymous mutation
9	8	18	159.3	N,D,G	T,C	TTCTTTTCTTTTCTTCTT	Nonsynonymous mutation
9	8	18	160.2	W,Y,L	A,T,G	TGGGGAAGGAAGGAGGAA	Nonsynonymous mutation
9	8	18	160.3	W,Y,L	T,G	GGGGGTTGGTTGGTGGTT	Nonsynonymous mutation
9	8	18	161.2	A,G	C,G	CCCCCGGCCGGCCGCCGG	Nonsynonymous mutation
9	8	18	161.3	A,G	A,G	AGGGGAAGGAAGGAGGAA	Nonsynonymous mutation
9	8	18	162.1	F,D,I	A,T,G	GAAAATTAATTAATAATT	Nonsynonymous mutation
9	8	18	162.2	F,D,I	A,T	ATTTTTTTTTTTTTTTTT	Nonsynonymous mutation
9	8	18	162.3	F,D,I	T,C	TTTTTCCTTCCTTCTTCC	Nonsynonymous mutation
9	8	18	163.1	S,N,R	A,T,C	ATTTTCCTTCCTTCTTCC	Nonsynonymous mutation
9	8	18	163.2	S,N,R	A,C,G	ACCCCGGCCGGCCGCCGG	Nonsynonymous mutation
9	8	18	163.3	S,N,R	A,T,C	CTTTTAATTAATTATTAA	Nonsynonymous mutation
9	8	18	164.1	H,W,E	T,C,G	TCCCCGGCCGGCCGCCGG	Nonsynonymous mutation
9	8	18	164.2	H,W,E	A,G	GAAAAAAAAAAAAAAAAA	Nonsynonymous mutation
9	8	18	164.3	H,W,E	T,G	GTTTTGGTTGGTTGTTGG	Nonsynonymous mutation
9	8	18	165	-,L	-	-	InDel
9	8	18	166.1	N,G	A,G	AGGGGGGGGGGGGGGGGG	Nonsynonymous mutation
9	8	18	166.2	N,G	A,G	AGGGGGGGGGGGGGGGGG	Nonsynonymous mutation
9	8	18	166.3	N,G	A,T,C	TAAAACCAACCAACAACC	Nonsynonymous mutation
9	8	18	167.2	Y,L	A,T	TAAAATTAATTAATAATT	Nonsynonymous mutation
9	8	18	167.3	Y,L	A,T,G	GTTTTAATTAATTATTAA	Nonsynonymous mutation
9	8	18	168.1	H,S,K	A,C	AAAAACCAACCAACAACC	Nonsynonymous mutation
9	8	18	168.2	H,S,K	A,G	AGGGGAAGGAAGGAGGAA	Nonsynonymous mutation
9	8	18	168.3	H,S,K	A,T,C	ACCCCTTCCTTCCTCCTT	Nonsynonymous mutation
9	8	18	169.3	R	A,G	AGGGGAAGGAAGGAGGAA	Synonymous mutation
9	8	18	170.1	I,L	A,C	ACCCCAACCAACCACCAA	Nonsynonymous mutation
9	8	18	170.3	I,L	A,T	TAAAAAAAAAAAAAAAAA	Nonsynonymous mutation
9	8	18	171.3	E	A,G	AGGGGAAGGAAGGAGGAA	Synonymous mutation
9	8	18	173.3	T	C,G	GCCCCCCCCCCCCCCCCC	Synonymous mutation
9	8	18	174.2	A,V	T,C	TTTTTCCTTCCTTCTTCC	Nonsynonymous mutation
9	8	18	174.3	A,V	A,C	CAAAAAAAAAAAAAAAAA	Nonsynonymous mutation
9	8	18	175.1	M,Y	A,T	TAAAATTAATTAATAATT	Nonsynonymous mutation
9	8	18	175.2	M,Y	A,T	ATTTTAATTAATTATTAA	Nonsynonymous mutation
9	8	18	175.3	M,Y	T,G	TGGGGTTGGTTGGTGGTT	Nonsynonymous mutation
9	8	18	176.1	Q,C,V	T,C,G	GCCCCTTCCTTCCTCCTT	Nonsynonymous mutation
9	8	18	176.2	Q,C,V	A,T,G	TAAAAGGAAGGAAGAAGG	Nonsynonymous mutation
9	8	18	176.3	Q,C,V	T,G	GGGGGTTGGTTGGTGGTT	Nonsynonymous mutation
9	8	18	177.1	H,D	C,G	GCCCCGGCCGGCCGCCGG	Nonsynonymous mutation
9	8	18	177.3	H,D	T,C	TCCCCCCCCCCCCCCCCC	Nonsynonymous mutation
9	8	18	178.3	N	T,C	CCTCCCCTCCCCTCCTCC	Synonymous mutation
9	8	18	179.2	E,V	A,T	AAAAATTAATTAATAATT	Nonsynonymous mutation
9	8	18	179.3	E,V	A,G	AGGGGAAGGAAGGAGGAA	Nonsynonymous mutation
9	8	18	180.1	A,R	A,C,G	CAAAAGGAAGGAAGAAGG	Nonsynonymous mutation
9	8	18	180.2	A,R	C,G	GGGGGCCGGCCGGCGGCC	Nonsynonymous mutation
9	8	18	180.3	A,R	A,G	AAAAAGGAAGGAAGAAGG	Nonsynonymous mutation
9	8	18	181.3	A	A,T,G	GTTTTAATTAATTATTAA	Synonymous mutation
9	8	18	182.1	K,I,V	A,G	AAAAAGGAAGGAAGAAGG	Nonsynonymous mutation
9	8	18	182.2	K,I,V	A,T	TAAAATTAATTAATAATT	Nonsynonymous mutation
9	8	18	182.3	K,I,V	A,T,C	TAAAACCAACCAACAACC	Nonsynonymous mutation
9	8	18	183.2	N,K,R	A,G	AGGGGAAGGAAGGAGGAA	Nonsynonymous mutation
9	8	18	183.3	N,K,R	A,T,G	TGGGGAAGGAAGGAGGAA	Nonsynonymous mutation
9	8	18	184.1	A,L	T,C,G	TCCCCGGCCGGCCGCCGG	Nonsynonymous mutation
9	8	18	184.2	A,L	T,C	TTTTTCCTTCCTTCTTCC	Nonsynonymous mutation
9	8	18	184.3	A,L	T,C,G	GTCTTGGCTGGTCGTCGG	Nonsynonymous mutation
9	8	18	185.3	Y	T,C	CTTTTTTTTTTTTTTTTT	Synonymous mutation
9	8	18	186.1	K,E	A,G	AGGGGGGGGGGGGGGGGG	Nonsynonymous mutation
9	8	18	186.3	K,E	A,G	GAGAAAAGAAAAGAAGAA	Nonsynonymous mutation
9	8	18	187.1	S,N,K	A,T	ATTTTAATTAATTATTAA	Nonsynonymous mutation
9	8	18	187.2	S,N,K	A,C	ACCCCAACCAACCACCAA	Nonsynonymous mutation
9	8	18	187.3	S,N,K	A,T,G	GAAAATTAATTAATAATT	Nonsynonymous mutation
9	8	18	188.1	A,F,C	T,G	TTTTTGGTTGGTTGTTGG	Nonsynonymous mutation
9	8	18	188.2	A,F,C	T,C,G	TGGGGCCGGCCGGCGGCC	Nonsynonymous mutation
9	8	18	188.3	A,F,C	A,T,C	CTTTTAATTAATTATTAA	Nonsynonymous mutation
9	8	18	189.3	G	T,C	CTTTTCCTTCCTTCTTCC	Synonymous mutation
9	8	18	190.2	F,Y	A,T	TTTTTAATTAATTATTAA	Nonsynonymous mutation
9	8	18	191.1	Q,E	C,G	GGGGGCCGGCCGGCGGCC	Nonsynonymous mutation
9	8	18	191.3	Q,E	A,G	AAAAAGGAAGGAAGAAGG	Nonsynonymous mutation
9	8	18	192.1	H,I,V	A,C,G	AGGGGCCGGCCGGCGGCC	Nonsynonymous mutation
9	8	18	192.2	H,I,V	A,T	TTTTTAATTAATTATTAA	Nonsynonymous mutation
9	8	18	193.3	E	A,G	AGGGGAAGGAAGGAGGAA	Synonymous mutation
9	8	18	195.1	I,L,E	A,T,G	GTTTTAATTAATTATTAA	Nonsynonymous mutation
9	8	18	195.2	I,L,E	A,T	ATTTTTTTTTTTTTTTTT	Nonsynonymous mutation
9	8	18	195.3	I,L,E	A,C	AAAAACCAACCAACAACC	Nonsynonymous mutation
9	8	18	196.1	S,K	A,T	TAAAAAAAAAAAAAAAAA	Nonsynonymous mutation
9	8	18	196.2	S,K	A,C	CAAAAAAAAAAAAAAAAA	Nonsynonymous mutation
9	8	18	196.3	S,K	A,G	GGGGGAAGGAAGGAGGAA	Nonsynonymous mutation
9	8	18	197.1	R,K	A,C	ACCCCAACCAACCACCAA	Nonsynonymous mutation
9	8	18	197.2	R,K	A,G	AGGGGGGGGGGGGGGGGG	Nonsynonymous mutation
9	8	18	197.3	R,K	A,C	ACCCCAACCAACCACCAA	Nonsynonymous mutation
9	8	18	198.1	H,A,E	C,G	GCCCCGGCCGGCCGCCGG	Nonsynonymous mutation
9	8	18	198.2	H,A,E	A,C	CAAAAAAAAAAAAAAAAA	Nonsynonymous mutation
9	8	18	198.3	H,A,E	A,T	TTTTTAATTAATTATTAA	Nonsynonymous mutation
9	8	18	199.2	S,Y	A,C	ACCCCCCCCCCCCCCCCC	Nonsynonymous mutation
9	8	18	199.3	S,Y	T,G	TTTTTGGTTGGTTGTTGG	Nonsynonymous mutation
9	8	18	200.1	A,G,L	C,G	GCCCCGGCCGGCCGCCGG	Nonsynonymous mutation
9	8	18	200.2	A,G,L	T,C,G	CTTTTGGTTGGTTGTTGG	Nonsynonymous mutation
9	8	18	200.3	A,G,L	A,C,G	AGGGGCCGGCCGGCGGCC	Nonsynonymous mutation
9	8	18	201.1	F,Y,V	T,G	TGGGGTTGGTTGGTGGTT	Nonsynonymous mutation
9	8	18	201.2	F,Y,V	A,T	TTTTTAATTAATTATTAA	Nonsynonymous mutation
9	8	18	201.3	F,Y,V	T,C	CTTTTTTTTTTTTTTTTT	Nonsynonymous mutation
9	8	18	202.1	R,V	A,C,G	AGGGGCCGGCCGGCGGCC	Nonsynonymous mutation
9	8	18	202.2	R,V	T,G	GTTTTGGTTGGTTGTTGG	Nonsynonymous mutation
9	8	18	202.3	R,V	A,C	ACCCCCCCCCCCCCCCCC	Nonsynonymous mutation
9	8	18	203.1	D,N	A,G	AGGGGAAGGAAGGAGGAA	Nonsynonymous mutation
9	8	18	204.3	G	T,C	CTTTTCCTTCCTTCTTCC	Synonymous mutation
9	8	18	205.1	S,R,E	A,C,G	AGGGGCCGGCCGGCGGCC	Nonsynonymous mutation
9	8	18	205.2	S,R,E	A,G	GAAAAGGAAGGAAGAAGG	Nonsynonymous mutation
9	8	18	205.3	S,R,E	A,C,G	CGGGGAAGGAAGGAGGAA	Nonsynonymous mutation
9	8	18	206.2	F,Y	A,T	AAAAATTAATTAATAATT	Nonsynonymous mutation
9	8	18	206.3	F,Y	T,C	CTTTTCCTTCCTTCTTCC	Nonsynonymous mutation
9	8	18	207.1	M,V	A,G	GGGGGAAGGAAGGAGGAA	Nonsynonymous mutation
9	8	18	207.3	M,V	T,G	TTTTTGGTTGGTTGTTGG	Nonsynonymous mutation
9	8	18	208.1	N,D	A,G	GAAAAGGAAGGAAGAAGG	Nonsynonymous mutation
9	8	18	208.3	N,D	T,C	CTTTTCCTTCCTTCTTCC	Nonsynonymous mutation
9	8	18	209.1	K,E,V	A,G	GGGGGAAGGAAGGAGGAA	Nonsynonymous mutation
9	8	18	209.2	K,E,V	A,T	TAAAAAAAAAAAAAAAAA	Nonsynonymous mutation
9	8	18	209.3	K,E,V	A,T,G	TGGGGAAGGAAGGAGGAA	Nonsynonymous mutation
9	8	18	210.1	L,Y,V	T,C,G	TCCCCGGCCGGCCGCCGG	Nonsynonymous mutation
9	8	18	210.2	L,Y,V	A,T	ATTTTTTTTTTTTTTTTT	Nonsynonymous mutation
9	8	18	210.3	L,Y,V	C,G	CGGGGCCGGCCGGCGGCC	Nonsynonymous mutation
9	8	18	211.1	H,Q,Y	T,C	CTTTTCCTTCCTTCTTCC	Nonsynonymous mutation
9	8	18	211.3	H,Q,Y	A,T,C	CCTCCAATCAACTACTAA	Nonsynonymous mutation
9	8	18	213.1	S,A	T,G	GTTTTTTTTTTTTTTTTT	Nonsynonymous mutation
9	8	18	213.3	S,A	T,C	TTTTTCCTTCCTTCTTCC	Nonsynonymous mutation
9	8	18	214.1	K,R,V	A,C,G	CAAAAGGAAGGAAGAAGG	Nonsynonymous mutation
9	8	18	214.2	K,R,V	A,T,G	GAAAATTAATTAATAATT	Nonsynonymous mutation
9	8	18	214.3	K,R,V	T,C,G	CGGGGTTGGTTGGTGGTT	Nonsynonymous mutation
9	8	18	215.1	L,V	T,C,G	GCCCCTTCCTTCCTCCTT	Nonsynonymous mutation
9	8	18	215.3	L,V	A,T	TAAAAAAAAAAAAAAAAA	Nonsynonymous mutation
9	8	18	216.1	S,L,V	T,G	GTTTTTTTTTTTTTTTTT	Nonsynonymous mutation
9	8	18	216.2	S,L,V	T,C	TTTTTCCTTCCTTCTTCC	Nonsynonymous mutation
9	8	18	216.3	S,L,V	A,G	GAAAAGGAAGGAAGAAGG	Nonsynonymous mutation
9	8	18	217.1	A,T,R	A,C,G	GAAAACCAACCAACAACC	Nonsynonymous mutation
9	8	18	217.2	A,T,R	C,G	CCCCCGGCCGGCCGCCGG	Nonsynonymous mutation
9	8	18	217.3	A,T,R	A,C	ACCCCAACCAACCACCAA	Nonsynonymous mutation
9	8	18	218.1	A,H,E	C,G	CGGGGGGGGGGGGGGGGG	Nonsynonymous mutation
9	8	18	218.2	A,H,E	A,C	ACCCCAACCAACCACCAA	Nonsynonymous mutation
9	8	18	218.3	A,H,E	A,T,G	TAAAAGGAAGGAAGAAGG	Nonsynonymous mutation
9	8	18	219	-,A,W	-	-	InDel
9	8	18	220	-,P	-	-	InDel
9	8	18	221	A,-	-	-	InDel
9	8	18	222	-,T	-	-	InDel
10	4	4	4.3	N	T,C	CCTT	Synonymous mutation
10	4	4	15.2	D,G	A,G	GAGG	Nonsynonymous mutation
10	4	4	24.3	G	A,G	AAGG	Synonymous mutation
10	4	4	32.3	V	A,C	CACC	Synonymous mutation
10	4	4	37.3	L	A,G	GAAA	Synonymous mutation
10	4	4	53.1	L	T,C	CTCC	Synonymous mutation
10	4	4	55.1	I,V	A,G	GGAA	Nonsynonymous mutation
10	4	4	62.3	D	T,C	TCCC	Synonymous mutation
10	4	4	69.3	S	T,C	CTCC	Synonymous mutation
11	4	4	1	-,M	-	-	InDel
11	4	4	2	-,L	-	-	InDel
11	4	4	3	-,C	-	-	InDel
11	4	4	4	-,L	-	-	InDel
11	4	4	5	-,G	-	-	InDel
11	4	4	6	-,L	-	-	InDel
11	4	4	7	-,V	-	-	InDel
11	4	4	8	-,V	-	-	InDel
11	4	4	38.1	K,E	A,G	GAAA	Nonsynonymous mutation
11	4	4	52.1	S,G	A,G	AGGG	Nonsynonymous mutation
11	4	4	54.1	F,L	T,C	TCCC	Nonsynonymous mutation
11	4	4	80.2	Q,R	A,G	AGGG	Nonsynonymous mutation
11	4	4	89.2	D,G	A,G	GAAA	Nonsynonymous mutation
11	4	4	117.3	F	T,C	CTTT	Synonymous mutation
11	4	4	135.3	L	A,G	GAAA	Synonymous mutation
11	4	4	146.3	A	T,C	TCCC	Synonymous mutation
11	4	4	156.3	T	A,G	AGGG	Synonymous mutation
11	4	4	174.3	V	T,G	TGGG	Synonymous mutation
11	4	4	229.3	C	T,C	TCCC	Synonymous mutation
11	4	4	230.3	S	T,C	CTTT	Synonymous mutation
11	4	4	241.1	S,T	A,T	ATTT	Nonsynonymous mutation
11	4	4	272.1	A,S	T,G	TGGG	Nonsynonymous mutation
11	4	4	278.1	A,S	T,G	TGGG	Nonsynonymous mutation
12	6	6	1	-,M	-	-	InDel
12	6	6	2	-,K	-	-	InDel
12	6	6	3	-,H	-	-	InDel
12	6	6	4	-,R	-	-	InDel
12	6	6	5	-,G	-	-	InDel
12	6	6	6	-,L	-	-	InDel
12	6	6	8.2	A,V	T,C	CTTTTT	Nonsynonymous mutation
12	6	6	14.3	T	T,C	TCCCCC	Synonymous mutation
12	6	6	15.1	A,T	A,G	GAAAAA	Nonsynonymous mutation
12	6	6	17.2	H,L	A,T	ATTTTT	Nonsynonymous mutation
12	6	6	19.2	T,M	T,C	TCCCCC	Nonsynonymous mutation
12	6	6	19.3	T,M	A,G	GAAAAA	Nonsynonymous mutation
12	6	6	20.2	R,P	C,G	CGGGGG	Nonsynonymous mutation
12	6	6	21.3	S	T,G	TGGGGG	Synonymous mutation
12	6	6	23.3	K	A,G	GAAAAA	Synonymous mutation
12	6	6	27.1	K,E	A,G	GAAAAA	Nonsynonymous mutation
12	6	6	28.3	K	A,G	GAAAAA	Synonymous mutation
12	6	6	29.2	H,L	A,T	ATTTTT	Nonsynonymous mutation
12	6	6	32.1	Q,K	A,C	ACCCCC	Nonsynonymous mutation
12	6	6	33.1	I,V	A,G	GAAAAA	Nonsynonymous mutation
12	6	6	37.3	E	A,G	AGGGGG	Synonymous mutation
12	6	6	38.1	H,Y	T,C	TCCCCC	Nonsynonymous mutation
13	4	4	1	-,M	-	-	InDel
13	4	4	2	-,K	-	-	InDel
13	4	4	3	-,K	-	-	InDel
13	4	4	4	-,L	-	-	InDel
13	4	4	5	-,L	-	-	InDel
13	4	4	10.1	M,V	A,G	AGGG	Nonsynonymous mutation
13	4	4	10.3	M,V	A,G	GAAA	Nonsynonymous mutation
13	4	4	11.1	M,L	A,C	CAAA	Nonsynonymous mutation
13	4	4	11.3	M,L	T,G	TGGG	Nonsynonymous mutation
13	4	4	12.1	I,V	A,G	GAAA	Nonsynonymous mutation
13	4	4	17.3	C	T,C	TCCC	Synonymous mutation
13	4	4	26.2	G,E	A,G	AGGG	Nonsynonymous mutation
13	4	4	29.3	A	A,T	ATTT	Synonymous mutation
13	4	4	31.3	A	A,G	AGGG	Synonymous mutation
13	4	4	35.3	V	A,T	TAAA	Synonymous mutation
13	4	4	37.2	S,N	A,G	GAAA	Nonsynonymous mutation
13	4	4	40.3	Q	A,G	GAAA	Synonymous mutation
13	4	4	43.3	D	T,C	TCCC	Synonymous mutation
13	4	4	48.1	Q,K	A,C	ACCC	Nonsynonymous mutation
13	4	4	49.3	D	T,C	TCCC	Synonymous mutation
13	4	4	53.3	D	T,C	TCCC	Synonymous mutation
13	4	4	55.1	I,L	A,C	CAAA	Nonsynonymous mutation
13	4	4	61.3	K	A,G	GAAA	Synonymous mutation
13	4	4	62.3	A	A,T	TAAA	Synonymous mutation
13	4	4	68.3	S	A,G	GAAA	Synonymous mutation
13	4	4	71.2	S,L	T,C	CTTT	Nonsynonymous mutation
13	4	4	76.3	D	T,C	CTTT	Synonymous mutation
13	4	4	77.3	F	T,C	TCCC	Synonymous mutation
13	4	4	78.3	T	T,C	TCCC	Synonymous mutation
13	4	4	79.3	D	T,C	CTTT	Synonymous mutation
13	4	4	80.3	H	T,C	TCCC	Synonymous mutation
13	4	4	86.3	A	T,C	CTTT	Synonymous mutation
13	4	4	87.3	T	A,T	TAAA	Synonymous mutation
13	4	4	95.3	S	T,C	CTTT	Synonymous mutation
13	4	4	103.3	E	A,G	GAAA	Synonymous mutation
13	4	4	105.3	T	A,G	GAAA	Synonymous mutation
13	4	4	115.3	S	A,G	GAAA	Synonymous mutation
13	4	4	127.3	E	A,G	GAAA	Synonymous mutation
13	4	4	129.3	G	T,C	TCCC	Synonymous mutation
14	6	6	1	-,M	-	-	InDel
14	6	6	2.3	M,I	A,G	AGGGGG	Nonsynonymous mutation
14	6	6	4.1	F,L	T,C	TCCCCC	Nonsynonymous mutation
14	6	6	5.2	S,N	A,G	GAAAAA	Nonsynonymous mutation
14	6	6	6.1	S,V	T,G	GTTTTT	Nonsynonymous mutation
14	6	6	6.2	S,V	T,C	TCCCCC	Nonsynonymous mutation
14	6	6	6.3	S,V	A,G	GAAAAA	Nonsynonymous mutation
14	6	6	7.1	L	T,C	TCCCCC	Synonymous mutation
14	6	6	8.2	P,L	T,C	CTTTTT	Nonsynonymous mutation
14	6	6	8.3	P,L	A,T	TAAAAA	Nonsynonymous mutation
14	6	6	9.1	L,V	C,G	GCCCCC	Nonsynonymous mutation
14	6	6	9.3	L,V	T,G	TGGGGG	Nonsynonymous mutation
14	6	6	10.3	F	T,C	CTTTTT	Synonymous mutation
14	6	6	11.1	I,L	A,T	TAAAAA	Nonsynonymous mutation
14	6	6	11.3	I,L	A,G	GAAAAA	Nonsynonymous mutation
14	6	6	12.1	L,V	T,G	TGGGGG	Nonsynonymous mutation
14	6	6	12.3	L,V	A,C	ACCCCC	Nonsynonymous mutation
14	6	6	13.1	A,S	T,G	TGGGGG	Nonsynonymous mutation
14	6	6	13.3	A,S	T,C	CTTTTT	Nonsynonymous mutation
14	6	6	14.1	C,I	A,T	ATTTTT	Nonsynonymous mutation
14	6	6	14.2	C,I	T,G	TGGGGG	Nonsynonymous mutation
14	6	6	15.1	F,L	T,C	TCCCCC	Nonsynonymous mutation
14	6	6	15.3	F,L	T,C	CTTTTT	Nonsynonymous mutation
14	6	6	16.1	A,F	T,G	TGGGGG	Nonsynonymous mutation
14	6	6	16.2	A,F	T,C	TCCCCC	Nonsynonymous mutation
14	6	6	17.1	I,L	A,T	TAAAAA	Nonsynonymous mutation
14	6	6	17.3	I,L	A,C	ACCCCC	Nonsynonymous mutation
14	6	6	18.1	N,V	A,G	GAAAAA	Nonsynonymous mutation
14	6	6	18.2	N,V	A,T	TAAAAA	Nonsynonymous mutation
14	6	6	18.3	N,V	T,G	GTTTTT	Nonsynonymous mutation
14	6	6	19.3	M,I	C,G	CGGGGG	Nonsynonymous mutation
14	6	6	20.1	S,I	A,T	TAAAAA	Nonsynonymous mutation
14	6	6	20.2	S,I	T,C	CTTTTT	Nonsynonymous mutation
14	6	6	24.3	D	T,C	TCCCCC	Synonymous mutation
14	6	6	25.1	L,V	C,G	CGGGGG	Nonsynonymous mutation
14	6	6	25.3	L,V	T,G	GTTTTT	Nonsynonymous mutation
14	6	6	26.1	I,L	A,T	TAAAAA	Nonsynonymous mutation
14	6	6	26.3	I,L	C,G	GCCCCC	Nonsynonymous mutation
14	6	6	27.1	Y,L	T,C	CTTTTT	Nonsynonymous mutation
14	6	6	27.2	Y,L	A,T	TAAAAA	Nonsynonymous mutation
14	6	6	27.3	Y,L	T,G	GTTTTT	Nonsynonymous mutation
14	6	6	29.1	S,V	T,G	TGGGGG	Nonsynonymous mutation
14	6	6	29.2	S,V	T,C	CTTTTT	Nonsynonymous mutation
14	6	6	29.3	S,V	T,G	GTTTTT	Nonsynonymous mutation
14	6	6	30.1	S,T	A,T	ATTTTT	Nonsynonymous mutation
14	6	6	31.1	N,Y	A,T	TAAAAA	Nonsynonymous mutation
14	6	6	31.3	N,Y	T,C	TCCCCC	Nonsynonymous mutation
14	6	6	32.1	S,T	A,T	TAAAAA	Nonsynonymous mutation
14	6	6	32.3	S,T	A,T	TAAAAA	Nonsynonymous mutation
14	6	6	33.1	S,M	A,T	TAAAAA	Nonsynonymous mutation
14	6	6	33.2	S,M	T,C	CTTTTT	Nonsynonymous mutation
14	6	6	33.3	S,M	A,G	AGGGGG	Nonsynonymous mutation
14	6	6	34.2	S,K	A,G	GAAAAA	Nonsynonymous mutation
14	6	6	34.3	S,K	A,C	CAAAAA	Nonsynonymous mutation
14	6	6	35.1	R,G	C,G	CGGGGG	Nonsynonymous mutation
14	6	6	36.1	K,G	A,G	GAAAAA	Nonsynonymous mutation
14	6	6	36.2	K,G	A,G	GAAAAA	Nonsynonymous mutation
14	6	6	36.3	K,G	T,G	TGGGGG	Nonsynonymous mutation
14	6	6	37.3	F,L	T,G	TGGGGG	Nonsynonymous mutation
14	6	6	38.1	K,V	A,G	AGGGGG	Nonsynonymous mutation
14	6	6	38.2	K,V	A,T	ATTTTT	Nonsynonymous mutation
14	6	6	38.3	K,V	A,C	ACCCCC	Nonsynonymous mutation
14	6	6	39.1	S,T	A,T	TAAAAA	Nonsynonymous mutation
14	6	6	40.3	G	T,G	TGGGGG	Synonymous mutation
14	6	6	41.3	F	T,C	TCCCCC	Synonymous mutation
14	6	6	42.1	A,K	A,G	GAAAAA	Nonsynonymous mutation
14	6	6	42.2	A,K	A,C	CAAAAA	Nonsynonymous mutation
14	6	6	42.3	A,K	A,G	GAAAAA	Nonsynonymous mutation
14	6	6	43.1	A,I	A,G	AGGGGG	Nonsynonymous mutation
14	6	6	43.2	A,I	T,C	TCCCCC	Nonsynonymous mutation
14	6	6	43.3	A,I	A,T	ATTTTT	Nonsynonymous mutation
14	6	6	44.1	A,S	T,G	TGGGGG	Nonsynonymous mutation
14	6	6	44.3	A,S	A,T	TAAAAA	Nonsynonymous mutation
14	6	6	45.1	M,V	A,G	GAAAAA	Nonsynonymous mutation
14	6	6	47.1	I,L	A,C	ACCCCC	Nonsynonymous mutation
14	6	6	47.3	I,L	A,T	ATTTTT	Nonsynonymous mutation
14	6	6	48.1	F,G	T,G	TGGGGG	Nonsynonymous mutation
14	6	6	48.2	F,G	T,G	TGGGGG	Nonsynonymous mutation
14	6	6	49.1	I,V	A,G	AGGGGG	Nonsynonymous mutation
14	6	6	49.3	I,V	A,T	TAAAAA	Nonsynonymous mutation
14	6	6	50.2	A,G	C,G	CGGGGG	Nonsynonymous mutation
14	6	6	50.3	A,G	T,G	GTTTTT	Nonsynonymous mutation
14	6	6	51.1	G,Y	T,G	GTTTTT	Nonsynonymous mutation
14	6	6	51.2	G,Y	A,G	GAAAAA	Nonsynonymous mutation
14	6	6	51.3	G,Y	A,T	ATTTTT	Nonsynonymous mutation
14	6	6	52.1	F,I	A,T	ATTTTT	Nonsynonymous mutation
14	6	6	52.3	F,I	T,C	CTTTTT	Nonsynonymous mutation
14	6	6	53.1	I,V	A,G	AGGGGG	Nonsynonymous mutation
14	6	6	54.3	H,Q	A,T	ATTTTT	Nonsynonymous mutation
14	6	6	56.1	I,L	A,T	ATTTTT	Nonsynonymous mutation
14	6	6	56.3	I,L	A,T	TAAAAA	Nonsynonymous mutation
14	6	6	57.1	A,L	C,G	CGGGGG	Nonsynonymous mutation
14	6	6	57.2	A,L	T,C	TCCCCC	Nonsynonymous mutation
14	6	6	57.3	A,L	A,C	CAAAAA	Nonsynonymous mutation
14	6	6	58.2	A,V	T,C	TCCCCC	Nonsynonymous mutation
14	6	6	59.1	S,A	T,G	GTTTTT	Nonsynonymous mutation
14	6	6	59.3	S,A	A,C	CAAAAA	Nonsynonymous mutation
14	6	6	61.3	G	A,T	TAAAAA	Synonymous mutation
14	6	6	62.1	L	T,C	CTTTTT	Synonymous mutation
14	6	6	63.1	S,G	T,G	GTTTTT	Nonsynonymous mutation
14	6	6	63.2	S,G	C,G	GCCCCC	Nonsynonymous mutation
14	6	6	63.3	S,G	T,G	GTTTTT	Nonsynonymous mutation
14	6	6	64.1	A,Q	C,G	CGGGGG	Nonsynonymous mutation
14	6	6	64.2	A,Q	A,C	ACCCCC	Nonsynonymous mutation
14	6	6	65.1	I,L	A,C	CAAAAA	Nonsynonymous mutation
14	6	6	65.3	I,L	T,G	GTTTTT	Nonsynonymous mutation
14	6	6	66.3	M,I	C,G	GCCCCC	Nonsynonymous mutation
14	6	6	67.2	Q,L	A,T	ATTTTT	Nonsynonymous mutation
14	6	6	67.3	Q,L	A,C	ACCCCC	Nonsynonymous mutation
14	6	6	68.1	S,A	A,G	GAAAAA	Nonsynonymous mutation
14	6	6	68.2	S,A	C,G	CGGGGG	Nonsynonymous mutation
14	6	6	68.3	S,A	A,C	ACCCCC	Nonsynonymous mutation
14	6	6	69.2	S,L	T,C	TCCCCC	Nonsynonymous mutation
14	6	6	70.1	A,P	C,G	CGGGGG	Nonsynonymous mutation
14	6	6	70.3	A,P	C,G	CGGGGG	Nonsynonymous mutation
14	6	6	71.1	T,V	A,G	AGGGGG	Nonsynonymous mutation
14	6	6	71.2	T,V	T,C	CTTTTT	Nonsynonymous mutation
14	6	6	71.3	T,V	A,T	TAAAAA	Nonsynonymous mutation
14	6	6	72.1	A,L	T,G	TGGGGG	Nonsynonymous mutation
14	6	6	72.2	A,L	T,C	TCCCCC	Nonsynonymous mutation
14	6	6	72.3	A,L	T,G	GTTTTT	Nonsynonymous mutation
14	6	6	73.1	F,A	T,G	GTTTTT	Nonsynonymous mutation
14	6	6	73.2	F,A	T,C	CTTTTT	Nonsynonymous mutation
14	6	6	73.3	F,A	A,T	ATTTTT	Nonsynonymous mutation
14	6	6	74.1	S,W	A,T	TAAAAA	Nonsynonymous mutation
14	6	6	74.3	S,W	C,G	GCCCCC	Nonsynonymous mutation
14	6	6	75.2	A,G	C,G	GCCCCC	Nonsynonymous mutation
14	6	6	75.3	A,G	A,G	GAAAAA	Nonsynonymous mutation
14	6	6	76.1	I,V	A,G	AGGGGG	Nonsynonymous mutation
14	6	6	76.3	I,V	A,C	ACCCCC	Nonsynonymous mutation
14	6	6	78.1	W,I	A,T	ATTTTT	Nonsynonymous mutation
14	6	6	78.2	W,I	T,G	TGGGGG	Nonsynonymous mutation
14	6	6	78.3	W,I	A,G	AGGGGG	Nonsynonymous mutation
14	6	6	79.1	L,V	T,G	GTTTTT	Nonsynonymous mutation
14	6	6	79.3	L,V	C,G	CGGGGG	Nonsynonymous mutation
14	6	6	82.2	A,V	T,C	TCCCCC	Nonsynonymous mutation
14	6	6	82.3	A,V	A,T	ATTTTT	Nonsynonymous mutation
14	6	6	85.2	A,V	T,C	CTTTTT	Nonsynonymous mutation
14	6	6	85.3	A,V	A,C	ACCCCC	Nonsynonymous mutation
14	6	6	86.2	W,Y	A,G	GAAAAA	Nonsynonymous mutation
14	6	6	86.3	W,Y	T,G	GTTTTT	Nonsynonymous mutation
14	6	6	87.1	L	T,C	CTTTTT	Synonymous mutation
14	6	6	87.3	L	T,G	TGGGGG	Synonymous mutation
14	6	6	89.1	F,V	T,G	TGGGGG	Nonsynonymous mutation
14	6	6	90.1	Q,N	A,C	ACCCCC	Nonsynonymous mutation
14	6	6	90.3	Q,N	C,G	CGGGGG	Nonsynonymous mutation
14	6	6	91.1	S,M	A,T	ATTTTT	Nonsynonymous mutation
14	6	6	91.2	S,M	T,C	TCCCCC	Nonsynonymous mutation
14	6	6	92.1	L	T,C	CTTTTT	Synonymous mutation
14	6	6	92.3	L	A,G	GAAAAA	Synonymous mutation
14	6	6	93.1	K,L	A,C	ACCCCC	Nonsynonymous mutation
14	6	6	93.2	K,L	A,T	ATTTTT	Nonsynonymous mutation
14	6	6	93.3	K,L	T,G	GTTTTT	Nonsynonymous mutation
14	6	6	95.1	M,W	A,T	TAAAAA	Nonsynonymous mutation
14	6	6	95.2	M,W	T,G	GTTTTT	Nonsynonymous mutation
14	6	6	96.2	F,W	T,G	TGGGGG	Nonsynonymous mutation
14	6	6	96.3	F,W	T,G	TGGGGG	Nonsynonymous mutation
14	6	6	97.1	R	A,C	ACCCCC	Synonymous mutation
14	6	6	97.3	R	T,G	GTTTTT	Synonymous mutation
14	6	6	98.1	N,G	A,G	AGGGGG	Nonsynonymous mutation
14	6	6	98.2	N,G	A,G	AGGGGG	Nonsynonymous mutation
14	6	6	98.3	N,G	T,G	TGGGGG	Nonsynonymous mutation
14	6	6	99.1	N,G	A,G	AGGGGG	Nonsynonymous mutation
14	6	6	99.2	N,G	A,G	AGGGGG	Nonsynonymous mutation
14	6	6	100.2	S,T	C,G	CGGGGG	Nonsynonymous mutation
14	6	6	100.3	S,T	A,C	ACCCCC	Nonsynonymous mutation
14	6	6	101	-,M	-	-	InDel
14	6	6	102	-,P	-	-	InDel
14	6	6	104.1	D,L	T,G	GTTTTT	Nonsynonymous mutation
14	6	6	104.2	D,L	A,T	ATTTTT	Nonsynonymous mutation
14	6	6	104.3	D,L	T,G	TGGGGG	Nonsynonymous mutation
14	6	6	106.1	I,V	A,G	AGGGGG	Nonsynonymous mutation
14	6	6	106.3	I,V	A,T	TAAAAA	Nonsynonymous mutation
14	6	6	107.2	S,K	A,G	AGGGGG	Nonsynonymous mutation
14	6	6	107.3	S,K	A,T	ATTTTT	Nonsynonymous mutation
14	6	6	108.1	T,E	A,G	AGGGGG	Nonsynonymous mutation
14	6	6	108.2	T,E	A,C	CAAAAA	Nonsynonymous mutation
14	6	6	108.3	T,E	A,C	CAAAAA	Nonsynonymous mutation
14	6	6	109.3	S,R	A,C	ACCCCC	Nonsynonymous mutation
14	6	6	110.1	S,V	T,G	TGGGGG	Nonsynonymous mutation
14	6	6	110.2	S,V	T,C	CTTTTT	Nonsynonymous mutation
14	6	6	110.3	S,V	T,G	GTTTTT	Nonsynonymous mutation
14	6	6	111.1	E,L	C,G	CGGGGG	Nonsynonymous mutation
14	6	6	111.2	E,L	A,T	TAAAAA	Nonsynonymous mutation
14	6	6	112.1	S,G	A,G	GAAAAA	Nonsynonymous mutation
14	6	6	113.2	D,V	A,T	TAAAAA	Nonsynonymous mutation
14	6	6	113.3	D,V	C,G	GCCCCC	Nonsynonymous mutation
14	6	6	114.2	T,K	A,C	CAAAAA	Nonsynonymous mutation
14	6	6	114.3	T,K	A,T	TAAAAA	Nonsynonymous mutation
14	6	6	115.1	Q,N	A,C	CAAAAA	Nonsynonymous mutation
14	6	6	115.3	Q,N	T,G	GTTTTT	Nonsynonymous mutation
14	6	6	116.1	L,V	C,G	CGGGGG	Nonsynonymous mutation
14	6	6	117.1	F,I	A,T	ATTTTT	Nonsynonymous mutation
14	6	6	117.3	F,I	A,T	ATTTTT	Nonsynonymous mutation
14	6	6	118.1	K,V	A,G	AGGGGG	Nonsynonymous mutation
14	6	6	118.2	K,V	A,T	ATTTTT	Nonsynonymous mutation
14	6	6	118.3	K,V	A,G	GAAAAA	Nonsynonymous mutation
14	6	6	120.3	G	T,C	TCCCCC	Synonymous mutation
14	6	6	121.1	L,V	T,G	TGGGGG	Nonsynonymous mutation
14	6	6	121.3	L,V	A,G	GAAAAA	Nonsynonymous mutation
14	6	6	122.1	I,L	A,C	CAAAAA	Nonsynonymous mutation
14	6	6	122.3	I,L	T,G	GTTTTT	Nonsynonymous mutation
14	6	6	123.1	N,V	A,G	AGGGGG	Nonsynonymous mutation
14	6	6	123.2	N,V	A,T	ATTTTT	Nonsynonymous mutation
14	6	6	124.2	S,N	A,G	AGGGGG	Nonsynonymous mutation
14	6	6	125.1	L,V	T,G	TGGGGG	Nonsynonymous mutation
14	6	6	126.1	M,L	A,T	ATTTTT	Nonsynonymous mutation
14	6	6	126.3	M,L	A,G	GAAAAA	Nonsynonymous mutation
14	6	6	128.3	P	C,G	CGGGGG	Synonymous mutation
14	6	6	130.2	A,V	T,C	CTTTTT	Nonsynonymous mutation
14	6	6	131.1	A,L	T,G	TGGGGG	Nonsynonymous mutation
14	6	6	131.2	A,L	T,C	TCCCCC	Nonsynonymous mutation
14	6	6	132.3	L	A,G	AGGGGG	Synonymous mutation
14	6	6	135.1	S,L	A,C	ACCCCC	Nonsynonymous mutation
14	6	6	135.2	S,L	T,G	GTTTTT	Nonsynonymous mutation
14	6	6	136.1	S,M	A,T	ATTTTT	Nonsynonymous mutation
14	6	6	136.2	S,M	T,C	TCCCCC	Nonsynonymous mutation
14	6	6	137.3	F	T,C	TCCCCC	Synonymous mutation
14	6	6	138.1	L	T,C	TCCCCC	Synonymous mutation
14	6	6	138.3	L	A,G	AGGGGG	Synonymous mutation
14	6	6	141.3	F	T,C	CTTTTT	Synonymous mutation
14	6	6	142.2	T,I	T,C	CTTTTT	Nonsynonymous mutation
14	6	6	143.1	S,D	A,G	AGGGGG	Nonsynonymous mutation
14	6	6	143.2	S,D	A,G	GAAAAA	Nonsynonymous mutation
14	6	6	144.1	T,P	A,C	CAAAAA	Nonsynonymous mutation
14	6	6	145.1	S,E	T,G	GTTTTT	Nonsynonymous mutation
14	6	6	145.2	S,E	A,C	ACCCCC	Nonsynonymous mutation
14	6	6	146.3	S	A,T	TAAAAA	Synonymous mutation
14	6	6	147	-,G	-	-	InDel
14	6	6	148.1	S	A,T	ATTTTT	Synonymous mutation
14	6	6	148.2	S	C,G	GCCCCC	Synonymous mutation
14	6	6	148.3	S	T,G	TGGGGG	Synonymous mutation
14	6	6	149.1	A,L	T,G	TGGGGG	Nonsynonymous mutation
14	6	6	149.2	A,L	T,C	TCCCCC	Nonsynonymous mutation
14	6	6	149.3	A,L	A,T	ATTTTT	Nonsynonymous mutation
14	6	6	150.1	S,T	A,T	ATTTTT	Nonsynonymous mutation
14	6	6	150.3	S,T	A,G	AGGGGG	Nonsynonymous mutation
14	6	6	151.1	S,M	A,T	TAAAAA	Nonsynonymous mutation
14	6	6	151.2	S,M	T,C	CTTTTT	Nonsynonymous mutation
14	6	6	151.3	S,M	A,G	AGGGGG	Nonsynonymous mutation
14	6	6	153.1	I,L	A,T	ATTTTT	Nonsynonymous mutation
14	6	6	154.1	L	T,C	CTTTTT	Synonymous mutation
14	6	6	155.1	W,V	T,G	GTTTTT	Nonsynonymous mutation
14	6	6	155.2	W,V	T,G	TGGGGG	Nonsynonymous mutation
14	6	6	155.3	W,V	T,G	TGGGGG	Nonsynonymous mutation
14	6	6	156.3	L	T,G	GTTTTT	Synonymous mutation
14	6	6	157.3	G	T,C	CTTTTT	Synonymous mutation
14	6	6	158.3	L	A,G	AGGGGG	Synonymous mutation
14	6	6	159.3	L	A,G	GAAAAA	Synonymous mutation
14	6	6	160.3	F,L	T,G	GTTTTT	Nonsynonymous mutation
14	6	6	162.1	I,V	A,G	AGGGGG	Nonsynonymous mutation
14	6	6	162.3	I,V	A,C	CAAAAA	Nonsynonymous mutation
14	6	6	163.1	T,L	A,C	ACCCCC	Nonsynonymous mutation
14	6	6	163.2	T,L	T,C	CTTTTT	Nonsynonymous mutation
14	6	6	163.3	T,L	T,G	TGGGGG	Nonsynonymous mutation
14	6	6	164.2	A,V	T,C	CCTTTT	Nonsynonymous mutation
14	6	6	165.1	T,L	A,T	TAAAAA	Nonsynonymous mutation
14	6	6	165.2	T,L	T,C	TCCCCC	Nonsynonymous mutation
14	6	6	165.3	T,L	A,G	GAAAAA	Nonsynonymous mutation
14	6	6	166.3	M,I	C,G	CGGGGG	Nonsynonymous mutation
14	6	6	167.1	C,I	A,T	ATTTTT	Nonsynonymous mutation
14	6	6	167.2	C,I	T,G	TGGGGG	Nonsynonymous mutation
14	6	6	167.3	C,I	A,T	ATTTTT	Nonsynonymous mutation
14	6	6	168.3	N	T,C	CTTTTT	Synonymous mutation
14	6	6	169	-,S	-	-	InDel
14	6	6	170	-,I	-	-	InDel
14	6	6	171	-,F	-	-	InDel
14	6	6	172	-,S	-	-	InDel
14	6	6	173.1	I,L	A,T	TAAAAA	Nonsynonymous mutation
14	6	6	173.3	I,L	A,C	ACCCCC	Nonsynonymous mutation
14	6	6	174.1	S,L	T,C	TCCCCC	Nonsynonymous mutation
14	6	6	174.2	S,L	T,C	CTTTTT	Nonsynonymous mutation
14	6	6	174.3	S,L	A,G	AGGGGG	Nonsynonymous mutation
14	6	6	175.2	F,Y	A,T	TAAAAA	Nonsynonymous mutation
14	6	6	176.1	A,S	A,G	AGGGGG	Nonsynonymous mutation
14	6	6	176.2	A,S	C,G	GCCCCC	Nonsynonymous mutation
14	6	6	176.3	A,S	T,G	TGGGGG	Nonsynonymous mutation
14	6	6	177.1	S,K	A,T	ATTTTT	Nonsynonymous mutation
14	6	6	177.2	S,K	A,C	ACCCCC	Nonsynonymous mutation
14	6	6	177.3	S,K	A,G	GAAAAA	Nonsynonymous mutation
14	6	6	178.1	L,V	T,G	TGGGGG	Nonsynonymous mutation
14	6	6	180.1	S	A,T	TAAAAA	Synonymous mutation
14	6	6	180.2	S	C,G	CGGGGG	Synonymous mutation
14	6	6	180.3	S	T,G	GTTTTT	Synonymous mutation
14	6	6	181.2	W,Y	A,G	AGGGGG	Nonsynonymous mutation
14	6	6	181.3	W,Y	T,G	TGGGGG	Nonsynonymous mutation
14	6	6	182.1	G,L,V	T,G	TGGGGG	Nonsynonymous mutation
14	6	6	182.2	G,L,V	T,G	TGTTTT	Nonsynonymous mutation
14	6	6	182.3	G,L,V	A,C	ACCCCC	Nonsynonymous mutation
14	6	6	183.1	F,G	T,G	GTTTTT	Nonsynonymous mutation
14	6	6	183.2	F,G	T,G	GTTTTT	Nonsynonymous mutation
14	6	6	185.1	R,K	A,C	ACCCCC	Nonsynonymous mutation
14	6	6	185.2	R,K	A,G	AGGGGG	Nonsynonymous mutation
14	6	6	185.3	R,K	C,G	GCCCCC	Nonsynonymous mutation
14	6	6	186.1	F,P	T,C	TCCCCC	Nonsynonymous mutation
14	6	6	186.2	F,P	T,C	TCCCCC	Nonsynonymous mutation
14	6	6	186.3	F,P	C,G	CGGGGG	Nonsynonymous mutation
14	6	6	187.3	N	T,C	CTTTTT	Synonymous mutation
14	6	6	188.2	S,L	T,C	TCCCCC	Nonsynonymous mutation
14	6	6	188.3	S,L	A,T	ATTTTT	Nonsynonymous mutation
14	6	6	189.1	Q,G	C,G	GCCCCC	Nonsynonymous mutation
14	6	6	189.2	Q,G	A,G	GAAAAA	Nonsynonymous mutation
14	6	6	189.3	Q,G	A,G	AGGGGG	Nonsynonymous mutation
14	6	6	191.1	H,Y	T,C	CTTTTT	Nonsynonymous mutation
14	6	6	192	S,-	-	-	InDel
14	6	6	193	-,R	-	-	InDel
14	6	6	194	-,G	-	-	InDel
14	6	6	195.3	L	A,T	TAAAAA	Synonymous mutation
14	6	6	196.3	D,E	C,G	CGGGGG	Nonsynonymous mutation
14	6	6	197.3	G	T,C	TCCCCC	Synonymous mutation
14	6	6	198.1	I,V	A,G	AGGGGG	Nonsynonymous mutation
14	6	6	199.2	S,L	T,C	TCCCCC	Nonsynonymous mutation
14	6	6	199.3	S,L	T,G	GTTTTT	Nonsynonymous mutation
14	6	6	201.3	V	A,T	ATTTTT	Synonymous mutation
14	6	6	202.1	I,L	A,T	ATTTTT	Nonsynonymous mutation
14	6	6	203.1	F,L	T,C	TCCCCC	Nonsynonymous mutation
14	6	6	204.1	I,L	A,C	CAAAAA	Nonsynonymous mutation
14	6	6	206.3	L	A,T	TAAAAA	Synonymous mutation
14	6	6	207.3	A	A,T	TAAAAA	Synonymous mutation
14	6	6	208.2	S,T	C,G	CGGGGG	Nonsynonymous mutation
14	6	6	208.3	S,T	A,C	ACCCCC	Nonsynonymous mutation
14	6	6	209.1	K,R	A,C	CAAAAA	Nonsynonymous mutation
14	6	6	209.2	K,R	A,G	GAAAAA	Nonsynonymous mutation
14	6	6	209.3	K,R	A,T	TAAAAA	Nonsynonymous mutation
14	6	6	210.1	L,V	T,G	TGGGGG	Nonsynonymous mutation
14	6	6	210.3	L,V	A,T	ATTTTT	Nonsynonymous mutation
14	6	6	212.3	I	A,C	ACCCCC	Synonymous mutation
14	6	6	213.2	S,N	A,G	AGGGGG	Nonsynonymous mutation
14	6	6	213.3	S,N	T,C	TCCCCC	Nonsynonymous mutation
14	6	6	214.1	D,K	A,G	AGGGGG	Nonsynonymous mutation
14	6	6	214.3	D,K	T,G	GTTTTT	Nonsynonymous mutation
14	6	6	215	-,R	-	-	InDel
15	5	8	1	-,M	-	-	InDel
15	5	8	2	-,L	-	-	InDel
15	5	8	3	-,K	-	-	InDel
15	5	8	4	-,V	-	-	InDel
15	5	8	5	-,R	-	-	InDel
15	5	8	6	-,F	-	-	InDel
15	5	8	7	-,L	-	-	InDel
15	5	8	8	-,C	-	-	InDel
15	5	8	9	-,R	-	-	InDel
15	5	8	10	-,G	-	-	InDel
15	5	8	11	-,L	-	-	InDel
15	5	8	12	-,L	-	-	InDel
15	5	8	13	-,T	-	-	InDel
15	5	8	17.2	S,L	T,C	TTTCTCTT	Nonsynonymous mutation
15	5	8	20.2	N,I	A,T	TTTATATT	Nonsynonymous mutation
15	5	8	21.2	A,V	T,C	TTTCTCTT	Nonsynonymous mutation
15	5	8	22.1	L,V	T,G	TTTGTGTT	Nonsynonymous mutation
15	5	8	22.3	L,V	A,G	GAAGAGAA	Nonsynonymous mutation
15	5	8	25.2	D,G	A,G	GGGAGAGG	Nonsynonymous mutation
15	5	8	25.3	D,G	T,C	TTTCTCTT	Nonsynonymous mutation
15	5	8	27.1	S,Q	T,C	CCCTCTCC	Nonsynonymous mutation
15	5	8	27.2	S,Q	A,C	AAACACAA	Nonsynonymous mutation
15	5	8	28.2	R,L	T,G	TGGTGTGG	Nonsynonymous mutation
15	5	8	33.3	R	T,C	TTTCTCTT	Synonymous mutation
15	5	8	37.2	A,V	T,C	TCCTCTCC	Nonsynonymous mutation
15	5	8	38.3	C	T,C	TCCCCCCC	Synonymous mutation
15	5	8	39.1	L,V	T,G	GTTTTTTT	Nonsynonymous mutation
15	5	8	40.2	M,I,K	A,T	ATTTTTTT	Nonsynonymous mutation
15	5	8	40.3	M,I,K	T,G	GTTGTGTT	Nonsynonymous mutation
15	5	8	46.1	T,P	A,C	ACCACACC	Nonsynonymous mutation
15	5	8	48.3	K	A,G	GAAGAGAA	Synonymous mutation
15	5	8	51.1	C,R	T,C	CTTTTTTT	Nonsynonymous mutation
15	5	8	52	-,L	-	-	InDel
15	5	8	53	-,K	-	-	InDel
15	5	8	54	-,N	-	-	InDel
15	5	8	55	H,-	-	-	InDel
15	5	8	56	-,C	-	-	InDel
16	6	9	1	-,M	-	-	InDel
16	6	9	2	-,L	-	-	InDel
16	6	9	3	-,W	-	-	InDel
16	6	9	4	-,L	-	-	InDel
16	6	9	5	S,-	-	-	InDel
16	6	9	6	-,L	-	-	InDel
16	6	9	7	-,V	-	-	InDel
16	6	9	8	-,V	-	-	InDel
16	6	9	9	-,M	-	-	InDel
16	6	9	10	H,-,R	-	-	InDel
16	6	9	11	-,C	-	-	InDel
16	6	9	12	S,-,Q	-	-	InDel
16	6	9	13	-,P	-	-	InDel
16	6	9	14	-,L	-	-	InDel
16	6	9	15	S,-,R	-	-	InDel
16	6	9	16	-,R	-	-	InDel
16	6	9	17	A,-	-	-	InDel
16	6	9	18	-,L	-	-	InDel
16	6	9	19	A,-	-	-	InDel
16	6	9	20	-,L	-	-	InDel
16	6	9	21	F,-	-	-	InDel
16	6	9	22	-,Q	-	-	InDel
16	6	9	23	S,-	-	-	InDel
16	6	9	24	S,-	-	-	InDel
16	6	9	25	S,-	-	-	InDel
16	6	9	26	-,Q,W	-	-	InDel
16	6	9	27	S,-	-	-	InDel
16	6	9	28	-,P	-	-	InDel
16	6	9	29	-,K	-	-	InDel
16	6	9	30	S,-	-	-	InDel
16	6	9	31	-,Q	-	-	InDel
16	6	9	32	A,-	-	-	InDel
16	6	9	33	-,G	-	-	InDel
16	6	9	34	F,-	-	-	InDel
16	6	9	35	-,E	-	-	InDel
16	6	9	36	-,I,V	-	-	InDel
16	6	9	37	F,-,L	-	-	InDel
16	6	9	38	F,-	-	-	InDel
16	6	9	39	S,-	-	-	InDel
16	6	9	40	-,D,N	-	-	InDel
16	6	9	41	-,I	-	-	InDel
16	6	9	42	S,-	-	-	InDel
16	6	9	43	-,G	-	-	InDel
16	6	9	44	-,D	-	-	InDel
16	6	9	45	S,-	-	-	InDel
16	6	9	47.1	S,N,V	A,G	GAAAAAAAA	Nonsynonymous mutation
16	6	9	47.2	S,N,V	A,T,G	TAGGGGGGG	Nonsynonymous mutation
16	6	9	47.3	S,N,V	T,C	CTCCCCCCC	Nonsynonymous mutation
16	6	9	48.2	T,M,N	A,T,C	TACCCCCCC	Nonsynonymous mutation
16	6	9	48.3	T,M,N	A,T,G	GTAAAAAAA	Nonsynonymous mutation
16	6	9	49.2	R,K	A,G	AGGGGGGGG	Nonsynonymous mutation
16	6	9	49.3	R,K	A,G	AAGGGGGGG	Nonsynonymous mutation
16	6	9	50.2	F,Y	A,T	ATTTTTTTT	Nonsynonymous mutation
16	6	9	51.3	C	T,C	CTTTTTTTT	Synonymous mutation
16	6	9	52.1	N,E	A,G	AGGGGGGGG	Nonsynonymous mutation
16	6	9	52.3	N,E	A,C	CAAAAAAAA	Nonsynonymous mutation
16	6	9	53.2	S,K	A,G	GAAAAAAAA	Nonsynonymous mutation
16	6	9	53.3	S,K	C,G	CGGGGGGGG	Nonsynonymous mutation
16	6	9	55.1	K,G	A,G	AGGGGGGGG	Nonsynonymous mutation
16	6	9	55.2	K,G	A,G	AGGGGGGGG	Nonsynonymous mutation
16	6	9	55.3	K,G	A,C,G	ACGGGGGGG	Nonsynonymous mutation
16	6	9	56.1	A,Q,K	A,C,G	GCAAAAAAA	Nonsynonymous mutation
16	6	9	56.2	A,Q,K	A,C	CAAAAAAAA	Nonsynonymous mutation
16	6	9	56.3	A,Q,K	A,G	AAGGGGGGG	Nonsynonymous mutation
16	6	9	57.1	N,D,K	A,G	GAAAAAAAA	Nonsynonymous mutation
16	6	9	57.3	N,D,K	A,T,C	TACCCCCCC	Nonsynonymous mutation
16	6	9	59.3	E	A,G	GGAAAAAAA	Synonymous mutation
16	6	9	60.3	H	T,C	CTTTTTTTT	Synonymous mutation
16	6	9	62.3	E	A,G	AAAGGGGGG	Synonymous mutation
16	6	9	63.1	T,L,V	A,C,G	ACGGGGGGG	Nonsynonymous mutation
16	6	9	63.2	T,L,V	T,C	CTTTTTTTT	Nonsynonymous mutation
16	6	9	63.3	T,L,V	C,G	CCGGGGGGG	Nonsynonymous mutation
16	6	9	64.1	M,I,L	A,T	TAAAAAAAA	Nonsynonymous mutation
16	6	9	64.3	M,I,L	A,G	AAGGGGGGG	Nonsynonymous mutation
16	6	9	65.1	K,E	A,G	GAAAAAAAA	Nonsynonymous mutation
16	6	9	65.3	K,E	A,G	AGGGGGGGG	Nonsynonymous mutation
16	6	9	66.1	Q,R	A,C	ACCCCCCCC	Nonsynonymous mutation
16	6	9	66.2	Q,R	A,G	GAAAAAAAA	Nonsynonymous mutation
16	6	9	67.3	K	A,G	AAGGGGGGG	Synonymous mutation
16	6	9	68.3	P	A,T,C	TCAAAAAAA	Synonymous mutation
16	6	9	69.3	S	A,G	AAAGGGGGG	Synonymous mutation
16	6	9	70.2	S,K	A,G	GAAAAAAAA	Nonsynonymous mutation
16	6	9	70.3	S,K	T,G	TGGGGGGGG	Nonsynonymous mutation
16	6	9	71.3	Y	T,C	CTCCCCCCC	Synonymous mutation
16	6	9	72.2	D,G	A,G	AGGGGGGGG	Nonsynonymous mutation
16	6	9	72.3	D,G	A,T	TATTTTTTT	Nonsynonymous mutation
16	6	9	73.1	Q,K	A,C	CAAAAAAAA	Nonsynonymous mutation
16	6	9	73.3	Q,K	A,G	GAGGGGGGG	Nonsynonymous mutation
16	6	9	74.1	S,Q	A,T,C	CATTTTTTT	Nonsynonymous mutation
16	6	9	74.2	S,Q	A,C,G	AGCCCCCCC	Nonsynonymous mutation
16	6	9	74.3	S,Q	A,T,C,G	GTCAAAAAA	Nonsynonymous mutation
16	6	9	76.1	S,R,K	A,T	TAAAAAAAA	Nonsynonymous mutation
16	6	9	76.2	S,R,K	A,C,G	CAGGGGGGG	Nonsynonymous mutation
16	6	9	77	-,I	-	-	InDel
16	6	9	78	-,F	-	-	InDel
16	6	9	79.2	G,E	A,G	GAAAAAAAA	Nonsynonymous mutation
16	6	9	79.3	G,E	A,G	AAGGGGGGG	Nonsynonymous mutation
16	6	9	80.2	Q,R	A,G	GAAAAAAAA	Nonsynonymous mutation
16	6	9	80.3	Q,R	A,G	AAGGGGGGG	Nonsynonymous mutation
16	6	9	81.3	F	T,C	TTCCCCCCC	Synonymous mutation
16	6	9	82.2	M,K	A,T	TAAAAAAAA	Nonsynonymous mutation
16	6	9	82.3	M,K	A,G	GAAGGGGGG	Nonsynonymous mutation
16	6	9	83.1	A,L	T,G	TGGGGGGGG	Nonsynonymous mutation
16	6	9	83.2	A,L	T,C	TCCCCCCCC	Nonsynonymous mutation
16	6	9	83.3	A,L	A,T,G	GTAAAAAAA	Nonsynonymous mutation
16	6	9	85.1	L,V	C,G	GCCCCCCCC	Nonsynonymous mutation
16	6	9	85.3	L,V	A,T,G	TGAAAAAAA	Nonsynonymous mutation
16	6	9	86.1	H,D	C,G	CGGGGGGGG	Nonsynonymous mutation
16	6	9	87.2	G,E	A,G	AGGGGGGGG	Nonsynonymous mutation
16	6	9	87.3	G,E	A,C,G	GCAAAAAAA	Nonsynonymous mutation
16	6	9	88.3	F	T,C	CTTTTTTTT	Synonymous mutation
16	6	9	89.1	F,I	A,T	ATTTTTTTT	Nonsynonymous mutation
16	6	9	89.3	F,I	T,C	CTTTTTTTT	Nonsynonymous mutation
16	6	9	90.1	S,N,G	A,G	AGAAAAAAA	Nonsynonymous mutation
16	6	9	90.2	S,N,G	A,G	AGGGGGGGG	Nonsynonymous mutation
16	6	9	90.3	S,N,G	T,C	CTTTTTTTT	Nonsynonymous mutation
16	6	9	91	S,-,G	-	-	InDel
16	6	9	92	S,-,V	-	-	InDel
16	6	9	93	A,-	-	-	InDel
16	6	9	94	A,S,-	-	-	InDel
16	6	9	95	S,-	-	-	InDel
16	6	9	96	-,L	-	-	InDel
16	6	9	97	-,P	-	-	InDel
16	6	9	98	-,G,V	-	-	InDel
16	6	9	99.3	G	A,T,C	TACCCCCCC	Synonymous mutation
16	6	9	100.2	A,G,V	T,C,G	GCTTTTTTT	Nonsynonymous mutation
16	6	9	100.3	A,G,V	A,T,G	GATTTTTTT	Nonsynonymous mutation
16	6	9	101.1	S,H	T,C	CTTTTTTTT	Nonsynonymous mutation
16	6	9	101.2	S,H	A,C	ACCCCCCCC	Nonsynonymous mutation
16	6	9	101.3	S,H	T,G	TGGGGGGGG	Nonsynonymous mutation
16	6	9	102.1	L,Y	T,C	TTTCCCCCC	Nonsynonymous mutation
16	6	9	102.2	L,Y	A,T	ATTTTTTTT	Nonsynonymous mutation
16	6	9	102.3	L,Y	A,T	TAAAAAAAA	Nonsynonymous mutation
16	6	9	103.1	D,E,Y	T,G	TGGGGGGGG	Nonsynonymous mutation
16	6	9	103.3	D,E,Y	A,T,C	CTAAAAAAA	Nonsynonymous mutation
16	6	9	104.1	N,L	A,T,C	ACTTTTTTT	Nonsynonymous mutation
16	6	9	104.2	N,L	A,T	ATTTTTTTT	Nonsynonymous mutation
16	6	9	104.3	N,L	A,T,C	TCAAAAAAA	Nonsynonymous mutation
16	6	9	105.2	T,M,I	T,C	TTCCCCCCC	Nonsynonymous mutation
16	6	9	105.3	T,M,I	A,C,G	GCAAAAAAA	Nonsynonymous mutation
16	6	9	106.1	D,N	A,G	AGGGGGGGG	Nonsynonymous mutation
16	6	9	107.1	R	A,C	CAAAAAAAA	Synonymous mutation
16	6	9	107.3	R	A,T	TAAAAAAAA	Synonymous mutation
16	6	9	109.3	V	T,G	GGTTTTTTT	Synonymous mutation
16	6	9	110.1	C,V	T,G	TGGGGGGGG	Nonsynonymous mutation
16	6	9	110.2	C,V	T,G	GTTTTTTTT	Nonsynonymous mutation
16	6	9	110.3	C,V	T,C	CTTTTTTTT	Nonsynonymous mutation
16	6	9	112.1	A,S,N	A,G	AAGGGGGGG	Nonsynonymous mutation
16	6	9	112.2	A,S,N	A,C,G	AGCCCCCCC	Nonsynonymous mutation
16	6	9	112.3	A,S,N	T,C	CTTTTTTTT	Nonsynonymous mutation
16	6	9	113.1	I,V	A,G	GGAAAAAAA	Nonsynonymous mutation
16	6	9	113.3	I,V	T,C,G	TGCCCCCCC	Nonsynonymous mutation
16	6	9	114.3	C	T,C	TTTCCCCCC	Synonymous mutation
16	6	9	115.1	K,G	A,G	AGGGGGGGG	Nonsynonymous mutation
16	6	9	115.2	K,G	A,G	AGGGGGGGG	Nonsynonymous mutation
16	6	9	115.3	K,G	A,T,C	ATTCCCCCC	Nonsynonymous mutation
16	6	9	116.1	S,H,N	A,C	ACAAAAAAA	Nonsynonymous mutation
16	6	9	116.2	S,H,N	A,G	AAGGGGGGG	Nonsynonymous mutation
16	6	9	117.1	A,T,K	A,G	AAAGGGGGG	Nonsynonymous mutation
16	6	9	117.2	A,T,K	A,C	AACCCCCCC	Nonsynonymous mutation
16	6	9	117.3	A,T,K	A,G	AGAAAAAAA	Nonsynonymous mutation
16	6	9	118.1	S,T	A,T	TAAAAAAAA	Nonsynonymous mutation
16	6	9	118.3	S,T	A,T	ATTTTTTTT	Nonsynonymous mutation
16	6	9	119.1	L	T,C	TCTTTTTTT	Synonymous mutation
16	6	9	119.3	L	A,C,R,G	GCAAAGAAR	Synonymous mutation
16	6	9	120.1	D,K,E	A,G	GGGGGAGGG	Nonsynonymous mutation
16	6	9	120.3	D,K,E	A,T	ATAAAAAAA	Nonsynonymous mutation
16	6	9	121	-,I	-	-	InDel
16	6	9	122	-,M	-	-	InDel
16	6	9	123	-,V	-	-	InDel
16	6	9	124	-,N	-	-	InDel
16	6	9	126.1	F,H,Q,V	T,C,G	GCCCCTCCC	Nonsynonymous mutation
16	6	9	126.2	F,H,Q,V	A,T	TAAAATAAA	Nonsynonymous mutation
16	6	9	126.3	F,H,Q,V	A,T,C	AATTTCTTT	Nonsynonymous mutation
16	6	9	127.1	S,G	A,G	GGGGGAGGG	Nonsynonymous mutation
16	6	9	128.1	N,D,K,E	A,G	AGGGGAGGG	Nonsynonymous mutation
16	6	9	128.3	N,D,K,E	A,T,C	ATAAACAAA	Nonsynonymous mutation
16	6	9	129.1	Q,L,E	C,G	GGCCCCCCC	Nonsynonymous mutation
16	6	9	129.2	Q,L,E	A,T	AAAAATAAA	Nonsynonymous mutation
16	6	9	129.3	Q,L,E	A,G	GAAAAAAAA	Nonsynonymous mutation
16	6	9	130.3	F	T,C	TTTTTCTTT	Synonymous mutation
16	6	9	131.1	A,Q,L,E	C,G	GCCCCGCCC	Nonsynonymous mutation
16	6	9	131.2	A,Q,L,E	A,T,C	ATAAACAAA	Nonsynonymous mutation
16	6	9	131.3	A,Q,L,E	T,C,G	GCGGGTGGG	Nonsynonymous mutation
16	6	9	132	-,K	-	-	InDel
16	6	9	133	-,L	-	-	InDel
16	6	9	134	-,R	-	-	InDel
16	6	9	135	A,-	-	-	InDel
16	6	9	136	-,N	-	-	InDel
16	6	9	137	-,K	-	-	InDel
16	6	9	138	-,R	-	-	InDel
16	6	9	139	-,L	-	-	InDel
16	6	9	140	-,K	-	-	InDel
16	6	9	141	-,R	-	-	InDel
16	6	9	142	-,D	-	-	InDel
16	6	9	143	-,C	-	-	InDel
16	6	9	144	-,Q	-	-	InDel
16	6	9	145	-,R	-	-	InDel
16	6	9	146	-,V	-	-	InDel
16	6	9	147	A,-	-	-	InDel
16	6	9	148	F,-	-	-	InDel
16	6	9	149	-,P	-	-	InDel
16	6	9	150	-,V	-	-	InDel
16	6	9	151	-,P	-	-	InDel
16	6	9	152	-,L	-	-	InDel
16	6	9	153	S,-	-	-	InDel
16	6	9	154	-,R	-	-	InDel
16	6	9	155	-,G	-	-	InDel
16	6	9	156	-,G	-	-	InDel
16	6	9	157	-,Y	-	-	InDel
16	6	9	158	-,G	-	-	InDel
16	6	9	159	-,C	-	-	InDel
16	6	9	160	-,C	-	-	InDel
16	6	9	161	-,V	-	-	InDel
17	7	9	60.3	R	T,C	CTCCCCCCC	Synonymous mutation
17	7	9	65.1	L	T,C	TCTTTTTTT	Synonymous mutation
17	7	9	68.3	G	T,C	TCTTTTTTT	Synonymous mutation
17	7	9	84.1	L	T,C	TCTTTTTTT	Synonymous mutation
18	7	11	2.3	N	T,C	CTCTTCTCCCT	Synonymous mutation
18	7	11	5.2	G,E	A,G	AGAGGAGAAAG	Nonsynonymous mutation
18	7	11	6.3	K	A,G	GAGAAAAGGAA	Synonymous mutation
18	7	11	7.1	I,L	A,C	CCCCCACCCAC	Nonsynonymous mutation
18	7	11	7.3	I,L	T,C	TCTCCCCTTCC	Nonsynonymous mutation
18	7	11	10.3	V	A,G	GAGAAGAGGGA	Synonymous mutation
18	7	11	11.3	E	A,G	GAGAAGAGGGA	Synonymous mutation
18	7	11	14.2	A,V	T,C	CCTCCCCTTCC	Nonsynonymous mutation
18	7	11	15.3	N,K	A,C	AACAAAACCAA	Nonsynonymous mutation
18	7	11	27.1	T,V	A,G	GGAGGGGAAGG	Nonsynonymous mutation
18	7	11	27.2	T,V	T,C	TTCTTTTCCTT	Nonsynonymous mutation
18	7	11	29.3	G	T,C	CCCCCTCCCTC	Synonymous mutation
18	7	11	31.2	S,N	A,G	AGGGGGGGGGG	Nonsynonymous mutation
18	7	11	31.3	S,N	T,C	CCTCCCCTTCC	Nonsynonymous mutation
18	7	11	40.1	A,T	A,G	AGAGGGGAAGG	Nonsynonymous mutation
18	7	11	41.3	A	A,T	TATAAAATTAA	Synonymous mutation
18	7	11	42.3	F	T,C	CTCTTTTCCTT	Synonymous mutation
18	7	11	46.3	G	C,G	CCCGGCGCCCG	Synonymous mutation
18	7	11	54.3	A	A,T	TTTTTATTTAT	Synonymous mutation
18	7	11	66.1	L	T,C	CCCTTCTCCCT	Synonymous mutation
18	7	11	72.3	S	A,G	AAGAAAAGGAA	Synonymous mutation
18	7	11	76.3	A	T,C	CTTCCTCTTTC	Synonymous mutation
18	7	11	85.2	D,G	A,G	GAGGGGGGGGG	Nonsynonymous mutation
18	7	11	94.3	E	A,G	GGAGGGGAAGG	Synonymous mutation
18	7	11	109.3	N	T,C	TCTTTTTTTTT	Synonymous mutation
19	6	11	12.3	R	A,T	ATTTTTTTTTT	Synonymous mutation
19	6	11	19.3	L	T,C	TCCCCCCCCCC	Synonymous mutation
19	6	11	25.3	A	A,C	CAAAAAAAAAA	Synonymous mutation
19	6	11	26.3	A	A,G	AGGGGGGGGGG	Synonymous mutation
19	6	11	28.1	K,E	A,G	GAAAAAAAAAA	Nonsynonymous mutation
19	6	11	30.3	T	T,G	TGGGGGGGGGG	Synonymous mutation
19	6	11	36.1	A,T	A,G	AGGGGGGGGGG	Nonsynonymous mutation
19	6	11	36.3	A,T	A,C	ACCCCCCCCCC	Nonsynonymous mutation
19	6	11	38.3	V	T,C	TCCCCCCCCCC	Synonymous mutation
19	6	11	39.3	E	A,G	GAAAAAAAAAA	Synonymous mutation
19	6	11	46.3	L	A,G	GAAAAAAAAAA	Synonymous mutation
19	6	11	47.3	M,I	C,G	GCCCCCCCCCC	Nonsynonymous mutation
19	6	11	49.3	V	T,C	CTTTTTTTTTT	Synonymous mutation
19	6	11	75.3	S	T,C	CTTTTTTTTTT	Synonymous mutation
19	6	11	82.3	V	A,G	GAAAAAAAAAA	Synonymous mutation
19	6	11	83.3	L	A,C	CAAAAAAAAAA	Synonymous mutation
20	2	2	10.3	V	A,C	AC	Synonymous mutation
20	2	2	36.3	K	A,G	GA	Synonymous mutation
20	2	2	38.1	L	T,C	TC	Synonymous mutation
20	2	2	48.3	V	A,T	TA	Synonymous mutation
20	2	2	53.3	A	A,G	GA	Synonymous mutation
20	2	2	60.3	S	A,C	AC	Synonymous mutation
20	2	2	78.3	K	A,G	AG	Synonymous mutation
20	2	2	90.3	N,K	T,G	GT	Nonsynonymous mutation
20	2	2	94.3	D,E	C,G	GC	Nonsynonymous mutation
20	2	2	108.3	N,K	T,G	TG	Nonsynonymous mutation
20	2	2	118.3	V	T,C	CT	Synonymous mutation
20	2	2	122.3	A	T,G	GT	Synonymous mutation
20	2	2	137.3	I	T,C	CT	Synonymous mutation
20	2	2	140.3	S	T,C	TC	Synonymous mutation
20	2	2	145.1	M,V	A,G	AG	Nonsynonymous mutation
20	2	2	165.2	S,N	A,G	GA	Nonsynonymous mutation
20	2	2	172.3	T	T,G	TG	Synonymous mutation
20	2	2	189.3	E	A,G	AG	Synonymous mutation
21	2	2	1.1	M	T,G	GT	Synonymous mutation
21	2	2	10.3	H,Q	A,T	AT	Nonsynonymous mutation
21	2	2	16.3	D	T,C	TC	Synonymous mutation
21	2	2	17.1	H,K	A,C	AC	Nonsynonymous mutation
21	2	2	17.3	H,K	A,T	AT	Nonsynonymous mutation
21	2	2	19.1	C,G	T,G	GT	Nonsynonymous mutation
21	2	2	19.3	C,G	T,C	TC	Nonsynonymous mutation
21	2	2	29.3	G	T,G	TG	Synonymous mutation
21	2	2	37.3	L	A,G	AG	Synonymous mutation
21	2	2	38.3	I	T,C	TC	Synonymous mutation
21	2	2	44.1	I,L	A,C	AC	Nonsynonymous mutation
21	2	2	44.3	I,L	T,C	TC	Nonsynonymous mutation
21	2	2	49.1	A,S	T,G	TG	Nonsynonymous mutation
21	2	2	58.3	M,I	T,G	GT	Nonsynonymous mutation
21	2	2	59.2	S,L	T,C	TC	Nonsynonymous mutation
21	2	2	61.2	D,G	A,G	GA	Nonsynonymous mutation
21	2	2	67.3	F	T,C	TC	Synonymous mutation
21	2	2	76.1	D,N	A,G	AG	Nonsynonymous mutation
21	2	2	84.3	N	T,C	CT	Synonymous mutation
21	2	2	86.3	S	C,G	CG	Synonymous mutation
21	2	2	87.3	P	T,C	CT	Synonymous mutation
21	2	2	96.3	K	A,G	GA	Synonymous mutation
21	2	2	99.3	V	T,C	CT	Synonymous mutation
21	2	2	106.3	A	T,G	TG	Synonymous mutation
21	2	2	109.1	A,M	A,G	GA	Nonsynonymous mutation
21	2	2	109.2	A,M	T,C	CT	Nonsynonymous mutation
21	2	2	109.3	A,M	A,G	AG	Nonsynonymous mutation
21	2	2	110.2	D,G	A,G	GA	Nonsynonymous mutation
21	2	2	114.1	S,R	A,C	CA	Nonsynonymous mutation
21	2	2	114.3	S,R	A,T	AT	Nonsynonymous mutation
21	2	2	116.3	V	T,G	TG	Synonymous mutation
21	2	2	118.3	L	A,G	AG	Synonymous mutation
21	2	2	122.1	A,T	A,G	AG	Nonsynonymous mutation
21	2	2	122.3	A,T	T,G	TG	Nonsynonymous mutation
21	2	2	124.2	H,L	A,T	AT	Nonsynonymous mutation
21	2	2	129.3	V	T,C	TC	Synonymous mutation
21	2	2	130.2	A,V	T,C	TC	Nonsynonymous mutation
21	2	2	130.3	A,V	A,G	GA	Nonsynonymous mutation
21	2	2	132.3	A	T,C	TC	Synonymous mutation
21	2	2	136.2	A,V	T,C	CT	Nonsynonymous mutation
21	2	2	136.3	A,V	A,T	AT	Nonsynonymous mutation
21	2	2	138.3	M,I	T,G	GT	Nonsynonymous mutation
21	2	2	139.3	G	T,C	CT	Synonymous mutation
21	2	2	141.3	V	T,G	TG	Synonymous mutation
21	2	2	148.1	K,E	A,G	GA	Nonsynonymous mutation
21	2	2	149.1	L	T,C	CT	Synonymous mutation
21	2	2	153.3	V	A,G	AG	Synonymous mutation
21	2	2	155.1	Q,K	A,C	AC	Nonsynonymous mutation
21	2	2	155.3	Q,K	A,G	AG	Nonsynonymous mutation
21	2	2	156.1	W,R	T,C	TC	Nonsynonymous mutation
21	2	2	156.3	W,R	T,G	GT	Nonsynonymous mutation
22	6	7	1	-,M	-	-	InDel
22	6	7	2	-,G	-	-	InDel
22	6	7	3	S,-	-	-	InDel
22	6	7	4	-,M	-	-	InDel
22	6	7	5	-,L	-	-	InDel
22	6	7	6.1	M,L	C,G	GCCCCCC	Nonsynonymous mutation
22	6	7	6.3	M,L	T,G	GTTTTTT	Nonsynonymous mutation
22	6	7	7.1	H,N	A,C	CAAAAAA	Nonsynonymous mutation
22	6	7	7.3	H,N	T,C	TCCCCCC	Nonsynonymous mutation
22	6	7	8.3	G	T,C	TTCTTTT	Synonymous mutation
22	6	7	9.1	A,S	T,G	TGGGGGG	Nonsynonymous mutation
22	6	7	10	-,K	-	-	InDel
22	6	7	11	-,M	-	-	InDel
22	6	7	12	-,K	-	-	InDel
22	6	7	13	-,Y	-	-	InDel
22	6	7	14	-,G	-	-	InDel
22	6	7	15	-,N	-	-	InDel
22	6	7	16	-,L	-	-	InDel
22	6	7	17	S,-	-	-	InDel
22	6	7	18	-,L	-	-	InDel
22	6	7	19	-,K	-	-	InDel
22	6	7	20	-,C	-	-	InDel
22	6	7	21	-,M	-	-	InDel
22	6	7	22	-,V	-	-	InDel
22	6	7	23	-,Q	-	-	InDel
22	6	7	26.3	K	A,G	AAGAAAA	Synonymous mutation
22	6	7	41.1	Q,K	A,C	CCACCCC	Nonsynonymous mutation
22	6	7	55.1	S,V	A,G	GGAGGGG	Nonsynonymous mutation
22	6	7	55.2	S,V	T,G	TTGTTTT	Nonsynonymous mutation
[truncated: 2,293 more rows]

## Sheet: CDS.variation.analysis
ClusterID	InDel Base	Nonsynonymous mutation	Synonymous mutation	dN/dS
1	51	40	4	10
2	42	192	31	6.1935
3	15	75	22	3.409
4	6	24	7	3.4285
5	10	37	2	18.5
6	15	12	24	0.5
7	0	35	133	0.2631
8	28	1	10	0.1
9	109	242	13	18.6153
10	0	2	7	0.2857
11	8	8	7	1.1428
12	6	11	5	2.2
13	5	10	24	0.4166
14	12	280	40	7
15	18	16	3	5.3333
16	89	107	18	5.9444
17	0	0	4	0
18	0	11	14	0.7857
19	0	4	12	0.3333
20	0	5	13	0.3846
21	0	31	20	1.55
22	19	9	2	4.5
23	37	9	1	9
24	47	1	0	3
25	0	0	10	0
26	32	1	0	NA
27	0	1	1	1
28	27	9	8	1.125
29	48	0	0	NA
30	72	49	11	4.4545
31	2	0	3	0
32	0	1	0	NA
33	31	0	0	NA
35	52	0	1	0
37	7	0	0	NA
38	0	3	1	3
39	0	2	0	NA
40	72	9	4	2.25
41	0	1	0	NA
42	115	28	21	1.3333
43	0	1	0	NA
45	7	0	0	NA
46	26	1	2	0.5
47	23	9	4	2.25
48	0	0	1	0
49	5	0	0	NA
50	0	3	1	3
52	1	0	1	0
53	114	0	0	NA
55	0	5	12	0.4166
56	6	0	0	NA
62	31	0	0	NA
65	0	1	0	NA
67	13	2	0	NA
69	22	22	1	22
72	21	0	0	NA
74	6	0	0	NA
77	10	0	0	NA
78	11	2	1	2
80	10	1	0	NA
82	80	7	12	0.5833
83	0	2	0	NA
84	3	0	0	NA
85	0	0	2	0
86	0	1	0	NA
87	7	0	0	NA
88	20	0	1	0
91	3	0	0	NA
94	0	0	2	0
96	14	0	0	NA
100	4	0	4	0
105	0	2	11	0.1818
106	3	23	58	0.3965
107	0	5	13	0.3846
108	0	6	17	0.3529
109	2	9	3	3
110	4	5	23	0.2173
111	0	6	10	0.6
112	0	1	4	0.25
113	78	47	49	0.9591
114	29	0	0	NA
115	0	5	7	0.7142
116	46	2	0	NA
117	11	44	23	1.913
119	0	0	4	0
121	2	0	0	NA
122	0	3	1	3
123	28	0	0	NA
124	28	0	0	NA
125	31	0	0	NA
127	36	1	0	NA
129	4	0	0	NA
131	44	8	0	NA
132	24	25	0	NA
133	0	4	5	0.8
136	54	0	0	NA
137	0	4	2	2
141	0	1	0	NA
149	9	2	1	2
150	12	0	0	NA
151	20	0	0	NA
157	11	0	0	NA
159	0	2	3	0.6666
162	13	2	0	NA
164	2	1	2	0.5
166	9	0	0	NA
168	16	0	0	NA
169	4	0	0	NA
171	0	0	3	0
172	2	0	0	NA
174	19	0	0	NA
175	12	7	2	3.5
176	3	6	2	3
190	9	1	0	NA
193	0	1	0	NA
196	0	2	0	NA
199	4	0	0	NA
